# Supplementary material for: Transcriptional and Metabolic Profiling of Potato Plants Expressing a Plastid-Targeted Electron Shuttle Reveal Modulation of Genes Associated to Drought Tolerance by Chloroplast Redox Poise
Source: Int J Mol Sci. 2020 Sep 29;21(19):7199. doi: 10.3390/ijms21197199 (PMC7582712; doi:10.3390/ijms21197199)
Supplement: Supplementary file 1 [file ijms-21-07199-s001.zip › Supplementary Table S1.xlsx]

## Sheet: Fld effect
Table S1. List of potato genes with altered expression patterns in response to Fld (Figure 3).
BINCODE	NAME	IDENTIFIER	DESCRIPTION	log2(Stpfld252_vs_WT_inControl)
1.1.1.1	PS.lightreaction.photosystem II.LHC-II	MICRO.16601.C1	putative alanine acetyl transferase [Arabidopsis thaliana] gb_AAK17146.1_ putative alanine acetyl transferase [Arabidopsis thaliana] pir__B84728 probable alanine acetyl transferase [imported] - Arabidopsis thaliana ref_NP_180763.1_ GCN5-related ...	1.40057337186183
1.1.1.1	PS.lightreaction.photosystem II.LHC-II	MICRO.331.C60	chlorophyll a/b binding protein	1.34223143868368
1.1.1.1	PS.lightreaction.photosystem II.LHC-II	MICRO.331.C79	chlorophyll a/b binding protein	1.06319406369152
1.1.1.1	PS.lightreaction.photosystem II.LHC-II	MICRO.331.C85	chlorophyll a/b binding protein	1.12364721107391
1.1.1.1	PS.lightreaction.photosystem II.LHC-II	MICRO.331.C89	Chlorophyll a-b binding protein 3C, chloroplast precursor (LHCII type I CAB-3C) (LHCP) pir__CDTO3C chlorophyll a/b-binding protein 3C precursor - tomato prf__1204205G protein 3C,chlorophyll binding	1.93941841808238
1.1.1.1	PS.lightreaction.photosystem II.LHC-II	MICRO.331.C91	chlorophyll a/b binding protein	2.00593404228203
1.1.1.1	PS.lightreaction.photosystem II.LHC-II	MICRO.4180.C3	chlorophyll a,b binding protein type I [Solanum tuberosum]	1.00788640350174
1.1.1.2	PS.lightreaction.photosystem II.PSII polypeptide subunits	bf_stolxxxx_0018c02.t7m.scf	No Hits Found	2.78580321715578
1.1.1.2	PS.lightreaction.photosystem II.PSII polypeptide subunits	cPRO1H19TH	Photosystem II 22 kDa protein, chloroplast precursor (CP22) gb_AAG48610.1_ photosystem II 22 kDa protein precursor [Solanum sogarandinum]	1.34626349868822
1.1.1.2	PS.lightreaction.photosystem II.PSII polypeptide subunits	MICRO.1149.C2	protein of photosystem II [Spinacia oleracea] sp_Q41387_PSBW_SPIOL Photosystem II reaction center W protein, chloroplast precursor (PSII 6.1 kDa protein) pir__S53025 photosystem II protein psbW - spinach	1.07563421900966
1.1.4.7	PS.lightreaction.ATP synthase.delta chain	bf_mxlfxxxx_0066e02.t3m.scf	No Hits Found	1.19513893000111
1.1.40	PS.lightreaction.cyclic electron flow-chlororespiration	MICRO.16156.C1	expansin2 [Lycopersicon esculentum] gb_AAC64201.1_ expansin [Lycopersicon esculentum]	-1.73028410534425
1.1.5.2	PS.lightreaction.other electron carrier (ox/red).ferredoxin	bf_mxflxxxx_0070d09.t3m.scf	non-photosynthetic ferredoxin [Citrus sinensis] pir__S62722 ferredoxin [2Fe-2S] fd1 precursor, non-photosynthetic - sweet orange	2.43309503488154
1.1.5.2	PS.lightreaction.other electron carrier (ox/red).ferredoxin	MICRO.9842.C1	non-photosynthetic ferredoxin [Citrus sinensis] pir__S62722 ferredoxin [2Fe-2S] fd1 precursor, non-photosynthetic - sweet orange	2.08430840493089
1.3.13	PS.calvin cycle.rubisco interacting	SSBT002D10x.scf	No Hits Found	1.08830079940309
1.3.2	PS.calvin cycle.rubisco small subunit	PPCBJ92TH	ribulose bisphosphate carboxylase [Solanum tuberosum] sp_P32764_RBS3_SOLTU Ribulose bisphosphate carboxylase small chain 3, chloroplast precursor (RuBisCO small subunit 3) pir__S31498 ribulose-bisphosphate carboxylase (EC 4.1.1.39) small chain - potato	1.02938778796457
1.3.4	PS.calvin cycle.GAP	MICRO.9192.C1	Glyceraldehyde-3-phosphate dehydrogenase A, chloroplast precursor (NADP-dependent glyceraldehydephosphate dehydrogenase subunit A) gb_AAA34075.1_ glyceraldehyde-3-phosphate dehydrogenase A-subunit precursor	-1.06776767209027
1.3.6	PS.calvin cycle.aldolase	cSTA9C5TH	No Hits Found	1.15284212017146
1.3.7	PS.calvin cycle.FBPase	cPRO27N4TH	fructose-1,6-bisphosphatase precursor [Solanum tuberosum]	-1.13404390997025
1.3.8	PS.calvin cycle.transketolase	MICRO.1136.C1	transketolase precursor [Solanum tuberosum] sp_Q43848_TKTC_SOLTU Transketolase, chloroplast precursor (TK)	1.18831564449979
2.1.1.1	major CHO metabolism.synthesis.sucrose.SPS	bf_arrayxxx_0092h08.t7m.scf	No Hits Found	2.58998661992669
2.1.2.2	major CHO metabolism.synthesis.starch.starch synthase	MICRO.13669.C1	putative soluble starch synthase IV-1 [Oryza sativa (indica cultivar-group)]	-2.47828107928083
2.2.1.3	major CHO metabolism.degradation.sucrose.invertases	bf_arrayxxx_0049d01.t7m.scf	beta-fructosidase, putative / beta-fructofuranosidase, putative [Arabidopsis thaliana]	-1.4969456593654
2.2.1.3	major CHO metabolism.degradation.sucrose.invertases	MICRO.11340.C1	cell wall invertase precursor [Fragaria x ananassa]	-1.79873355364395
2.2.1.3	major CHO metabolism.degradation.sucrose.invertases	MICRO.2430.C2	acid invertase [Solanum tuberosum]	-1.13483417999902
2.2.1.3	major CHO metabolism.degradation.sucrose.invertases	MICRO.3138.C1	beta-fructofuranosidase (AtFruct5) [Arabidopsis thaliana]	-1.01167351472487
2.2.1.4	major CHO metabolism.degradation.sucrose.hexokinase	MICRO.11012.C2	putative receptor protein kinase [Arabidopsis thaliana] gb_AAD40144.1_ contains similarity to protein kinase domains (Pfam F00069, Score=162.6, E=6.8e-45, N=1) and leucien rich repeats (Pfam PF00560, Score=210.7, E=2.2e-59, N=10) [Arabidopsis ...	1.56095560859074
2.2.1.5	major CHO metabolism.degradation.sucrose.Susy	bf_suspxxxx_0008E08.t3m.scf	sucrose synthase [Citrus unshiu]	1.21793033839969
2.2.1.5	major CHO metabolism.degradation.sucrose.Susy	MICRO.16466.C1	sucrose synthase [Solanum tuberosum]	1.69631642250838
2.2.1.5	major CHO metabolism.degradation.sucrose.Susy	MICRO.1765.C1	sucrose synthase [Solanum tuberosum]	1.28415107338784
3.1.1.1	minor CHO metabolism.raffinose family.galactinol synthases.known	MICRO.7446.C1	galactinol synthase [Brassica napus]	-1.09050660058629
3.1.2.2	minor CHO metabolism.raffinose family.raffinose synthases.putative	bf_swstxxxx_0063d09.t3m.scf	alkaline alpha-galactosidase seed imbibition protein [Lycopersicon esculentum]	-1.38652148274639
3.1.2.2	minor CHO metabolism.raffinose family.raffinose synthases.putative	cSTB47I18TH	alkaline alpha-galactosidase seed imbibition protein [Lycopersicon esculentum]	-1.16474239677744
3.1.2.2	minor CHO metabolism.raffinose family.raffinose synthases.putative	SDBN004N08u.scf	alkaline alpha-galactosidase seed imbibition protein [Lycopersicon esculentum]	-1.39231495865191
3.2.1	minor CHO metabolism.trehalose.TPS	bf_mxlfxxxx_0039b05.t3m.scf	putative trehalose-6-phosphate synthase [Arabidopsis thaliana]	-1.14151580640553
3.2.2	minor CHO metabolism.trehalose.TPP	cSTB21N22TH	putative trehalose-6-phosphate phosphatase (AtTPPA) [Arabidopsis thaliana] emb_CAB78286.1_ putative trehalose-6-phosphate phosphatase (AtTPPA) [Arabidopsis thaliana] gb_AAO00926.1_ putative trehalose-6-phosphate phosphatase (AtTPPA) [Arabidopsis ...	1.20962408206028
3.2.2	minor CHO metabolism.trehalose.TPP	STMCN50TV	putative trehalose-6-phosphate phosphatase (AtTPPA) [Arabidopsis thaliana] emb_CAB78286.1_ putative trehalose-6-phosphate phosphatase (AtTPPA) [Arabidopsis thaliana] gb_AAO00926.1_ putative trehalose-6-phosphate phosphatase (AtTPPA) [Arabidopsis ...	1.84213771528381
3.2.3	minor CHO metabolism.trehalose.potential TPS/TPP	MICRO.11498.C1	glycosyl transferase family 20 protein / trehalose-phosphatase family protein [Arabidopsis thaliana]	-1.16324706331945
3.2.3	minor CHO metabolism.trehalose.potential TPS/TPP	MICRO.11498.C2	No Hits Found	-1.10489499297047
3.2.3	minor CHO metabolism.trehalose.potential TPS/TPP	MICRO.130.C1	glycosyl transferase family 20 protein / trehalose-phosphatase family protein [Arabidopsis thaliana]	-1.47836600289205
3.2.3	minor CHO metabolism.trehalose.potential TPS/TPP	MICRO.6075.C2	putative trehalose 6-phosphate synthase [Arabidopsis thaliana] gb_AAL60031.1_ putative trehalose 6-phosphate synthase [Arabidopsis thaliana] ref_NP_173799.1_ glycosyl transferase family 20 protein / trehalose-phosphatase family protein [Arabidopsis ...	-1.00002727720193
3.2.3	minor CHO metabolism.trehalose.potential TPS/TPP	POABM58TP	trehalose-6-phosphate synthase, putative [Arabidopsis thaliana]	-1.13139635466392
3.4.3	minor CHO metabolism.myo-inositol.InsP synthases	bf_arrayxxx_0082g09.t3m.scf	Inositol-3-phosphate synthase (Myo-inositol-1-phosphate synthase) (MI-1-P synthase) (IPS) dbj_BAA84084.1_ myo-inositol-1-phosphate synthase [Nicotiana paniculata]	1.09849678304021
3.4.3	minor CHO metabolism.myo-inositol.InsP synthases	MICRO.2503.C3	Inositol-3-phosphate synthase (Myo-inositol-1-phosphate synthase) (MI-1-P synthase) (IPS) dbj_BAA95788.1_ myo-inositol 1-phosphate synthase [Nicotiana tabacum]	1.28598755721777
3.4.5	minor CHO metabolism.myo-inositol.inositol phosphatase	bf_mxflxxxx_0008b10.t3m.scf	calmodulin-like protein [Arabidopsis thaliana] pir__T08398 calmodulin homolog F18B3.50 - Arabidopsis thaliana ref_NP_190646.1_ calmodulin-related protein, putative [Arabidopsis thaliana]	1.33256379251397
3.4.5	minor CHO metabolism.myo-inositol.inositol phosphatase	MICRO.12161.C1	calmodulin-like protein [Arabidopsis thaliana] pir__T08398 calmodulin homolog F18B3.50 - Arabidopsis thaliana ref_NP_190646.1_ calmodulin-related protein, putative [Arabidopsis thaliana]	1.19047991510736
3.5	minor CHO metabolism.others	MICRO.4136.C1	apospory-associated protein C [Arabidopsis thaliana] emb_CAB81291.1_ putative protein [Arabidopsis thaliana] emb_CAA23039.1_ putative protein [Arabidopsis thaliana] pir__T05605 hypothetical protein F9D16.200 - Arabidopsis thaliana ref_NP_194104.1_ ...	-1.01359744587326
3.6	minor CHO metabolism.callose	MICRO.16576.C1	putative glucan synthase [Oryza sativa (japonica cultivar-group)] dbj_BAB89687.1_ putative glucan synthase [Oryza sativa (japonica cultivar-group)]	-1.05822076808426
4.1.10	glycolysis.cytosolic branch.aldolase	cSTA9C5TH	No Hits Found	1.15284212017146
4.1.14	glycolysis.cytosolic branch.pyruvate kinase (PK)	MICRO.122.C2	At3g52990/F8J2_160 [Arabidopsis thaliana] gb_AAN31877.1_ putative pyruvate kinase [Arabidopsis thaliana] gb_AAM61526.1_ pyruvate kinase-like protein [Arabidopsis thaliana] gb_AAK56244.1_ AT3g52990/F8J2_160 [Arabidopsis thaliana] ref_NP_566976.1_ ...	1.84292636024511
4.1.14	glycolysis.cytosolic branch.pyruvate kinase (PK)	MICRO.122.C3	At3g52990/F8J2_160 [Arabidopsis thaliana] gb_AAN31877.1_ putative pyruvate kinase [Arabidopsis thaliana] gb_AAM61526.1_ pyruvate kinase-like protein [Arabidopsis thaliana] gb_AAK56244.1_ AT3g52990/F8J2_160 [Arabidopsis thaliana] ref_NP_566976.1_ ...	1.54385114827297
4.1.14	glycolysis.cytosolic branch.pyruvate kinase (PK)	MICRO.2643.C1	pyruvate kinase [Nicotiana tabacum] sp_Q42954_KPYC_TOBAC Pyruvate kinase, cytosolic isozyme (PK) pir__S41379 pyruvate kinase (EC 2.7.1.40), cytosolic - common tobacco	1.18288344272483
4.1.15	glycolysis.cytosolic branch.phospho-enol-pyruvate carboxylase (PEPC)	MICRO.7420.C1	Phosphoenolpyruvate carboxylase [Glycine max]	-1.96364524376662
4.3.8	glycolysis.unclear/dually targeted.glyceraldehyde 3-phosphate dehydrogenase (GAP-DH)	MICRO.126.C2	glyceraldehyde-3-phosphate dehydrogenase (NADP) (phosphorylating) (EC 1.2.1.13) C, cytosolic - common tobacco (fragment) sp_P09094_G3PC_TOBAC Glyceraldehyde-3-phosphate dehydrogenase, cytosolic gb_AAA34077.1_ glyceraldehyde-3-phosphate dehydrogenase	1.25622245688382
4.3.8	glycolysis.unclear/dually targeted.glyceraldehyde 3-phosphate dehydrogenase (GAP-DH)	MICRO.126.C7	glyceraldehyde 3-phosphate dehydrogenase [Solanum tuberosum]	1.11421704076486
5.3	fermentation.ADH	STMGO38TV	alcohol dehydrogenase-like protein [Arabidopsis thaliana]	1.26473894670506
6.5	gluconeogenesis / glyoxylate cycle.pyruvate dikinase	MICRO.11893.C1	pyruvate,orthophosphate dikinase [Mesembryanthemum crystallinum] pir__S55478 pyruvate, phosphate dikinase (EC 2.7.9.1) - common ice plant sp_Q42910_PODK_MESCR Pyruvate, phosphate dikinase, chloroplast precursor (Pyruvate, orthophosphate dikinase)	-1.68467673595431
7.1.2	OPP.oxidative PP.6-phosphogluconolactonase	cSTB40C3TH	putative 6-phosphogluconolactonase [Oryza sativa (japonica cultivar-group)] dbj_BAC83870.1_ putative 6-phosphogluconolactonase [Oryza sativa (japonica cultivar-group)]	-1.3789018933213
7.2.1	OPP.non-reductive PP.transketolase	MICRO.1136.C1	transketolase precursor [Solanum tuberosum] sp_Q43848_TKTC_SOLTU Transketolase, chloroplast precursor (TK)	1.18831564449979
8.1.3	TCA / organic transformation.TCA.aconitase	bf_mxlfxxxx_0051d10.t3m.scf	putative Aconitate hydratase [Oryza sativa (japonica cultivar-group)] dbj_BAD05751.1_ putative Aconitate hydratase [Oryza sativa (japonica cultivar-group)]	2.43820450830901
8.1.5	TCA / organic transformation.TCA.2-oxoglutarate dehydrogenase	bf_suspxxxx_0032b03.t3m.scf	proteasome alpha subunit [Petunia x hybrida] sp_O82530_PSA4_PETHY Proteasome subunit alpha type 4 (20S proteasome alpha subunit C) (20S proteasome subunit alpha-3)	1.44580004084401
8.1.5	TCA / organic transformation.TCA.2-oxoglutarate dehydrogenase	cSTA3G11TH	No Hits Found	1.27257307971074
8.1.5	TCA / organic transformation.TCA.2-oxoglutarate dehydrogenase	MICRO.15241.C1	proteasome subunit [Spinacia oleracea] pir__T09160 proteasome subunit - spinach sp_P52427_PSA4_SPIOL Proteasome subunit alpha type 4 (20S proteasome alpha subunit C) (20S proteasome subunit alpha-3) (Proteasome 27 kDa subunit)	1.61663036803188
8.1.5	TCA / organic transformation.TCA.2-oxoglutarate dehydrogenase	MICRO.3143.C1	proteasome alpha subunit [Petunia x hybrida] sp_O82530_PSA4_PETHY Proteasome subunit alpha type 4 (20S proteasome alpha subunit C) (20S proteasome subunit alpha-3)	1.21713381405294
8.1.5	TCA / organic transformation.TCA.2-oxoglutarate dehydrogenase	MICRO.6482.C1	Similar to ethylene-forming-enzyme-like dioxygenase [Arabidopsis thaliana] ref_NP_175364.1_ oxidoreductase, 2OG-Fe(II) oxygenase family protein [Arabidopsis thaliana] pir__C96530 hypothetical protein F13F21.18 [imported] - Arabidopsis thaliana	2.06119953383401
8.1.7	TCA / organic transformation.TCA.succinate dehydrogenase	bf_mxlfxxxx_0018h08.t3m.scf	pol polyprotein-like [Solanum tuberosum]	1.07038169270246
8.2.10	TCA / organic transformation.other organic acid transformations.malic	MICRO.1687.C3	cytosolic NADP-malic enzyme [Lycopersicon esculentum] pir__T06402 malate dehydrogenase (oxaloacetate-decarboxylating) (NADP) (EC 1.1.1.40) 2, cytosolic - tomato	-1.02306249484651
8.2.10	TCA / organic transformation.other organic acid transformations.malic	SDBN004C16u.scf	NADP-malic enzyme [Lycopersicon esculentum] pir__T06401 malate dehydrogenase (oxaloacetate-decarboxylating) (NADP) (EC 1.1.1.40) precursor - tomato	2.93394651951662
8.3	TCA / organic transformation.carbonic anhydrases	MICRO.1361.C6	putative storage protein [Arabidopsis thaliana] ref_NP_172287.1_ carbonic anhydrase family protein [Arabidopsis thaliana]	1.36538467108921
8.3	TCA / organic transformation.carbonic anhydrases	MICRO.13929.C1	beta-carbonic anhydrase [Nicotiana tabacum]	1.01277801958561
8.3	TCA / organic transformation.carbonic anhydrases	STMCO35TH	carbonic anhydrase [Vigna radiata]	1.45072045170684
9.1.1	mitochondrial electron transport / ATP synthesis.NADH-DH (type I).complex I	MICRO.1741.C1	prohibitin 1-like protein [Brassica napus]	1.26071706788708
9.2.2	mitochondrial electron transport / ATP synthesis.NADH-DH (type II).external	bf_mxflxxxx_0008a02.t3m.scf	NADH dehydrogenase like protein [Arabidopsis thaliana] emb_CAB81256.1_ NADH dehydrogenase like protein [Arabidopsis thaliana] pir__T05157 NADH dehydrogenase (ubiquinone) chain NDI1 homolog F18E5.110 - Arabidopsis thaliana	2.3913915600303
9.2.2	mitochondrial electron transport / ATP synthesis.NADH-DH (type II).external	MICRO.16875.C1	AT4g05020 [Arabidopsis thaliana] gb_AAD48975.1_ contains similarity to Pfam family PF00070 - Pyridine nucleotide-disulphide oxidoreductase class-I	2.0021323244203
9.4	mitochondrial electron transport / ATP synthesis.alternative oxidase	MICRO.725.C3	alternative oxidase 1a [Lycopersicon esculentum]	1.4814284160729
9.6	mitochondrial electron transport / ATP synthesis.cytochrome c	MICRO.8183.C1	Similar to CCS1 [Arabidopsis thaliana] dbj_BAC41965.1_ unknown protein [Arabidopsis thaliana] pir__B96530 Similar to CCS1 [imported] - Arabidopsis thaliana ref_NP_564544.1_ cytochrome c biogenesis protein family [Arabidopsis thaliana]	1.61669023863046
9.9	mitochondrial electron transport / ATP synthesis.F1-ATPase	MICRO.4219.C1	unknown protein [Arabidopsis thaliana] gb_AAO41954.1_ unknown protein [Arabidopsis thaliana] gb_AAG51135.1_ hypothetical protein [Arabidopsis thaliana] pir__D96744 hypothetical protein F28P5.3 [imported] - Arabidopsis thaliana ref_NP_177356.1_ ...	-1.18745520387564
9.9	mitochondrial electron transport / ATP synthesis.F1-ATPase	MICRO.5415.C1	P0665A11.10 [Oryza sativa (japonica cultivar-group)] dbj_BAB56064.1_ unknown protein [Oryza sativa (japonica cultivar-group)]	-1.47365317498779
9.9	mitochondrial electron transport / ATP synthesis.F1-ATPase	STMDG27TV	unknown protein [Arabidopsis thaliana] gb_AAO63856.1_ unknown protein [Arabidopsis thaliana] emb_CAB66398.1_ putative protein [Arabidopsis thaliana] pir__T45824 hypothetical protein F2K15.50 - Arabidopsis thaliana ref_NP_190488.1_ condensation ...	1.01383546452821
10.1.2	cell wall.precursor synthesis.UGE	MICRO.185.C1	UDP-glucose 4-epimerase [Solanum tuberosum]	1.16702330394901
10.1.4	cell wall.precursor synthesis.UGD	bf_mxflxxxx_0025b09.t3m.scf	UDP-glucose 6-dehydrogenase (UDP-Glc dehydrogenase) (UDP-GlcDH) (UDPGDH) gb_AAB58398.1_ UDP-glucose dehydrogenase [Glycine max] pir__T08818 probable UDPglucose 6-dehydrogenase (EC 1.1.1.22) - soybean	2.86189227022074
10.1.4	cell wall.precursor synthesis.UGD	MICRO.1009.C1	putative UDP-glucose dehydrogenase 1 [Nicotiana tabacum]	1.34862220949007
10.1.4	cell wall.precursor synthesis.UGD	POADC32TV	putative UDP-glucose dehydrogenase 1 [Nicotiana tabacum]	1.35132271460704
10.1.6	cell wall.precursor synthesis.GAE	MICRO.2069.C2	putative NAD dependent epimerase [Arabidopsis thaliana] gb_AAK44025.1_ putative NAD dependent epimerase [Arabidopsis thaliana] dbj_BAB03000.1_ nucleotide sugar epimerase-like protein [Arabidopsis thaliana] gb_AAL32703.1_ nucleotide sugar ...	-1.07049322689071
10.2.1	cell wall.cellulose synthesis.cellulose synthase	bf_mxflxxxx_0069c03.t3m.scf	No Hits Found	1.3723379403205
10.2.1	cell wall.cellulose synthesis.cellulose synthase	MICRO.13430.C1	putative protein kinase [Oryza sativa (japonica cultivar-group)] gb_AAP54208.1_ putative protein kinase [Oryza sativa (japonica cultivar-group)] gb_AAK27806.1_ putative protein kinase [Oryza sativa (japonica cultivar-group)]	1.76093490261818
10.2.1	cell wall.cellulose synthesis.cellulose synthase	MICRO.2667.C1	cellulose synthase-like protein D4 [Populus tremuloides]	1.64527457058517
10.2.2	cell wall.cellulose synthesis.COBRA	bf_arrayxxx_0046e03.t7m.scf	hypothetical protein [Arabidopsis thaliana] emb_CAB10391.1_ hypothetical protein [Arabidopsis thaliana] emb_CAA74765.1_ putative cell wall protein [Arabidopsis thaliana] sp_Q8GZ17_CBL7_ARATH COBRA-like protein 7 precursor pir__E71427 hypothetical ...	1.41318906042846
10.2.2	cell wall.cellulose synthesis.COBRA	MICRO.14152.C1	hypothetical protein [Arabidopsis thaliana] emb_CAB10391.1_ hypothetical protein [Arabidopsis thaliana] emb_CAA74765.1_ putative cell wall protein [Arabidopsis thaliana] sp_Q8GZ17_CBL7_ARATH COBRA-like protein 7 precursor pir__E71427 hypothetical ...	1.41622140416322
10.5.1.1	cell wall.cell wall proteins.AGPs.AGP	167C11AF.esd	At5g55730 [Arabidopsis thaliana] dbj_BAB09240.1_ unnamed protein product [Arabidopsis thaliana] gb_AAO00897.1_ putative protein [Arabidopsis thaliana] sp_Q9FM65_FLA1_ARATH Fasciclin-like arabinogalactan protein 1 precursor gb_AAK20857.1_ ...	1.02632631417824
10.5.1.1	cell wall.cell wall proteins.AGPs.AGP	bf_arrayxxx_0065d12.t3m.scf	No Hits Found	1.88300115433621
10.5.1.1	cell wall.cell wall proteins.AGPs.AGP	BF_LBCHXXXX_0005H10_T3M.SCF	No Hits Found	1.59764530592432
10.5.1.1	cell wall.cell wall proteins.AGPs.AGP	MICRO.290.C1	endosperm specific protein-like [Arabidopsis thaliana] emb_CAB82694.1_ endosperm specific protein-like [Arabidopsis thaliana] sp_Q9LZX4_FA10_ARATH Fasciclin-like arabinogalactan protein 10 precursor pir__T47901 endosperm specific protein-like - ...	1.0356633060742
10.5.1.1	cell wall.cell wall proteins.AGPs.AGP	MICRO.5030.C1	At2g35860 [Arabidopsis thaliana] gb_AAM13188.1_ unknown protein [Arabidopsis thaliana] ref_NP_850253.1_ beta-Ig-H3 domain-containing protein / fasciclin domain-containing protein [Arabidopsis thaliana]	1.58176569518371
10.5.1.1	cell wall.cell wall proteins.AGPs.AGP	MICRO.5528.C3	At2g35860 [Arabidopsis thaliana] gb_AAM13188.1_ unknown protein [Arabidopsis thaliana] ref_NP_850253.1_ beta-Ig-H3 domain-containing protein / fasciclin domain-containing protein [Arabidopsis thaliana]	1.27367569758605
10.5.1.1	cell wall.cell wall proteins.AGPs.AGP	MICRO.814.C1	putative pollen surface protein [Arabidopsis thaliana]	1.53785060286905
10.5.1.1	cell wall.cell wall proteins.AGPs.AGP	MICRO.8908.C1	unknown [Arabidopsis thaliana]	1.60629296532807
10.5.1.1	cell wall.cell wall proteins.AGPs.AGP	MICRO.951.C1	At5g55730 [Arabidopsis thaliana] dbj_BAB09240.1_ unnamed protein product [Arabidopsis thaliana] gb_AAO00897.1_ putative protein [Arabidopsis thaliana] sp_Q9FM65_FLA1_ARATH Fasciclin-like arabinogalactan protein 1 precursor gb_AAK20857.1_ ...	1.4382717878539
10.5.1.1	cell wall.cell wall proteins.AGPs.AGP	MICRO.973.C3	No Hits Found	1.97339732393154
10.5.1.1	cell wall.cell wall proteins.AGPs.AGP	MICRO.973.C6	No Hits Found	2.55555382695511
10.5.3	cell wall.cell wall proteins.LRR	MICRO.1106.C1	putative disease resistance protein [Arabidopsis thaliana] gb_AAO42156.1_ putative disease resistance protein [Arabidopsis thaliana] gb_AAC62138.1_ putative disease resistance protein [Arabidopsis thaliana] pir__A84581 probable disease resistance ...	1.17642384915249
10.5.3	cell wall.cell wall proteins.LRR	MICRO.8711.C2	No Hits Found	1.37940867098963
10.5.4	cell wall.cell wall proteins.HRGP	bf_mxflxxxx_0005b04.t3m.scf	Gty37 protein [Gerbera hybrid cultivar]	1.91259795821634
10.5.4	cell wall.cell wall proteins.HRGP	bf_swstxxxx_0048e10.t3m.scf	No Hits Found	1.40261547112957
10.5.4	cell wall.cell wall proteins.HRGP	MICRO.12889.C1	No Hits Found	1.37107349496236
10.5.5	cell wall.cell wall proteins.RGP	SDBN006J15u.scf	type IIIa membrane protein cp-wap13 - cowpea gb_AAB61672.1_ type IIIa membrane protein cp-wap13 [Vigna unguiculata]	-1.33177508764563
10.6.1	cell wall.degradation.cellulases and beta-1,4-glucanases	MICRO.14186.C1	At2g32990 [Arabidopsis thaliana] gb_AAB91971.1_ putative glucanse [Arabidopsis thaliana] gb_AAL32517.1_ putative glucanse [Arabidopsis thaliana] pir__T01108 cellulase (EC 3.2.1.4) T21L14.7 - Arabidopsis thaliana ref_NP_180858.1_ glycosyl hydrolase ...	1.30322507775482
10.6.1	cell wall.degradation.cellulases and beta-1,4-glucanases	MICRO.484.C3	endo-1,4-beta-glucanase [Lycopersicon esculentum] pir__T07612 cellulase (EC 3.2.1.4) Cel3, membrane-anchored - tomato	1.09443496947733
10.6.2	cell wall.degradation.mannan-xylose-arabinose-fucose	bf_mxflxxxx_0064a01.t3m.scf	No Hits Found	-1.31714899233311
10.6.2	cell wall.degradation.mannan-xylose-arabinose-fucose	bf_suspxxxx_0023H07.t3m.scf	xyloglucan endotransglucosylase-hydrolase XTH3 [Lycopersicon esculentum]	2.80076071943913
10.6.2	cell wall.degradation.mannan-xylose-arabinose-fucose	BPLI17D11TH	xyloglucan endotransglucosylase-hydrolase XTH3 [Lycopersicon esculentum]	2.63169719287125
10.6.2	cell wall.degradation.mannan-xylose-arabinose-fucose	cSTB47C24TH	xyloglucan endotransglycosylase [Lycopersicon esculentum]	1.53728436202162
10.6.2	cell wall.degradation.mannan-xylose-arabinose-fucose	MICRO.13148.C1	xyloglucan endotransglucosylase-hydrolase XTH9 [Lycopersicon esculentum]	2.22015960279616
10.6.2	cell wall.degradation.mannan-xylose-arabinose-fucose	MICRO.14995.C1	putative xyloglucan endotransglycosylase [Arabidopsis thaliana] gb_AAL62345.1_ putative xyloglucan endotransglycosylase [Arabidopsis thaliana] gb_AAK73274.1_ putative xyloglucan endotransglycosylase [Arabidopsis thaliana] gb_AAN72210.1_ putative ...	1.23440367234933
10.6.2	cell wall.degradation.mannan-xylose-arabinose-fucose	MICRO.3035.C2	xyloglucan endo-1,4-beta-D-glucanase (EC 3.2.1.-) - tomato sp_Q40144_XTH1_LYCES Probable xyloglucan endotransglucosylase/hydrolase 1 precursor (LeXTH1) dbj_BAA03923.1_ endo-xyloglucan transferase [Lycopersicon esculentum]	2.42854270768858
10.6.2	cell wall.degradation.mannan-xylose-arabinose-fucose	MICRO.6399.C1	xyloglucan endo-1,4-beta-D-glucanase (EC 3.2.1.-) BRU1 - soybean gb_AAA81350.1_ brassinosteroid-regulated protein sp_P35694_BRU1_SOYBN Brassinosteroid-regulated protein BRU1 precursor	1.67572563670857
10.6.2	cell wall.degradation.mannan-xylose-arabinose-fucose	MICRO.8548.C1	xyloglucan endotransglucosylase-hydrolase XTH3 [Lycopersicon esculentum]	2.79917638772842
10.6.2	cell wall.degradation.mannan-xylose-arabinose-fucose	MICRO.8548.C2	xyloglucan endotransglycosylase XET2 [Asparagus officinalis]	2.25107009371191
10.6.3	cell wall.degradation.pectate lyases and polygalacturonases	bf_arrayxxx_0051c01.t7m.scf	putative MYST1 [Oryza sativa (japonica cultivar-group)] dbj_BAD10227.1_ putative MYST1 [Oryza sativa (japonica cultivar-group)] dbj_BAD33010.1_ putative MYST1 [Oryza sativa (japonica cultivar-group)]	-1.08235514928758
10.6.3	cell wall.degradation.pectate lyases and polygalacturonases	bf_arrayxxx_0067b03.t3m.scf	No Hits Found	-1.47324831330384
10.6.3	cell wall.degradation.pectate lyases and polygalacturonases	bf_suspxxxx_0030a05.t3m.scf	pectate lyase [Malus x domestica]	-1.72421180967591
10.6.3	cell wall.degradation.pectate lyases and polygalacturonases	bf_suspxxxx_0061a09.t3m.scf	putative pectate-lyase [Capsicum annuum]	-1.63605514469451
10.6.3	cell wall.degradation.pectate lyases and polygalacturonases	MICRO.11395.C1	pectate lyase [Malus x domestica]	-1.82013677737104
10.6.3	cell wall.degradation.pectate lyases and polygalacturonases	bf_arrayxxx_0063a05.t7m.scf	No Hits Found	1.04685479821935
10.6.3	cell wall.degradation.pectate lyases and polygalacturonases	bf_arrayxxx_0067g07.t7m.scf	polygalacturonase inhibitor protein precursor [Solanum tuberosum]	1.98192719846705
10.6.3	cell wall.degradation.pectate lyases and polygalacturonases	BF_LBCHXXXX_0022D09_T3M.SCF	No Hits Found	1.06684008516878
10.6.3	cell wall.degradation.pectate lyases and polygalacturonases	MICRO.10767.C1	9612 [Lycopersicon esculentum] sp_P24396_PE18_LYCES Probable pectate lyase P18 precursor (Style development-specific protein 9612) pir__S12209 pectate lyase (EC 4.2.2.2) - tomato	1.54358075089938
10.6.3	cell wall.degradation.pectate lyases and polygalacturonases	MICRO.16592.C1	polygalacturonase-like protein [Fragaria x ananassa]	1.96379808568512
10.6.3	cell wall.degradation.pectate lyases and polygalacturonases	MICRO.4.C2	polygalacturonase inhibitor protein - tomato gb_AAA53547.1_ polygalacturonase inhibitor protein	2.31939601064319
10.6.3	cell wall.degradation.pectate lyases and polygalacturonases	MICRO.4.C3	polygalacturonase inhibitor protein - tomato gb_AAA53547.1_ polygalacturonase inhibitor protein	1.39351694977377
10.6.3	cell wall.degradation.pectate lyases and polygalacturonases	MICRO.694.C1	pectate lyase family protein [Arabidopsis thaliana]	1.26100957672971
10.6.3	cell wall.degradation.pectate lyases and polygalacturonases	MICRO.8715.C1	probable polygalacturonase (EC 3.2.1.15) 1 - tomato gb_AAB39556.1_ AROGP2	1.40099923403079
10.6.3	cell wall.degradation.pectate lyases and polygalacturonases	MICRO.8715.C3	polygalacturonase (EC 3.2.1.15) 1 beta chain precursor - tomato gb_AAB39547.1_ polygalacturonase isoenzyme 1 beta subunit gb_AAA34181.1_ polygalacturonase isoenzyme 1 beta subunit	1.48995143121356
10.6.3	cell wall.degradation.pectate lyases and polygalacturonases	MICRO.967.C1	probable polygalacturonase (EC 3.2.1.15) 1 - tomato gb_AAB39557.1_ AROGP3	1.34871381949411
10.6.3	cell wall.degradation.pectate lyases and polygalacturonases	MICRO.967.C2	polygalacturonase (EC 3.2.1.15) 1 beta chain precursor - tomato gb_AAB39547.1_ polygalacturonase isoenzyme 1 beta subunit gb_AAA34181.1_ polygalacturonase isoenzyme 1 beta subunit	1.18365535825071
10.7	cell wall.modification	MICRO.16079.C1	expansin9 [Lycopersicon esculentum] pir__T50658 expansin 9 [imported] - tomato	-1.04273090570732
10.7	cell wall.modification	MICRO.16156.C1	expansin2 [Lycopersicon esculentum] gb_AAC64201.1_ expansin [Lycopersicon esculentum]	-1.73028410534425
10.7	cell wall.modification	MICRO.15441.C1	T10O24.17 [Arabidopsis thaliana] pir__A86239 protein T10O24.17 [imported] - Arabidopsis thaliana ref_NP_172525.1_ xyloglucan:xyloglucosyl transferase, putative / xyloglucan endotransglycosylase, putative / endo-xyloglucan transferase, putative ...	1.86805140394154
10.7	cell wall.modification	MICRO.16868.C1	expansin-like protein [Quercus robur]	1.12383131557572
10.7	cell wall.modification	MICRO.3403.C4	xyloglucan endotransglucosylase-hydrolase XTH6 [Lycopersicon esculentum]	1.23598827408213
10.7	cell wall.modification	MICRO.908.C1	putative xyloglucan endo-transglycosylase [Arabidopsis thaliana] gb_AAM91780.1_ putative xyloglucan endo-transglycosylase [Arabidopsis thaliana] gb_AAK76514.1_ putative xyloglucan endo-transglycosylase [Arabidopsis thaliana] gb_AAD31572.1_ xylogluca ...	1.11485471232313
10.8.1	cell wall.pectinesterases.PME	MICRO.10963.C1	pectin methyl esterase [Solanum tuberosum]	-1.42559857302746
10.8.1	cell wall.pectinesterases.PME	MICRO.10963.C2	unnamed protein product [Lycopersicon esculentum] pir__S00629 pectinesterase (EC 3.1.1.11) precursor (clone PE1) - tomato	-1.10536609834109
10.8.1	cell wall.pectinesterases.PME	MICRO.4403.C1	pectin methyl esterase [Solanum tuberosum]	-1.36901995586392
10.8.1	cell wall.pectinesterases.PME	bf_arrayxxx_0026h08.t7m.scf	pectinesterase-like protein [Arabidopsis thaliana] emb_CAB36796.1_ pectinesterase-like protein [Arabidopsis thaliana] pir__T05202 pectinesterase homolog F4I10.150 - Arabidopsis thaliana	1.56775322097258
10.8.1	cell wall.pectinesterases.PME	MICRO.10092.C1	pectin methylesterase isoform alpha [Vigna radiata]	1.1217235848704
10.8.1	cell wall.pectinesterases.PME	MICRO.10206.C1	SPX (SYG1/Pho81/XPR1) domain-containing protein [Arabidopsis thaliana]	1.19871090434561
10.8.1	cell wall.pectinesterases.PME	MICRO.12959.C1	pectinesterase [Prunus persica] sp_Q43062_PME_PRUPE Pectinesterase PPE8B precursor (Pectin methylesterase) (PE)	1.43518757552186
10.8.2	cell wall.pectinesterases.acetyl esterase	MICRO.14680.C1	pectinacetylesterase family protein [Arabidopsis thaliana]	-1.8565929773208
10.8.2	cell wall.pectinesterases.acetyl esterase	MICRO.4427.C2	pectinacetylesterase precursor [Vigna radiata var. radiata] pir__S68805 pectin acetylesterase (EC 3.1.1.-) precursor - mung bean	1.03316335653561
10.8.2	cell wall.pectinesterases.acetyl esterase	MICRO.4427.C3	pectinacetylesterase precursor [Vigna radiata var. radiata] pir__S68805 pectin acetylesterase (EC 3.1.1.-) precursor - mung bean	1.08273566074284
11.1	lipid metabolism.FA synthesis and FA elongation	bf_mxflxxxx_0039g06.t3m.scf	putative beta-ketoacyl-CoA synthase [Arabidopsis thaliana] gb_AAO41904.1_ putative beta-ketoacyl-CoA synthase [Arabidopsis thaliana] gb_AAB95298.1_ putative beta-ketoacyl-CoA synthase [Arabidopsis thaliana] pir__A84663 probable beta-ketoacyl-CoA ...	1.59549666055958
11.1	lipid metabolism.FA synthesis and FA elongation	MICRO.5293.C1	At1g68530/T26J14_10 [Arabidopsis thaliana] gb_AAL50069.1_ At1g68530/T26J14_10 [Arabidopsis thaliana]	1.14757262900625
11.1	lipid metabolism.FA synthesis and FA elongation	MICRO.670.C1	fatty acid elongase 3-ketoacyl-CoA synthase 1 [Arabidopsis thaliana]	1.10956652017666
11.1	lipid metabolism.FA synthesis and FA elongation	POADN91TV	very-long-chain fatty acid condensing enzyme CUT1 [validated] - Arabidopsis thaliana gb_AAG52390.1_ very-long-chain fatty acid condensing enzyme (CUT1)	1.67736271053183
11.1	lipid metabolism.FA synthesis and FA elongation	SDBN004K12u.scf	putative fatty acid elongase [Zea mays]	1.14818227840379
11.1.15	lipid metabolism.FA synthesis and FA elongation.ACP desaturase	MICRO.4363.C1	stearoyl-acyl carrier protein desaturase [Solanum commersonii] pir__S44202 acyl-[acyl-carrier-protein] desaturase (EC 1.14.19.2) precursor - Commerson*s wild potato sp_Q41319_STAD_SOLCO Acyl-[acyl-carrier-protein] desaturase, chloroplast precursor ...	2.95547891878927
11.1.6	lipid metabolism.FA synthesis and FA elongation.enoyl ACP reductase	MICRO.922.C1	enoyl-ACP reductase [Petunia x hybrida]	1.00760411550249
11.1.7	lipid metabolism.FA synthesis and FA elongation.ACP thioesterase	MICRO.15122.C1	At3g15650 [Arabidopsis thaliana] dbj_BAB02296.1_ lysophospholipase-like protein [Arabidopsis thaliana] dbj_BAD43626.1_ putative lysophospholipase [Arabidopsis thaliana] ref_NP_188186.1_ phospholipase/carboxylesterase family protein [Arabidopsis thal ...	2.13496334924389
11.1.8	lipid metabolism.FA synthesis and FA elongation.acyl CoA ligase	MICRO.10546.C1	putative acyl-CoA synthetase [Capsicum annuum]	1.79184064789824
11.1.9	lipid metabolism.FA synthesis and FA elongation.long chain fatty acid CoA ligase	cPRO28H1TH	long chain acyl-CoA synthetase 6 [Arabidopsis thaliana]	-1.26454869742184
11.1.9	lipid metabolism.FA synthesis and FA elongation.long chain fatty acid CoA ligase	bf_mxflxxxx_0003d10.t3m.scf	long chain acyl-CoA synthetase 6 [Arabidopsis thaliana]	6.40257225071909
11.1.9	lipid metabolism.FA synthesis and FA elongation.long chain fatty acid CoA ligase	STMJI37TV	long chain acyl-CoA synthetase 6 [Arabidopsis thaliana]	5.148269993109
11.2.4	lipid metabolism.FA desaturation.omega 6 desaturase	MICRO.2062.C3	D12 oleate desaturase [Solanum commersonii] pir__T10480 Delta12 fatty acid desaturase (EC 1.14.99.-) [imported] - Commerson*s wild potato	1.05231564186698
11.3	lipid metabolism.phospholipid synthesis	bf_mxflxxxx_0019c07.t3m.scf	unknown protein [Arabidopsis thaliana] gb_AAO50667.1_ unknown protein [Arabidopsis thaliana] gb_AAG51432.1_ unknown protein	-1.05581735067732
11.3	lipid metabolism.phospholipid synthesis	bf_suspxxxx_0022H08.t3m.scf	putative phosphatidylserine synthase [Oryza sativa (japonica cultivar-group)] gb_AAT58731.1_ putative phosphatidylserine synthase [Oryza sativa (japonica cultivar-group)]	1.01712150969473
11.3	lipid metabolism.phospholipid synthesis	MICRO.4395.C2	hypothetical protein F22L4.15 - Arabidopsis thaliana ref_NP_171667.1_ phospholipid/glycerol acyltransferase family protein [Arabidopsis thaliana] gb_AAF81319.1_ Contains similarity to a hypothetical protein F16M14.4 gi_7485589 from Arabidopsis ...	1.42226602731575
11.4	lipid metabolism.TAG synthesis	MICRO.16381.C1	oleosin-like protein [Citrus sinensis] pir__T10121 oleosin-like protein, salt stress-induced - sweet orange prf__2119230A oleosin homolog	1.21008441830787
11.6	lipid metabolism.lipid transfer proteins etc	MICRO.16682.C1	At2g44300 [Arabidopsis thaliana] gb_AAC16080.1_ unknown protein [Arabidopsis thaliana] pir__T02386 hypothetical protein At2g44300 [imported] - Arabidopsis thaliana ref_NP_181959.1_ lipid transfer protein-related [Arabidopsis thaliana]	1.23559550474654
11.6	lipid metabolism.lipid transfer proteins etc	MICRO.8846.C2	lipid transfer protein [Nicotiana glauca]	1.69588858176495
11.6	lipid metabolism.lipid transfer proteins etc	STMIJ29TV	No Hits Found	1.2839853523473
11.8.1	lipid metabolism.exotics (steroids, squalene etc).sphingolipids	MICRO.6446.C1	putative fatty acid desaturase/cytochrome b5 fusion protein [Arabidopsis thaliana] pir__A84900 hypothetical protein At2g46210 [imported] - Arabidopsis thaliana ref_NP_182144.1_ delta-8 sphingolipid desaturase, putative [Arabidopsis thaliana]	1.01780831076914
11.9	lipid metabolism.lipid degradation	MICRO.16077.C1	alcohol oxidase [Arabidopsis thaliana]	-1.08360486165207
11.9.2.1	lipid metabolism.lipid degradation.lipases.triacylglycerol lipase	MICRO.4160.C1	lipase-like protein [Arabidopsis thaliana] emb_CAA16735.1_ lipase-like protein [Arabidopsis thaliana] pir__T04551 hypothetical protein F28J12.210 - Arabidopsis thaliana ref_NP_193590.1_ lipase class 3 family protein [Arabidopsis thaliana]	-1.27897841653839
11.9.2.1	lipid metabolism.lipid degradation.lipases.triacylglycerol lipase	MICRO.4160.C2	putative lipase [Oryza sativa (japonica cultivar-group)] gb_AAU44111.1_ putative lipase [Oryza sativa (japonica cultivar-group)] gb_AAT69581.1_ putative lipase [Oryza sativa (japonica cultivar-group)]	-1.32086842214803
11.9.2.1	lipid metabolism.lipid degradation.lipases.triacylglycerol lipase	MICRO.4160.C6	lipase-like protein [Arabidopsis thaliana] emb_CAA16735.1_ lipase-like protein [Arabidopsis thaliana] pir__T04551 hypothetical protein F28J12.210 - Arabidopsis thaliana ref_NP_193590.1_ lipase class 3 family protein [Arabidopsis thaliana]	-1.06059539215744
11.9.3	lipid metabolism.lipid degradation.lysophospholipases	bf_ivrootxx_0031h10.t3m.scf	putative phospholipase [Arabidopsis thaliana] gb_AAL87258.1_ putative phospholipase [Arabidopsis thaliana] ref_NP_181474.2_ esterase/lipase/thioesterase family protein [Arabidopsis thaliana]	-1.79162966778694
11.9.3	lipid metabolism.lipid degradation.lysophospholipases	MICRO.11260.C1	putative phospholipase [Arabidopsis thaliana] gb_AAL87258.1_ putative phospholipase [Arabidopsis thaliana] ref_NP_181474.2_ esterase/lipase/thioesterase family protein [Arabidopsis thaliana]	-1.50037439150083
11.9.3	lipid metabolism.lipid degradation.lysophospholipases	SSBN002H15u.scf	putative protein [Arabidopsis thaliana] emb_CAB45454.1_ putative protein [Arabidopsis thaliana] pir__T10239 hypothetical protein T11I11.170 - Arabidopsis thaliana ref_NP_195219.1_ 1-phosphatidylinositol phosphodiesterase-related [Arabidopsis thaliana]	1.10054510234402
11.9.4.13	lipid metabolism.lipid degradation.beta-oxidation.acyl CoA reductase	MICRO.13727.C1	acyl CoA reductase-like protein [Arabidopsis thaliana] pir__T48935 acyl CoA reductase-like protein - Arabidopsis thaliana ref_NP_190041.1_ acyl CoA reductase, putative [Arabidopsis thaliana]	-1.21017812620185
12.1.1	N-metabolism.nitrate metabolism.NR	MICRO.18049.C1	nitrate reductase [Solanum tuberosum]	-1.50633968444503
12.1.1	N-metabolism.nitrate metabolism.NR	MICRO.390.C1	nitrate reductase [Solanum tuberosum]	-1.63336707449709
12.1.1	N-metabolism.nitrate metabolism.NR	POCD505TP	NADH nitrate reductase [Solanum tuberosum]	-1.58684237898189
12.1.2	N-metabolism.nitrate metabolism.nitrite reductase	MICRO.10331.C1	nitrite reductase [Nicotiana tabacum]	-1.43400049273384
12.1.2	N-metabolism.nitrate metabolism.nitrite reductase	MICRO.4468.C1	nitrite reductase [Nicotiana tabacum]	-1.86440600612331
12.2.1.2	N-metabolism.ammonia metabolism.glutamate synthase.NADH dependent	MICRO.292.C1	Glutamate synthase [NADH], chloroplast precursor (NADH-GOGAT) pir__JQ1977 glutamate synthase (NADH2) (EC 1.4.1.14) precursor [validated] - alfalfa gb_AAB46617.1_ NADH-glutamate synthase [Medicago sativa]	1.47727445285539
12.2.2	N-metabolism.ammonia metabolism.glutamine synthetase	MICRO.1095.C1	Glutamine synthetase (Glutamate--ammonia ligase) pir__JN0041 glutamate-ammonia ligase (EC 6.3.1.2) - curled-leaved tobacco gb_AAA34066.1_ glutamine synthetase (EC 6.3.1.2)	-1.1622421913508
12.2.2	N-metabolism.ammonia metabolism.glutamine synthetase	MICRO.1095.C2	Glutamine synthetase (Glutamate--ammonia ligase) pir__JN0041 glutamate-ammonia ligase (EC 6.3.1.2) - curled-leaved tobacco gb_AAA34066.1_ glutamine synthetase (EC 6.3.1.2)	-1.3169377236664
12.2.2	N-metabolism.ammonia metabolism.glutamine synthetase	MICRO.8061.C1	glutamine synthetase [Nicotiana tabacum] pir__T03255 glutamate-ammonia ligase (EC 6.3.1.2) 1-5, cytosolic - common tobacco	3.11997225211432
12.3.1	N-metabolism.N-degradation.glutamate dehydrogenase	bf_stolxxxx_0055h06.t3m.scf	glutamate dehydrogenase 2 [Arabidopsis thaliana] gb_AAK62421.1_ glutamate dehydrogenase 2 [Arabidopsis thaliana]	-1.20991180687569
12.3.1	N-metabolism.N-degradation.glutamate dehydrogenase	MICRO.7144.C1	NADH-glutamate dehydrogenase [Lycopersicon esculentum]	-1.06038117212808
13	amino acid metabolism	MICRO.12125.C1	ACT domain containing protein (ACR4) [Arabidopsis thaliana]	-1.51832966644082
13	amino acid metabolism	MICRO.6403.C1	uridylyl transferase-like [Oryza sativa (japonica cultivar-group)] dbj_BAD11660.1_ uridylyl transferase-like [Oryza sativa (japonica cultivar-group)]	-1.78635753425393
13.1.1.1.1	amino acid metabolism.synthesis.central amino acid metabolism.GABA.glutamate decarboxylase	MICRO.6945.C1	unnamed protein product [Lycopersicon esculentum] sp_P54767_DCE_LYCES Glutamate decarboxylase (GAD) (ERT D1) pir__S56177 probable glutamate decarboxylase - tomato	1.73281381477727
13.1.1.3.11	amino acid metabolism.synthesis.central amino acid metabolism.alanine.alanine-glyoxylate aminotransferase	MICRO.8323.C1	putative aminotransferase [Arabidopsis thaliana] gb_AAM20667.1_ putative aminotransferase [Arabidopsis thaliana] ref_NP_187498.1_ alanine--glyoxylate aminotransferase, putative / beta-alanine-pyruvate aminotransferase, putative / AGT, putative ...	-1.22193469902396
13.1.3.1.1	amino acid metabolism.synthesis.aspartate family.asparagine.asparagine synthetase	MICRO.3150.C2	asparagine synthetase [Asparagus officinalis]	2.96148480048137
13.1.3.4.11	amino acid metabolism.synthesis.aspartate family.methionine.S-adenosylmethionine synthetase	MICRO.4281.C1	S-adenosyl-L-methionine synthetase [Lycopersicon esculentum] pir__S38875 methionine adenosyltransferase (EC 2.5.1.6) - tomato sp_P43281_METL_LYCES S-adenosylmethionine synthetase 2 (Methionine adenosyltransferase 2) (AdoMet synthetase 2)	1.19308889381666
13.1.3.4.11	amino acid metabolism.synthesis.aspartate family.methionine.S-adenosylmethionine synthetase	MICRO.43.C2	S-adenosyl-L-methionine synthetase [Nicotiana tabacum]	1.13494511291976
13.1.3.4.11	amino acid metabolism.synthesis.aspartate family.methionine.S-adenosylmethionine synthetase	MICRO.43.C3	S-adenosyl-L-methionine synthetase [Lycopersicon esculentum] pir__S46540 methionine adenosyltransferase (EC 2.5.1.6) - tomato sp_P43282_METM_LYCES S-adenosylmethionine synthetase 3 (Methionine adenosyltransferase 3) (AdoMet synthetase 3)	1.1458762749594
13.1.3.4.11	amino acid metabolism.synthesis.aspartate family.methionine.S-adenosylmethionine synthetase	POABI58TV	S-adenosyl-L-methionine synthetase [Lycopersicon esculentum] pir__S38875 methionine adenosyltransferase (EC 2.5.1.6) - tomato sp_P43281_METL_LYCES S-adenosylmethionine synthetase 2 (Methionine adenosyltransferase 2) (AdoMet synthetase 2)	1.4391104583481
13.1.4.5.1	amino acid metabolism.synthesis.branched chain group.isoleucine specific.threonine ammonia-lyase	bf_mxflxxxx_0050d05.t3m.scf	No Hits Found	2.37074459135694
13.1.4.5.1	amino acid metabolism.synthesis.branched chain group.isoleucine specific.threonine ammonia-lyase	MICRO.4585.C1	threonine dehydratase [Solanum tuberosum] sp_P31212_THD1_SOLTU Threonine dehydratase biosynthetic (Threonine deaminase) (TD) pir__PQ0468 threonine ammonia-lyase (EC 4.3.1.19) - potato (fragment)	3.34346782384829
13.1.4.5.1	amino acid metabolism.synthesis.branched chain group.isoleucine specific.threonine ammonia-lyase	MICRO.5878.C1	threonine dehydratase [Solanum tuberosum] sp_P31212_THD1_SOLTU Threonine dehydratase biosynthetic (Threonine deaminase) (TD) pir__PQ0468 threonine ammonia-lyase (EC 4.3.1.19) - potato (fragment)	3.35113161726548
13.1.5.1.2	amino acid metabolism.synthesis.serine-glycine-cysteine group.serine.phosphoserine aminotransferase	MICRO.1839.C2	phosphoserine aminotransferase [Arabidopsis thaliana] emb_CAA20033.1_ phosphoserine aminotransferase [Arabidopsis thaliana] sp_Q96255_SERC_ARATH Phosphoserine aminotransferase, chloroplast precursor (PSAT) ref_NP_195288.1_ phosphoserine ...	1.32265688694231
13.1.5.2.41	amino acid metabolism.synthesis.serine-glycine-cysteine group.glycine.sarcosine oxidase	bf_ivrootxx_0055e04.t3m.scf	putative sarcosine oxidase [Arabidopsis thaliana] gb_AAL38730.1_ putative sarcosine oxidase [Arabidopsis thaliana] gb_AAD23888.1_ putative sarcosine oxidase [Arabidopsis thaliana] gb_AAS84616.1_ peroxisomal sarcosine/pipecolate oxidase [Arabidopsis ...	-1.11156692630583
13.1.6.1.1	amino acid metabolism.synthesis.aromatic aa.chorismate.3-deoxy-D-arabino-heptulosonate 7-phosphate synthase	MICRO.68.C2	Phospho-2-dehydro-3-deoxyheptonate aldolase 1, chloroplast precursor (Phospho-2-keto-3-deoxyheptonate aldolase 1) (DAHP synthetase 1) (3-deoxy-D-arabino-heptulosonate 7-phosphate synthase 1)	1.17223005768553
13.1.6.1.1	amino acid metabolism.synthesis.aromatic aa.chorismate.3-deoxy-D-arabino-heptulosonate 7-phosphate synthase	PPCAW32THB	phospho-2-dehydro-3-deoxyheptonate aldolase [Lycopersicon esculentum] sp_P37216_AROG_LYCES Phospho-2-dehydro-3-deoxyheptonate aldolase 2, chloroplast precursor (Phospho-2-keto-3-deoxyheptonate aldolase 2) (DAHP synthetase 2) ...	1.39548169037279
13.1.6.1.1	amino acid metabolism.synthesis.aromatic aa.chorismate.3-deoxy-D-arabino-heptulosonate 7-phosphate synthase	STDB005I12u.scf	No Hits Found	1.3556426130719
13.1.6.1.6	amino acid metabolism.synthesis.aromatic aa.chorismate.5-enolpyruvylshikimate-3-phosphate synthase	SSBN001F06u.scf	3-phosphoshikimate 1-carboxyvinyltransferase, chloroplast precursor (5-enolpyruvylshikimate-3-phosphate synthase) (EPSP synthase) pir__XUPJVS 3-phosphoshikimate 1-carboxyvinyltransferase (EC 2.5.1.19) precursor - garden petunia gb_AAA33699.1_ ...	1.43960488637589
13.2.2.2	amino acid metabolism.degradation.glutamate family.proline	MICRO.5135.C1	proline oxidase/dehydrogenase 2 [Nicotiana tabacum]	-1.07002270440135
13.2.2.3	amino acid metabolism.degradation.glutamate family.arginine	MICRO.2765.C1	urease accessory protein G [Solanum tuberosum]	-1.29707890566088
13.2.2.3	amino acid metabolism.degradation.glutamate family.arginine	MICRO.2765.C2	urease accessory protein G [Solanum tuberosum]	-1.06499935882196
13.2.2.3	amino acid metabolism.degradation.glutamate family.arginine	MICRO.2765.C3	urease accessory protein G [Solanum tuberosum]	-1.31437571517201
13.2.3.1.1	amino acid metabolism.degradation.aspartate family.asparagine.L-asparaginase	MICRO.5707.C1	L-asparaginase [Glycine max]	-1.69573761065593
13.2.3.4	amino acid metabolism.degradation.aspartate family.methionine	MICRO.71.C1	Adenosylhomocysteinase (S-adenosyl-L-homocysteine hydrolase) (AdoHcyase) (Cytokinin binding protein CBP57) dbj_BAA03709.1_ S-adenosyl-L-homocystein hydrolase [Nicotiana sylvestris] dbj_BAA23164.1_ S-adenosyl-L-homocysteine hydrolase [Nicotiana ...	1.08723756347353
13.2.3.4	amino acid metabolism.degradation.aspartate family.methionine	MICRO.71.C8	Adenosylhomocysteinase (S-adenosyl-L-homocysteine hydrolase) (AdoHcyase) (Cytokinin binding protein CBP57) dbj_BAA03709.1_ S-adenosyl-L-homocystein hydrolase [Nicotiana sylvestris] dbj_BAA23164.1_ S-adenosyl-L-homocysteine hydrolase [Nicotiana ...	1.01302917146246
13.2.3.5	amino acid metabolism.degradation.aspartate family.lysine	MICRO.7180.C1	lysine-ketoglutarate reductase/saccharopine dehydrogenase bifunctional enzyme [Arabidopsis thaliana]	1.01594009637232
13.2.3.5	amino acid metabolism.degradation.aspartate family.lysine	MICRO.7729.C1	bifunctional lysine-ketoglutarate reductase/saccharopine dehydrogenase [Gossypium hirsutum]	1.26151494670932
13.2.3.5.1	amino acid metabolism.degradation.aspartate family.lysine.lysine decarboxylase	MICRO.4881.C1	unknown [Arabidopsis thaliana] gb_AAM15149.1_ expressed protein [Arabidopsis thaliana] gb_AAM15229.1_ expressed protein [Arabidopsis thaliana] ref_NP_565668.1_ expressed protein [Arabidopsis thaliana]	-1.07517061250618
13.2.3.5.1	amino acid metabolism.degradation.aspartate family.lysine.lysine decarboxylase	MICRO.4881.C2	putative protein [Arabidopsis thaliana] pir__T45885 hypothetical protein F4P12.150 - Arabidopsis thaliana ref_NP_190913.1_ hypothetical protein [Arabidopsis thaliana]	-1.44606656320203
13.2.4.3	amino acid metabolism.degradation.branched chain group.valine	MICRO.10004.C2	putative methylmalonate semi-aldehyde dehydrogenase [Arabidopsis thaliana] ref_NP_179032.1_ methylmalonate-semialdehyde dehydrogenase, putative [Arabidopsis thaliana] pir__H84514 hypothetical protein At2g14170 [imported] - Arabidopsis thaliana	1.71799030230989
13.2.4.4	amino acid metabolism.degradation.branched chain group.leucine	bf_suspxxxx_0054f04.t3m.scf	isovaleryl-CoA dehydrogenase [Solanum tuberosum] sp_Q9FS88_IVD1_SOLTU Isovaleryl-CoA dehydrogenase 1, mitochondrial precursor (IVD 1)	-1.50580249126593
13.2.6.3	amino acid metabolism.degradation.aromatic aa.tryptophan	BF_TUBSXXXX_0003E03_T3M.SCF	No Hits Found	1.75688624882722
13.2.7	amino acid metabolism.degradation.histidine	MICRO.10243.C1	NtPRp27 [Nicotiana tabacum]	-1.07403321830117
13.2.7	amino acid metabolism.degradation.histidine	MICRO.13920.C1	NtPRp27-like protein [Solanum tuberosum]	-1.46162941620861
13.2.7	amino acid metabolism.degradation.histidine	MICRO.13920.C2	NtPRp27-like protein [Solanum tuberosum]	-1.18428459003781
14.1	S-assimilation.APS	MICRO.119.C2	sulfate adenylyltransferase [Solanum tuberosum] pir__S44267 sulfate adenylyltransferase (EC 2.7.7.4) met3-2 - potato	1.07175908096727
14.15	S-assimilation.AKN	bf_mxlfxxxx_0054h06.t3m.scf	putative adenylylsulfate kinase [Arabidopsis thaliana] gb_AAO42019.1_ putative adenylylsulfate kinase [Arabidopsis thaliana] ref_NP_569050.1_ adenylylsulfate kinase, putative [Arabidopsis thaliana]	1.31348963774018
14.2	S-assimilation.APR	MICRO.14779.C1	adenylyl-sulfate reductase [Lycopersicon esculentum]	2.90411026424851
14.2	S-assimilation.APR	MICRO.16605.C1	No Hits Found	1.2593330846242
14.2	S-assimilation.APR	MICRO.2137.C1	adenylyl-sulfate reductase [Lycopersicon esculentum]	1.54057133582525
14.2	S-assimilation.APR	MICRO.4898.C1	adenylyl-sulfate reductase [Lycopersicon esculentum]	3.04665475975575
15	metal handling	bf_acdcxxxx_0004a08.t3m.scf	No Hits Found	-1.00488738162555
15	metal handling	MICRO.1713.C1	putative aluminium-induced protein [Arabidopsis thaliana] gb_AAK64050.1_ putative aluminium-induced protein [Arabidopsis thaliana] ref_NP_197415.1_ auxin/aluminum-responsive protein, putative [Arabidopsis thaliana]	-1.83192171454059
15	metal handling	MICRO.1713.C2	Al-induced protein [Gossypium hirsutum]	-1.78678363967674
15	metal handling	MICRO.4345.C1	hypothetical protein - tomato gb_AAA61967.1_ unknown	-1.49313459002104
15	metal handling	MICRO.6225.C1	unknown [Arabidopsis thaliana] gb_AAM14245.1_ unknown protein [Arabidopsis thaliana] gb_AAK76559.1_ unknown protein [Arabidopsis thaliana] gb_AAK53036.1_ AT4g27450/F27G19_50 [Arabidopsis thaliana] ref_NP_567775.1_ expressed protein [Arabidopsis thal ...	-1.1611318162583
15.1	metal handling.acquisition	MICRO.3937.C1	ferric-chelate reductase [Lycopersicon esculentum]	-1.16957314709706
15.2	metal handling.binding, chelation and storage	bf_mxlfxxxx_0005g01.t3m.scf	putative metal-binding isoprenylated protein [Arabidopsis thaliana] gb_AAL49902.1_ putative metal-binding isoprenylated protein [Arabidopsis thaliana] emb_CAB77982.1_ putative metal-binding isoprenylated protein [Arabidopsis thaliana] pir__T01827 ...	-1.31673934305124
15.2	metal handling.binding, chelation and storage	bf_mxlfxxxx_0064b03.t3m.scf	No Hits Found	-1.40168242076657
15.2	metal handling.binding, chelation and storage	MICRO.10499.C2	No Hits Found	-1.57823763116109
15.2	metal handling.binding, chelation and storage	MICRO.11899.C2	metallothionein-like protein [Carica papaya] pir__T09787 metallothionein-like protein - papaya sp_Q96386_MT3_CARPA Metallothionein-like protein type 3 (MT-3)	-1.25111080031445
15.2	metal handling.binding, chelation and storage	MICRO.11899.C3	Metallothionein-like protein type 3 (MT-3) pir__T17015 metallothionein-like protein AMT2 - apple tree gb_AAC23698.1_ metallothionein-like protein [Malus x domestica]	-1.3519708948767
15.2	metal handling.binding, chelation and storage	MICRO.12302.C1	poly(A)-binding protein C-terminal interacting protein 6 [Cucumis sativus]	-1.01505858734597
15.2	metal handling.binding, chelation and storage	MICRO.12302.C3	poly(A)-binding protein C-terminal interacting protein 6 [Cucumis sativus]	-1.00289454518173
15.2	metal handling.binding, chelation and storage	MICRO.135.C3	ATFP3 [Arabidopsis thaliana]	-1.22454005933788
15.2	metal handling.binding, chelation and storage	MICRO.16384.C2	copper chaperone (CCH)-related [Arabidopsis thaliana]	-2.10181129640664
15.2	metal handling.binding, chelation and storage	MICRO.6444.C1	ATFP3 [Arabidopsis thaliana]	-1.25215704995823
15.2	metal handling.binding, chelation and storage	MICRO.7352.C1	unknown [Populus tremuloides]	-1.2420926838045
15.2	metal handling.binding, chelation and storage	MICRO.7352.C2	unknown [Populus tremuloides]	-1.28412631551758
15.2	metal handling.binding, chelation and storage	MICRO.16759.C1	putative isoprenylated protein [Arabidopsis thaliana] dbj_BAC42520.1_ putative isoprenylated protein [Arabidopsis thaliana] gb_AAO39894.1_ At1g71050 [Arabidopsis thaliana] pir__H96734 probable isoprenylated protein F23N20.4 [imported] - Arabidopsis ...	1.08864087227333
15.2	metal handling.binding, chelation and storage	MICRO.5732.C1	copper homeostasis factor [Arabidopsis thaliana] emb_CAB87423.1_ copper homeostasis factor [Arabidopsis thaliana] gb_AAK32872.1_ AT3g56240/F18O21_200 [Arabidopsis thaliana] gb_AAL47423.1_ AT3g56240/F18O21_200 [Arabidopsis thaliana] gb_AAC33510.1_ ...	2.00807836909626
15.2	metal handling.binding, chelation and storage	MICRO.5732.C3	copper homeostasis factor [Arabidopsis thaliana] emb_CAB87423.1_ copper homeostasis factor [Arabidopsis thaliana] gb_AAK32872.1_ AT3g56240/F18O21_200 [Arabidopsis thaliana] gb_AAL47423.1_ AT3g56240/F18O21_200 [Arabidopsis thaliana] gb_AAC33510.1_ ...	1.38664094432359
15.2	metal handling.binding, chelation and storage	MICRO.8793.C1	nicotianamine synthase [Lycopersicon esculentum] sp_Q9XGI7_NAS_LYCES Nicotianamine synthase (S-adenosyl-L-methionine:S-adenosyl-L-methionine:S- adenosyl-methionine 3-amino-3-carboxypropyltransferase) (Chloronerva)	1.5248050610065
15.3	metal handling.regulation	bf_mxlfxxxx_0075g07.t3m.scf	No Hits Found	-2.54823681499168
15.3	metal handling.regulation	MICRO.16521.C1	aluminum sensitive 3 [Arabidopsis thaliana] gb_AAM48044.1_ unknown protein [Arabidopsis thaliana] gb_AAC98053.1_ unknown protein [Arabidopsis thaliana] gb_AAL62351.1_ unknown protein [Arabidopsis thaliana] pir__D84791 hypothetical protein At2g37330 ...	-2.14041391623055
16.1.5	secondary metabolism.isoprenoids.terpenoids	MICRO.4171.C1	terpenoid synthase [Vitis vinifera]	-1.38688718057494
16.1.5	secondary metabolism.isoprenoids.terpenoids	MICRO.5362.C1	(E)-b-ocimene synthase [Antirrhinum majus]	-1.90994141312572
16.1.5	secondary metabolism.isoprenoids.terpenoids	MICRO.5526.C1	cyclase [Nicotiana tabacum]	-1.06957121900108
16.10	secondary metabolism.simple phenols	MICRO.15169.C1	laccase [Populus balsamifera subsp. trichocarpa] emb_CAC14720.1_ laccase [Populus balsamifera subsp. trichocarpa]	1.05498872970906
16.2	secondary metabolism.phenylpropanoids	MICRO.10529.C1	anthranilate N-hydroxycinnamoyl/benzoyltransferase [Malus x domestica]	-2.12314231144526
16.2	secondary metabolism.phenylpropanoids	MICRO.11836.C1	GTP cyclohydrolase II / 3,4-dihydroxy-2-butanone-4-phosphate synthase [Lycopersicon esculentum] pir__T06410 GTP cyclohydrolase II (EC 3.5.4.25) / 3, 4-dihydroxy-2-butanone 4-phosphate synthase (EC 5.4.99.-) ribA - tomato	1.11729079040005
16.2	secondary metabolism.phenylpropanoids	STMGF79TV	F21J9.20-like protein [Euphorbia esula]	1.07154365111766
16.2.1.1	secondary metabolism.phenylpropanoids.lignin biosynthesis.PAL	MICRO.2219.C5	No Hits Found	1.01864562289091
16.2.1.10	secondary metabolism.phenylpropanoids.lignin biosynthesis.CAD	MICRO.14898.C1	10-hydroxygeraniol oxidoreductase [Camptotheca acuminata]	-1.40930158840079
16.2.1.10	secondary metabolism.phenylpropanoids.lignin biosynthesis.CAD	bf_arrayxxx_0100e10.t7m.scf	No Hits Found	1.04214946199664
16.2.1.10	secondary metabolism.phenylpropanoids.lignin biosynthesis.CAD	MICRO.9064.C4	alcohol NADP+ oxidoreductase [Solanum tuberosum]	1.46062493477831
16.2.1.3	secondary metabolism.phenylpropanoids.lignin biosynthesis.4CL	cSTA20H24TH	hypothetical protein [Cicer arietinum]	-1.21015509781408
16.2.1.3	secondary metabolism.phenylpropanoids.lignin biosynthesis.4CL	MICRO.15154.C1	4-coumarate:coenzyme A ligase [Nicotiana tabacum] pir__T03789 4-coumarate-CoA ligase (EC 6.2.1.12) 4CL2 - common tobacco sp_O24146_4CL2_TOBAC 4-coumarate--CoA ligase 2 (4CL 2) (4-coumaroyl-CoA synthase 2)	-1.00182278951033
16.2.1.3	secondary metabolism.phenylpropanoids.lignin biosynthesis.4CL	MICRO.2834.C1	4-coumarate-CoA ligase (EC 6.2.1.12) 2a - potato sp_P31685_4CL2_SOLTU 4-coumarate--CoA ligase 2 (4CL 2) (4-coumaroyl-CoA synthase 2)	1.08381376778022
16.2.1.4	secondary metabolism.phenylpropanoids.lignin biosynthesis.HCT	STMGF79TV	F21J9.20-like protein [Euphorbia esula]	1.07154365111766
16.4.1	secondary metabolism.N misc.alkaloid-like	MICRO.13601.C1	tryptophan decarboxylase [Ophiorrhiza pumila]	-1.3283049442735
16.4.1	secondary metabolism.N misc.alkaloid-like	STMIY86TV	tryptophan decarboxylase [Camptotheca acuminata]	-1.25412453364559
16.5.1.1.1.11	secondary metabolism.sulfur-containing.glucosinolates.synthesis.aliphatic.glucosinolate 2-oxoglutarate-dependent dioxygenase (AOP)	MICRO.10941.C1	putative oxidoreductase	-1.16348979758099
16.5.1.1.1.11	secondary metabolism.sulfur-containing.glucosinolates.synthesis.aliphatic.glucosinolate 2-oxoglutarate-dependent dioxygenase (AOP)	MICRO.13065.C1	putative oxidoreductase	-1.07311225267779
16.5.1.1.1.11	secondary metabolism.sulfur-containing.glucosinolates.synthesis.aliphatic.glucosinolate 2-oxoglutarate-dependent dioxygenase (AOP)	MICRO.6496.C2	putative oxidoreductase	-1.14648012673811
16.5.1.1.1.11	secondary metabolism.sulfur-containing.glucosinolates.synthesis.aliphatic.glucosinolate 2-oxoglutarate-dependent dioxygenase (AOP)	MICRO.7970.C2	SRG1 Protein [Arabidopsis thaliana] gb_AAM98100.1_ At1g17020/F6I1.30 [Arabidopsis thaliana] emb_CAA55654.1_ SRG1 [Arabidopsis thaliana] gb_AAK82564.1_ F6I1.30/F6I1.30 [Arabidopsis thaliana] ref_NP_173145.1_ oxidoreductase, 2OG-Fe(II) oxygenase famil ...	-2.12713199296167
16.5.1.1.1.11	secondary metabolism.sulfur-containing.glucosinolates.synthesis.aliphatic.glucosinolate 2-oxoglutarate-dependent dioxygenase (AOP)	MICRO.7970.C3	SRG1 Protein [Arabidopsis thaliana] gb_AAM98100.1_ At1g17020/F6I1.30 [Arabidopsis thaliana] emb_CAA55654.1_ SRG1 [Arabidopsis thaliana] gb_AAK82564.1_ F6I1.30/F6I1.30 [Arabidopsis thaliana] ref_NP_173145.1_ oxidoreductase, 2OG-Fe(II) oxygenase famil ...	-2.12372126906075
16.5.99.1	secondary metabolism.sulfur-containing.misc.alliinase	MICRO.6446.C1	putative fatty acid desaturase/cytochrome b5 fusion protein [Arabidopsis thaliana] pir__A84900 hypothetical protein At2g46210 [imported] - Arabidopsis thaliana ref_NP_182144.1_ delta-8 sphingolipid desaturase, putative [Arabidopsis thaliana]	1.01780831076914
16.8.1.12	secondary metabolism.flavonoids.anthocyanins.anthocyanidin 3-O-glucosyltransferase	bf_acdaxxxx_0060e06.t3m.scf	putative UDP rhamnose--anthocyanidin-3-glucoside rhamnosyltransferase [Arabidopsis thaliana] gb_AAO63434.1_ At4g27570 [Arabidopsis thaliana] emb_CAB81407.1_ UDP rhamnose--anthocyanidin-3-glucoside rhamnosyltransferase-like protein [Arabidopsis ...	1.04103764827856
16.8.2	secondary metabolism.flavonoids.chalcones	MICRO.11136.C1	chalcone reductase [Sesbania rostrata]	-1.01259647911868
16.8.2.1	secondary metabolism.flavonoids.chalcones.naringenin-chalcone synthase	MICRO.12137.C1	chalcone synthase 2 pir__JC5136 naringenin-chalcone synthase (EC 2.3.1.74) 2 - potato sp_Q43188_CHS2_SOLTU Chalcone synthase 2 (Naringenin-chalcone synthase 2)	-1.9461616210505
16.8.2.1	secondary metabolism.flavonoids.chalcones.naringenin-chalcone synthase	MICRO.6055.C2	chalcone synthase 2 pir__JC5136 naringenin-chalcone synthase (EC 2.3.1.74) 2 - potato sp_Q43188_CHS2_SOLTU Chalcone synthase 2 (Naringenin-chalcone synthase 2)	-2.08649876702821
16.8.3.2	secondary metabolism.flavonoids.dihydroflavonols.flavanone 3-hydroxylase	MICRO.349.C3	flavanone 3 beta-hydroxylase [Solanum tuberosum]	-1.6163377259597
16.8.4.1	secondary metabolism.flavonoids.flavonols.flavonol synthase (FLS)	bf_mxlfxxxx_0036d08.t3m.scf	flavonol synthase [Solanum tuberosum] sp_Q41452_FLS_SOLTU Flavonol synthase (FLS) pir__T07373 flavonol synthase - potato	-1.31781206703174
16.8.4.1	secondary metabolism.flavonoids.flavonols.flavonol synthase (FLS)	MICRO.6121.C1	flavonol synthase [Solanum tuberosum] sp_Q41452_FLS_SOLTU Flavonol synthase (FLS) pir__T07373 flavonol synthase - potato	-1.45428914464168
17.1.1.1.10	hormone metabolism.abscisic acid.synthesis-degradation.synthesis.9-cis-epoxycarotenoid dioxygenase	MICRO.10505.C1	putative Lignostilbene-alpha,beta-dioxygenase and related enzymes [Oryza sativa (japonica cultivar-group)] dbj_BAD03543.1_ putative Lignostilbene-alpha,beta-dioxygenase and related enzymes [Oryza sativa (japonica cultivar-group)] dbj_BAD03492.1_ ...	-1.29114645300396
17.1.2	hormone metabolism.abscisic acid.signal transduction	bf_stolxxxx_0058e03.t3m.scf	No Hits Found	-1.69608272643743
17.1.2	hormone metabolism.abscisic acid.signal transduction	cSTB47J9TH	unnamed protein product [Oryza sativa (japonica cultivar-group)] dbj_BAA88177.1_ unnamed protein product [Oryza sativa (japonica cultivar-group)]	-1.90608753821367
17.1.2	hormone metabolism.abscisic acid.signal transduction	bf_acdaxxxx_0058e12.t3m.scf	protein phosphatase 2C [Nicotiana tabacum] emb_CAC84141.2_ protein phosphatase 2C [Nicotiana tabacum]	2.88176993295828
17.1.2	hormone metabolism.abscisic acid.signal transduction	MICRO.7299.C1	unknown protein [Arabidopsis thaliana] gb_AAL36290.1_ unknown protein [Arabidopsis thaliana] ref_NP_850003.1_ lanthionine synthetase C-like family protein [Arabidopsis thaliana]	1.96360010420439
17.1.2	hormone metabolism.abscisic acid.signal transduction	MICRO.7299.C2	OSJNBa0074L08.13 [Oryza sativa (japonica cultivar-group)] emb_CAE03855.1_ OSJNBa0081C01.1 [Oryza sativa (japonica cultivar-group)] emb_CAD41202.1_ OSJNBa0074L08.13 [Oryza sativa (japonica cultivar-group)]	2.70856685935768
17.1.3	hormone metabolism.abscisic acid.induced-regulated-responsive-activated	MICRO.9286.C1	At5g13200 [Arabidopsis thaliana] emb_CAB86627.1_ ABA-responsive protein-like [Arabidopsis thaliana] gb_AAS92344.1_ At5g13200 [Arabidopsis thaliana] pir__T48567 ABA-responsive protein homolog T31B5.20 - Arabidopsis thaliana ref_NP_196824.1_ GRAM ...	1.66029794357998
17.2	hormone metabolism.auxin	STMFB94TV	putative protein [Arabidopsis thaliana] pir__T47569 hypothetical protein F24B22.60 - Arabidopsis thaliana ref_NP_190978.1_ expressed protein [Arabidopsis thaliana]	1.2812316185666
17.2.1	hormone metabolism.auxin.synthesis-degradation	MICRO.6455.C1	putative auxin-amidohydrolase precursor [Populus alba x Populus tremula]	1.36389472972391
17.2.3	hormone metabolism.auxin.induced-regulated-responsive-activated	bf_mxlfxxxx_0017h05.t3m.scf	putative auxin-induced protein [Arabidopsis thaliana] ref_NP_179248.1_ auxin-responsive protein, putative [Arabidopsis thaliana] pir__F84541 probable auxin-induced protein [imported] - Arabidopsis thaliana	-1.07524941386375
17.2.3	hormone metabolism.auxin.induced-regulated-responsive-activated	MICRO.10523.C1	putative auxin-responsive protein [Arabidopsis thaliana] gb_AAD23040.2_ putative auxin-responsive protein [Arabidopsis thaliana] ref_NP_850453.1_ auxin-responsive GH3 family protein [Arabidopsis thaliana] ref_NP_566071.1_ auxin-responsive GH3 family ...	-1.25049824525317
17.2.3	hormone metabolism.auxin.induced-regulated-responsive-activated	MICRO.12040.C3	No Hits Found	-3.47544995537423
17.2.3	hormone metabolism.auxin.induced-regulated-responsive-activated	MICRO.12199.C2	auxin-regulated protein-like [Arabidopsis thaliana] gb_AAS76744.1_ At3g12830 [Arabidopsis thaliana] gb_AAS47613.1_ At3g12830 [Arabidopsis thaliana] ref_NP_187889.1_ auxin-responsive family protein [Arabidopsis thaliana]	-1.04485853935701
17.2.3	hormone metabolism.auxin.induced-regulated-responsive-activated	MICRO.12843.C1	putative auxin-regulated protein [Oryza sativa (japonica cultivar-group)] gb_AAT47070.1_ putative auxin-regulated protein [Oryza sativa (japonica cultivar-group)]	-1.49060043216627
17.2.3	hormone metabolism.auxin.induced-regulated-responsive-activated	MICRO.8840.C1	putative auxin-regulated protein [Oryza sativa (japonica cultivar-group)] gb_AAT47070.1_ putative auxin-regulated protein [Oryza sativa (japonica cultivar-group)]	-1.22144739325252
17.2.3	hormone metabolism.auxin.induced-regulated-responsive-activated	bf_arrayxxx_0030g12.t7m.scf	auxin and ethylene responsive GH3-like protein [Capsicum chinense]	1.71573782141989
17.2.3	hormone metabolism.auxin.induced-regulated-responsive-activated	MICRO.14512.C2	auxin and ethylene responsive GH3-like protein [Capsicum chinense]	1.39460564798051
17.2.3	hormone metabolism.auxin.induced-regulated-responsive-activated	MICRO.16648.C1	auxin-responsive protein, putative [Arabidopsis thaliana] pir__A96786 protein F10A5.21 [imported] - Arabidopsis thaliana gb_AAF87127.1_ F10A5.21 [Arabidopsis thaliana]	1.15314228043854
17.3.1.2.2	hormone metabolism.brassinosteroid.synthesis-degradation.sterols.SMT2	MICRO.10155.C1	S-adenosyl-methionine-sterol-C-methyltransferase homolog [Nicotiana tabacum] pir__T03845 probable sterol 24-C-methyltransferase (EC 2.1.1.41) - common tobacco (fragment)	1.03212248795681
17.3.1.2.2	hormone metabolism.brassinosteroid.synthesis-degradation.sterols.SMT2	MICRO.10155.C3	S-adenosyl-methionine-sterol-C-methyltransferase homolog [Nicotiana tabacum] pir__T03845 probable sterol 24-C-methyltransferase (EC 2.1.1.41) - common tobacco (fragment)	1.14335692912035
17.4.2	hormone metabolism.cytokinin.signal transduction	MICRO.8367.C1	F17L21.11 [Arabidopsis thaliana]	-1.3513878227534
17.4.2	hormone metabolism.cytokinin.signal transduction	MICRO.9450.C2	No Hits Found	-1.38136074122376
17.4.2	hormone metabolism.cytokinin.signal transduction	MICRO.9450.C3	No Hits Found	-1.2687157925591
17.4.2	hormone metabolism.cytokinin.signal transduction	MICRO.17288.C1	unknown protein [Arabidopsis thaliana] gb_AAM64461.1_ unknown [Arabidopsis thaliana] gb_AAL31180.1_ AT3g07910/F17A17_25 [Arabidopsis thaliana] gb_AAL06569.1_ AT3g07910/F17A17_25 [Arabidopsis thaliana] ref_NP_566324.1_ expressed protein [Arabidopsis ...	1.14222430313993
17.5.1	hormone metabolism.ethylene.synthesis-degradation	MICRO.13883.C1	putative flavonol synthase-like protein [Euphorbia esula]	-1.82418159361403
17.5.1	hormone metabolism.ethylene.synthesis-degradation	bf_acdcxxxx_0005e04.t3m.scf	E8 protein [Lycopersicon esculentum] sp_P10967_ACC3_LYCES 1-aminocyclopropane-1-carboxylate oxidase homolog (Protein E8) pir__S01642 ripening protein E8 - tomato	1.55068586908381
17.5.1	hormone metabolism.ethylene.synthesis-degradation	bf_arrayxxx_0028h04.t7m.scf	No Hits Found	2.99927881325059
17.5.1	hormone metabolism.ethylene.synthesis-degradation	bf_mxlfxxxx_0021c10.t3m.scf	unknown [Prunus armeniaca]	1.79958769945444
17.5.1	hormone metabolism.ethylene.synthesis-degradation	MICRO.11660.C1	No Hits Found	1.83009531447081
17.5.1	hormone metabolism.ethylene.synthesis-degradation	MICRO.16666.C1	unknown [Prunus armeniaca]	1.49191183070328
17.5.1	hormone metabolism.ethylene.synthesis-degradation	MICRO.3404.C4	unknown [Prunus armeniaca]	1.27765077345742
17.5.1	hormone metabolism.ethylene.synthesis-degradation	MICRO.8954.C1	E8 protein [Lycopersicon esculentum] sp_P10967_ACC3_LYCES 1-aminocyclopropane-1-carboxylate oxidase homolog (Protein E8) pir__S01642 ripening protein E8 - tomato	1.51415869402665
17.5.1.1	hormone metabolism.ethylene.synthesis-degradation.1-aminocyclopropane-1-carboxylate synthase	cPRO6I20TH	ACC synthase [Solanum tuberosum]	-1.37998730875554
17.5.1.1	hormone metabolism.ethylene.synthesis-degradation.1-aminocyclopropane-1-carboxylate synthase	MICRO.9261.C1	1-amino-cyclopropane-1-carboxylate synthase [Lycopersicon esculentum]	1.01145650247643
17.5.1.1	hormone metabolism.ethylene.synthesis-degradation.1-aminocyclopropane-1-carboxylate synthase	STMJH65TV	1-amino-cyclopropane-1-carboxylate synthase [Lycopersicon esculentum]	1.04276000665928
17.5.1.2	hormone metabolism.ethylene.synthesis-degradation.1-aminocyclopropane-1-carboxylate oxidase	bf_cswbxxxx_0027a10.t3m.scf	No Hits Found	1.67379379871433
17.5.1.2	hormone metabolism.ethylene.synthesis-degradation.1-aminocyclopropane-1-carboxylate oxidase	MICRO.2957.C2	OSJNBa0063C18.20 [Oryza sativa (japonica cultivar-group)] emb_CAE05979.2_ OSJNBa0063C18.20 [Oryza sativa (japonica cultivar-group)] emb_CAD41905.2_ OSJNBa0033G05.6 [Oryza sativa (japonica cultivar-group)]	1.03171751195497
17.5.2	hormone metabolism.ethylene.signal transduction	bf_arrayxxx_0067e02.t3m.scf	ethylene response factor 1 [Lycopersicon esculentum]	-1.46808840607431
17.5.2	hormone metabolism.ethylene.signal transduction	bf_ivrootxx_0006e10.t3m.scf	ethylene response factor 5 [Lycopersicon esculentum]	-1.21834857245315
17.5.2	hormone metabolism.ethylene.signal transduction	bf_mxlfxxxx_0044h01.t3m.scf	ethylene response factor 1 [Lycopersicon esculentum]	-2.49635411503319
17.5.2	hormone metabolism.ethylene.signal transduction	MICRO.11438.C1	Avr9/Cf-9 rapidly elicited protein 1 [Nicotiana tabacum]	-2.36260406685975
17.5.2	hormone metabolism.ethylene.signal transduction	MICRO.12256.C1	Pti4 [Lycopersicon esculentum] pir__T07686 transcription factor Pti4 - tomato (fragment)	-1.22726368792497
17.5.2	hormone metabolism.ethylene.signal transduction	MICRO.12256.C2	Pti4 [Lycopersicon esculentum] pir__T07686 transcription factor Pti4 - tomato (fragment)	-1.45742331990847
17.5.2	hormone metabolism.ethylene.signal transduction	MICRO.12438.C1	ethylene response factor 4 [Lycopersicon esculentum]	-2.65124314906122
17.5.2	hormone metabolism.ethylene.signal transduction	MICRO.17971.C1	unknown protein [Arabidopsis thaliana] gb_AAL07048.1_ unknown protein [Arabidopsis thaliana] gb_AAC31831.2_ expressed protein [Arabidopsis thaliana] ref_NP_566032.1_ expressed protein [Arabidopsis thaliana]	-1.58421366484578
17.5.2	hormone metabolism.ethylene.signal transduction	MICRO.3330.C1	ripening regulated protein DDTFR10/A [Lycopersicon esculentum]	-2.95473637264877
17.5.2	hormone metabolism.ethylene.signal transduction	MICRO.773.C2	ethylene response factor 5 [Lycopersicon esculentum]	-3.17594927775063
17.5.2	hormone metabolism.ethylene.signal transduction	MICRO.773.C3	ethylene response factor 5 [Lycopersicon esculentum]	-1.15355992644295
17.5.2	hormone metabolism.ethylene.signal transduction	MICRO.773.C4	ethylene response factor 5 [Lycopersicon esculentum]	-1.54264605175627
17.5.2	hormone metabolism.ethylene.signal transduction	MICRO.773.C6	ethylene response factor 5 [Lycopersicon esculentum]	-1.08837491505066
17.5.2	hormone metabolism.ethylene.signal transduction	MICRO.773.C9	ethylene response factor 5 [Lycopersicon esculentum]	-1.72348154942021
17.5.2	hormone metabolism.ethylene.signal transduction	STMIZ54TV	P0496H05.27 [Oryza sativa (japonica cultivar-group)] dbj_BAC03297.1_ P0496H05.27 [Oryza sativa (japonica cultivar-group)]	-1.21191099720443
17.6.1.11	hormone metabolism.gibberelin.synthesis-degradation.GA20 oxidase	MICRO.10941.C1	putative oxidoreductase	-1.16348979758099
17.6.1.11	hormone metabolism.gibberelin.synthesis-degradation.GA20 oxidase	MICRO.6496.C2	putative oxidoreductase	-1.14648012673811
17.6.1.13	hormone metabolism.gibberelin.synthesis-degradation.GA2 oxidase	MICRO.13776.C2	Gibberellin 2-beta-dioxygenase 2 (Gibberellin 2-beta-hydroxylase 2) (Gibberellin 2-oxidase 2) (GA 2-oxidase 2) gb_AAD45424.1_ gibberellin 2-oxidase-like protein [Pisum sativum]	1.16122951542688
17.6.1.13	hormone metabolism.gibberelin.synthesis-degradation.GA2 oxidase	MICRO.7232.C1	gibberellin 2-oxidase 1 [Nicotiana tabacum]	1.04805182018061
17.6.2	hormone metabolism.gibberelin.signal transduction	ACDA00999D03.T3m.scf	No Hits Found	-1.19435464916519
17.6.2	hormone metabolism.gibberelin.signal transduction	MICRO.2042.C1	unknown protein [Arabidopsis thaliana] gb_AAK96844.1_ Unknown protein [Arabidopsis thaliana] ref_NP_198084.1_ expressed protein [Arabidopsis thaliana]	-1.33042905218301
17.6.3	hormone metabolism.gibberelin.induced-regulated-responsive-activated	MICRO.13238.C1	RSI-1 protein precursor (TR132) pir__S43910 gibberellin-regulated protein RSI-1 precursor - tomato gb_AAA20130.1_ RSI-1 protein gb_AAA20129.1_ RSI-1 protein	1.61847187867798
17.6.3	hormone metabolism.gibberelin.induced-regulated-responsive-activated	MICRO.1455.C1	proteasome beta subunit [Petunia x hybrida] sp_O82531_PSB1_PETHY Proteasome subunit beta type 1 (20S proteasome alpha subunit F) (20S proteasome subunit beta-6)	1.7465786001165
17.6.3	hormone metabolism.gibberelin.induced-regulated-responsive-activated	MICRO.7594.C1	snakin2 [Solanum tuberosum]	1.65055727566892
17.7.1.1	hormone metabolism.jasmonate.synthesis-degradation.lipases	MICRO.4160.C2	putative lipase [Oryza sativa (japonica cultivar-group)] gb_AAU44111.1_ putative lipase [Oryza sativa (japonica cultivar-group)] gb_AAT69581.1_ putative lipase [Oryza sativa (japonica cultivar-group)]	-1.32086842214803
17.7.1.2	hormone metabolism.jasmonate.synthesis-degradation.lipoxygenase	102H09AF.esd	lipoxygenase [Solanum tuberosum]	1.15481848603192
17.7.1.2	hormone metabolism.jasmonate.synthesis-degradation.lipoxygenase	MICRO.11738.C1	lipoxygenase [Solanum tuberosum] pir__T07775 lipoxygenase (EC 1.13.11.12) LX-3 - potato	1.584245318246
17.7.1.2	hormone metabolism.jasmonate.synthesis-degradation.lipoxygenase	MICRO.6748.C1	lipoxygenase [Lycopersicon esculentum]	1.28061623142761
17.7.1.5	hormone metabolism.jasmonate.synthesis-degradation.12-oxophytodienoate reductase 3	BF_LBCHXXXX_0053E03_T3M.SCF	12-oxophytodienoate reductase [Lycopersicon esculentum]	1.07668821962969
17.7.2	hormone metabolism.jasmonate.signal transduction	MICRO.10988.C3	unknown protein [Arabidopsis thaliana] gb_AAM10195.1_ unknown protein [Arabidopsis thaliana] gb_AAL87391.1_ At1g19180/T29M8_5 [Arabidopsis thaliana] gb_AAL38322.1_ unknown protein [Arabidopsis thaliana] gb_AAK63998.1_ At1g19180/T29M8_5 [Arabidopsis ...	1.45694845891535
17.7.2	hormone metabolism.jasmonate.signal transduction	MICRO.12081.C1	PnFL-2 [Ipomoea nil]	1.03109501013839
17.7.2	hormone metabolism.jasmonate.signal transduction	MICRO.27.C1	PnFL-2 [Ipomoea nil]	1.93259009434055
17.8.1.1.7	hormone metabolism.salicylic acid.synthesis-degradation.synthesis.methyl-SA methylesterase	MICRO.4827.C2	S-adenosyl-L-methionine:salicylic acid carboxyl methyltransferase [Atropa belladonna]	-1.57973105433949
17.8.3	hormone metabolism.salicylic acid.induced-regulated-responsive-activated	MICRO.15108.C1	expressed protein [Arabidopsis thaliana] gb_AAL31248.1_ At2g27080/T20P8.13 [Arabidopsis thaliana] gb_AAK96484.1_ At2g27080/T20P8.13 [Arabidopsis thaliana] gb_AAK43910.1_ Unknown protein [Arabidopsis thaliana] pir__E84668 hypothetical protein ...	1.18991175780007
18.3	Co-factor and vitamine metabolism.riboflavin	cSTA4E10TH	B1131G08.3 [Oryza sativa (japonica cultivar-group)] dbj_BAB90223.1_ B1131G08.3 [Oryza sativa (japonica cultivar-group)]	-1.0831590039659
18.3.1	Co-factor and vitamine metabolism.riboflavin.GTP cyclohydrolase II	MICRO.11836.C1	GTP cyclohydrolase II / 3,4-dihydroxy-2-butanone-4-phosphate synthase [Lycopersicon esculentum] pir__T06410 GTP cyclohydrolase II (EC 3.5.4.25) / 3, 4-dihydroxy-2-butanone 4-phosphate synthase (EC 5.4.99.-) ribA - tomato	1.11729079040005
19.4	tetrapyrrole synthesis.ALA dehydratase	POADD78TV	aminolevulinate dehydratase	1.43172118866786
19.99	tetrapyrrole synthesis.unspecified	MICRO.14695.C1	AtCLH2 [Arabidopsis thaliana] gb_AAF27046.1_ AtCLH2 [Arabidopsis thaliana] sp_Q9M7I7_CLH2_ARATH Chlorophyllase 2, chloroplast precursor (AtCLH2) (Chlorophyll-chlorophyllido hydrolase 2) (Chlase 2) ref_NP_199199.1_ chlorophyllase (CLH2) [Arabidopsis ...	1.32311949413564
19.99	tetrapyrrole synthesis.unspecified	MICRO.5345.C1	unnamed protein product [Oryza sativa (japonica cultivar-group)] dbj_BAA96188.1_ unnamed protein product [Oryza sativa (japonica cultivar-group)] dbj_BAA96146.1_ unnamed protein product [Oryza sativa (japonica cultivar-group)]	1.64962236266079
20	stress	MICRO.3050.C2	unknown protein [Arabidopsis thaliana] gb_AAL36218.1_ unknown protein [Arabidopsis thaliana] gb_AAF78259.1_ Contains similarity to hypothetical protein F19B11.17 gi_4406763 from Arabidopsis thaliana BAC F19B11 gb_AC006836 pir__E96506 hypothetical ...	-1.11162127393766
20	stress	MICRO.14695.C1	AtCLH2 [Arabidopsis thaliana] gb_AAF27046.1_ AtCLH2 [Arabidopsis thaliana] sp_Q9M7I7_CLH2_ARATH Chlorophyllase 2, chloroplast precursor (AtCLH2) (Chlorophyll-chlorophyllido hydrolase 2) (Chlase 2) ref_NP_199199.1_ chlorophyllase (CLH2) [Arabidopsis ...	1.32311949413564
20	stress	MICRO.3023.C2	unknown protein [Arabidopsis thaliana] gb_AAG41484.1_ unknown protein [Arabidopsis thaliana] emb_CAB88361.1_ hypothetical protein [Arabidopsis thaliana] gb_AAK32867.1_ AT3g53990/F5K20_290 [Arabidopsis thaliana] gb_AAL49942.1_ AT3g53990/F5K20_290 ...	1.14323655343592
20.1	stress.biotic	MICRO.10243.C1	NtPRp27 [Nicotiana tabacum]	-1.07403321830117
20.1	stress.biotic	MICRO.13047.C1	hypothetical 16.5K protein - common tobacco gb_AAB23378.1_ orf [Nicotiana tabacum]	-1.19967500242965
20.1	stress.biotic	MICRO.13203.C1	unknown [Arabidopsis thaliana] gb_AAC28773.1_ expressed protein [Arabidopsis thaliana] gb_AAL06802.1_ At2g38310/T19C21.20 [Arabidopsis thaliana] gb_AAK62641.1_ At2g38310/T19C21.20 [Arabidopsis thaliana] pir__T02514 hypothetical protein At2g38310 ...	-1.06194134112712
20.1	stress.biotic	MICRO.13920.C1	NtPRp27-like protein [Solanum tuberosum]	-1.46162941620861
20.1	stress.biotic	MICRO.13920.C2	NtPRp27-like protein [Solanum tuberosum]	-1.18428459003781
20.1	stress.biotic	MICRO.6573.C1	major latex-like protein [Prunus persica]	-1.25165114081095
20.1.2	stress.biotic.receptors	bf_suspxxxx_0025F06.t3m.scf	unknown protein [Arabidopsis thaliana] ref_NP_197554.2_ expressed protein [Arabidopsis thaliana]	-1.13576882787073
20.1.2	stress.biotic.receptors	MICRO.10912.C1	leucine-rich repeat protein [Capsicum annuum]	-1.41962028419907
20.1.2	stress.biotic.receptors	MICRO.2519.C1	disease resistance protein-like [Arabidopsis thaliana] gb_AAM13082.1_ unknown protein [Arabidopsis thaliana] gb_AAO29978.1_ unknown protein [Arabidopsis thaliana] ref_NP_197731.1_ disease resistance family protein / LRR family protein [Arabidopsis ...	1.23017918754116
20.1.2	stress.biotic.receptors	MICRO.4697.C1	leucine rich repeat protein [Cicer arietinum]	1.89653460035117
20.1.2.1	stress.biotic.receptors.CC-NBS-LRR	STMEY39TV	CC-NB-LRR protein [Solanum tuberosum]	1.09247709874369
20.1.2.2	stress.biotic.receptors.TIR-NBS-LRR	MICRO.2751.C2	nematode resistance-like protein [Solanum tuberosum]	-1.2583073631614
20.1.2.2	stress.biotic.receptors.TIR-NBS-LRR	bf_mxlfxxxx_0071g12.t3m.scf	No Hits Found	1.15585377273315
20.1.2.2	stress.biotic.receptors.TIR-NBS-LRR	MICRO.4082.C9	No Hits Found	1.31749450956899
20.1.3	stress.biotic.signalling	MICRO.12245.C1	hypothetical protein [Oryza sativa (japonica cultivar-group)] dbj_BAD33166.1_ hypothetical protein [Oryza sativa (japonica cultivar-group)]	-1.23163119225725
20.1.7	stress.biotic.PR-proteins	MICRO.8856.C1	No Hits Found	1.17870959590133
20.1.7	stress.biotic.PR-proteins	MICRO.8856.C2	No Hits Found	1.24071675184195
20.1.7.1	stress.biotic.PR-proteins.PR1 (antifungal)	MICRO.15316.C1	putative pathogenesis-related protein [Arabidopsis thaliana] emb_CAB39599.1_ putative pathogenesis-related protein [Arabidopsis thaliana] emb_CAB79433.1_ putative pathogenesis-related protein [Arabidopsis thaliana] ref_NP_194308.1_ ...	1.40631568506241
20.1.7.1	stress.biotic.PR-proteins.PR1 (antifungal)	MICRO.16957.C1	tumor-related protein [Nicotiana glauca x Nicotiana langsdorffii]	1.94291392869691
20.1.7.1	stress.biotic.PR-proteins.PR1 (antifungal)	MICRO.5318.C1	sts14 [Solanum tuberosum] sp_Q41495_ST14_SOLTU STS14 protein precursor gb_AAG32153.1_ pistil-specific	1.16107214654737
20.1.7.2	stress.biotic.PR-proteins.PR2 (endo-beta-1,3-glucanases)	MICRO.16823.C1	putative beta-glucan binding protein [Oryza sativa (japonica cultivar-group)] ref_XP_506660.1_ PREDICTED P0027G10.24 gene product [Oryza sativa (japonica cultivar-group)] dbj_BAD26084.1_ putative beta-glucan binding protein [Oryza sativa (japonica ...	1.95666258297888
20.1.7.3	stress.biotic.PR-proteins.PR3/4/8/11 (chitinases and chitin binding proteins)	MICRO.556.C1	chitinase [Lycopersicon esculentum] pir__S37344 chitinase (EC 3.2.1.14) chi9 precursor - tomato sp_Q05538_CHIC_LYCES Basic 30 kDa endochitinase precursor	-1.07222946993357
20.1.7.3	stress.biotic.PR-proteins.PR3/4/8/11 (chitinases and chitin binding proteins)	MICRO.11070.C2	acidic chitinase III [Nicotiana tabacum] pir__S23544 chitinase (EC 3.2.1.14) class III, acidic - common tobacco sp_P29060_CHIA_TOBAC Acidic endochitinase precursor	1.441047869934
20.1.7.5	stress.biotic.PR-proteins.PR5 (thaumatin-like proteins)	MICRO.12664.C1	putative thaumatin-like protein [Solanum tuberosum]	-1.06593255408662
20.1.7.5	stress.biotic.PR-proteins.PR5 (thaumatin-like proteins)	MICRO.13949.C1	osmotin-like [Theobroma cacao]	-1.21450251782892
20.1.7.5	stress.biotic.PR-proteins.PR5 (thaumatin-like proteins)	MICRO.1588.C8	osmotin-like protein [Solanum phureja]	1.63128304738031
20.1.7.6	stress.biotic.PR-proteins.PR6 (proteinase inhibitors)	bf_arrayxxx_0058a11.t7m.scf	No Hits Found	1.58891738302683
20.1.7.6	stress.biotic.PR-proteins.PR6 (proteinase inhibitors)	bf_cswcxxxx_0007b05.t3m.scf	Wound-induced proteinase inhibitor I precursor (Chymotrypsin inhibitor I, D subunit) gb_AAA69781.1_ proteinase inhibitor I	1.52051797015872
20.1.7.6	stress.biotic.PR-proteins.PR6 (proteinase inhibitors)	MICRO.3368.C12	proteinase inhibitor I [Solanum tuberosum] sp_Q00783_ICI1_SOLTU Proteinase inhibitor I precursor pir__S26717 proteinase inhibitor I precursor - potato	1.96090532483387
20.1.7.6	stress.biotic.PR-proteins.PR6 (proteinase inhibitors)	MICRO.3368.C14	proteinase inhibitor I [Solanum tuberosum] sp_Q00783_ICI1_SOLTU Proteinase inhibitor I precursor pir__S26717 proteinase inhibitor I precursor - potato	1.17462676566206
20.1.7.6	stress.biotic.PR-proteins.PR6 (proteinase inhibitors)	MICRO.3368.C16	protease inhibitor I [Solanum tuberosum] emb_CAA47907.1_ proteinase inhibitor I [Solanum tuberosum] pir__S25159 proteinase inhibitor I - potato (cultivar Ilam Hardy)	1.52755083396981
20.1.7.6	stress.biotic.PR-proteins.PR6 (proteinase inhibitors)	MICRO.9973.C2	serpin-like protein [Citrus x paradisi]	1.49556987872899
20.1.7.6	stress.biotic.PR-proteins.PR6 (proteinase inhibitors)	SSBT005M24x.scf	No Hits Found	1.79165378627101
20.1.7.6	stress.biotic.PR-proteins.PR6 (proteinase inhibitors)	TBSK02083FF07.t3m.scf	proteinase inhibitor I	1.37008771513672
20.1.7.6	stress.biotic.PR-proteins.PR6 (proteinase inhibitors)	TBSK02677FH01.t3m.scf	proteinase inhibitor I	1.71080081454199
20.1.7.6.1	stress.biotic.PR-proteins.PR6 (proteinase inhibitors).trypsin inhibitor	MICRO.17652.C1	tumor-related protein [Nicotiana tabacum] pir__T03803 tumor-related protein, clone NF34 - common tobacco	-1.52778733681912
20.1.7.6.1	stress.biotic.PR-proteins.PR6 (proteinase inhibitors).trypsin inhibitor	MICRO.17652.C2	pathogen-inducible trypsin-inhibitor-like protein [Medicago truncatula]	-1.67252801200204
20.1.7.6.1	stress.biotic.PR-proteins.PR6 (proteinase inhibitors).trypsin inhibitor	MICRO.839.C13	putative proteinase inhibitor [Nicotiana glutinosa]	1.33331167672549
20.1.7.6.1	stress.biotic.PR-proteins.PR6 (proteinase inhibitors).trypsin inhibitor	MICRO.839.C6	putative proteinase inhibitor [Nicotiana glutinosa]	1.72753456419796
20.1.7.6.1	stress.biotic.PR-proteins.PR6 (proteinase inhibitors).trypsin inhibitor	MICRO.839.C8	putative microtubial binding protein [Oryza sativa (japonica cultivar-group)] ref_XP_507153.1_ PREDICTED OSJNBa0056O06.5 gene product [Oryza sativa (japonica cultivar-group)] dbj_BAD05590.1_ putative microtubial binding protein [Oryza sativa ...	2.20533707483642
20.2	stress.abiotic	MICRO.16939.C1	unknown [Oryza sativa (japonica cultivar-group)]	3.08487960896721
20.2.1	stress.abiotic.heat	bf_mxflxxxx_0020c04.t3m.scf	protein F12F1.7 [imported] - Arabidopsis thaliana gb_AAC17606.1_ F12F1.7 [Arabidopsis thaliana]	-1.11514489086156
20.2.1	stress.abiotic.heat	cSTB30E7TH	putative DNA J domain protein [Oryza sativa (japonica cultivar-group)] dbj_BAD33317.1_ putative DNA J domain protein [Oryza sativa (japonica cultivar-group)] dbj_BAD15456.1_ putative DNA J domain protein [Oryza sativa (japonica cultivar-group)]	-1.0555233691112
20.2.1	stress.abiotic.heat	MICRO.165.C21	At4g11660 [Arabidopsis thaliana] gb_AAM13205.1_ heat shock transcription factor-like protein [Arabidopsis thaliana] emb_CAB39937.1_ heat shock transcription factor-like protein [Arabidopsis thaliana] emb_CAB78209.1_ heat shock transcription ...	-1.24889634652909
20.2.1	stress.abiotic.heat	MICRO.2600.C3	No Hits Found	-1.32057786315407
20.2.1	stress.abiotic.heat	MICRO.2600.C6	DnaJ protein homolog - kidney bean (fragment) gb_AAB36543.1_ DnaJ-like protein [Phaseolus vulgaris]	-1.1201282540054
20.2.1	stress.abiotic.heat	MICRO.4263.C4	putative heat shock transcription factor [Arabidopsis thaliana] ref_NP_190759.1_ heat shock transcription factor family protein [Arabidopsis thaliana] pir__T49070 probable heat shock transcription factor - Arabidopsis thaliana	-1.25312272768701
20.2.1	stress.abiotic.heat	MICRO.9090.C3	DnaJ-like protein [Arabidopsis thaliana]	-1.26916669819847
20.2.1	stress.abiotic.heat	PotatoF1094.scf	No Hits Found	-1.0329198259323
20.2.1	stress.abiotic.heat	STMCH18TV	No Hits Found	-1.07438045836906
20.2.1	stress.abiotic.heat	cSTD1G13TH	chloroplast small heat shock protein class I [Capsicum frutescens]	1.50066753289295
20.2.1	stress.abiotic.heat	MICRO.10892.C3	No Hits Found	1.2154105076625
20.2.1	stress.abiotic.heat	MICRO.11090.C1	heat shock factor [Nicotiana tabacum]	1.02990812968227
20.2.1	stress.abiotic.heat	MICRO.16875.C1	AT4g05020 [Arabidopsis thaliana] gb_AAD48975.1_ contains similarity to Pfam family PF00070 - Pyridine nucleotide-disulphide oxidoreductase class-I	2.0021323244203
20.2.1	stress.abiotic.heat	MICRO.17980.C1	DNAJ protein-like [Arabidopsis thaliana] emb_CAB86070.1_ DNAJ protein-like [Arabidopsis thaliana] pir__T48324 DNAJ protein-like - Arabidopsis thaliana ref_NP_195923.1_ DNAJ heat shock N-terminal domain-containing protein [Arabidopsis thaliana]	2.49941739260203
20.2.1	stress.abiotic.heat	MICRO.3166.C1	heat shock protein MTSHP precursor, mitochondrial - tomato dbj_BAA32547.1_ mitochondrial small heat shock protein [Lycopersicon esculentum]	3.16770552544148
20.2.1	stress.abiotic.heat	MICRO.3166.C2	heat shock protein MTSHP precursor, mitochondrial - tomato dbj_BAA32547.1_ mitochondrial small heat shock protein [Lycopersicon esculentum]	3.14323764706657
20.2.1	stress.abiotic.heat	MICRO.3348.C1	heat stress transcription factor [Lycopersicon peruvianum] pir__S12361 heat shock transcription factor HSF24 - Peruvian tomato sp_P22335_HSF2_LYCPE HEAT SHOCK FACTOR PROTEIN HSF24 (HEAT SHOCK TRANSCRIPTION FACTOR 24) (HSTF 24) (HEAT STRESS ...	1.29473427987875
20.2.1	stress.abiotic.heat	MICRO.4045.C1	HSP68=68 kda heat-stress DnaK homolog [Lycopersicon peruvianum=tomatoes, Peptide Mitochondrial Partial, 580 aa]	1.06601645433684
20.2.1	stress.abiotic.heat	MICRO.4045.C2	No Hits Found	1.08805236141173
20.2.1	stress.abiotic.heat	MICRO.4263.C3	No Hits Found	1.0985691979539
20.2.1	stress.abiotic.heat	MICRO.7140.C3	putative heat shock protein [Arabidopsis thaliana] gb_AAK76648.1_ putative heat shock protein [Arabidopsis thaliana] dbj_BAB01258.1_ heat shock transcription factor-like protein [Arabidopsis thaliana] ref_NP_188922.1_ heat shock transcription factor ...	1.37307520568025
20.2.1	stress.abiotic.heat	STMHK18TV	chloroplast small heat shock protein class I [Capsicum frutescens]	1.07639515372113
20.2.3	stress.abiotic.drought/salt	bf_suspxxxx_0011c01.t3m.scf	BURP domain-containing protein [Bruguiera gymnorrhiza]	-1.06278257342301
20.2.3	stress.abiotic.drought/salt	MICRO.12302.C1	poly(A)-binding protein C-terminal interacting protein 6 [Cucumis sativus]	-1.01505858734597
20.2.3	stress.abiotic.drought/salt	MICRO.12302.C3	poly(A)-binding protein C-terminal interacting protein 6 [Cucumis sativus]	-1.00289454518173
20.2.3	stress.abiotic.drought/salt	MICRO.15916.C2	dehydration-induced protein RD22-like protein [Gossypium hirsutum]	-1.08865475791956
20.2.3	stress.abiotic.drought/salt	MICRO.6129.C1	IDS4-like protein [Lycopersicon esculentum]	-1.13305910049698
21	redox	MICRO.16939.C1	unknown [Oryza sativa (japonica cultivar-group)]	3.08487960896721
21.1	redox.thioredoxin	bf_swstxxxx_0017c05.t3m.scf	THIOREDOXIN [Nicotiana tabacum] sp_Q07090_THH2_TOBAC Thioredoxin H-type 2 (TRX-H2) pir__S34812 thioredoxin h2 - common tobacco prf__1913431A thioredoxin	1.09991008542168
21.1	redox.thioredoxin	MICRO.10315.C1	THIOREDOXIN [Nicotiana tabacum] sp_Q07090_THH2_TOBAC Thioredoxin H-type 2 (TRX-H2) pir__S34812 thioredoxin h2 - common tobacco prf__1913431A thioredoxin	1.1448972084166
21.1.1	redox.thioredoxin.PDIL	MICRO.1318.C3	protein disulphide isomerase [Elaeis guineensis]	1.15170729704343
21.2	redox.ascorbate and glutathione	bf_cswbxxxx_0027a10.t3m.scf	No Hits Found	1.67379379871433
21.2	redox.ascorbate and glutathione	MICRO.10399.C1	putative oxidoreductase [Oryza sativa (japonica cultivar-group)]	1.7067480904983
21.2	redox.ascorbate and glutathione	MICRO.1259.C1	unknown protein [Arabidopsis thaliana] dbj_BAB01696.1_ oxylase-like protein [Arabidopsis thaliana] gb_AAM20659.1_ unknown protein [Arabidopsis thaliana] ref_NP_566623.1_ oxidoreductase, 2OG-Fe(II) oxygenase family protein [Arabidopsis thaliana]	1.43891055749586
21.2	redox.ascorbate and glutathione	MICRO.2856.C1	gibberellin 7-oxidase [Cucurbita maxima] pir__T09683 gibberellin 7-oxidase (EC 1.14.11.-) - winter squash	1.24391044206808
21.2	redox.ascorbate and glutathione	MICRO.2957.C2	OSJNBa0063C18.20 [Oryza sativa (japonica cultivar-group)] emb_CAE05979.2_ OSJNBa0063C18.20 [Oryza sativa (japonica cultivar-group)] emb_CAD41905.2_ OSJNBa0033G05.6 [Oryza sativa (japonica cultivar-group)]	1.03171751195497
21.2	redox.ascorbate and glutathione	MICRO.4279.C1	cytochrome b5 [Nicotiana tabacum] pir__S46306 cytochrome b5 - common tobacco	1.03087630130799
21.2.1.1	redox.ascorbate and glutathione.ascorbate.GME	MICRO.1129.C2	No Hits Found	1.01159025359546
21.4	redox.glutaredoxins	bf_mxlfxxxx_0015a10.t3m.scf	glutaredoxin-like protein [Arabidopsis thaliana]	-2.30008408589015
21.4	redox.glutaredoxins	MICRO.13440.C1	glutaredoxin 1 [Plantago major]	-1.15265267585663
21.4	redox.glutaredoxins	MICRO.15924.C1	glutaredoxin-like protein [Arabidopsis thaliana]	-2.12595465950087
21.4	redox.glutaredoxins	MICRO.16722.C1	unknown protein [Arabidopsis thaliana] gb_AAL66987.1_ unknown protein [Arabidopsis thaliana] emb_CAB80021.1_ putative protein [Arabidopsis thaliana] emb_CAA21213.1_ putative protein [Arabidopsis thaliana] pir__T05312 hypothetical protein F26P21.160 ...	-1.18971250920325
21.4	redox.glutaredoxins	MICRO.16819.C1	glutaredoxin-like protein [Arabidopsis thaliana]	-1.9346320943612
21.4	redox.glutaredoxins	MICRO.7551.C1	putative glutaredoxin [Arabidopsis thaliana] gb_AAM15127.1_ putative glutaredoxin [Arabidopsis thaliana] gb_AAC63642.1_ putative glutaredoxin [Arabidopsis thaliana] ref_NP_182309.1_ glutaredoxin family protein [Arabidopsis thaliana] pir__F84920 ...	-3.00103215819687
21.4	redox.glutaredoxins	bf_mxflxxxx_0032e01.t3m.scf	Strong similarity to gb_Z49699 glutaredoxin from Ricinus communis. [Arabidopsis thaliana] ref_NP_171801.1_ glutaredoxin family protein [Arabidopsis thaliana] pir__H86160 hypothetical protein F10O3.16 - Arabidopsis thaliana	2.24930098641519
21.4	redox.glutaredoxins	BF_TUBSXXXX_0003A03_T3M.SCF	At4g15700 [Arabidopsis thaliana] emb_CAB78612.1_ glutaredoxin homolog [Arabidopsis thaliana] emb_CAB10348.1_ glutaredoxin homolog [Arabidopsis thaliana] ref_NP_193305.1_ glutaredoxin family protein [Arabidopsis thaliana] gb_AAR92328.1_ At4g15700 ...	1.91215164334005
21.4	redox.glutaredoxins	MICRO.15169.C1	laccase [Populus balsamifera subsp. trichocarpa] emb_CAC14720.1_ laccase [Populus balsamifera subsp. trichocarpa]	1.05498872970906
21.6	redox.dismutases and catalases	cSTB39A8TH	copper-zinc superoxide dismutase [Citrullus lanatus]	-1.19317725234312
21.6	redox.dismutases and catalases	SDBN003L19u.scf	No Hits Found	-1.0617081759791
22.1.2	polyamine metabolism.synthesis.SAM decarboxylase	MICRO.11272.C1	No Hits Found	1.12394183898998
22.1.3	polyamine metabolism.synthesis.arginine decarboxylase	bf_mxlfxxxx_0043d09.t3m.scf	arginine decarboxylase [Nicotiana tabacum]	1.19282250486568
22.1.3	polyamine metabolism.synthesis.arginine decarboxylase	MICRO.992.C2	arginine decarboxylase [Nicotiana tabacum]	1.00804369749409
22.1.6	polyamine metabolism.synthesis.spermidine synthase	MICRO.1048.C1	spermidine synthase 2 [Datura stramonium] sp_Q96557_SPD2_DATST Spermidine synthase 2 (Putrescine aminopropyltransferase 2) (SPDSY 2)	1.281338116682
22.1.6	polyamine metabolism.synthesis.spermidine synthase	MICRO.1048.C3	spermidine synthase 2 [Arabidopsis thaliana] gb_AAK52993.1_ At1g70310/F17O7_16 [Arabidopsis thaliana] gb_AAC18808.1_ Strong similarity to spermidine synthase 1, gb_Y08252 and possibly closer similarity to spermidine synthase 2 gb_Y08253 from Datura ...	1.42191401306175
23.1.2.20	nucleotide metabolism.synthesis.purine.adenylosuccinate synthase	MICRO.2636.C1	putative beta-galactosidase [Lycopersicon esculentum]	1.11286913868913
23.1.2.4	nucleotide metabolism.synthesis.purine.FGAR amidotransferase	MICRO.15911.C1	putative phosphoribosylformylglycinamidine synthase	-1.41168679108704
23.2	nucleotide metabolism.degradation	bf_arrayxxx_0045a11.t3m.scf	putative allantoinase [Solanum tuberosum]	-1.47792103561505
23.2	nucleotide metabolism.degradation	MICRO.5169.C1	unknown protein [Arabidopsis thaliana] gb_AAK76575.1_ unknown protein [Arabidopsis thaliana] ref_NP_567276.1_ amidohydrolase family protein [Arabidopsis thaliana]	-1.52627977061521
23.2	nucleotide metabolism.degradation	MICRO.4338.C3	Apyrase precursor (ATP-diphosphatase) (Adenosine diphosphatase) (ADPase) (ATP-diphosphohydrolase) pir__JC4616 apyrase (EC 3.6.1.5) precursor - potato gb_AAB02720.1_ ATP-diphosphohydrolase	1.5674200067438
23.3.2.3	nucleotide metabolism.salvage.nucleoside kinases.thymidine kinase	MICRO.13509.C1	TK1-like deoxyribonucleoside kinase [Lycopersicon esculentum]	1.27496571045782
23.4.2	nucleotide metabolism.phosphotransfer and pyrophosphatases.guanylate kinase	bf_arrayxxx_0036d05.t7m.scf	guanylate kinase [Nicotiana tabacum]	1.19723668271551
23.4.2	nucleotide metabolism.phosphotransfer and pyrophosphatases.guanylate kinase	MICRO.1637.C2	guanylate kinase-like protein [Arabidopsis thaliana] pir__T46191 guanylate kinase-like protein - Arabidopsis thaliana	1.00162865527075
23.4.3	nucleotide metabolism.phosphotransfer and pyrophosphatases.uridylate kinase	MICRO.2999.C2	Uridylate kinase (UK) (Uridine monophosphate kinase) (UMP kinase) (UMP/CMP kinase) gb_AAB71135.1_ UMP/CMP kinase [Arabidopsis thaliana] ref_NP_850868.1_ uridylate kinase / uridine monophosphate kinase / UMP kinase (PYR6) [Arabidopsis thaliana]	1.08898895297571
23.5.4	nucleotide metabolism.deoxynucleotide metabolism.ribonucleoside-diphosphate reductase	ACDA03407D11.T3m.scf	No Hits Found	1.04689630204724
23.5.4	nucleotide metabolism.deoxynucleotide metabolism.ribonucleoside-diphosphate reductase	MICRO.2303.C1	ribonucleotide reductase R2 [Nicotiana tabacum] pir__T03688 ribonucleoside-diphosphate reductase (EC 1.17.4.1) chain R2 - common tobacco sp_P49730_RIR2_TOBAC Ribonucleoside-diphosphate reductase small chain (Ribonucleotide reductase) (R2 subunit)	1.30652263351601
24.2	biodegradation of xenobiotics.lactoylglutathione lyase	MICRO.1544.C4	No Hits Found	1.36060734839562
26.10	misc.cytochrome P450	bf_cswbxxxx_0019h01.t3m.scf	ferulate-5-hydroxylase [Lycopersicon esculentum x Lycopersicon peruvianum]	-1.16782184614021
26.10	misc.cytochrome P450	bf_ivrootxx_0042e08.t3m.scf	cytochrome P450 [Solanum tuberosum]	-1.03551403566243
26.10	misc.cytochrome P450	bf_mxlfxxxx_0014e03.t3m.scf	putative cytochrome P450 [Oryza sativa (japonica cultivar-group)] dbj_BAD09367.1_ putative cytochrome P450 [Oryza sativa (japonica cultivar-group)]	-1.20681339009237
26.10	misc.cytochrome P450	MICRO.331.C39	cytochrome P450 [Petunia x hybrida]	-1.11915058322441
26.10	misc.cytochrome P450	MICRO.5539.C1	geraniol 10-hydroxylase [Catharanthus roseus]	-1.2770122555403
26.10	misc.cytochrome P450	MICRO.5548.C1	steroid 22-alpha-hydroxylase (DWF4) [Arabidopsis thaliana] gb_AAL90927.1_ AT3g50660/T3A5_40 [Arabidopsis thaliana] gb_AAL06567.1_ AT3g50660/T3A5_40 [Arabidopsis thaliana] ref_NP_190635.1_ steroid 22-alpha-hydroxylase (CYP90B1) (DWF4) [Arabidopsis ...	-1.66266523483816
26.10	misc.cytochrome P450	MICRO.5682.C2	At4g12320 [Arabidopsis thaliana]	-1.1571374065653
26.10	misc.cytochrome P450	STMCT46TV	steroid 22-alpha-hydroxylase	-1.31212519603827
26.10	misc.cytochrome P450	STMHT69TV	No Hits Found	-1.41710693884118
26.10	misc.cytochrome P450	STMIQ33TV	cytochrome P450 [Panax ginseng]	-1.061982693717
26.10	misc.cytochrome P450	bf_arrayxxx_0029h06.t7m.scf	No Hits Found	2.73201001415009
26.10	misc.cytochrome P450	bf_lbchxxxx_0060h07.t3m.scf	cytochrome P450-dependent fatty acid hydroxylase [Nicotiana tabacum]	1.62457772278615
26.10	misc.cytochrome P450	MICRO.10241.C1	At1g12740 [Arabidopsis thaliana] dbj_BAD44087.1_ hypothetical protein [Arabidopsis thaliana] ref_NP_172734.2_ cytochrome P450 family protein [Arabidopsis thaliana]	1.05216100146795
26.10	misc.cytochrome P450	MICRO.14886.C1	Cytochrome P450 78A3 gb_AAB94592.1_ CYP78A3p [Glycine max] pir__T05946 cytochrome P450 78A3p - soybean	1.82446554060357
26.10	misc.cytochrome P450	MICRO.7271.C1	cytochrome P450-like [Arabidopsis thaliana] ref_NP_198460.1_ cytochrome P450 family protein [Arabidopsis thaliana]	1.23735135449821
26.10	misc.cytochrome P450	MICRO.8389.C1	putative muconate cycloisomerase-like protein [Oryza sativa (japonica cultivar-group)]	1.08791549038546
26.10	misc.cytochrome P450	MICRO.8903.C1	probable cytochrome P450 [Arabidopsis thaliana] sp_O23066_C862_ARATH Cytochrome P450 86A2 gb_AAF02801.1_ belongs to the cytochrome p450 family [Arabidopsis thaliana] gb_AAB62843.1_ belongs to the cytochrome p450 family [Arabidopsis thaliana] ...	1.26284380522673
26.10	misc.cytochrome P450	MICRO.9795.C1	cytochrome P450 [Arabidopsis thaliana] gb_AAL91155.1_ cytochrome P450 [Arabidopsis thaliana]	1.75248868222095
26.10	misc.cytochrome P450	POAC664TV	At3g61880 [Arabidopsis thaliana] dbj_BAA88569.1_ cytochrome P450 [Arabidopsis thaliana] emb_CAB71895.1_ cytochrome p450 (CYP78A9) [Arabidopsis thaliana] gb_AAL32826.1_ cytochrome p450 (CYP78A9) [Arabidopsis thaliana] ref_NP_191747.1_ cytochrome P450 ...	1.85430470783249
26.10	misc.cytochrome P450	POACS14TP	cytochrome P450-dependent fatty acid hydroxylase [Nicotiana tabacum]	1.1743553918257
26.11.1	misc.alcohol dehydrogenases.cinnamyl alcohol dehydrogenase	STMGO38TV	alcohol dehydrogenase-like protein [Arabidopsis thaliana]	1.26473894670506
26.12	misc.peroxidases	MICRO.1405.C1	peroxidase ATP2a [Arabidopsis thaliana] gb_AAD18146.1_ putative peroxidase ATP2a [Arabidopsis thaliana] ref_NP_181250.1_ peroxidase 21 (PER21) (P21) (PRXR5) [Arabidopsis thaliana] pir__H84788 probable peroxidase ATP2a [imported] - Arabidopsis ...	-1.02536755432048
26.12	misc.peroxidases	MICRO.4854.C2	peroxidase [Lycopersicon esculentum]	-1.52314270848921
26.12	misc.peroxidases	MICRO.10661.C1	putative peroxidase [Solanum tuberosum]	1.06808013999722
26.12	misc.peroxidases	MICRO.14090.C2	bacterial-induced peroxidase precursor [Gossypium hirsutum]	1.34023234050612
26.12	misc.peroxidases	MICRO.14166.C1	peroxidase ATP26a homolog [Arabidopsis thaliana] dbj_BAC43229.1_ putative peroxidase ATP26a [Arabidopsis thaliana] sp_Q9FL16_PE63_ARATH Peroxidase 63 precursor (Atperox P63) (ATP26a) ref_NP_198831.1_ peroxidase, putative [Arabidopsis thaliana]	1.35223132943777
26.12	misc.peroxidases	MICRO.14166.C2	peroxidase ATP26a homolog [Arabidopsis thaliana] dbj_BAC43229.1_ putative peroxidase ATP26a [Arabidopsis thaliana] sp_Q9FL16_PE63_ARATH Peroxidase 63 precursor (Atperox P63) (ATP26a) ref_NP_198831.1_ peroxidase, putative [Arabidopsis thaliana]	1.43483355821945
26.12	misc.peroxidases	MICRO.149.C1	peroxidase [Nicotiana tabacum]	2.10598046490205
26.12	misc.peroxidases	MICRO.2883.C1	peroxidase [Coffea arabica]	1.97143568133457
26.12	misc.peroxidases	MICRO.2883.C2	peroxidase [Nicotiana tabacum]	1.99962571448949
26.12	misc.peroxidases	MICRO.8335.C3	cationic peroxidase sp_P22195_PER1_ARAHY Cationic peroxidase 1 precursor (PNPC1)	2.11808219900247
26.12	misc.peroxidases	MICRO.8906.C3	peroxidase prx14 precursor [Spinacia oleracea]	2.1777484027056
26.12	misc.peroxidases	MICRO.9113.C1	TAP2 [Lycopersicon esculentum] sp_P15004_PER2_LYCES Suberization-associated anionic peroxidase 2 precursor (TMP2) pir__S04764 peroxidase (EC 1.11.1.7) 2 precursor - tomato	1.59096411398939
26.12	misc.peroxidases	STMHX84TV	peroxidase prx14 precursor [Spinacia oleracea]	1.39120476262419
26.13	misc.acid and other phosphatases	MICRO.12249.C1	putative acid phosphatase [Arabidopsis thaliana] ref_NP_181394.1_ acid phosphatase class B family protein [Arabidopsis thaliana] pir__A84807 probable acid phosphatase [imported] - Arabidopsis thaliana	-1.40090462021373
26.13	misc.acid and other phosphatases	MICRO.4318.C2	similar to eyes absent protein [Arabidopsis thaliana]	-1.08193145205585
26.13	misc.acid and other phosphatases	bf_stolxxxx_0008h05.t3m.scf	putative acid phosphatase [Hordeum vulgare subsp. vulgare] emb_CAF31501.1_ putative acid phosphatase [Hordeum vulgare subsp. vulgare]	1.11150416007561
26.13	misc.acid and other phosphatases	BF_TUBSXXXX_0032A07_T3M.SCF	No Hits Found	1.20712451654949
26.13	misc.acid and other phosphatases	MICRO.11098.C1	At1g09870/F21M12_26 [Arabidopsis thaliana] ref_NP_563856.1_ histidine acid phosphatase family protein [Arabidopsis thaliana]	1.39197078937519
26.13	misc.acid and other phosphatases	MICRO.16942.C1	purple acid phosphatase 1 [Solanum tuberosum]	1.04331691555847
26.13	misc.acid and other phosphatases	MICRO.9519.C1	At1g04040/F21M11_2 [Arabidopsis thaliana] gb_AAK49578.1_ Similar to acid phosphatase [Arabidopsis thaliana] pir__F86171 hypothetical protein [imported] - Arabidopsis thaliana ref_NP_563698.1_ acid phosphatase class B family protein [Arabidopsis ...	2.14087449481174
26.13	misc.acid and other phosphatases	MICRO.9519.C2	putative vegetative storage protein [Arabidopsis thaliana] gb_AAK76460.1_ putative vegetative storage protein [Arabidopsis thaliana] dbj_BAB09062.1_ vegetative storage protein-like [Arabidopsis thaliana] gb_AAM10257.1_ vegetative storage protein-lik ...	2.50554177002294
26.13	misc.acid and other phosphatases	STMCS33TV	acid phosphatase 1	1.11578864973296
26.14	misc.oxygenases	MICRO.11841.C1	alpha-DOX1 [Lycopersicon esculentum]	-1.1925073333967
26.14	misc.oxygenases	MICRO.12852.C1	alpha-DOX2 [Lycopersicon esculentum]	-1.12045993994083
26.16	misc.myrosinases-lectin-jacalin	MICRO.14424.C1	OSJNBa0079M09.4 [Oryza sativa (japonica cultivar-group)] emb_CAE05335.2_ OSJNBa0079M09.4 [Oryza sativa (japonica cultivar-group)]	1.12224886804617
26.16	misc.myrosinases-lectin-jacalin	MICRO.14425.C1	tumor-related protein [Nicotiana glauca x Nicotiana langsdorffii]	2.12668273704666
26.18	misc.invertase/pectin methylesterase inhibitor family protein	MICRO.9408.C1	putative ripening-related protein [Vitis vinifera]	1.66279224062888
26.19	misc.plastocyanin-like	bf_mxflxxxx_0056b08.t3m.scf	No Hits Found	1.14597374650795
26.19	misc.plastocyanin-like	MICRO.7969.C1	lamin [Arabidopsis thaliana] emb_CAB89345.1_ putative protein [Arabidopsis thaliana] gb_AAN73305.1_ At5g15350/F8M21_240 [Arabidopsis thaliana] gb_AAL11620.1_ AT5g15350/F8M21_240 [Arabidopsis thaliana] gb_AAC32930.1_ unknown [Arabidopsis thaliana] ...	1.18144631415286
26.2	misc.UDP glucosyl and glucoronyl transferases	bf_ivrootxx_0037c06.t3m.scf	glucosyl transferase, jasmonate-induced - common tobacco dbj_BAA19155.1_ glucosyl transferase [Nicotiana tabacum]	-1.08023593254252
26.2	misc.UDP glucosyl and glucoronyl transferases	bf_mxflxxxx_0029b03.t3m.scf	putative glucosyl transferase [Arabidopsis thaliana] gb_AAK76671.1_ putative glucosyl transferase [Arabidopsis thaliana] gb_AAD20154.1_ putative glucosyl transferase [Arabidopsis thaliana] ref_NP_181216.1_ UDP-glucoronosyl/UDP-glucosyl transferase ...	-1.09820795236515
26.2	misc.UDP glucosyl and glucoronyl transferases	bf_mxlfxxxx_0052a03.t3m.scf	At5g01250 [Arabidopsis thaliana] emb_CAB69853.1_ putative protein [Arabidopsis thaliana] pir__T45965 hypothetical protein F7J8.230 - Arabidopsis thaliana ref_NP_195745.1_ alpha 1,4-glycosyltransferase family protein / glycosyltransferase ...	-1.05952682616039
26.2	misc.UDP glucosyl and glucoronyl transferases	MICRO.10432.C1	UDP-glucosyl transferase [Fragaria x ananassa]	-1.37345720479218
26.2	misc.UDP glucosyl and glucoronyl transferases	MICRO.10985.C1	unknown [Glycine max]	-1.13496296779065
26.2	misc.UDP glucosyl and glucoronyl transferases	MICRO.12178.C1	No Hits Found	-1.43317544265353
26.2	misc.UDP glucosyl and glucoronyl transferases	MICRO.16777.C1	Avr9/Cf-9 rapidly elicited protein 231 [Nicotiana tabacum]	-1.13851463045604
26.2	misc.UDP glucosyl and glucoronyl transferases	MICRO.3536.C1	Limonoid UDP-glucosyltransferase (Limonoid glucosyltransferase) (Limonoid GTase) (LGTase) dbj_BAA93039.1_ limonoid UDP-glucosyltransferase [Citrus unshiu]	-1.0709517979842
26.2	misc.UDP glucosyl and glucoronyl transferases	MICRO.6010.C2	glucosyltransferase-12 [Vigna angularis]	-1.65861235791553
26.2	misc.UDP glucosyl and glucoronyl transferases	STMET67TV	UDP-glucosyl transferase [Fragaria x ananassa]	-1.32977618766575
26.2	misc.UDP glucosyl and glucoronyl transferases	bf_acdaxxxx_0060e06.t3m.scf	putative UDP rhamnose--anthocyanidin-3-glucoside rhamnosyltransferase [Arabidopsis thaliana] gb_AAO63434.1_ At4g27570 [Arabidopsis thaliana] emb_CAB81407.1_ UDP rhamnose--anthocyanidin-3-glucoside rhamnosyltransferase-like protein [Arabidopsis ...	1.04103764827856
26.2	misc.UDP glucosyl and glucoronyl transferases	BF_LBCHXXXX_0008E09_T3M.SCF	twi1 [Lycopersicon esculentum] pir__T07404 probable glucosyltransferase twi1 (EC 2.4.1.-) - tomato (fragment)	1.73389786747577
26.2	misc.UDP glucosyl and glucoronyl transferases	BF_LBCHXXXX_0024H06_T3M.SCF	No Hits Found	1.11777324943445
26.2	misc.UDP glucosyl and glucoronyl transferases	bf_mxflxxxx_0008b10.t3m.scf	calmodulin-like protein [Arabidopsis thaliana] pir__T08398 calmodulin homolog F18B3.50 - Arabidopsis thaliana ref_NP_190646.1_ calmodulin-related protein, putative [Arabidopsis thaliana]	1.33256379251397
26.2	misc.UDP glucosyl and glucoronyl transferases	bf_mxflxxxx_0034e01.t3m.scf	No Hits Found	1.15098968046265
26.2	misc.UDP glucosyl and glucoronyl transferases	MICRO.10308.C1	twi1 [Lycopersicon esculentum] pir__T07404 probable glucosyltransferase twi1 (EC 2.4.1.-) - tomato (fragment)	1.09305515904632
26.2	misc.UDP glucosyl and glucoronyl transferases	MICRO.10308.C2	twi1 [Lycopersicon esculentum] pir__T07404 probable glucosyltransferase twi1 (EC 2.4.1.-) - tomato (fragment)	1.39125765516704
26.2	misc.UDP glucosyl and glucoronyl transferases	MICRO.12161.C1	calmodulin-like protein [Arabidopsis thaliana] pir__T08398 calmodulin homolog F18B3.50 - Arabidopsis thaliana ref_NP_190646.1_ calmodulin-related protein, putative [Arabidopsis thaliana]	1.19047991510736
26.2	misc.UDP glucosyl and glucoronyl transferases	MICRO.12380.C1	unknown protein [Arabidopsis thaliana] gb_AAO64834.1_ At5g15470 [Arabidopsis thaliana] ref_NP_197051.2_ glycosyl transferase family 8 protein [Arabidopsis thaliana]	1.13737037585241
26.2	misc.UDP glucosyl and glucoronyl transferases	MICRO.13916.C1	UDP-glucose glucosyltransferase [Catharanthus roseus]	1.0167291818817
26.2	misc.UDP glucosyl and glucoronyl transferases	MICRO.16594.C1	glucosyltransferase NTGT3 [Nicotiana tabacum]	1.46504969611966
26.2	misc.UDP glucosyl and glucoronyl transferases	MICRO.3831.C2	glucosyltransferase-2 [Vigna angularis]	1.01704146723152
26.2	misc.UDP glucosyl and glucoronyl transferases	SDBN005J12u.scf	putative glucosyltransferase [Lycopersicon esculentum]	1.58181934570851
26.2	misc.UDP glucosyl and glucoronyl transferases	STMIA73TH	putative glucosyltransferase [Phaseolus lunatus]	1.02601553157936
26.21	misc.protease inhibitor/seed storage/lipid transfer protein (LTP) family protein	bf_mxflxxxx_0070b05.t3m.scf	No Hits Found	1.66187945403688
26.21	misc.protease inhibitor/seed storage/lipid transfer protein (LTP) family protein	bf_stolxxxx_0012d10.t3m.scf	ADR11 [Glycine max] pir__S33621 ADR11-2 protein - soybean (fragment)	1.02175097292957
26.21	misc.protease inhibitor/seed storage/lipid transfer protein (LTP) family protein	MICRO.10537.C1	arachidonic acid-induced DEA1 [Lycopersicon esculentum]	2.81861763220791
26.21	misc.protease inhibitor/seed storage/lipid transfer protein (LTP) family protein	MICRO.16682.C1	At2g44300 [Arabidopsis thaliana] gb_AAC16080.1_ unknown protein [Arabidopsis thaliana] pir__T02386 hypothetical protein At2g44300 [imported] - Arabidopsis thaliana ref_NP_181959.1_ lipid transfer protein-related [Arabidopsis thaliana]	1.23559550474654
26.21	misc.protease inhibitor/seed storage/lipid transfer protein (LTP) family protein	MICRO.2346.C12	At1g62790 [Arabidopsis thaliana] gb_AAS65935.1_ At1g62790 [Arabidopsis thaliana] ref_NP_176467.1_ protease inhibitor/seed storage/lipid transfer protein (LTP) family protein [Arabidopsis thaliana]	1.26543800928387
26.21	misc.protease inhibitor/seed storage/lipid transfer protein (LTP) family protein	MICRO.660.C1	ADR11 [Glycine max] pir__S33621 ADR11-2 protein - soybean (fragment)	1.03173694599046
26.21	misc.protease inhibitor/seed storage/lipid transfer protein (LTP) family protein	MICRO.8419.C1	unknown [Arabidopsis thaliana]	1.50628098971483
26.21	misc.protease inhibitor/seed storage/lipid transfer protein (LTP) family protein	MICRO.8846.C2	lipid transfer protein [Nicotiana glauca]	1.69588858176495
26.21	misc.protease inhibitor/seed storage/lipid transfer protein (LTP) family protein	MICRO.9204.C1	unknown [Arabidopsis thaliana]	1.24214875210199
26.21	misc.protease inhibitor/seed storage/lipid transfer protein (LTP) family protein	POAD037TV	arachidonic acid-induced DEA1 [Lycopersicon esculentum]	1.9341365115733
26.21	misc.protease inhibitor/seed storage/lipid transfer protein (LTP) family protein	SSBT003L08x.scf	At5g48485 [Arabidopsis thaliana] gb_AAL76110.1_ DIR1 protein [Arabidopsis thaliana] gb_AAL32935.1_ Unknown protein [Arabidopsis thaliana] ref_NP_568699.1_ protease inhibitor/seed storage/lipid transfer protein (LTP) family protein [Arabidopsis thaliana]	1.16399525295313
26.21	misc.protease inhibitor/seed storage/lipid transfer protein (LTP) family protein	STMIJ29TV	No Hits Found	1.2839853523473
26.22	misc.short chain dehydrogenase/reductase (SDR)	bf_arrayxxx_0040f03.t7m.scf	short-chain dehydrogenase/reductase (SDR) family protein [Arabidopsis thaliana]	-1.03870914333129
26.22	misc.short chain dehydrogenase/reductase (SDR)	bf_arrayxxx_0086c12.t7m.scf	No Hits Found	-1.01238239906586
26.22	misc.short chain dehydrogenase/reductase (SDR)	STMGA14TV	No Hits Found	-1.06655174281233
26.22	misc.short chain dehydrogenase/reductase (SDR)	bf_suspxxxx_0031c01.t3m.scf	ribitol dehydrogenase-like [Arabidopsis thaliana] ref_NP_568721.1_ short-chain dehydrogenase/reductase (SDR) family protein [Arabidopsis thaliana]	1.61128411542073
26.22	misc.short chain dehydrogenase/reductase (SDR)	cSTB15H13TH	rhizome secoisolariciresinol dehydrogenase [Podophyllum peltatum]	1.40350242021186
26.22	misc.short chain dehydrogenase/reductase (SDR)	MICRO.10558.C3	(-)-isopiperitenone reductase [Mentha x piperita]	1.49981187415169
26.22	misc.short chain dehydrogenase/reductase (SDR)	SDBN003C07u.scf	beta-ketoacyl-ACP reductase - like protein [Arabidopsis thaliana]	3.34134506377894
26.24	misc.GCN5-related N-acetyltransferase	bf_arrayxxx_0014b07.t7m.scf	similar to hookless1 (HLS1) [Arabidopsis thaliana] pir__A84620 similar to hookless1 (HLS1) [imported] - Arabidopsis thaliana ref_NP_179888.1_ GCN5-related N-acetyltransferase (GNAT) family protein [Arabidopsis thaliana]	-1.44647540631505
26.24	misc.GCN5-related N-acetyltransferase	MICRO.15046.C1	probable N-acetyltransferase hookless 1 [Arabidopsis thaliana] emb_CAB38297.1_ probable N-acetyltransferase hookless 1 [Arabidopsis thaliana] dbj_BAD43880.1_ probable N-acetyltransferase hookless 1 [Arabidopsis thaliana] dbj_BAD43423.1_ probable ...	-1.87000145511504
26.24	misc.GCN5-related N-acetyltransferase	MICRO.6323.C1	probable N-acetyltransferase hookless 1 [Arabidopsis thaliana] emb_CAB38297.1_ probable N-acetyltransferase hookless 1 [Arabidopsis thaliana] dbj_BAD43880.1_ probable N-acetyltransferase hookless 1 [Arabidopsis thaliana] dbj_BAD43423.1_ probable ...	-1.3663992336672
26.24	misc.GCN5-related N-acetyltransferase	BF_TUBSXXXX_0051C08_T3M.SCF	putative alanine acetyl transferase [Arabidopsis thaliana] gb_AAK17146.1_ putative alanine acetyl transferase [Arabidopsis thaliana] pir__B84728 probable alanine acetyl transferase [imported] - Arabidopsis thaliana ref_NP_180763.1_ GCN5-related ...	1.47517232197757
26.24	misc.GCN5-related N-acetyltransferase	MICRO.12246.C1	putative alanine acetyl transferase [Arabidopsis thaliana] gb_AAK17146.1_ putative alanine acetyl transferase [Arabidopsis thaliana] pir__B84728 probable alanine acetyl transferase [imported] - Arabidopsis thaliana ref_NP_180763.1_ GCN5-related ...	2.05083776540973
26.24	misc.GCN5-related N-acetyltransferase	MICRO.9105.C1	tyramine hydroxycinnamoyl transferase [Solanum tuberosum]	2.2499772300258
26.27	misc.calcineurin-like phosphoesterase family protein	bf_ivrootxx_0040h03.t3m.scf	purple acid phosphatase [Nicotiana tabacum]	-1.26114197293494
26.28	misc.GDSL-motif lipase	bf_suspxxxx_0038e04.t3m.scf	nodulin-like protein protein [Arabidopsis thaliana] gb_AAM13314.1_ unknown protein [Arabidopsis thaliana] gb_AAL32613.1_ Unknown protein [Arabidopsis thaliana] ref_NP_189274.1_ GDSL-motif lipase/hydrolase family protein [Arabidopsis thaliana]	-1.39048810160645
26.28	misc.GDSL-motif lipase	cSTS21L14TH	GDSL-motif lipase/hydrolase-like protein [Arabidopsis thaliana] ref_NP_198915.1_ GDSL-motif lipase/hydrolase family protein [Arabidopsis thaliana]	-1.45386692641076
26.28	misc.GDSL-motif lipase	bf_stolxxxx_0041h12.t3m.scf	No Hits Found	2.45550892615807
26.28	misc.GDSL-motif lipase	MICRO.16506.C1	putative GDSL-motif lipase/hydrolase [Arabidopsis thaliana] gb_AAM20465.1_ putative GDSL-motif lipase/hydrolase [Arabidopsis thaliana] gb_AAC23769.1_ putative GDSL-motif lipase/hydrolase [Arabidopsis thaliana] pir__T01143 probable GDSL-motif ...	1.51670663921996
26.28	misc.GDSL-motif lipase	MICRO.193.C3	GDSL-motif lipase/hydrolase family protein [Arabidopsis thaliana]	1.3890677914579
26.28	misc.GDSL-motif lipase	MICRO.3850.C1	lanatoside 15*-O-acetylesterase [Digitalis lanata]	1.85088110323721
26.28	misc.GDSL-motif lipase	MICRO.4293.C1	putative GDSL-motif lipase [Vitis vinifera]	1.20383612189224
26.28	misc.GDSL-motif lipase	MICRO.4423.C1	unknown protein, contains GDSL-like lipase/acylhydrolase domain* [Oryza sativa (japonica cultivar-group)] gb_AAT44169.1_ *unknown protein, contains GDSL-like lipase/acylhydrolase domain* [Oryza sativa (japonica cultivar-group)] gb_AAT01386.1_ ...	2.31091219445997
26.28	misc.GDSL-motif lipase	MICRO.6475.C1	lipase/hydrolase, putative [Arabidopsis thaliana]	2.08272187569018
26.28	misc.GDSL-motif lipase	MICRO.9140.C1	No Hits Found	2.34840327587878
26.28	misc.GDSL-motif lipase	SSBT003O24x.scf	No Hits Found	1.2193221669587
26.28	misc.GDSL-motif lipase	STMCA10TV	unnamed protein product [Oryza sativa (japonica cultivar-group)] dbj_BAA94228.1_ unnamed protein product [Oryza sativa (japonica cultivar-group)]	1.14912614049517
26.3.1	misc.gluco-, galacto- and mannosidases.alpha-galactosidase	SSBT006B09x.scf	alpha-glucosidase [Solanum tuberosum subsp. tuberosum]	1.08969226907465
26.3.1	misc.gluco-, galacto- and mannosidases.alpha-galactosidase	STMJM82TV	alpha-glucosidase (EC 3.2.1.20) - spinach dbj_BAA19924.1_ alpha-glucosidase precoursor [Spinacia oleracea] sp_O04893_AGLU_SPIOL Alpha-glucosidase precursor (Maltase)	1.2220862331039
26.3.2	misc.gluco-, galacto- and mannosidases.beta-galactosidase	MICRO.14811.C1	ss-galactosidase [Lycopersicon esculentum] gb_AAF70822.1_ beta-galactosidase [Lycopersicon esculentum]	-2.25270515692281
26.3.2	misc.gluco-, galacto- and mannosidases.beta-galactosidase	MICRO.14811.C2	ss-galactosidase [Lycopersicon esculentum] gb_AAF70822.1_ beta-galactosidase [Lycopersicon esculentum]	-2.1230240944723
26.3.2	misc.gluco-, galacto- and mannosidases.beta-galactosidase	POAC916TP	ss-galactosidase [Lycopersicon esculentum] gb_AAF70822.1_ beta-galactosidase [Lycopersicon esculentum]	-2.07672417833692
26.3.2	misc.gluco-, galacto- and mannosidases.beta-galactosidase	MICRO.14884.C1	ss-galactosidase [Lycopersicon esculentum] gb_AAF70822.1_ beta-galactosidase [Lycopersicon esculentum]	1.09038983594937
26.3.2	misc.gluco-, galacto- and mannosidases.beta-galactosidase	MICRO.2636.C1	putative beta-galactosidase [Lycopersicon esculentum]	1.11286913868913
26.3.5	misc.gluco-, galacto- and mannosidases.glycosyl hydrolase family 5	MICRO.2975.C1	At2g36290 [Arabidopsis thaliana]	-1.02096701276206
26.3.5	misc.gluco-, galacto- and mannosidases.glycosyl hydrolase family 5	MICRO.5550.C1	unknown protein [Arabidopsis thaliana] gb_AAO22717.1_ unknown protein [Arabidopsis thaliana] gb_AAF79462.1_ F1L3.12 [Arabidopsis thaliana] pir__H86310 protein F1L3.12 [imported] - Arabidopsis thaliana ref_NP_564022.1_ hydrolase, alpha/beta fold ...	-1.09288251297029
26.3.5	misc.gluco-, galacto- and mannosidases.glycosyl hydrolase family 5	bf_arrayxxx_0100h12.t7m.scf	putative protein [Arabidopsis thaliana] emb_CAB51659.1_ putative protein [Arabidopsis thaliana] pir__T13464 hypothetical protein T19F6.150 - Arabidopsis thaliana	1.19681989057144
26.3.5	misc.gluco-, galacto- and mannosidases.glycosyl hydrolase family 5	MICRO.3718.C1	unknown protein [Arabidopsis thaliana] ref_NP_194147.2_ hydrolase, alpha/beta fold family protein [Arabidopsis thaliana] gb_AAB63608.1_ unknown protein [Arabidopsis thaliana]	1.05880877925473
26.3.5	misc.gluco-, galacto- and mannosidases.glycosyl hydrolase family 5	MICRO.3899.C2	OSJNBa0086B14.2 [Oryza sativa (japonica cultivar-group)] emb_CAD40830.1_ OSJNBa0086B14.2 [Oryza sativa (japonica cultivar-group)]	1.17335335739179
26.3.5	misc.gluco-, galacto- and mannosidases.glycosyl hydrolase family 5	MICRO.8454.C1	putative protein [Arabidopsis thaliana] emb_CAB80327.1_ putative protein [Arabidopsis thaliana] pir__C85432 hypothetical protein AT4g36610 [imported] - Arabidopsis thaliana ref_NP_195379.1_ hydrolase, alpha/beta fold family protein [Arabidopsis thal ...	1.24901292691758
26.30	misc.other Ferredoxins and Rieske domain	MICRO.17007.C1	unknown protein [Arabidopsis thaliana] gb_AAL62383.1_ unknown protein [Arabidopsis thaliana] ref_NP_566710.1_ expressed protein [Arabidopsis thaliana]	2.21957224370451
26.32	misc.zinc finger	MICRO.5290.C3	At3g51390 [Arabidopsis thaliana] ref_NP_566950.1_ zinc finger (DHHC type) family protein [Arabidopsis thaliana]	1.74711190103323
26.4	misc.beta 1,3 glucan hydrolases	MICRO.15113.C1	unknown protein [Oryza sativa (japonica cultivar-group)] gb_AAT44199.1_ unknown protein [Oryza sativa (japonica cultivar-group)]	-1.94776094767152
26.4.1	misc.beta 1,3 glucan hydrolases.glucan endo-1,3-beta-glucosidase	MICRO.2286.C15	1,3-beta-D-glucan glucanohydrolase precursor	-1.64068599597374
26.4.1	misc.beta 1,3 glucan hydrolases.glucan endo-1,3-beta-glucosidase	MICRO.2286.C17	1,3-beta-glucan glucanohydrolase [Solanum tuberosum]	-2.18400407446436
26.4.1	misc.beta 1,3 glucan hydrolases.glucan endo-1,3-beta-glucosidase	MICRO.2286.C42	acidic class II 1,3-beta-glucanase precursor [Solanum tuberosum]	-1.92594672668791
26.4.1	misc.beta 1,3 glucan hydrolases.glucan endo-1,3-beta-glucosidase	MICRO.15036.C1	putative beta-1,3-glucanase [Arabidopsis thaliana] gb_AAL38749.1_ putative beta-1,3-glucanase [Arabidopsis thaliana] gb_AAM61152.1_ putative beta-1,3-glucanase [Arabidopsis thaliana] gb_AAD15611.2_ putative beta-1,3-glucanase [Arabidopsis thaliana] ...	1.93251638327657
26.4.1	misc.beta 1,3 glucan hydrolases.glucan endo-1,3-beta-glucosidase	MICRO.312.C2	beta-1,3 glucanase [Pisum sativum] pir__T50645 glucan endo-1,3-beta-D-glucosidase (EC 3.2.1.39) [imported] - garden pea	1.35955297474178
26.4.1	misc.beta 1,3 glucan hydrolases.glucan endo-1,3-beta-glucosidase	POAD094TV	OSJNBa0073L04.8 [Oryza sativa (japonica cultivar-group)] emb_CAD40655.2_ OSJNBa0073L04.8 [Oryza sativa (japonica cultivar-group)]	1.87182720847231
26.6	misc.O-methyl transferases	bf_mxlfxxxx_0054a02.t3m.scf	AT3g53140/T4D2_70 [Arabidopsis thaliana] emb_CAB64217.1_ caffeic acid O-methyltransferase-like protein [Arabidopsis thaliana] gb_AAK56277.1_ AT3g53140/T4D2_70 [Arabidopsis thaliana] pir__T46160 caffeic acid O-methyltransferase-like protein - ...	1.35997635372538
26.6	misc.O-methyl transferases	MICRO.1706.C2	AT3g53140/T4D2_70 [Arabidopsis thaliana] emb_CAB64217.1_ caffeic acid O-methyltransferase-like protein [Arabidopsis thaliana] gb_AAK56277.1_ AT3g53140/T4D2_70 [Arabidopsis thaliana] pir__T46160 caffeic acid O-methyltransferase-like protein - ...	1.39224560899447
26.7	misc.oxidases - copper, flavone etc	bf_mxflxxxx_0050g06.t3m.scf	No Hits Found	-1.33650611831005
26.7	misc.oxidases - copper, flavone etc	MICRO.11664.C1	amine oxidase [Canavalia lineata]	-1.64965931307762
26.7	misc.oxidases - copper, flavone etc	MICRO.4341.C2	putative flavonol synthase [Oryza sativa (japonica cultivar-group)] dbj_BAD10270.1_ putative flavonol synthase [Oryza sativa (japonica cultivar-group)] dbj_BAD09760.1_ putative flavonol synthase [Oryza sativa (japonica cultivar-group)]	-1.09886872393484
26.7	misc.oxidases - copper, flavone etc	bf_mxflxxxx_0029c01.t3m.scf	No Hits Found	1.05251977281279
26.7	misc.oxidases - copper, flavone etc	cSTB23O19TH	putative receptor-like protein kinase 1 [Musa acuminata]	1.06911929198617
26.7	misc.oxidases - copper, flavone etc	cSTB2A24TV	putative PS60 [Oryza sativa (japonica cultivar-group)] dbj_BAD45475.1_ putative PS60 [Oryza sativa (japonica cultivar-group)]	1.13471128922756
26.7	misc.oxidases - copper, flavone etc	MICRO.10619.C1	monooxygenase, putatve [Arabidopsis thaliana]	1.2464173477359
26.7	misc.oxidases - copper, flavone etc	MICRO.10619.C2	unnamed protein product [Arabidopsis thaliana]	1.26770199530899
26.7	misc.oxidases - copper, flavone etc	MICRO.1088.C1	At5g66920/MUD21_18 [Arabidopsis thaliana] gb_AAM19780.1_ AT5g66920/MUD21_18 [Arabidopsis thaliana] ref_NP_569041.1_ multi-copper oxidase type I family protein [Arabidopsis thaliana]	1.20260195924339
26.7	misc.oxidases - copper, flavone etc	MICRO.12623.C1	multi-copper oxidase-related protein [Arabidopsis thaliana] emb_CAB41712.1_ putative pollen-specific protein [Arabidopsis thaliana] emb_CAB78285.1_ putative pollen-specific protein [Arabidopsis thaliana] sp_Q9SU40_SKU5_ARATH Putative monocopper ...	2.4009932879046
26.7	misc.oxidases - copper, flavone etc	MICRO.12955.C1	putative PS60 [Oryza sativa (japonica cultivar-group)] dbj_BAD45475.1_ putative PS60 [Oryza sativa (japonica cultivar-group)]	1.37067370178456
26.7	misc.oxidases - copper, flavone etc	MICRO.13703.C1	At5g66920/MUD21_18 [Arabidopsis thaliana] gb_AAM19780.1_ AT5g66920/MUD21_18 [Arabidopsis thaliana] ref_NP_569041.1_ multi-copper oxidase type I family protein [Arabidopsis thaliana]	2.00447831489223
26.7	misc.oxidases - copper, flavone etc	MICRO.153.C1	pectinesterase [Lycopersicon esculentum] pir__T07129 pollen-specific protein homolog - tomato (fragment)	1.76194672377195
26.7	misc.oxidases - copper, flavone etc	MICRO.15676.C1	At4g22010 [Arabidopsis thaliana] emb_CAB79156.1_ pectinesterase like protein [Arabidopsis thaliana] emb_CAA18104.1_ pectinesterase like protein [Arabidopsis thaliana] gb_AAL91224.1_ pectinesterase-like protein [Arabidopsis thaliana] ref_NP_193932.1_ ...	1.87638695774966
26.7	misc.oxidases - copper, flavone etc	MICRO.2597.C1	unknown protein [Arabidopsis thaliana] gb_AAK76531.1_ unknown protein [Arabidopsis thaliana] emb_CAB78343.1_ putative protein [Arabidopsis thaliana] emb_CAB45500.1_ putative protein [Arabidopsis thaliana] gb_AAL08252.1_ AT4g13010/F25G13_100 ...	1.03517046505407
26.7	misc.oxidases - copper, flavone etc	MICRO.3125.C1	multi-copper oxidase-related protein [Arabidopsis thaliana] emb_CAB41712.1_ putative pollen-specific protein [Arabidopsis thaliana] emb_CAB78285.1_ putative pollen-specific protein [Arabidopsis thaliana] sp_Q9SU40_SKU5_ARATH Putative monocopper ...	2.08427714427739
26.7	misc.oxidases - copper, flavone etc	MICRO.59.C1	putative PS60 [Oryza sativa (japonica cultivar-group)] dbj_BAD45475.1_ putative PS60 [Oryza sativa (japonica cultivar-group)]	1.02048699698854
26.7	misc.oxidases - copper, flavone etc	MICRO.7319.C1	monooxygenase [Arabidopsis thaliana] dbj_BAD44509.1_ unnamed protein product [Arabidopsis thaliana] dbj_BAD44505.1_ unnamed protein product [Arabidopsis thaliana] dbj_BAD44478.1_ unnamed protein product [Arabidopsis thaliana] dbj_BAD44464.1_ unnamed ...	1.19675805701882
26.7	misc.oxidases - copper, flavone etc	MICRO.9601.C1	PS60 [Nicotiana tabacum]	1.82488437294894
26.7	misc.oxidases - copper, flavone etc	STMGV48TV	putative PS60 [Oryza sativa (japonica cultivar-group)] dbj_BAD45475.1_ putative PS60 [Oryza sativa (japonica cultivar-group)]	1.37673303281684
26.8	misc.nitrilases, nitrile lyases, berberine bridge enzymes, reticuline oxidases, troponine reductases	MICRO.2435.C1	short chain alcohol dehydrogenase-like [Arabidopsis thaliana] gb_AAO42448.1_ putative short chain alcohol dehydrogenase [Arabidopsis thaliana] gb_AAO22710.1_ putative short chain alcohol dehydrogenase [Arabidopsis thaliana] ref_NP_196225.1_ tropinon ...	1.08551728792039
26.9	misc.glutathione S transferases	MICRO.10246.C1	glutathione S-transferase GST 12 [Glycine max]	3.57515789424
26.9	misc.glutathione S transferases	MICRO.13962.C1	auxin-induced protein [Nicotiana tabacum] emb_CAA39709.1_ auxin-induced protein [Nicotiana tabacum] pir__S16267 auxin-induced protein (clones pGNT1 and pCNT110) - common tobacco sp_Q03662_GTX1_TOBAC Probable glutathione S-transferase (Auxin-induced ...	1.14343955518199
26.9	misc.glutathione S transferases	MICRO.13962.C2	auxin-induced protein [Nicotiana tabacum] emb_CAA39709.1_ auxin-induced protein [Nicotiana tabacum] pir__S16267 auxin-induced protein (clones pGNT1 and pCNT110) - common tobacco sp_Q03662_GTX1_TOBAC Probable glutathione S-transferase (Auxin-induced ...	1.89094337735001
26.9	misc.glutathione S transferases	MICRO.592.C9	Probable glutathione S-transferase (Pathogenesis-related protein 1) pir__T07595 glutathione transferase (EC 2.5.1.18) homolog GST1 - potato gb_AAA68430.1_ glutathione S-transferase	1.64762258927305
26.9	misc.glutathione S transferases	MICRO.906.C1	glutathione-s-transferase, putative [Arabidopsis thaliana] gb_AAN76990.1_ MAPEG-like protein [Arabidopsis thaliana] gb_AAL47424.1_ At1g65820/F1E22_4 [Arabidopsis thaliana] gb_AAK62622.1_ At1g65820/F1E22_4 [Arabidopsis thaliana] ref_NP_176758.1_ ...	1.73651771259913
27.1	RNA.processing	MICRO.18113.C1	No Hits Found	-1.57195431265625
27.1	RNA.processing	bf_arrayxxx_0061d09.t7m.scf	UFD1 like protein [Arabidopsis thaliana] emb_CAB10321.1_ UFD1 like protein [Arabidopsis thaliana] pir__G71418 hypothetical protein - Arabidopsis thaliana	1.85934954913752
27.1	RNA.processing	MICRO.3201.C1	UFD1 like protein [Arabidopsis thaliana] emb_CAB10321.1_ UFD1 like protein [Arabidopsis thaliana] pir__G71418 hypothetical protein - Arabidopsis thaliana	1.68112488619174
27.1	RNA.processing	MICRO.7072.C1	putative PRLI-interacting factor K [Oryza sativa (japonica cultivar-group)] dbj_BAB89159.1_ putative PRLI-interacting factor K [Oryza sativa (japonica cultivar-group)]	2.00772615616394
27.1	RNA.processing	STMHR94TV	PRLI-interacting factor K [Arabidopsis thaliana]	1.80861279125615
27.1.1	RNA.processing.splicing	MICRO.13085.C1	No Hits Found	1.0061188118644
27.1.19	RNA.processing.ribonucleases	MICRO.2383.C1	putative CCR4-associated factor 1 [Arabidopsis thaliana] gb_AAK92783.1_ putative CCR4-associated factor 1 [Arabidopsis thaliana] emb_CAB88994.1_ CCR4-associated factor 1-like protein [Arabidopsis thaliana] pir__T49142 CCR4-associated factor 1-like ...	-2.74352217574042
27.1.19	RNA.processing.ribonucleases	SSBT006M19x.scf	putative CCR4-associated factor 1 [Arabidopsis thaliana] gb_AAK92783.1_ putative CCR4-associated factor 1 [Arabidopsis thaliana] emb_CAB88994.1_ CCR4-associated factor 1-like protein [Arabidopsis thaliana] pir__T49142 CCR4-associated factor 1-like ...	-2.38725687713462
27.1.19	RNA.processing.ribonucleases	bf_mxlfxxxx_0002e09.t3m.scf	No Hits Found	1.17239577807936
27.1.19	RNA.processing.ribonucleases	bf_mxlfxxxx_0044h03.t3m.scf	No Hits Found	1.78087740386053
27.1.19	RNA.processing.ribonucleases	MICRO.1412.C1	No Hits Found	1.72552853895556
27.1.19	RNA.processing.ribonucleases	MICRO.14800.C1	perchloric acid soluble translation inhibitor protein homolog [Gentiana triflora] dbj_BAC66487.1_ translation-inhibitor protein [Gentiana triflora]	1.92287357962131
27.1.2	RNA.processing.RNA helicase	ACDA03610E10.T3m.scf	No Hits Found	1.72639599239519
27.1.2	RNA.processing.RNA helicase	cSTA14K3TH	DEAD box RNA helicase, putative [Arabidopsis thaliana]	1.79311844311711
27.1.2	RNA.processing.RNA helicase	MICRO.16688.C1	putative RNA helicase [Arabidopsis thaliana]	2.05755688144591
27.1.2	RNA.processing.RNA helicase	MICRO.805.C2	RNA helicase [Arabidopsis thaliana]	1.5664663291644
27.1.2	RNA.processing.RNA helicase	MICRO.805.C3	RNA helicase [Arabidopsis thaliana]	2.0027815468254
27.1.20	RNA.processing.degradation dicer	MICRO.15150.C1	unknown protein [Arabidopsis thaliana]	1.05044123729206
27.1.20	RNA.processing.degradation dicer	MICRO.15150.C2	unknown protein [Arabidopsis thaliana]	1.25010142854038
27.2	RNA.transcription	MICRO.1524.C2	unnamed protein product [Arabidopsis thaliana]	1.00489407110157
27.3.11	RNA.regulation of transcription.C2H2 zinc finger family	bf_ivrootxx_0064a12.t3m.scf	zinc finger protein PIF1 [Nicotiana benthamiana]	-1.57872659907327
27.3.11	RNA.regulation of transcription.C2H2 zinc finger family	cSTA17I14TH	zinc finger protein PIF1 [Nicotiana benthamiana]	-2.11971216890967
27.3.11	RNA.regulation of transcription.C2H2 zinc finger family	cSTB30I23TH	No Hits Found	-1.30346709537791
27.3.11	RNA.regulation of transcription.C2H2 zinc finger family	cSTB46K11TH	No Hits Found	-1.8377443298782
27.3.11	RNA.regulation of transcription.C2H2 zinc finger family	MICRO.1112.C1	zinc finger protein [Capsicum annuum] gb_AAP41717.1_ cys2/his2-type zinc finger transcription factor [Capsicum annuum] gb_AAQ54302.1_ zinc finger protein PIF1 [Capsicum annuum]	-2.39089801015261
27.3.11	RNA.regulation of transcription.C2H2 zinc finger family	MICRO.12203.C1	putative zinc finger protein [Arabidopsis thaliana] pir__T52079 probable zinc finger protein [imported] - Arabidopsis thaliana	-1.36644395980532
27.3.11	RNA.regulation of transcription.C2H2 zinc finger family	MICRO.12410.C2	ZPT2-13 [Petunia x hybrida]	-1.62984544109657
27.3.11	RNA.regulation of transcription.C2H2 zinc finger family	MICRO.16995.C1	RING finger-like [Oryza sativa (japonica cultivar-group)]	-1.16611126069296
27.3.11	RNA.regulation of transcription.C2H2 zinc finger family	MICRO.17298.C1	unknown protein [Oryza sativa (japonica cultivar-group)] dbj_BAC65903.1_ unknown protein [Oryza sativa (japonica cultivar-group)]	-1.1325534475344
27.3.11	RNA.regulation of transcription.C2H2 zinc finger family	MICRO.2109.C1	protein kinase family protein [Arabidopsis thaliana]	-1.87521310673748
27.3.11	RNA.regulation of transcription.C2H2 zinc finger family	MICRO.4364.C2	putative C2H2-type zinc finger protein [Arabidopsis thaliana] emb_CAF18564.1_ ID1-like zinc finger protein 2 [Arabidopsis thaliana] gb_AAC97225.1_ putative C2H2-type zinc finger protein [Arabidopsis thaliana] pir__F84432 probable C2H2-type zinc ...	-1.13075906196644
27.3.11	RNA.regulation of transcription.C2H2 zinc finger family	MICRO.5773.C2	At2g29660 [Arabidopsis thaliana] gb_AAM60958.1_ unknown [Arabidopsis thaliana] gb_AAM53333.1_ unknown protein [Arabidopsis thaliana] gb_AAC35229.1_ expressed protein [Arabidopsis thaliana] pir__A84699 hypothetical protein At2g29660 [imported] - ...	-1.03642670916962
27.3.11	RNA.regulation of transcription.C2H2 zinc finger family	MICRO.9873.C1	zinc finger protein [Malus x domestica]	-1.25465151704637
27.3.11	RNA.regulation of transcription.C2H2 zinc finger family	ACDA02696A08.T3m.scf	induced stolon tip protein [Capsicum annuum]	1.26173011106414
27.3.11	RNA.regulation of transcription.C2H2 zinc finger family	MICRO.10202.C1	zinc finger protein-like [Arabidopsis thaliana] dbj_BAD44508.1_ putative zinc finger protein (PMZ) [Arabidopsis thaliana] gb_AAD37511.1_ putative zinc finger protein [Arabidopsis thaliana] pir__T50672 probable zinc finger protein [imported] - ...	3.55177906033231
27.3.11	RNA.regulation of transcription.C2H2 zinc finger family	MICRO.14793.C1	zinc finger (C2H2 type) family protein [Arabidopsis thaliana] gb_AAF87132.1_ F10A5.10 [Arabidopsis thaliana]	1.66342268693105
27.3.11	RNA.regulation of transcription.C2H2 zinc finger family	MICRO.17852.C1	zinc finger protein-like [Oryza sativa (japonica cultivar-group)]	1.18544836946318
27.3.11	RNA.regulation of transcription.C2H2 zinc finger family	MICRO.17978.C1	ZPT2-12 [Petunia x hybrida]	1.0056766054243
27.3.11	RNA.regulation of transcription.C2H2 zinc finger family	MICRO.9821.C1	No Hits Found	1.01508009663536
27.3.12	RNA.regulation of transcription.C3H zinc finger family	bf_stolxxxx_0007h09.t3m.scf	No Hits Found	-1.65340340304258
27.3.12	RNA.regulation of transcription.C3H zinc finger family	MICRO.2694.C2	AT5g58620/mzn1_70 [Arabidopsis thaliana] dbj_BAA97332.1_ zinc finger transcription factor-like protein [Arabidopsis thaliana] gb_AAL32569.1_ zinc finger transcription factor-like protein [Arabidopsis thaliana] gb_AAL06837.1_ AT5g58620/mzn1_70 ...	-1.4470500823311
27.3.12	RNA.regulation of transcription.C3H zinc finger family	MICRO.400.C1	putative CCCH-type zinc finger protein [Arabidopsis thaliana] gb_AAM13015.1_ putative CCCH-type zinc finger protein [Arabidopsis thaliana] gb_AAF18728.1_ putative CCCH-type zinc finger protein [Arabidopsis thaliana] gb_AAD25930.1_ hypothetical ...	-1.14270581306212
27.3.12	RNA.regulation of transcription.C3H zinc finger family	MICRO.400.C2	putative CCCH-type zinc finger protein [Arabidopsis thaliana] gb_AAM13015.1_ putative CCCH-type zinc finger protein [Arabidopsis thaliana] gb_AAF18728.1_ putative CCCH-type zinc finger protein [Arabidopsis thaliana] gb_AAD25930.1_ hypothetical ...	-1.05265796164704
27.3.12	RNA.regulation of transcription.C3H zinc finger family	MICRO.400.C3	AT5g58620/mzn1_70 [Arabidopsis thaliana] dbj_BAA97332.1_ zinc finger transcription factor-like protein [Arabidopsis thaliana] gb_AAL32569.1_ zinc finger transcription factor-like protein [Arabidopsis thaliana] gb_AAL06837.1_ AT5g58620/mzn1_70 ...	-1.07621484525112
27.3.12	RNA.regulation of transcription.C3H zinc finger family	MICRO.6774.C1	putative CCCH-type zinc finger protein [Arabidopsis thaliana] gb_AAM60847.1_ putative CCCH-type zinc finger protein [Arabidopsis thaliana] gb_AAC62135.1_ putative CCCH-type zinc finger protein [Arabidopsis thaliana] gb_AAN72125.1_ putative CCCH-type ...	-1.79781062906114
27.3.12	RNA.regulation of transcription.C3H zinc finger family	MICRO.6774.C2	No Hits Found	-1.39811181081572
27.3.12	RNA.regulation of transcription.C3H zinc finger family	MICRO.844.C1	putative CCCH-type zinc finger protein [Arabidopsis thaliana] gb_AAM60847.1_ putative CCCH-type zinc finger protein [Arabidopsis thaliana] gb_AAC62135.1_ putative CCCH-type zinc finger protein [Arabidopsis thaliana] gb_AAN72125.1_ putative CCCH-type ...	-1.42199241061659
27.3.14	RNA.regulation of transcription.CCAAT box binding factor family, HAP2	MICRO.10695.C1	putative transcription factor [Oryza sativa (japonica cultivar-group)] dbj_BAC84851.1_ putative transcription factor [Oryza sativa (japonica cultivar-group)]	-1.22685248905823
27.3.20	RNA.regulation of transcription.G2-like transcription factor family (GARP)	MICRO.8393.C1	unknown protein [Arabidopsis thaliana] gb_AAL36242.1_ unknown protein [Arabidopsis thaliana] ref_NP_564938.1_ myb family transcription factor [Arabidopsis thaliana]	-1.06763559821478
27.3.21	RNA.regulation of transcription.GRAS transcription factor family	MICRO.11873.C1	GAI-like protein [Lycopersicon esculentum]	1.62985734011069
27.3.21	RNA.regulation of transcription.GRAS transcription factor family	MICRO.15548.C1	putative SCARECROW gene regulator [Arabidopsis thaliana] pir__T02531 probable SCARECROW gene regulator At2g37650 [imported] - Arabidopsis thaliana ref_NP_181301.1_ scarecrow-like transcription factor 9 (SCL9) [Arabidopsis thaliana]	1.1190715151827
27.3.21	RNA.regulation of transcription.GRAS transcription factor family	MICRO.9346.C1	putative chitin-inducible gibberellin-responsive protein [Oryza sativa (japonica cultivar-group)]	1.39930246682121
27.3.22	RNA.regulation of transcription.homeobox transcription factor family (HB)	MICRO.11341.C1	homeodomain protein GhHOX1 [Gossypium hirsutum]	-1.36049154422701
27.3.22	RNA.regulation of transcription.homeobox transcription factor family (HB)	MICRO.369.C1	homeodomain-leucine zipper protein [Arabidopsis thaliana] gb_AAL31186.1_ At1g52150/F5F19_21 [Arabidopsis thaliana] gb_AAD12689.1_ Strong similarity to gb_Z50851 HD-zip (athb-8) gene from Arabidopsis thaliana containing Homeobox PF_00046 and bZIP ...	-1.18195397901286
27.3.22	RNA.regulation of transcription.homeobox transcription factor family (HB)	MICRO.1839.C2	phosphoserine aminotransferase [Arabidopsis thaliana] emb_CAA20033.1_ phosphoserine aminotransferase [Arabidopsis thaliana] sp_Q96255_SERC_ARATH Phosphoserine aminotransferase, chloroplast precursor (PSAT) ref_NP_195288.1_ phosphoserine ...	1.32265688694231
27.3.22	RNA.regulation of transcription.homeobox transcription factor family (HB)	MICRO.5596.C1	HD-ZIP protein [Lycopersicon esculentum] pir__T52373 homeobox protein THOM1 [imported] - tomato	1.65618788429859
27.3.22	RNA.regulation of transcription.homeobox transcription factor family (HB)	MICRO.5596.C2	HD-ZIP protein [Lycopersicon esculentum] pir__T52373 homeobox protein THOM1 [imported] - tomato	1.37865126229067
27.3.23	RNA.regulation of transcription.heat-shock transcription factor family (HSF)	MICRO.165.C21	At4g11660 [Arabidopsis thaliana] gb_AAM13205.1_ heat shock transcription factor-like protein [Arabidopsis thaliana] emb_CAB39937.1_ heat shock transcription factor-like protein [Arabidopsis thaliana] emb_CAB78209.1_ heat shock transcription ...	-1.24889634652909
27.3.23	RNA.regulation of transcription.heat-shock transcription factor family (HSF)	MICRO.4263.C4	putative heat shock transcription factor [Arabidopsis thaliana] ref_NP_190759.1_ heat shock transcription factor family protein [Arabidopsis thaliana] pir__T49070 probable heat shock transcription factor - Arabidopsis thaliana	-1.25312272768701
27.3.23	RNA.regulation of transcription.heat-shock transcription factor family (HSF)	MICRO.11090.C1	heat shock factor [Nicotiana tabacum]	1.02990812968227
27.3.23	RNA.regulation of transcription.heat-shock transcription factor family (HSF)	MICRO.16875.C1	AT4g05020 [Arabidopsis thaliana] gb_AAD48975.1_ contains similarity to Pfam family PF00070 - Pyridine nucleotide-disulphide oxidoreductase class-I	2.0021323244203
27.3.23	RNA.regulation of transcription.heat-shock transcription factor family (HSF)	MICRO.3348.C1	heat stress transcription factor [Lycopersicon peruvianum] pir__S12361 heat shock transcription factor HSF24 - Peruvian tomato sp_P22335_HSF2_LYCPE HEAT SHOCK FACTOR PROTEIN HSF24 (HEAT SHOCK TRANSCRIPTION FACTOR 24) (HSTF 24) (HEAT STRESS ...	1.29473427987875
27.3.23	RNA.regulation of transcription.heat-shock transcription factor family (HSF)	MICRO.4263.C3	No Hits Found	1.0985691979539
27.3.23	RNA.regulation of transcription.heat-shock transcription factor family (HSF)	MICRO.7140.C3	putative heat shock protein [Arabidopsis thaliana] gb_AAK76648.1_ putative heat shock protein [Arabidopsis thaliana] dbj_BAB01258.1_ heat shock transcription factor-like protein [Arabidopsis thaliana] ref_NP_188922.1_ heat shock transcription factor ...	1.37307520568025
27.3.24	RNA.regulation of transcription.MADS box transcription factor family	bf_mxflxxxx_0057d07.t3m.scf	MADS box protein [Capsicum annuum]	-1.28317071545519
27.3.24	RNA.regulation of transcription.MADS box transcription factor family	MICRO.15931.C1	MADS-box protein MADS1 [Nicotiana sylvestris]	-1.26513785781921
27.3.24	RNA.regulation of transcription.MADS box transcription factor family	MICRO.15935.C1	TDR8 [Lycopersicon esculentum] pir__S23732 MADS box protein TDR8 - tomato	-1.27939908687766
27.3.24	RNA.regulation of transcription.MADS box transcription factor family	MICRO.17197.C1	No Hits Found	-4.06439001148393
27.3.24	RNA.regulation of transcription.MADS box transcription factor family	MICRO.6764.C1	transcription factor [Solanum tuberosum] sp_Q42429_AGL8_SOLTU Agamous-like MADS box protein AGL8 homolog (POTM1-1) pir__T07100 MADS box protein homolog POTM1-1 - potato gb_AAA92839.1_ transcription factor	-1.17857718498505
27.3.24	RNA.regulation of transcription.MADS box transcription factor family	MICRO.9355.C2	transcription factor [Nicotiana tabacum] pir__S46526 MADS box protein mads1 - common tobacco	-1.24785036227329
27.3.24	RNA.regulation of transcription.MADS box transcription factor family	bf_suspxxxx_0036f02.t3m.scf	No Hits Found	1.04743829563475
27.3.24	RNA.regulation of transcription.MADS box transcription factor family	MICRO.12950.C3	No Hits Found	1.30455733589098
27.3.25	RNA.regulation of transcription.MYB domain transcription factor family	bf_ivrootxx_0038d04.t3m.scf	myb-related transcription factor LBM2 [Nicotiana tabacum]	-1.10375126769899
27.3.25	RNA.regulation of transcription.MYB domain transcription factor family	bf_mxflxxxx_0033e10.t3m.scf	No Hits Found	-1.00445333181277
27.3.25	RNA.regulation of transcription.MYB domain transcription factor family	MICRO.11047.C1	myb-related transcription factor LBM1 [Nicotiana tabacum]	-2.01900978045207
27.3.25	RNA.regulation of transcription.MYB domain transcription factor family	MICRO.12164.C1	putative myb family transcription factor [Arabidopsis thaliana] gb_AAP40381.1_ putative myb family transcription factor [Arabidopsis thaliana] gb_AAD23640.1_ unknown protein [Arabidopsis thaliana] pir__G84603 hypothetical protein At2g21650 [imported ...	-1.4561852198125
27.3.25	RNA.regulation of transcription.MYB domain transcription factor family	MICRO.13834.C1	transcription factor [Lycopersicon esculentum] pir__S69189 myb-related protein TMH27 - tomato	-1.39016049977155
27.3.25	RNA.regulation of transcription.MYB domain transcription factor family	MICRO.13834.C2	transcription factor [Lycopersicon esculentum] pir__S69189 myb-related protein TMH27 - tomato	-1.28607652710436
27.3.25	RNA.regulation of transcription.MYB domain transcription factor family	MICRO.8790.C2	Myb DNA binding protein-like [Arabidopsis thaliana] gb_AAG01294.1_ putative transcription factor [Arabidopsis thaliana] ref_NP_190199.1_ myb family transcription factor (MYB48) [Arabidopsis thaliana] gb_AAS10064.1_ MYB transcription factor ...	-1.00577524993305
27.3.25	RNA.regulation of transcription.MYB domain transcription factor family	bf_ivrootxx_0013e02.t3m.scf	tuber-specific and sucrose-responsive element binding factor [Solanum tuberosum]	1.034215316588
27.3.25	RNA.regulation of transcription.MYB domain transcription factor family	MICRO.3096.C2	tuber-specific and sucrose-responsive element binding factor [Solanum tuberosum]	1.05987816961332
27.3.26	RNA.regulation of transcription.MYB-related transcription factor family	bf_mxflxxxx_0018e09.t3m.scf	MYB transcription factor [Hevea brasiliensis]	-1.32810596885164
27.3.26	RNA.regulation of transcription.MYB-related transcription factor family	BF_TUBSXXXX_0058C10_T3M.SCF	No Hits Found	-1.11319072544208
27.3.27	RNA.regulation of transcription.NAC domain transcription factor family	bf_cswbxxxx_0056e12.t3m.scf	No Hits Found	-1.42485748988098
27.3.27	RNA.regulation of transcription.NAC domain transcription factor family	MICRO.10274.C1	nam-like protein 14 [Petunia x hybrida]	-1.33406495390135
27.3.27	RNA.regulation of transcription.NAC domain transcription factor family	MICRO.12856.C1	putative NAC domain protein NAC2 [Solanum demissum]	-2.50449769914466
27.3.27	RNA.regulation of transcription.NAC domain transcription factor family	MICRO.17599.C1	NAC-domain protein [imported] - common tobacco dbj_BAA78417.1_ NAC-domain protein [Nicotiana tabacum]	-1.07895139614882
27.3.27	RNA.regulation of transcription.NAC domain transcription factor family	MICRO.8791.C1	salicylic acid-induced protein 19 [Capsicum annuum]	-1.16269530110349
27.3.27	RNA.regulation of transcription.NAC domain transcription factor family	bf_arrayxxx_0026b10.t7m.scf	No Hits Found	2.22577312310432
27.3.27	RNA.regulation of transcription.NAC domain transcription factor family	bf_arrayxxx_0039d03.t7m.scf	No Hits Found	1.9936737573201
27.3.27	RNA.regulation of transcription.NAC domain transcription factor family	MICRO.10179.C3	jasmonic acid 2 [Solanum tuberosum]	1.39879251627838
27.3.27	RNA.regulation of transcription.NAC domain transcription factor family	MICRO.1484.C1	putative NAC domain protein [Solanum tuberosum]	1.15330800815646
27.3.27	RNA.regulation of transcription.NAC domain transcription factor family	MICRO.15517.C1	no apical meristem (NAM)-like protein [Oryza sativa (japonica cultivar-group)] dbj_BAD16820.1_ no apical meristem (NAM)-like protein [Oryza sativa (japonica cultivar-group)]	1.68583725747488
27.3.27	RNA.regulation of transcription.NAC domain transcription factor family	MICRO.17290.C1	predicted protein [Arabidopsis thaliana] emb_CAA16890.1_ predicted protein [Arabidopsis thaliana] pir__T04621 hypothetical protein F20O9.190 - Arabidopsis thaliana ref_NP_194579.1_ no apical meristem (NAM) family protein [Arabidopsis thaliana]	2.15043354641658
27.3.27	RNA.regulation of transcription.NAC domain transcription factor family	POCCH15TP	No Hits Found	2.38090689081989
27.3.29	RNA.regulation of transcription.TCP transcription factor family	MICRO.11827.C1	No Hits Found	1.397527341049
27.3.3	RNA.regulation of transcription.AP2/EREBP, APETALA2/ethylene-responsive element binding protein family	bf_mxlfxxxx_0020b09.t3m.scf	Pti6 [Lycopersicon esculentum] pir__T07728 transcription factor Pti6 - tomato sp_O04682_PTI6_LYCES PATHOGENESIS-RELATED GENES TRANSCRIPTIONAL ACTIVATOR PTI6	-1.30529889224012
27.3.3	RNA.regulation of transcription.AP2/EREBP, APETALA2/ethylene-responsive element binding protein family	bf_mxlfxxxx_0052c06.t3m.scf	putative AP2/EREBP transcription factor [Arabidopsis thaliana] pir__H96667 AP2-containing DNA-binding protein, 51686-52693 [imported] - Arabidopsis thaliana gb_AAG51704.1_ AP2-containing DNA-binding protein	-1.062216959294
27.3.3	RNA.regulation of transcription.AP2/EREBP, APETALA2/ethylene-responsive element binding protein family	bf_mxlfxxxx_0052f08.t3m.scf	AP2 domain containing protein RAP2.8 [Arabidopsis thaliana]	-2.01834604261838
27.3.3	RNA.regulation of transcription.AP2/EREBP, APETALA2/ethylene-responsive element binding protein family	cSTE6B22TH	No Hits Found	-1.32519524330291
27.3.3	RNA.regulation of transcription.AP2/EREBP, APETALA2/ethylene-responsive element binding protein family	MICRO.1158.C1	putative AP2 domain transcription factor [Arabidopsis thaliana] pir__F86325 hypothetical protein T7I23.7 - Arabidopsis thaliana gb_AAF82238.1_ Contains similarity to an AP2 domain containing protein RAP2.10 mRNA from Arabidopsis thaliana gb_AF003103 ...	-2.25142328364355
27.3.3	RNA.regulation of transcription.AP2/EREBP, APETALA2/ethylene-responsive element binding protein family	MICRO.327.C1	dehydration-responsive element binding protein 3 [Lycopersicon esculentum]	-1.25246603102795
27.3.3	RNA.regulation of transcription.AP2/EREBP, APETALA2/ethylene-responsive element binding protein family	MICRO.5263.C1	putative DNA-binding protein RAV1 [Arabidopsis thaliana] gb_AAL36211.1_ putative DNA-binding protein RAV1 [Arabidopsis thaliana] sp_Q9ZWM9_RAV1_ARATH DNA-binding protein RAV1 pir__T51329 DNA binding protein RAV1 [validated] - Arabidopsis thaliana ...	-2.10377060680234
27.3.3	RNA.regulation of transcription.AP2/EREBP, APETALA2/ethylene-responsive element binding protein family	MICRO.5367.C1	No Hits Found	-1.12797087750041
27.3.3	RNA.regulation of transcription.AP2/EREBP, APETALA2/ethylene-responsive element binding protein family	MICRO.5367.C2	No Hits Found	-1.11392856860662
27.3.3	RNA.regulation of transcription.AP2/EREBP, APETALA2/ethylene-responsive element binding protein family	MICRO.8403.C1	Pti6 [Lycopersicon esculentum] pir__T07728 transcription factor Pti6 - tomato sp_O04682_PTI6_LYCES PATHOGENESIS-RELATED GENES TRANSCRIPTIONAL ACTIVATOR PTI6	-1.53294661702668
27.3.3	RNA.regulation of transcription.AP2/EREBP, APETALA2/ethylene-responsive element binding protein family	MICRO.8403.C2	No Hits Found	-1.2176272686107
27.3.3	RNA.regulation of transcription.AP2/EREBP, APETALA2/ethylene-responsive element binding protein family	MICRO.8504.C1	putative DNA-binding protein RAV1 [Arabidopsis thaliana] gb_AAL36211.1_ putative DNA-binding protein RAV1 [Arabidopsis thaliana] sp_Q9ZWM9_RAV1_ARATH DNA-binding protein RAV1 pir__T51329 DNA binding protein RAV1 [validated] - Arabidopsis thaliana ...	-1.00771566794456
27.3.3	RNA.regulation of transcription.AP2/EREBP, APETALA2/ethylene-responsive element binding protein family	bf_mxlfxxxx_0056d04.t3m.scf	CBF3 [Lycopersicon esculentum]	1.52959007430298
27.3.3	RNA.regulation of transcription.AP2/EREBP, APETALA2/ethylene-responsive element binding protein family	bf_suspxxxx_0013d07.t3m.scf	No Hits Found	1.7578083432309
27.3.3	RNA.regulation of transcription.AP2/EREBP, APETALA2/ethylene-responsive element binding protein family	bf_suspxxxx_0025D01.t3m.scf	ethylene response factor 2 [Lycopersicon esculentum]	1.55516274976617
27.3.3	RNA.regulation of transcription.AP2/EREBP, APETALA2/ethylene-responsive element binding protein family	MICRO.15208.C1	AT4g34410/F10M10_180 [Arabidopsis thaliana] emb_CAB80158.1_ putative protein [Arabidopsis thaliana] emb_CAB36718.1_ putative protein [Arabidopsis thaliana] gb_AAL36057.1_ AT4g34410/F10M10_180 [Arabidopsis thaliana] pir__T04787 hypothetical protein ...	1.12531081955089
27.3.3	RNA.regulation of transcription.AP2/EREBP, APETALA2/ethylene-responsive element binding protein family	MICRO.2636.C1	putative beta-galactosidase [Lycopersicon esculentum]	1.11286913868913
27.3.3	RNA.regulation of transcription.AP2/EREBP, APETALA2/ethylene-responsive element binding protein family	MICRO.2753.C1	APETALA2 protein homolog HAP2 [Hyacinthus orientalis]	1.01158811010938
27.3.3	RNA.regulation of transcription.AP2/EREBP, APETALA2/ethylene-responsive element binding protein family	MICRO.5083.C1	PHAP2A protein [Petunia x hybrida]	1.24392859537612
27.3.3	RNA.regulation of transcription.AP2/EREBP, APETALA2/ethylene-responsive element binding protein family	MICRO.5083.C2	LIPLESS1 [Antirrhinum majus]	1.47350940702073
27.3.3	RNA.regulation of transcription.AP2/EREBP, APETALA2/ethylene-responsive element binding protein family	STDB001C03u.scf	No Hits Found	1.31141170891948
27.3.32	RNA.regulation of transcription.WRKY domain transcription factor family	MICRO.9425.C1	WIZZ [Nicotiana tabacum]	-1.04454370527113
27.3.32	RNA.regulation of transcription.WRKY domain transcription factor family	bf_ivrootxx_0031e05.t3m.scf	WIZZ [Nicotiana tabacum]	1.46695284498841
27.3.32	RNA.regulation of transcription.WRKY domain transcription factor family	bf_suspxxxx_0035b03.t3m.scf	At2g47260 [Arabidopsis thaliana] dbj_BAC42556.1_ putative WRKY-type DNA binding protein [Arabidopsis thaliana] gb_AAB63826.1_ putative WRKY-type DNA binding protein [Arabidopsis thaliana] gb_AAL11008.1_ WRKY transcription factor 23 [Arabidopsis ...	1.84759859273198
27.3.32	RNA.regulation of transcription.WRKY domain transcription factor family	MICRO.11665.C1	WIZZ [Nicotiana tabacum]	2.95318697152932
27.3.32	RNA.regulation of transcription.WRKY domain transcription factor family	MICRO.17076.C1	unknown protein [Arabidopsis thaliana] gb_AAL36226.1_ unknown protein [Arabidopsis thaliana] dbj_BAB10765.1_ unnamed protein product [Arabidopsis thaliana] gb_AAL35290.1_ WRKY transcription factor 48 [Arabidopsis thaliana] sp_Q9FGZ4_WR48_ARATH ...	1.00158556500971
27.3.32	RNA.regulation of transcription.WRKY domain transcription factor family	MICRO.4091.C1	DNA-binding protein 3 [Nicotiana tabacum]	1.08789705250082
27.3.32	RNA.regulation of transcription.WRKY domain transcription factor family	MICRO.5039.C1	WRKY transcription factor NtEIG-D48 [Nicotiana tabacum]	1.39388075080505
27.3.32	RNA.regulation of transcription.WRKY domain transcription factor family	MICRO.7018.C1	At2g47260 [Arabidopsis thaliana] dbj_BAC42556.1_ putative WRKY-type DNA binding protein [Arabidopsis thaliana] gb_AAB63826.1_ putative WRKY-type DNA binding protein [Arabidopsis thaliana] gb_AAL11008.1_ WRKY transcription factor 23 [Arabidopsis ...	2.28182773582276
27.3.32	RNA.regulation of transcription.WRKY domain transcription factor family	PPCBI52TH	DNA-binding protein 3 [Nicotiana tabacum]	1.10636692168836
27.3.35	RNA.regulation of transcription.bZIP transcription factor family	MICRO.14906.C1	transcription factor TGA1a homolog MBF2 - potato gb_AAB31249.1_ mas-binding factor MBF2 [Solanum tuberosum]	-1.53346292866602
27.3.35	RNA.regulation of transcription.bZIP transcription factor family	MICRO.14906.C3	transcription factor TGA1a homolog MBF2 - potato gb_AAB31249.1_ mas-binding factor MBF2 [Solanum tuberosum]	-1.64413156552626
27.3.35	RNA.regulation of transcription.bZIP transcription factor family	bf_ivrootxx_0045h05.t3m.scf	putative homeodomain transcription factor protein ATHB-7 [Arabidopsis thaliana] gb_AAK76500.1_ putative homeodomain transcription factor ATHB-7 [Arabidopsis thaliana] gb_AAC69925.1_ homeodomain transcription factor (ATHB-7) [Arabidopsis thaliana] ...	1.41767987620828
27.3.35	RNA.regulation of transcription.bZIP transcription factor family	cSTD20J19TH	THY5 protein [Lycopersicon esculentum]	1.02139518088026
27.3.35	RNA.regulation of transcription.bZIP transcription factor family	MICRO.6964.C1	homeobox-leucine zipper protein ATHB-12 [Arabidopsis thaliana] emb_CAB71896.1_ homeobox-leucine zipper protein ATHB-12 [Arabidopsis thaliana] gb_AAL24310.1_ homeobox-leucine zipper protein ATHB-12 [Arabidopsis thaliana] gb_AAN72217.1_ ...	1.90320909098871
27.3.35	RNA.regulation of transcription.bZIP transcription factor family	MICRO.7240.C1	DNA-binding protein [Daucus carota]	1.22112061403478
27.3.36	RNA.regulation of transcription.argonaute transcription factor family	MICRO.4751.C1	PINHEAD [Arabidopsis thaliana] gb_AAD40098.1_ PINHEAD [Arabidopsis thaliana] ref_NP_199194.1_ pinhead protein (PINHEAD) / zwille protein (ZWILLE) [Arabidopsis thaliana] sp_Q9XGW1_PINH_ARATH PINHEAD protein (ZWILLE protein)	-1.41882244264604
27.3.36	RNA.regulation of transcription.argonaute transcription factor family	MICRO.5353.C1	PINHEAD [Arabidopsis thaliana] gb_AAD40098.1_ PINHEAD [Arabidopsis thaliana] ref_NP_199194.1_ pinhead protein (PINHEAD) / zwille protein (ZWILLE) [Arabidopsis thaliana] sp_Q9XGW1_PINH_ARATH PINHEAD protein (ZWILLE protein)	-1.71020449734617
27.3.37	RNA.regulation of transcription.lateral organ boundaries gene family (AS2)	SDBN003J12u.scf	No Hits Found	1.37246731711817
27.3.4	RNA.regulation of transcription.auxin response transcription factor family (ARF)	MICRO.12040.C3	No Hits Found	-3.47544995537423
27.3.4	RNA.regulation of transcription.auxin response transcription factor family (ARF)	MICRO.2252.C1	auxin response factor [Arabidopsis thaliana] dbj_BAB10162.1_ auxin response factor-like protein [Arabidopsis thaliana] sp_Q94JM3_ARFB_ARATH Auxin response factor 2 (ARF1-binding protein) (ARF1-BP) ref_NP_201006.2_ transcriptional factor B3 family ...	-1.20857166855845
27.3.4	RNA.regulation of transcription.auxin response transcription factor family (ARF)	MICRO.5395.C1	auxin response factor-like protein [Mangifera indica]	-1.02417337965076
27.3.4	RNA.regulation of transcription.auxin response transcription factor family (ARF)	MICRO.5396.C1	auxin response factor-like protein [Mangifera indica]	-1.01453296402724
27.3.4	RNA.regulation of transcription.auxin response transcription factor family (ARF)	STMJC52TH	ARF2 [Arabidopsis thaliana]	-1.02158412369603
27.3.44	RNA.regulation of transcription.chromatin remodeling factors	MICRO.7334.C2	unknown [Arabidopsis thaliana]	-1.26015649324826
27.3.47	RNA.regulation of transcription.ELF3	bf_arrayxxx_0033a06.t7m.scf	early flowering 3 [Mesembryanthemum crystallinum]	1.42006888016434
27.3.50	RNA.regulation of transcription.general transcription	BF_TUBSXXXX_0047H08_T3M.SCF	No Hits Found	-1.2111611218997
27.3.50	RNA.regulation of transcription.general transcription	MICRO.61.C10	GRF1-interacting factor 1 [Arabidopsis thaliana] gb_AAO42456.1_ unknown protein [Arabidopsis thaliana] gb_AAO22666.1_ unknown protein [Arabidopsis thaliana] ref_NP_198216.2_ SSXT protein-related / glycine-rich protein [Arabidopsis thaliana]	-1.71836999760996
27.3.55	RNA.regulation of transcription.HDA	MICRO.14215.C2	putative histone deacetylase [Arabidopsis thaliana] gb_AAM65853.1_ histone deacetylase [Arabidopsis thaliana] gb_AAL60022.1_ putative histone deacetylase [Arabidopsis thaliana] dbj_BAB10553.1_ histone deacetylase [Arabidopsis thaliana] ...	1.57279907913965
27.3.59	RNA.regulation of transcription.methyl binding domain proteins	MICRO.3443.C2	At1g15340/F9L1_28 [Arabidopsis thaliana] gb_AAD39661.1_ ESTs gb_H37032, gb_R6425, gb_Z34651, gb_N37268, gb_AA713172 and gb_Z34241 come from this gene. [Arabidopsis thaliana] pir__G86287 hypothetical protein F9L1.28 - Arabidopsis thaliana ...	-1.04880336982506
27.3.6	RNA.regulation of transcription.basic helix-loop-helix family (bHLH)	bf_arrayxxx_0061f01.t7m.scf	unknown protein [Oryza sativa (japonica cultivar-group)] ref_XP_507475.1_ PREDICTED P0572D06.2 gene product [Oryza sativa (japonica cultivar-group)] ref_XP_506788.1_ PREDICTED P0572D06.2 gene product [Oryza sativa (japonica cultivar-group)] ...	-1.1276004625154
27.3.6	RNA.regulation of transcription.basic helix-loop-helix family (bHLH)	bf_mxflxxxx_0019a02.t3m.scf	No Hits Found	-1.12334561329629
27.3.6	RNA.regulation of transcription.basic helix-loop-helix family (bHLH)	MICRO.10133.C1	expressed protein [Arabidopsis thaliana] emb_CAE09170.1_ bHLH transcription factor [Arabidopsis thaliana] pir__D84670 hypothetical protein At2g27230 [imported] - Arabidopsis thaliana ref_NP_565640.1_ transcription factor-related [Arabidopsis thaliana]	-1.08774750280878
27.3.6	RNA.regulation of transcription.basic helix-loop-helix family (bHLH)	MICRO.165.C6	No Hits Found	-1.13476812270868
27.3.6	RNA.regulation of transcription.basic helix-loop-helix family (bHLH)	MICRO.3414.C1	expressed protein [Arabidopsis thaliana] emb_CAE09170.1_ bHLH transcription factor [Arabidopsis thaliana] pir__D84670 hypothetical protein At2g27230 [imported] - Arabidopsis thaliana ref_NP_565640.1_ transcription factor-related [Arabidopsis thaliana]	-1.15483298304671
27.3.6	RNA.regulation of transcription.basic helix-loop-helix family (bHLH)	MICRO.4165.C16	hypothetical protein [Oryza sativa (japonica cultivar-group)] gb_AAR06338.1_ hypothetical protein [Oryza sativa (japonica cultivar-group)]	-1.01081311863183
27.3.6	RNA.regulation of transcription.basic helix-loop-helix family (bHLH)	MICRO.5830.C1	MYC transcription factor [Solanum tuberosum]	-1.11464579102258
27.3.6	RNA.regulation of transcription.basic helix-loop-helix family (bHLH)	STMCF95TV	No Hits Found	-1.07045691790261
27.3.6	RNA.regulation of transcription.basic helix-loop-helix family (bHLH)	MICRO.3711.C3	unknown protein [Arabidopsis thaliana] dbj_BAD44133.1_ putative bHLH transcription factor (bHLH066) [Arabidopsis thaliana] pir__E84634 hypothetical protein At2g24260 [imported] - Arabidopsis thaliana ref_NP_180003.1_ basic helix-loop-helix (bHLH) ...	1.22641368635353
27.3.6	RNA.regulation of transcription.basic helix-loop-helix family (bHLH)	MICRO.4242.C1	basic helix-loop-helix (bHLH) family protein [Arabidopsis thaliana]	1.18685945799217
27.3.6	RNA.regulation of transcription.basic helix-loop-helix family (bHLH)	MICRO.4647.C1	unnamed protein product [Arabidopsis thaliana] ref_NP_569014.1_ basic helix-loop-helix (bHLH) family protein [Arabidopsis thaliana]	1.14379827557112
27.3.6	RNA.regulation of transcription.basic helix-loop-helix family (bHLH)	MICRO.9943.C1	ER33 protein [Lycopersicon esculentum]	1.6736055268202
27.3.60	RNA.regulation of transcription.NIN-like bZIP-related family	MICRO.12167.C1	NIN-like protein 2 [Lotus corniculatus var. japonicus]	-2.0712669363217
27.3.61	RNA.regulation of transcription.NPR1/NIM1	MICRO.10094.C1	unknown protein [Oryza sativa (japonica cultivar-group)] dbj_BAC15944.1_ unknown protein [Oryza sativa (japonica cultivar-group)]	-1.27428834773162
27.3.66	RNA.regulation of transcription.pseudo ARR transcription factor family	MICRO.3112.C2	At4g18020/T6K21_200 [Arabidopsis thaliana] gb_AAK60316.1_ AT4g18020/T6K21_200 [Arabidopsis thaliana] ref_NP_567548.1_ pseudo-response regulator 2 (APRR2) (TOC2) [Arabidopsis thaliana] ref_NP_849403.1_ pseudo-response regulator 2 (APRR2) (TOC2) ...	-1.11343550881187
27.3.67	RNA.regulation of transcription.putative transcription regulator	MICRO.8052.C1	putative protein [Arabidopsis thaliana] emb_CAB78317.1_ putative protein [Arabidopsis thaliana] pir__T06633 hypothetical protein T20K18.100 - Arabidopsis thaliana ref_NP_193011.1_ expressed protein [Arabidopsis thaliana]	-1.03256734914825
27.3.67	RNA.regulation of transcription.putative transcription regulator	bf_arrayxxx_0083e03.t7m.scf	expressed protein [Arabidopsis thaliana]	1.14277995498224
27.3.67	RNA.regulation of transcription.putative transcription regulator	MICRO.10639.C1	expressed protein [Arabidopsis thaliana]	1.40246992218014
27.3.67	RNA.regulation of transcription.putative transcription regulator	MICRO.10640.C1	unknown protein [Arabidopsis thaliana] pir__G84664 hypothetical protein At2g26780 [imported] - Arabidopsis thaliana	1.53173640505428
27.3.67	RNA.regulation of transcription.putative transcription regulator	MICRO.1363.C1	nucleoid DNA-binding-like protein [Arabidopsis thaliana] gb_AAN86165.1_ unknown protein [Arabidopsis thaliana] pir__D86231 hypothetical protein [imported] - Arabidopsis thaliana gb_AAB60729.1_ F21M12.13 gene product [Arabidopsis thaliana] ...	1.29320942830718
27.3.67	RNA.regulation of transcription.putative transcription regulator	MICRO.914.C2	nucleoid DNA-binding-like protein [Arabidopsis thaliana] gb_AAN86165.1_ unknown protein [Arabidopsis thaliana] pir__D86231 hypothetical protein [imported] - Arabidopsis thaliana gb_AAB60729.1_ F21M12.13 gene product [Arabidopsis thaliana] ...	2.98515408018239
27.3.7	RNA.regulation of transcription.C2C2(Zn) Constans-like zinc finger family (CO-like)	MICRO.17979.C1	Zinc finger protein CONSTANS-LIKE 16 gb_AAU90068.1_ At1g25440 [Arabidopsis thaliana] ref_NP_173915.2_ zinc finger (B-box type) family protein [Arabidopsis thaliana]	-1.41241056081099
27.3.7	RNA.regulation of transcription.C2C2(Zn) Constans-like zinc finger family (CO-like)	MICRO.5319.C3	putative protein [Arabidopsis thaliana] emb_CAB79586.1_ putative protein [Arabidopsis thaliana] pir__T05755 hypothetical protein M4I22.120 - Arabidopsis thaliana ref_NP_194461.1_ zinc finger (B-box type) family protein [Arabidopsis thaliana]	-1.55293953676347
27.3.7	RNA.regulation of transcription.C2C2(Zn) Constans-like zinc finger family (CO-like)	MICRO.5950.C1	unknown protein [Arabidopsis thaliana]	-1.02048318292498
27.3.7	RNA.regulation of transcription.C2C2(Zn) Constans-like zinc finger family (CO-like)	MICRO.6800.C1	protein F10A5.24 [imported] - Arabidopsis thaliana ref_NP_177686.1_ zinc finger (B-box type) family protein [Arabidopsis thaliana] gb_AAF87126.1_ F10A5.24 [Arabidopsis thaliana] sp_Q9LQZ7_STHX_ARATH Putative salt tolerance-like protein At1g75540	-1.09870440062964
27.3.7	RNA.regulation of transcription.C2C2(Zn) Constans-like zinc finger family (CO-like)	MICRO.6800.C2	putative zinc finger protein [Arabidopsis thaliana] emb_CAB38827.1_ putative zinc finger protein [Arabidopsis thaliana] pir__T06067 hypothetical protein F19H22.170 - Arabidopsis thaliana	-1.02932187851992
27.3.8	RNA.regulation of transcription.C2C2(Zn) DOF zinc finger family	MICRO.16757.C1	Dof zinc finger protein [Arabidopsis thaliana] dbj_BAB01720.1_ Dof zinc finger protein-like [Arabidopsis thaliana] pir__T52045 Dof zinc finger protein [imported] - Arabidopsis thaliana ref_NP_188764.1_ Dof-type zinc finger domain-containing protein ...	-1.06989554003716
27.3.8	RNA.regulation of transcription.C2C2(Zn) DOF zinc finger family	MICRO.7337.C1	No Hits Found	-1.16034414665016
27.3.80	RNA.regulation of transcription.zf-HD	MICRO.14817.C3	putative ZF-HD homeobox protein [Oryza sativa (japonica cultivar-group)]	-1.47542996700066
27.3.80	RNA.regulation of transcription.zf-HD	POADP45TV	ZF-HD homeobox protein [Flaveria bidentis]	-1.03000173186021
27.3.85	RNA.regulation of transcription.sigma like plant	bf_mxlfxxxx_0024g01.t3m.scf	No Hits Found	-1.36496631272869
27.3.9	RNA.regulation of transcription.C2C2(Zn) GATA transcription factor family	MICRO.45.C1	AG-motif binding protein-3 [Nicotiana tabacum]	-1.32065354453635
27.3.9	RNA.regulation of transcription.C2C2(Zn) GATA transcription factor family	MICRO.9612.C1	AG-motif binding protein-1 [Nicotiana tabacum]	1.74073517368359
27.3.99	RNA.regulation of transcription.unclassified	BF_TUBSXXXX_0044A11_T3M.SCF	No Hits Found	1.85740018908163
27.3.99	RNA.regulation of transcription.unclassified	BF_TUBSXXXX_0044B06_T3M.SCF	No Hits Found	1.4425548349309
27.3.99	RNA.regulation of transcription.unclassified	BPLI4F15TH	No Hits Found	1.09895542325661
27.3.99	RNA.regulation of transcription.unclassified	MICRO.11392.C1	hypothetical protein [Arabidopsis thaliana] pir__D84675 hypothetical protein At2g27660 [imported] - Arabidopsis thaliana ref_NP_180334.1_ DC1 domain-containing protein [Arabidopsis thaliana]	1.32786338876023
27.3.99	RNA.regulation of transcription.unclassified	MICRO.11808.C1	unknown protein [Oryza sativa (japonica cultivar-group)] dbj_BAD09867.1_ unknown protein [Oryza sativa (japonica cultivar-group)] dbj_BAD09354.1_ unknown protein [Oryza sativa (japonica cultivar-group)]	1.02265249491844
27.3.99	RNA.regulation of transcription.unclassified	MICRO.1880.C1	TGB12K interacting protein 3 [Nicotiana tabacum]	2.74178830215938
27.4	RNA.RNA binding	bf_cswbxxxx_0065c07.t3m.scf	AML1 [Citrus unshiu]	-1.03188326633438
27.4	RNA.RNA binding	MICRO.16035.C2	glycine-rich RNA-binding protein [Citrus unshiu]	-1.08883800114382
28.1	DNA.synthesis/chromatin structure	MICRO.15148.C1	high mobility group protein [Canavalia gladiata] dbj_BAA13133.1_ high mobility group protein [Canavalia gladiata] pir__T09584 high mobility group protein HMGI/Y-1 - sword bean	-1.58452323627708
28.1	DNA.synthesis/chromatin structure	MICRO.9440.C2	high mobility group protein [Canavalia gladiata] dbj_BAA13133.1_ high mobility group protein [Canavalia gladiata] pir__T09584 high mobility group protein HMGI/Y-1 - sword bean	-1.68991369361958
28.1	DNA.synthesis/chromatin structure	ACDA03610E10.T3m.scf	No Hits Found	1.72639599239519
28.1	DNA.synthesis/chromatin structure	bf_swstxxxx_0017c05.t3m.scf	THIOREDOXIN [Nicotiana tabacum] sp_Q07090_THH2_TOBAC Thioredoxin H-type 2 (TRX-H2) pir__S34812 thioredoxin h2 - common tobacco prf__1913431A thioredoxin	1.09991008542168
28.1	DNA.synthesis/chromatin structure	cSTA14K3TH	DEAD box RNA helicase, putative [Arabidopsis thaliana]	1.79311844311711
28.1	DNA.synthesis/chromatin structure	cSTB29A8TH	mini-chromosome maintenance protein MCM3 [Pisum sativum]	1.10854021266334
28.1	DNA.synthesis/chromatin structure	MICRO.10315.C1	THIOREDOXIN [Nicotiana tabacum] sp_Q07090_THH2_TOBAC Thioredoxin H-type 2 (TRX-H2) pir__S34812 thioredoxin h2 - common tobacco prf__1913431A thioredoxin	1.1448972084166
28.1	DNA.synthesis/chromatin structure	MICRO.14378.C1	nucleosome assembly protein 1-like protein 4 [Nicotiana tabacum]	2.25369903703793
28.1	DNA.synthesis/chromatin structure	MICRO.16688.C1	putative RNA helicase [Arabidopsis thaliana]	2.05755688144591
28.1	DNA.synthesis/chromatin structure	MICRO.18159.C1	No Hits Found	1.16276056175018
28.1	DNA.synthesis/chromatin structure	MICRO.805.C2	RNA helicase [Arabidopsis thaliana]	1.5664663291644
28.1	DNA.synthesis/chromatin structure	MICRO.805.C3	RNA helicase [Arabidopsis thaliana]	2.0027815468254
28.1.1	DNA.synthesis/chromatin structure.retrotransposon/transposase	MICRO.3517.C2	29.0K hypothetical protein F10C21.15 - Arabidopsis thaliana gb_AAG51223.1_ hypothetical protein	2.00960805753
28.1.3.1	DNA.synthesis/chromatin structure.histone.H1	MICRO.6640.C1	histone H1, stress-inducible - tomato emb_CAA77867.1_ H1 histone-like protein [Lycopersicon esculentum]	-1.39994786762088
28.1.3.2.3	DNA.synthesis/chromatin structure.histone.core.H3	BF_TUBSXXXX_0056B12_T3M.SCF	histone H3 [Oryza sativa (japonica cultivar-group)] ref_NP_910502.1_ histone H3 [Oryza sativa (japonica cultivar-group)] ref_NP_910501.1_ histone H3 [Oryza sativa (japonica cultivar-group)] ref_XP_475315.1_ putative histone H3 [Oryza sativa (japonic ...	1.37553605726477
28.1.3.2.3	DNA.synthesis/chromatin structure.histone.core.H3	BF_TUBSXXXX_0062D04_T3M.SCF	No Hits Found	1.10353479541158
28.1.3.2.3	DNA.synthesis/chromatin structure.histone.core.H3	MICRO.1026.C2	histone H3 [Oryza sativa (japonica cultivar-group)] ref_NP_910502.1_ histone H3 [Oryza sativa (japonica cultivar-group)] ref_NP_910501.1_ histone H3 [Oryza sativa (japonica cultivar-group)] ref_XP_475315.1_ putative histone H3 [Oryza sativa (japonic ...	1.28055763428744
28.1.3.2.3	DNA.synthesis/chromatin structure.histone.core.H3	MICRO.1026.C4	histone H3 (H3-1.1)	1.02442583186076
28.1.3.2.3	DNA.synthesis/chromatin structure.histone.core.H3	MICRO.1026.C5	histone H3 [Oryza sativa (japonica cultivar-group)] ref_NP_910502.1_ histone H3 [Oryza sativa (japonica cultivar-group)] ref_NP_910501.1_ histone H3 [Oryza sativa (japonica cultivar-group)] ref_XP_475315.1_ putative histone H3 [Oryza sativa (japonic ...	1.32690182555578
28.1.3.2.3	DNA.synthesis/chromatin structure.histone.core.H3	MICRO.1026.C7	histone H3 [Oryza sativa (japonica cultivar-group)] ref_NP_910502.1_ histone H3 [Oryza sativa (japonica cultivar-group)] ref_NP_910501.1_ histone H3 [Oryza sativa (japonica cultivar-group)] ref_XP_475315.1_ putative histone H3 [Oryza sativa (japonic ...	1.04469927523973
28.1.3.2.3	DNA.synthesis/chromatin structure.histone.core.H3	MICRO.2825.C1	histone H3 [Oryza sativa (japonica cultivar-group)] ref_NP_910502.1_ histone H3 [Oryza sativa (japonica cultivar-group)] ref_NP_910501.1_ histone H3 [Oryza sativa (japonica cultivar-group)] ref_XP_475315.1_ putative histone H3 [Oryza sativa (japonic ...	1.42568763284922
28.1.3.2.3	DNA.synthesis/chromatin structure.histone.core.H3	STMCG29TH	histone H3 [Oryza sativa (japonica cultivar-group)] ref_NP_910502.1_ histone H3 [Oryza sativa (japonica cultivar-group)] ref_NP_910501.1_ histone H3 [Oryza sativa (japonica cultivar-group)] ref_XP_475315.1_ putative histone H3 [Oryza sativa (japonic ...	1.26857756510918
28.1.3.2.4	DNA.synthesis/chromatin structure.histone.core.H4	MICRO.5000.C1	histone H4 [Solanum chacoense] emb_CAA48924.1_ histone H4 [Lycopersicon esculentum] emb_CAA48923.1_ histone H4 [Lycopersicon esculentum] gb_AAB94924.1_ histone H4 [Capsicum annuum] pir__S32769 histone H4 - tomato sp_P35057_H4_LYCES Histone H4 ...	1.28105423296054
28.1.3.2.4	DNA.synthesis/chromatin structure.histone.core.H4	MICRO.5000.C3	histone H4 [Solanum chacoense] emb_CAA48924.1_ histone H4 [Lycopersicon esculentum] emb_CAA48923.1_ histone H4 [Lycopersicon esculentum] gb_AAB94924.1_ histone H4 [Capsicum annuum] pir__S32769 histone H4 - tomato sp_P35057_H4_LYCES Histone H4 ...	1.41673017999705
28.2	DNA.repair	MICRO.3469.C1	No Hits Found	-1.38891304098799
28.2	DNA.repair	MICRO.3469.C2	unnamed protein product [Arabidopsis thaliana] gb_AAO50465.1_ unknown protein [Arabidopsis thaliana] gb_AAO41948.1_ unknown protein [Arabidopsis thaliana] ref_NP_199281.1_ methyladenine glycosylase family protein [Arabidopsis thaliana]	-1.26201255674771
28.2	DNA.repair	bf_mxlfxxxx_0033c04.t3m.scf	No Hits Found	1.42782593750296
28.2	DNA.repair	SSBN003D16u.scf	AtRAD51Calpha [Arabidopsis thaliana] emb_CAC14294.1_ Rad51C protein [Arabidopsis thaliana] gb_AAB82635.2_ putative RAD51C-like DNA repair protein [Arabidopsis thaliana] ref_NP_566040.1_ DNA repair family protein [Arabidopsis thaliana] ...	1.44301394230679
28.99	DNA.unspecified	bf_mxflxxxx_0050h01.t3m.scf	No Hits Found	2.04760656365124
28.99	DNA.unspecified	BF_TUBSXXXX_0039D08_T3M.SCF	No Hits Found	1.27243599699129
28.99	DNA.unspecified	MICRO.339.C28	No Hits Found	1.28061450695716
28.99	DNA.unspecified	MICRO.6583.C1	replication factor A-like protein [Arabidopsis thaliana] ref_NP_196419.1_ replication protein, putative [Arabidopsis thaliana] pir__T45627 replication factor A-like protein - Arabidopsis thaliana	1.89821105371168
28.99	DNA.unspecified	STMGT54TV	No Hits Found	2.08618973323573
29.2.1.1.3.2.18	protein.synthesis.ribosomal protein.prokaryotic.unknown organellar.50S subunit.L18	MICRO.2999.C2	Uridylate kinase (UK) (Uridine monophosphate kinase) (UMP kinase) (UMP/CMP kinase) gb_AAB71135.1_ UMP/CMP kinase [Arabidopsis thaliana] ref_NP_850868.1_ uridylate kinase / uridine monophosphate kinase / UMP kinase (PYR6) [Arabidopsis thaliana]	1.08898895297571
29.2.1.2.1.13	protein.synthesis.ribosomal protein.eukaryotic.40S subunit.S13	030F06AF.esd	No Hits Found	1.50867823174894
29.2.1.2.1.13	protein.synthesis.ribosomal protein.eukaryotic.40S subunit.S13	153A03AF.esd	No Hits Found	1.402210532335
29.2.1.2.1.13	protein.synthesis.ribosomal protein.eukaryotic.40S subunit.S13	MICRO.1751.C25	cathepsin D inhibitor [Solanum tuberosum] sp_Q03197_APIA_SOLTU Aspartic protease inhibitor 10 precursor (Wound-induced aspartate proteinase CDI inhibitor) pir__JQ1692 aspartic proteinase inhibitor precursor (clone 4) - potato	1.76610306261086
29.2.1.2.1.13	protein.synthesis.ribosomal protein.eukaryotic.40S subunit.S13	TBSK00131FC11.t3m.scf	unnamed protein product [Solanum tuberosum] sp_P17979_API8_SOLTU Aspartic protease inhibitor 8 precursor (pi8) (PI-8) (API) (API-8) (Cathepsin D inhibitor) pir__XKPOD aspartic proteinase inhibitor precursor (clone PI8) - potato	1.46846366779085
29.2.1.2.1.20	protein.synthesis.ribosomal protein.eukaryotic.40S subunit.S20	TBSK00661FH01.t3m.scf	Aspartic protease inhibitor 7 precursor (Cathepsin D inhibitor p749) pir__JQ2246 22.5K cathepsin D inhibitor protein precursor - potato gb_AAA18564.1_ cathepsin D inhibitor protein	1.32587949462128
29.2.1.2.1.20	protein.synthesis.ribosomal protein.eukaryotic.40S subunit.S20	TBSK01332FG12.t3m.scf	No Hits Found	1.50300370492218
29.2.1.2.2.15	protein.synthesis.ribosomal protein.eukaryotic.60S subunit.L15	BPLI5M16TH	No Hits Found	2.78530351155372
29.2.1.2.2.27	protein.synthesis.ribosomal protein.eukaryotic.60S subunit.L27	MICRO.165.C6	No Hits Found	-1.13476812270868
29.2.1.2.2.537	protein.synthesis.ribosomal protein.eukaryotic.60S subunit.L37A	MICRO.590.C8	60S ribosomal protein L37a [Gossypium hirsutum] sp_Q9XHE4_R37A_GOSHI 60S ribosomal protein L37a	1.04343334143172
29.2.1.2.2.9	protein.synthesis.ribosomal protein.eukaryotic.60S subunit.L9	TBSK03849FA09.t3m.scf	No Hits Found	1.3372986983588
29.2.1.99.99	protein.synthesis.ribosomal protein.unknown.unknown	bf_cswbxxxx_0053d02.t3m.scf	No Hits Found	1.37678301587087
29.2.2.3.1	protein.synthesis.ribosome biogenesis.pre-rRNA processing and modifications.snoRNPs	MICRO.339.C6	MAR-binding protein [Nicotiana tabacum]	-1.00213844386909
29.2.2.3.3	protein.synthesis.ribosome biogenesis.pre-rRNA processing and modifications.methylotransferases	MICRO.12207.C1	At3g23510/MEE5_5 [Arabidopsis thaliana] gb_AAL38380.1_ AT3g23510/MEE5_5 [Arabidopsis thaliana] ref_NP_188995.2_ cyclopropane fatty acid synthase, putative / CPA-FA synthase, putative [Arabidopsis thaliana]	-1.01313453645842
29.2.2.3.3	protein.synthesis.ribosome biogenesis.pre-rRNA processing and modifications.methylotransferases	bf_arrayxxx_0041h11.t7m.scf	hypothetical protein At3g05390 [Arabidopsis thaliana] gb_AAF64543.1_ hypothetical protein [Arabidopsis thaliana] ref_NP_187190.1_ expressed protein [Arabidopsis thaliana]	1.40296158884083
29.2.2.3.3	protein.synthesis.ribosome biogenesis.pre-rRNA processing and modifications.methylotransferases	MICRO.3906.C2	caffeoyl-CoA O-methyltransferase [Solanum tuberosum] sp_Q8H9B6_CAMT_SOLTU Caffeoyl-CoA O-methyltransferase (Trans-caffeoyl-CoA 3-O-methyltransferase) (CCoAMT) (CCoAOMT)	1.22391938234634
29.2.2.3.3	protein.synthesis.ribosome biogenesis.pre-rRNA processing and modifications.methylotransferases	MICRO.3906.C6	caffeoyl-CoA O-methyltransferase [Solanum tuberosum] sp_Q8H9B6_CAMT_SOLTU Caffeoyl-CoA O-methyltransferase (Trans-caffeoyl-CoA 3-O-methyltransferase) (CCoAMT) (CCoAOMT)	1.08516896455936
29.2.2.3.3	protein.synthesis.ribosome biogenesis.pre-rRNA processing and modifications.methylotransferases	MICRO.8143.C1	At2g41380 [Arabidopsis thaliana] gb_AAC78535.1_ putative embryo-abundant protein [Arabidopsis thaliana] gb_AAL62359.1_ putative embryo-abundant protein [Arabidopsis thaliana] pir__A84841 probable embryo-abundant protein [imported] - Arabidopsis ...	1.07416948503925
29.2.2.3.4	protein.synthesis.ribosome biogenesis.pre-rRNA processing and modifications.WD-repeat proteins	ACDA02241C09.T3m.scf	No Hits Found	1.01505659756899
29.2.2.3.4	protein.synthesis.ribosome biogenesis.pre-rRNA processing and modifications.WD-repeat proteins	MICRO.184.C2	LeArcA1 protein [Lycopersicon esculentum]	1.13826689195459
29.2.3	protein.synthesis.initiation	bf_arrayxxx_0073b10.t3m.scf	No Hits Found	1.3942929745075
29.2.3	protein.synthesis.initiation	MICRO.1443.C1	putative translation initiation factor eIF-2, gamma subunit [Arabidopsis thaliana]	1.54933427441916
29.2.3	protein.synthesis.initiation	MICRO.1443.C2	strong similarity to initiation factor eIF-2, gb_U37354 from S [Arabidopsis thaliana] pir__T00956 translation initiation factor eIF-2 gamma chain F20D22.6 - Arabidopsis thaliana gb_AAN72106.1_ strong similarity to initiation factor eIF-2, gb_U37354 ...	2.15675721552264
29.2.3	protein.synthesis.initiation	MICRO.16439.C1	translation initiation factor (eIF-1A) [Beta vulgaris]	2.29971700108641
29.2.3	protein.synthesis.initiation	MICRO.17374.C1	putative eukaryotic translation initiation factor 6 [Oryza sativa (japonica cultivar-group)] ref_XP_506503.1_ PREDICTED OJ1340_C08.131 gene product [Oryza sativa (japonica cultivar-group)] dbj_BAC45212.1_ putative eukaryotic translation initiation ...	2.91678862873069
29.2.4	protein.synthesis.elongation	MICRO.37.C15	T6D22.2 [Arabidopsis thaliana] pir__F86214 protein T6D22.2 [imported] - Arabidopsis thaliana	1.93645028627621
29.2.4	protein.synthesis.elongation	MICRO.37.C8	T6D22.2 [Arabidopsis thaliana] pir__F86214 protein T6D22.2 [imported] - Arabidopsis thaliana	2.29296776838239
29.3.1	protein.targeting.nucleus	054F10AF.esd	importin alpha 1 [Capsicum annuum]	1.7710698426881
29.3.3	protein.targeting.chloroplast	bf_ivrootxx_0051D08.t3m.scf	No Hits Found	-2.4379850884008
29.3.3	protein.targeting.chloroplast	MICRO.17668.C1	No Hits Found	1.50190730841801
29.3.4.3	protein.targeting.secretory pathway.vacuole	MICRO.752.C2	vacuolar processing enzyme-1a [Nicotiana tabacum]	-1.78593299390879
29.3.4.99	protein.targeting.secretory pathway.unspecified	MICRO.987.C1	unknown protein [Arabidopsis thaliana] gb_AAL49780.1_ unknown protein [Arabidopsis thaliana] pir__H96781 unknown protein F22H5.20 [imported] - Arabidopsis thaliana gb_AAG12683.1_ unknown protein	1.03790356629272
29.4	protein.postranslational modification	cSTB11N15TH	putative receptor protein kinase [Arabidopsis thaliana] emb_CAB79585.1_ putative receptor protein kinase [Arabidopsis thaliana] pir__T05754 S-receptor kinase (EC 2.7.1.-) M4I22.110 precursor - Arabidopsis thaliana ref_NP_194460.1_ S-locus protein ...	-1.43192346956195
29.4	protein.postranslational modification	cSTB30I23TH	No Hits Found	-1.30346709537791
29.4	protein.postranslational modification	cSTB46K11TH	No Hits Found	-1.8377443298782
29.4	protein.postranslational modification	MICRO.2109.C1	protein kinase family protein [Arabidopsis thaliana]	-1.87521310673748
29.4	protein.postranslational modification	MICRO.3372.C1	protein kinase family protein [Arabidopsis thaliana]	-1.26321647483299
29.4	protein.postranslational modification	MICRO.3372.C2	protein kinase family protein [Arabidopsis thaliana]	-1.28918814275744
29.4	protein.postranslational modification	POAE894TP	calcium/calmodulin-dependent protein kinase CaMK3 [Nicotiana tabacum]	-1.25581909840566
29.4	protein.postranslational modification	POAE894TV	calcium/calmodulin-dependent protein kinase CaMK3 [Nicotiana tabacum]	-1.34050746075763
29.4	protein.postranslational modification	STMCS57TV	putative receptor protein kinase [Arabidopsis thaliana] emb_CAB79585.1_ putative receptor protein kinase [Arabidopsis thaliana] pir__T05754 S-receptor kinase (EC 2.7.1.-) M4I22.110 precursor - Arabidopsis thaliana ref_NP_194460.1_ S-locus protein ...	-1.13625464438763
29.4	protein.postranslational modification	bf_acdaxxxx_0058e12.t3m.scf	protein phosphatase 2C [Nicotiana tabacum] emb_CAC84141.2_ protein phosphatase 2C [Nicotiana tabacum]	2.88176993295828
29.4	protein.postranslational modification	bf_cswcxxxx_0005g09.t3m.scf	ADP-ribosylation factor 1 gb_AAB62249.1_ ADP-ribosylation factor 1 [Catharanthus roseus]	1.32096324846216
29.4	protein.postranslational modification	bf_ivrootxx_0009e09.t3m.scf	putative protein phosphatase 2C [Arabidopsis thaliana] gb_AAK92810.1_ putative protein phosphatase 2C [Arabidopsis thaliana] gb_AAD23006.1_ putative protein phosphatase 2C [Arabidopsis thaliana] pir__H84643 probable protein phosphatase 2C [imported] ...	1.67060979609028
29.4	protein.postranslational modification	BPLI5I11TH	SGT1 [Nicotiana benthamiana]	1.13335707369157
29.4	protein.postranslational modification	cSTS11C3TH	unnamed protein product [Arabidopsis thaliana] ref_NP_200320.1_ protein kinase family protein [Arabidopsis thaliana]	1.02667306427706
29.4	protein.postranslational modification	MICRO.12808.C1	SGT1 [Nicotiana benthamiana]	1.46571973149897
29.4	protein.postranslational modification	MICRO.13071.C1	fruit-ripening gene [Lycopersicon esculentum] pir__JQ0988 DNA-binding E4 protein - tomato sp_P54153_MSRA_LYCES Peptide methionine sulfoxide reductase (Protein-methionine-S-oxide reductase) (Peptide Met(O) reductase) (Fruit-ripening protein E4)	1.2530400368657
29.4	protein.postranslational modification	MICRO.13085.C1	No Hits Found	1.0061188118644
29.4	protein.postranslational modification	MICRO.14424.C1	OSJNBa0079M09.4 [Oryza sativa (japonica cultivar-group)] emb_CAE05335.2_ OSJNBa0079M09.4 [Oryza sativa (japonica cultivar-group)]	1.12224886804617
29.4	protein.postranslational modification	MICRO.14425.C1	tumor-related protein [Nicotiana glauca x Nicotiana langsdorffii]	2.12668273704666
29.4	protein.postranslational modification	MICRO.17670.C1	protein kinase-like protein [Arabidopsis thaliana] ref_NP_201509.1_ protein kinase family protein [Arabidopsis thaliana]	1.30184682761374
29.4	protein.postranslational modification	MICRO.2518.C1	protein kinase [Arabidopsis thaliana]	1.13832270975751
29.4	protein.postranslational modification	MICRO.7274.C1	putative protein phosphatase 2C (PP2C) [Arabidopsis thaliana] dbj_BAB02155.1_ protein phosphatase type 2C [Arabidopsis thaliana] dbj_BAC42144.1_ putative protein phosphatase type 2C [Arabidopsis thaliana] ref_NP_188144.1_ protein phosphatase 2C, ...	1.08674459285742
29.4	protein.postranslational modification	MICRO.7274.C2	protein phosphatase 2C [Lycopersicon esculentum]	1.14667881650712
29.4	protein.postranslational modification	MICRO.8456.C1	Avr9/Cf-9 rapidly elicited protein 216 [Nicotiana tabacum]	1.745378052136
29.4	protein.postranslational modification	MICRO.8949.C1	unknown protein [Arabidopsis thaliana] pir__E96514 hypothetical protein T3F24.2 [imported] - Arabidopsis thaliana ref_NP_564504.1_ protein phosphatase 2C-related / PP2C-related [Arabidopsis thaliana] gb_AAG11427.1_ Unknown protein [Arabidopsis thaliana]	1.03086350782843
29.4	protein.postranslational modification	SSBN001C20u.scf	putative protein kinase [Oryza sativa (japonica cultivar-group)] gb_AAK63934.1_ putative protein kinase [Oryza sativa (japonica cultivar-group)]	1.15463060313855
29.4.1	protein.postranslational modification.kinase	MICRO.13081.C3	unknown [Lycopersicon esculentum]	-1.24253270392007
29.4.1	protein.postranslational modification.kinase	STMCS57TV	putative receptor protein kinase [Arabidopsis thaliana] emb_CAB79585.1_ putative receptor protein kinase [Arabidopsis thaliana] pir__T05754 S-receptor kinase (EC 2.7.1.-) M4I22.110 precursor - Arabidopsis thaliana ref_NP_194460.1_ S-locus protein ...	-1.13625464438763
29.4.1	protein.postranslational modification.kinase	bf_arrayxxx_0058c05.t7m.scf	putative protein kinase [Arabidopsis thaliana] gb_AAL36279.1_ putative protein kinase [Arabidopsis thaliana] emb_CAB79516.1_ putative protein kinase [Arabidopsis thaliana] emb_CAB43857.1_ putative protein kinase [Arabidopsis thaliana] ...	1.10042677527842
29.4.1	protein.postranslational modification.kinase	MICRO.17552.C1	protein kinases-like protein [Arabidopsis thaliana] ref_NP_189162.1_ protein kinase family protein [Arabidopsis thaliana]	1.2171206496185
29.4.1	protein.postranslational modification.kinase	POAB092TV	No Hits Found	1.00647661871675
29.4.1.56	protein.postranslational modification.kinase.receptor like cytoplasmatic kinase VI	MICRO.10311.C1	protein kinase, putative [Arabidopsis thaliana]	-1.17270468540892
29.4.1.57	protein.postranslational modification.kinase.receptor like cytoplasmatic kinase VII	bf_ivrootxx_0011c09.t3m.scf	No Hits Found	1.22204528740141
29.4.1.57	protein.postranslational modification.kinase.receptor like cytoplasmatic kinase VII	MICRO.18223.C1	protein kinase 1 [Populus nigra]	1.47017659864047
29.4.1.57	protein.postranslational modification.kinase.receptor like cytoplasmatic kinase VII	MICRO.3636.C1	putative protein kinase [Arabidopsis thaliana] ref_NP_178731.2_ protein kinase, putative [Arabidopsis thaliana]	1.12087917366216
29.5	protein.degradation	MICRO.17840.C1	putative aminopeptidase [Arabidopsis thaliana] ref_NP_187186.1_ aminopeptidase P, cytosolic, putative [Arabidopsis thaliana]	1.28486706005904
29.5	protein.degradation	MICRO.3607.C1	putative N-acetylornithine deacetylase [Arabidopsis thaliana] gb_AAK28643.1_ putative N-acetylornithine deacetylase [Arabidopsis thaliana] ref_NP_193517.3_ peptidase M20/M25/M40 family protein [Arabidopsis thaliana]	1.038621067473
29.5	protein.degradation	MICRO.5574.C1	putative prolylcarboxypeptidase isoform 1 [Oryza sativa (japonica cultivar-group)]	1.2574986211199
29.5	protein.degradation	MICRO.854.C2	leucine aminopeptidase [Solanum tuberosum] pir__S41376 leucyl aminopeptidase (EC 3.4.11.1) - potato sp_P31427_AMPL_SOLTU Aminopeptidase, chloroplast precursor (Leucine aminopeptidase) (LAP) (Leucyl aminopeptidase) (Proline aminopeptidase) (Prolyl ...	1.28400836728692
29.5	protein.degradation	MICRO.9483.C1	metacaspase 1 [Arabidopsis thaliana] gb_AAP84706.1_ metacaspase 1 [Arabidopsis thaliana] ref_NP_171719.2_ latex-abundant family protein (AMC1) / caspase family protein [Arabidopsis thaliana]	1.36996470340397
29.5	protein.degradation	STMGX17TV	AT5g50150/MPF21_17 [Arabidopsis thaliana] gb_AAK97667.1_ AT5g50150/MPF21_17 [Arabidopsis thaliana] ref_NP_199826.1_ expressed protein [Arabidopsis thaliana]	1.18971934483294
29.5.1	protein.degradation.subtilases	bf_arrayxxx_0035d08.t7m.scf	subtilisin-like serine protease [Arabidopsis thaliana]	1.22173329178771
29.5.1	protein.degradation.subtilases	BF_LBCHXXXX_0016G03_T3M.SCF	subtilisin-like protease [Lycopersicon esculentum] pir__T07170 subtilisin-like proteinase (EC 3.4.21.-) 4 - tomato	1.9981341798074
29.5.1	protein.degradation.subtilases	cSTB33F2TH	SBT4C protein [Lycopersicon esculentum]	1.75986328482281
29.5.1	protein.degradation.subtilases	MICRO.6325.C1	subtilisin-like protease [Lycopersicon esculentum] emb_CAA06997.1_ subtilisin-like protease [Lycopersicon esculentum] pir__T07169 subtilisin-like proteinase (EC 3.4.21.-) 3 - tomato	1.77935680001567
29.5.1	protein.degradation.subtilases	MICRO.9459.C1	subtilisin-like protease [Lycopersicon esculentum] emb_CAA06997.1_ subtilisin-like protease [Lycopersicon esculentum] pir__T07169 subtilisin-like proteinase (EC 3.4.21.-) 3 - tomato	2.00831064794759
29.5.11	protein.degradation.ubiquitin	bf_mxflxxxx_0019c08.t3m.scf	No Hits Found	5.28714963880911
29.5.11	protein.degradation.ubiquitin	bf_stolxxxx_0054e12.t3m.scf	At4g24690 [Arabidopsis thaliana] gb_AAM98222.1_ unknown protein [Arabidopsis thaliana] gb_AAM91159.1_ putative protein [Arabidopsis thaliana] emb_CAB79379.1_ putative protein [Arabidopsis thaliana] emb_CAA22994.1_ putative protein [Arabidopsis ...	1.15460118435904
29.5.11	protein.degradation.ubiquitin	MICRO.705.C5	putative ubiquitin fusion-degradation protein [Arabidopsis thaliana]	1.33427908000897
29.5.11	protein.degradation.ubiquitin	MICRO.705.C6	No Hits Found	1.9432465220513
29.5.11	protein.degradation.ubiquitin	MICRO.931.C2	At4g24690 [Arabidopsis thaliana] gb_AAM98222.1_ unknown protein [Arabidopsis thaliana] gb_AAM91159.1_ putative protein [Arabidopsis thaliana] emb_CAB79379.1_ putative protein [Arabidopsis thaliana] emb_CAA22994.1_ putative protein [Arabidopsis ...	1.4284931289556
29.5.11.1	protein.degradation.ubiquitin.ubiquitin	MICRO.252.C1	polyubiquitin UBQ10 [Arabidopsis thaliana] gb_AAD03342.1_ ubiquitin [Pisum sativum] gb_AAD03341.1_ ubiquitin [Pisum sativum] gb_AAA68878.1_ polyubiquitin gb_AAA34123.1_ hexameric polyubiquitin	1.20355040133843
29.5.11.20	protein.degradation.ubiquitin.proteasom	ACDA01195D07.T3m.scf	26S proteasome regulatory particle non-ATPase subunit12 [Oryza sativa (japonica cultivar-group)] dbj_BAC84087.1_ 26S proteasome regulatory particle non-ATPase subunit12 [Oryza sativa (japonica cultivar-group)] dbj_BAB78490.1_ 26S proteasome ...	1.16832112936172
29.5.11.20	protein.degradation.ubiquitin.proteasom	bf_acdcxxxx_0046g12.t3m.scf	No Hits Found	1.39178106680424
29.5.11.20	protein.degradation.ubiquitin.proteasom	bf_arrayxxx_0003a06.t7m.scf	PREDICTED: similar to proteasome (prosome, macropain) 26S subunit, ATPase 2	2.36253955977835
29.5.11.20	protein.degradation.ubiquitin.proteasom	bf_cswbxxxx_0057b08.t3m.scf	PRCI [Nicotiana tabacum] sp_Q9XG77_PSA6_TOBAC Proteasome subunit alpha type 6 (20S proteasome alpha subunit A) (20S proteasome subunit alpha-1)	1.39123823727226
29.5.11.20	protein.degradation.ubiquitin.proteasom	bf_ivrootxx_0031a02.t3m.scf	putative alpha7 proteasome subunit [Nicotiana tabacum]	1.85616933346217
29.5.11.20	protein.degradation.ubiquitin.proteasom	bf_mxlfxxxx_0067g12.t3m.scf	At1g64520/F1N19_10 [Arabidopsis thaliana] gb_AAP86673.1_ 26S proteasome subunit RPN12 [Arabidopsis thaliana] gb_AAK95251.1_ At1g64520/F1N19_10 [Arabidopsis thaliana] gb_AAK63961.1_ At1g64520/F1N19_10 [Arabidopsis thaliana] pir__H96668 protein F1N19. ...	1.4627007874961
29.5.11.20	protein.degradation.ubiquitin.proteasom	bf_mxlfxxxx_0068e02.t3m.scf	unknown protein [Arabidopsis thaliana] gb_AAL36354.1_ unknown protein [Arabidopsis thaliana] emb_CAB88359.1_ putative protein [Arabidopsis thaliana] pir__T45937 hypothetical protein F5K20.270 - Arabidopsis thaliana ref_NP_190965.1_ proteasome ...	1.08315592533388
29.5.11.20	protein.degradation.ubiquitin.proteasom	bf_stolxxxx_0060a03.t3m.scf	26S proteasome non-ATPase regulatory subunit [Arabidopsis thaliana]	1.44067129021858
29.5.11.20	protein.degradation.ubiquitin.proteasom	bf_suspxxxx_0032b03.t3m.scf	proteasome alpha subunit [Petunia x hybrida] sp_O82530_PSA4_PETHY Proteasome subunit alpha type 4 (20S proteasome alpha subunit C) (20S proteasome subunit alpha-3)	1.44580004084401
29.5.11.20	protein.degradation.ubiquitin.proteasom	bf_swstxxxx_0040e04.t3m.scf	F1N21.7 [Arabidopsis thaliana]	1.66980702884026
29.5.11.20	protein.degradation.ubiquitin.proteasom	cPRO13E1TH	20S proteasome alpha 6 subunit [Nicotiana benthamiana]	2.22730141985443
29.5.11.20	protein.degradation.ubiquitin.proteasom	cSTA3G11TH	No Hits Found	1.27257307971074
29.5.11.20	protein.degradation.ubiquitin.proteasom	cSTA45I14TH	At1g79210/YUP8H12R_1 [Arabidopsis thaliana] gb_AAM19806.1_ At1g79210/YUP8H12R_1 [Arabidopsis thaliana] ref_NP_178042.1_ 20S proteasome alpha subunit B, putative [Arabidopsis thaliana]	1.32489096422834
29.5.11.20	protein.degradation.ubiquitin.proteasom	cSTD11N18TH	No Hits Found	1.22095744795159
29.5.11.20	protein.degradation.ubiquitin.proteasom	MICRO.10614.C1	At1g64520/F1N19_10 [Arabidopsis thaliana] gb_AAP86673.1_ 26S proteasome subunit RPN12 [Arabidopsis thaliana] gb_AAK95251.1_ At1g64520/F1N19_10 [Arabidopsis thaliana] gb_AAK63961.1_ At1g64520/F1N19_10 [Arabidopsis thaliana] pir__H96668 protein F1N19. ...	1.19080539633574
29.5.11.20	protein.degradation.ubiquitin.proteasom	MICRO.1195.C1	PRCI [Nicotiana tabacum] sp_Q9XG77_PSA6_TOBAC Proteasome subunit alpha type 6 (20S proteasome alpha subunit A) (20S proteasome subunit alpha-1)	1.67143638757464
29.5.11.20	protein.degradation.ubiquitin.proteasom	MICRO.1207.C1	putative alpha7 proteasome subunit [Nicotiana tabacum]	1.42493909854762
29.5.11.20	protein.degradation.ubiquitin.proteasom	MICRO.1207.C2	putative alpha7 proteasome subunit [Nicotiana tabacum]	1.92582380998436
29.5.11.20	protein.degradation.ubiquitin.proteasom	MICRO.1207.C3	putative alpha7 proteasome subunit [Nicotiana tabacum]	1.29493167689631
29.5.11.20	protein.degradation.ubiquitin.proteasom	MICRO.1225.C1	putative 26S proteasome regulatory subunit (RPN2) [Arabidopsis thaliana] gb_AAF40455.1_ Strong similarity to the SEN3-like tRNA-processing protein F24L7.13 from A. thaliana gi_2914700 on BAC gb_AC003974. EST gb_AA712969 comes from this gene. ...	1.36132105594719
29.5.11.20	protein.degradation.ubiquitin.proteasom	MICRO.1225.C2	26S proteasome regulatory subunit [Arabidopsis thaliana] gb_AAC04490.1_ 26S proteasome regulatory subunit (RPN2), putative [Arabidopsis thaliana] pir__T00795 26S proteasome regulatory subunit [imported] - Arabidopsis thaliana ref_NP_180832.1_ 26S ...	1.57412394387064
29.5.11.20	protein.degradation.ubiquitin.proteasom	MICRO.1225.C3	26S proteasome subunit RPN2a [Arabidopsis thaliana]	1.2119207643007
29.5.11.20	protein.degradation.ubiquitin.proteasom	MICRO.1261.C1	20S proteasome beta subunit PBG1 [Arabidopsis thaliana] pir__T51986 C 3.4.25.1 proteasome endopeptidase complex () chain PBG1 [imported] - Arabidopsis thaliana	1.88281524145
29.5.11.20	protein.degradation.ubiquitin.proteasom	MICRO.13293.C2	At3g15180 [Arabidopsis thaliana] ref_NP_566503.1_ proteasome-related [Arabidopsis thaliana]	1.53641143331512
29.5.11.20	protein.degradation.ubiquitin.proteasom	MICRO.1362.C2	At3g27430 [Arabidopsis thaliana] gb_AAM63467.1_ 20S proteasome beta subunit PBB1 [Arabidopsis thaliana] dbj_BAA95719.1_ 20S proteasome beta subunit	1.51844173819192
29.5.11.20	protein.degradation.ubiquitin.proteasom	MICRO.1362.C3	20S proteasome beta subunit B (PBB1) [Arabidopsis thaliana]	1.33938613112074
29.5.11.20	protein.degradation.ubiquitin.proteasom	MICRO.1455.C1	proteasome beta subunit [Petunia x hybrida] sp_O82531_PSB1_PETHY Proteasome subunit beta type 1 (20S proteasome alpha subunit F) (20S proteasome subunit beta-6)	1.7465786001165
29.5.11.20	protein.degradation.ubiquitin.proteasom	MICRO.14980.C1	26S proteasome regulatory subunit [Arabidopsis thaliana] gb_AAC04490.1_ 26S proteasome regulatory subunit (RPN2), putative [Arabidopsis thaliana] pir__T00795 26S proteasome regulatory subunit [imported] - Arabidopsis thaliana ref_NP_180832.1_ 26S ...	1.41875422924983
29.5.11.20	protein.degradation.ubiquitin.proteasom	MICRO.15241.C1	proteasome subunit [Spinacia oleracea] pir__T09160 proteasome subunit - spinach sp_P52427_PSA4_SPIOL Proteasome subunit alpha type 4 (20S proteasome alpha subunit C) (20S proteasome subunit alpha-3) (Proteasome 27 kDa subunit)	1.61663036803188
29.5.11.20	protein.degradation.ubiquitin.proteasom	MICRO.1887.C2	At1g79210/YUP8H12R_1 [Arabidopsis thaliana] gb_AAM19806.1_ At1g79210/YUP8H12R_1 [Arabidopsis thaliana] ref_NP_178042.1_ 20S proteasome alpha subunit B, putative [Arabidopsis thaliana]	3.82239928982919
29.5.11.20	protein.degradation.ubiquitin.proteasom	MICRO.1887.C4	putative multicatalytic endopeptidase [Arabidopsis thaliana] gb_AAM66950.1_ multicatalytic endopeptidase [Arabidopsis thaliana] emb_CAA73619.1_ multicatalytic endopeptidase [Arabidopsis thaliana] gb_AAD34699.1_ Identical to gb_Y13176 Arabidopsis ...	1.16917899821813
29.5.11.20	protein.degradation.ubiquitin.proteasom	MICRO.2075.C2	putative 26S proteasome, non-ATPase regulatory subunit [Arabidopsis thaliana] gb_AAL49768.1_ putative 26S proteasome, non-ATPase regulatory subunit [Arabidopsis thaliana] gb_AAP86672.1_ 26S proteasome subunit RPN11 [Arabidopsis thaliana] ...	1.42463154997284
29.5.11.20	protein.degradation.ubiquitin.proteasom	MICRO.2183.C1	20S proteasome alpha 6 subunit [Nicotiana benthamiana]	1.94955232295438
29.5.11.20	protein.degradation.ubiquitin.proteasom	MICRO.2244.C2	putative 26S proteasome subunit 4 [Arabidopsis thaliana] emb_CAB79662.1_ 26S proteasome subunit 4-like protein [Arabidopsis thaliana] emb_CAB43918.1_ 26S proteasome subunit 4-like protein [Arabidopsis thaliana] ref_NP_194633.1_ 26S proteasome ...	1.42767116575107
29.5.11.20	protein.degradation.ubiquitin.proteasom	MICRO.2258.C1	POTATP1 pir__T07110 vacuolar proton-ATPase chain E - potato sp_P54778_PRS6_SOLTU 26S protease regulatory subunit 6B homolog	1.21316399753099
29.5.11.20	protein.degradation.ubiquitin.proteasom	MICRO.2428.C1	putative 26S proteasome regulatory subunit S2 [Arabidopsis thaliana] gb_AAK25926.1_ putative 26S proteasome regulatory subunit S2 [Arabidopsis thaliana] gb_AAP86655.1_ 26S proteasome subunit RPN1a [Arabidopsis thaliana] gb_AAD21708.2_ 26S proteasome ...	1.05846589475721
29.5.11.20	protein.degradation.ubiquitin.proteasom	MICRO.3143.C1	proteasome alpha subunit [Petunia x hybrida] sp_O82530_PSA4_PETHY Proteasome subunit alpha type 4 (20S proteasome alpha subunit C) (20S proteasome subunit alpha-3)	1.21713381405294
29.5.11.20	protein.degradation.ubiquitin.proteasom	MICRO.3200.C1	20S proteasome subunit [Glycine max] sp_Q9M4T8_PSA5_SOYBN Proteasome subunit alpha type 5 (20S proteasome alpha subunit E) (20S proteasome subunit alpha-5)	1.40531452488439
29.5.11.20	protein.degradation.ubiquitin.proteasom	MICRO.334.C1	proteasome alpha subunit [Lycopersicon esculentum] pir__T07744 C 3.4.25.1 proteasome endopeptidase complex () alpha chain - tomato sp_O24030_PSA7_LYCES Proteasome subunit alpha type 7 (20S proteasome alpha subunit D) (20S proteasome subunit alpha-4)	1.61852636687357
29.5.11.20	protein.degradation.ubiquitin.proteasom	MICRO.3676.C1	proteasome delta subunit [Nicotiana tabacum] pir__T03985 C 3.4.25.1 proteasome endopeptidase complex () delta chain - common tobacco sp_P93395_PSB6_TOBAC Proteasome subunit beta type 6 precursor (Proteasome delta chain) (Tobacco cryptogein-induced ...	1.50965510360052
29.5.11.20	protein.degradation.ubiquitin.proteasom	MICRO.4637.C1	proteasome delta subunit [Nicotiana tabacum] pir__T03985 C 3.4.25.1 proteasome endopeptidase complex () delta chain - common tobacco sp_P93395_PSB6_TOBAC Proteasome subunit beta type 6 precursor (Proteasome delta chain) (Tobacco cryptogein-induced ...	3.28018739640319
29.5.11.20	protein.degradation.ubiquitin.proteasom	MICRO.5275.C2	26S proteasome beta chain - spinach sp_O24361_PSB5_SPIOL Proteasome subunit beta type 5 precursor (20S proteasome subunit E) (Proteasome epsilon chain) dbj_BAA21650.1_ 26S proteasome beta subunit [Spinacia oleracea]	1.92391866822235
29.5.11.20	protein.degradation.ubiquitin.proteasom	MICRO.588.C2	TAT-binding protein homolog [Picea mariana]	1.22263072341907
29.5.11.20	protein.degradation.ubiquitin.proteasom	MICRO.6287.C1	F1N21.7 [Arabidopsis thaliana]	1.64430931569594
29.5.11.20	protein.degradation.ubiquitin.proteasom	MICRO.6453.C1	At3g22630/F16J14_20 [Arabidopsis thaliana] dbj_BAB01477.1_ multicatalytic endopeptidase complex, proteasome component, beta subunit [Arabidopsis thaliana] emb_CAA74026.1_ multicatalytic endopeptidase complex, proteasome component, beta subunit ...	1.61654952536566
29.5.11.20	protein.degradation.ubiquitin.proteasom	MICRO.649.C1	Mg-dependent ATPase 1 [Lycopersicon esculentum] sp_P54776_PRSA_LYCES 26S protease regulatory subunit 6A homolog (TAT-binding protein homolog 1) (TBP-1) (Mg(2+)-dependent ATPase 1) (LEMA-1) pir__S56672 probable 26S proteinase chain MA-1 - tomato	1.56395066092849
29.5.11.20	protein.degradation.ubiquitin.proteasom	MICRO.6823.C2	proteasome subunit [Arabidopsis thaliana] gb_AAL38246.1_ proteasome subunit [Arabidopsis thaliana] ref_NP_564149.1_ 20S proteasome beta subunit C1 (PBC1) (PRCT) [Arabidopsis thaliana]	1.65643964212912
29.5.11.20	protein.degradation.ubiquitin.proteasom	MICRO.6842.C1	unknown protein [Arabidopsis thaliana] gb_AAL36354.1_ unknown protein [Arabidopsis thaliana] emb_CAB88359.1_ putative protein [Arabidopsis thaliana] pir__T45937 hypothetical protein F5K20.270 - Arabidopsis thaliana ref_NP_190965.1_ proteasome ...	1.06804712452795
29.5.11.20	protein.degradation.ubiquitin.proteasom	MICRO.704.C3	26S proteasome regulatory particle non-ATPase subunit8 [Oryza sativa (japonica cultivar-group)]	1.03737115569186
29.5.11.20	protein.degradation.ubiquitin.proteasom	MICRO.704.C4	26S proteasome regulatory particle non-ATPase subunit8 [Oryza sativa (japonica cultivar-group)]	1.59169202232909
29.5.11.20	protein.degradation.ubiquitin.proteasom	MICRO.7259.C1	At3g15180 [Arabidopsis thaliana] ref_NP_566503.1_ proteasome-related [Arabidopsis thaliana]	1.63922758398055
29.5.11.20	protein.degradation.ubiquitin.proteasom	MICRO.767.C1	26S proteasome subunit RPN9b [Arabidopsis thaliana] dbj_BAC42409.1_ unknown protein [Arabidopsis thaliana] ref_NP_680721.2_ 26S proteasome regulatory subunit, putative (RPN9) [Arabidopsis thaliana]	1.67546412791321
29.5.11.20	protein.degradation.ubiquitin.proteasom	MICRO.959.C1	26S proteasome AAA-ATPase subunit RPT4a [Solanum tuberosum]	1.63193129806326
29.5.11.20	protein.degradation.ubiquitin.proteasom	MICRO.965.C4	26S proteasome ATPase subunit [Arabidopsis thaliana] gb_AAF02852.1_ 26S proteasome ATPase subunit [Arabidopsis thaliana] gb_AAL32938.1_ 26S proteasome ATPase subunit [Arabidopsis thaliana] sp_Q9SSB5_PRS7_ARATH 26S protease regulatory subunit 7 (26S ...	2.84325411253367
29.5.11.20	protein.degradation.ubiquitin.proteasom	POAC220TV	No Hits Found	1.73817283197131
29.5.11.20	protein.degradation.ubiquitin.proteasom	POCBC17TP	No Hits Found	2.56742352268812
29.5.11.20	protein.degradation.ubiquitin.proteasom	SDBN004M14u.scf	putative 26S proteasome regulatory particle triple-A ATPase subunit4 [Oryza sativa (japonica cultivar-group)] dbj_BAD35613.1_ putative 26S proteasome regulatory particle triple-A ATPase subunit4 [Oryza sativa (japonica cultivar-group)]	2.15403418355834
29.5.11.20	protein.degradation.ubiquitin.proteasom	SSBT004P20x.scf	No Hits Found	1.56804070068183
29.5.11.3	protein.degradation.ubiquitin.E2	bf_stolxxxx_0058a08.t3m.scf	ubiquitin conjugating protein [Avicennia marina]	1.26161090346329
29.5.11.4.2	protein.degradation.ubiquitin.E3.RING	BF_CSCHXXXX_0015C06.T3M.SCF	No Hits Found	-2.77664499793631
29.5.11.4.2	protein.degradation.ubiquitin.E3.RING	bf_suspxxxx_0051h08.t3m.scf	RING zinc finger protein-like [Oryza sativa (japonica cultivar-group)] dbj_BAD53905.1_ RING zinc finger protein-like [Oryza sativa (japonica cultivar-group)]	-1.30535798358439
29.5.11.4.2	protein.degradation.ubiquitin.E3.RING	BF_TUBSXXXX_0021G07_T3M.SCF	No Hits Found	-1.04710990502888
29.5.11.4.2	protein.degradation.ubiquitin.E3.RING	MICRO.11854.C3	ring H2 zinc finger [Solanum tuberosum]	-1.00778102772618
29.5.11.4.2	protein.degradation.ubiquitin.E3.RING	MICRO.12203.C1	putative zinc finger protein [Arabidopsis thaliana] pir__T52079 probable zinc finger protein [imported] - Arabidopsis thaliana	-1.36644395980532
29.5.11.4.2	protein.degradation.ubiquitin.E3.RING	MICRO.14106.C1	unknown protein [Arabidopsis thaliana] pir__F86340 protein F2D10.34 [imported] - Arabidopsis thaliana ref_NP_173506.1_ zinc finger (C3HC4-type RING finger) family protein [Arabidopsis thaliana] gb_AAF80624.1_ F2D10.34 [Arabidopsis thaliana]	-1.21909432372134
29.5.11.4.2	protein.degradation.ubiquitin.E3.RING	MICRO.16071.C1	unknown [Arabidopsis thaliana]	-1.00945875261806
29.5.11.4.2	protein.degradation.ubiquitin.E3.RING	MICRO.165.C6	No Hits Found	-1.13476812270868
29.5.11.4.2	protein.degradation.ubiquitin.E3.RING	MICRO.16995.C1	RING finger-like [Oryza sativa (japonica cultivar-group)]	-1.16611126069296
29.5.11.4.2	protein.degradation.ubiquitin.E3.RING	MICRO.1809.C1	At3g18930 [Arabidopsis thaliana] gb_AAM67453.1_ unknown protein [Arabidopsis thaliana] gb_AAM13984.1_ unknown protein [Arabidopsis thaliana] gb_AAM97117.1_ unknown protein [Arabidopsis thaliana] dbj_BAB01689.1_ unnamed protein product [Arabidopsis ...	-1.13274822201925
29.5.11.4.2	protein.degradation.ubiquitin.E3.RING	MICRO.4807.C3	zinc finger (C3HC4-type RING finger) family protein [Arabidopsis thaliana]	-1.04070024577706
29.5.11.4.2	protein.degradation.ubiquitin.E3.RING	MICRO.4807.C4	zinc finger (C3HC4-type RING finger) family protein [Arabidopsis thaliana]	-1.0603796292322
29.5.11.4.2	protein.degradation.ubiquitin.E3.RING	MICRO.8795.C1	No Hits Found	-2.50718396758913
29.5.11.4.2	protein.degradation.ubiquitin.E3.RING	MICRO.8795.C2	hypothetical protein T14P4.10 - Arabidopsis thaliana gb_AAG10626.1_ Unknown protein [Arabidopsis thaliana]	-2.49429370204702
29.5.11.4.2	protein.degradation.ubiquitin.E3.RING	STMCT65TH	No Hits Found	-1.29817487393231
29.5.11.4.2	protein.degradation.ubiquitin.E3.RING	bf_suspxxxx_0009g01.t3m.scf	No Hits Found	1.90873228058554
29.5.11.4.2	protein.degradation.ubiquitin.E3.RING	MICRO.10009.C1	unknown [Arabidopsis thaliana] gb_AAD31078.1_ Contains PF_00097 Zinc finger (C3HC4) ring finger motif. [Arabidopsis thaliana] pir__D86266 hypothetical protein F3F19.22 - Arabidopsis thaliana ref_NP_563922.1_ zinc finger (C3HC4-type RING finger) ...	1.3454746617566
29.5.11.4.2	protein.degradation.ubiquitin.E3.RING	MICRO.11618.C2	PREDICTED OJ1117_F10.8 gene product [Oryza sativa (japonica cultivar-group)]	1.26745842759586
29.5.11.4.2	protein.degradation.ubiquitin.E3.RING	MICRO.11618.C3	putative ubiquitin conjugating enzyme 7 interacting protein 4 [Oryza sativa (japonica cultivar-group)] dbj_BAD28662.1_ putative ubiquitin conjugating enzyme 7 interacting protein 4 [Oryza sativa (japonica cultivar-group)]	1.58743060108278
29.5.11.4.2	protein.degradation.ubiquitin.E3.RING	MICRO.15502.C1	At5g43420 [Arabidopsis thaliana] dbj_BAA97421.1_ unnamed protein product [Arabidopsis thaliana] ref_NP_199155.1_ zinc finger (C3HC4-type RING finger) family protein [Arabidopsis thaliana]	1.28147249289995
29.5.11.4.2	protein.degradation.ubiquitin.E3.RING	MICRO.16897.C1	putative retrotransposon protein [Solanum demissum]	1.3557658879149
29.5.11.4.2	protein.degradation.ubiquitin.E3.RING	MICRO.7541.C3	putative RING zinc finger protein [Arabidopsis thaliana] ref_NP_566274.1_ zinc finger (C3HC4-type RING finger) family protein [Arabidopsis thaliana]	1.73228676246616
29.5.11.4.2	protein.degradation.ubiquitin.E3.RING	SSBN003C01u.scf	putative gag-pol polyprotein [Solanum demissum]	1.48115544130483
29.5.11.4.3.2	protein.degradation.ubiquitin.E3.SCF.FBOX	bf_mxlfxxxx_0011a10.t3m.scf	hypothetical protein [Arabidopsis thaliana] emb_CAA16718.1_ hypothetical protein [Arabidopsis thaliana] pir__T04534 hypothetical protein F28J12.40 - Arabidopsis thaliana ref_NP_193573.1_ F-box family protein [Arabidopsis thaliana]	-1.05897394844164
29.5.11.4.3.2	protein.degradation.ubiquitin.E3.SCF.FBOX	MICRO.13440.C1	glutaredoxin 1 [Plantago major]	-1.15265267585663
29.5.11.4.3.2	protein.degradation.ubiquitin.E3.SCF.FBOX	MICRO.165.C21	At4g11660 [Arabidopsis thaliana] gb_AAM13205.1_ heat shock transcription factor-like protein [Arabidopsis thaliana] emb_CAB39937.1_ heat shock transcription factor-like protein [Arabidopsis thaliana] emb_CAB78209.1_ heat shock transcription ...	-1.24889634652909
29.5.11.4.3.2	protein.degradation.ubiquitin.E3.SCF.FBOX	MICRO.4054.C11	unknown protein [Arabidopsis thaliana] gb_AAL15368.1_ At1g15670/F7H2_1 [Arabidopsis thaliana] gb_AAK83649.1_ At1g15670/F7H2_1 [Arabidopsis thaliana] pir__G86290 hypothetical protein F7H2.1 - Arabidopsis thaliana ref_NP_563979.1_ kelch ...	-1.4679020210472
29.5.11.4.3.2	protein.degradation.ubiquitin.E3.SCF.FBOX	SSBN001B12u.scf	ZEITLUPE [Mesembryanthemum crystallinum]	-1.76325043650478
29.5.11.4.3.2	protein.degradation.ubiquitin.E3.SCF.FBOX	STMCH18TV	No Hits Found	-1.07438045836906
29.5.11.4.3.2	protein.degradation.ubiquitin.E3.SCF.FBOX	bf_arrayxxx_0017e07.t7m.scf	At1g70590/F5A18_23 [Arabidopsis thaliana] gb_AAK59789.1_ At1g70590/F5A18_23 [Arabidopsis thaliana] ref_NP_564992.1_ F-box family protein [Arabidopsis thaliana]	1.37409540255106
29.5.11.4.3.2	protein.degradation.ubiquitin.E3.SCF.FBOX	MICRO.14678.C2	putative F-box protein [Solanum demissum]	1.56256525772677
29.5.11.5	protein.degradation.ubiquitin.ubiquitin protease	ACDA00486A06.T3m.scf	No Hits Found	1.26363814661372
29.5.11.5	protein.degradation.ubiquitin.ubiquitin protease	MICRO.1728.C2	putative ubiquitin-specific protease 6 (UBP6) [Arabidopsis thaliana] gb_AAM45129.1_ putative ubiquitin-specific protease UBP6 [Arabidopsis thaliana] gb_AAK92752.1_ putative ubiquitin-specific protease UBP6 [Arabidopsis thaliana] gb_AAM61304.1_ ...	1.32545097202217
29.5.11.5	protein.degradation.ubiquitin.ubiquitin protease	MICRO.5345.C1	unnamed protein product [Oryza sativa (japonica cultivar-group)] dbj_BAA96188.1_ unnamed protein product [Oryza sativa (japonica cultivar-group)] dbj_BAA96146.1_ unnamed protein product [Oryza sativa (japonica cultivar-group)]	1.64962236266079
29.5.2	protein.degradation.autophagy	MICRO.839.C8	putative microtubial binding protein [Oryza sativa (japonica cultivar-group)] ref_XP_507153.1_ PREDICTED OSJNBa0056O06.5 gene product [Oryza sativa (japonica cultivar-group)] dbj_BAD05590.1_ putative microtubial binding protein [Oryza sativa ...	2.20533707483642
29.5.3	protein.degradation.cysteine protease	bf_mxlfxxxx_0070e03.t3m.scf	cysteine protease [Lycopersicon esculentum]	-1.24512308400693
29.5.3	protein.degradation.cysteine protease	bf_cswcxxxx_0005b11.t3m.scf	No Hits Found	1.12519106416732
29.5.3	protein.degradation.cysteine protease	cSTB23K11TH	Multicystatin (MC) pir__S40305 multicystatin - potato gb_AAA16120.1_ multicystatin	2.11976662958764
29.5.3	protein.degradation.cysteine protease	cSTS30B11TH	Multicystatin (MC) pir__S40305 multicystatin - potato gb_AAA16120.1_ multicystatin	1.83676442694466
29.5.3	protein.degradation.cysteine protease	MICRO.13071.C1	fruit-ripening gene [Lycopersicon esculentum] pir__JQ0988 DNA-binding E4 protein - tomato sp_P54153_MSRA_LYCES Peptide methionine sulfoxide reductase (Protein-methionine-S-oxide reductase) (Peptide Met(O) reductase) (Fruit-ripening protein E4)	1.2530400368657
29.5.3	protein.degradation.cysteine protease	MICRO.16230.C1	cystatin [Malus x domestica]	1.6450026074729
29.5.3	protein.degradation.cysteine protease	MICRO.16578.C1	No Hits Found	1.67005032665542
29.5.3	protein.degradation.cysteine protease	MICRO.18050.C1	unknown [Arabidopsis thaliana] ref_NP_568136.1_ OTU-like cysteine protease family protein [Arabidopsis thaliana]	1.28435310696002
29.5.3	protein.degradation.cysteine protease	MICRO.2677.C2	cystatin-like protein [Citrus x paradisi]	1.12703825645558
29.5.3	protein.degradation.cysteine protease	MICRO.7684.C2	cathepsin B-like cysteine proteinase [Solanum tuberosum]	1.10901961480466
29.5.3	protein.degradation.cysteine protease	MICRO.8638.C2	cysteine protease [Solanum tuberosum]	1.04973104512142
29.5.3	protein.degradation.cysteine protease	PPCBE53TH	Multicystatin (MC) pir__S40305 multicystatin - potato gb_AAA16120.1_ multicystatin	2.26374755768782
29.5.4	protein.degradation.aspartate protease	MICRO.6651.C1	dermal glycoprotein precursor, extracellular - carrot (fragment) dbj_BAA03413.1_ EDGP precursor [Daucus carota]	-1.64765618344465
29.5.4	protein.degradation.aspartate protease	bf_mxflxxxx_0075c01.t3m.scf	aspartic proteinase 2 [Glycine max]	1.11004770954021
29.5.4	protein.degradation.aspartate protease	BF_TUBSXXXX_0021F12_T3M.SCF	hypothetical protein PGEC093P17.31 [Solanum demissum]	1.4055856559157
29.5.4	protein.degradation.aspartate protease	MICRO.12692.C1	aspartic proteinase 2 [Glycine max]	1.24892543894327
29.5.4	protein.degradation.aspartate protease	MICRO.9571.C2	putative xyloglucanase inhibitor [Solanum tuberosum]	1.0078364253515
29.5.4	protein.degradation.aspartate protease	STMEH61TV	extracellular dermal glycoprotein-related / EDGP-related [Arabidopsis thaliana]	1.46379267814509
29.5.4	protein.degradation.aspartate protease	STMIW53TV	aspartic proteinase 2 [Glycine max]	1.24869079367301
29.5.5	protein.degradation.serine protease	bf_arrayxxx_0058a11.t7m.scf	No Hits Found	1.58891738302683
29.5.5	protein.degradation.serine protease	bf_cswcxxxx_0007b05.t3m.scf	Wound-induced proteinase inhibitor I precursor (Chymotrypsin inhibitor I, D subunit) gb_AAA69781.1_ proteinase inhibitor I	1.52051797015872
29.5.5	protein.degradation.serine protease	BF_TUBSXXXX_0021D05_T3M.SCF	No Hits Found	1.20213040977627
29.5.5	protein.degradation.serine protease	MICRO.10275.C1	carboxypeptidase type III [Theobroma cacao]	1.00626869559295
29.5.5	protein.degradation.serine protease	MICRO.3368.C12	proteinase inhibitor I [Solanum tuberosum] sp_Q00783_ICI1_SOLTU Proteinase inhibitor I precursor pir__S26717 proteinase inhibitor I precursor - potato	1.96090532483387
29.5.5	protein.degradation.serine protease	MICRO.3368.C14	proteinase inhibitor I [Solanum tuberosum] sp_Q00783_ICI1_SOLTU Proteinase inhibitor I precursor pir__S26717 proteinase inhibitor I precursor - potato	1.17462676566206
29.5.5	protein.degradation.serine protease	MICRO.3368.C16	protease inhibitor I [Solanum tuberosum] emb_CAA47907.1_ proteinase inhibitor I [Solanum tuberosum] pir__S25159 proteinase inhibitor I - potato (cultivar Ilam Hardy)	1.52755083396981
29.5.5	protein.degradation.serine protease	MICRO.3510.C1	wound-inducible carboxypeptidase [Lycopersicon esculentum]	1.5926080883189
29.5.5	protein.degradation.serine protease	MICRO.3510.C2	wound-inducible carboxypeptidase [Lycopersicon esculentum]	1.44204989370784
29.5.5	protein.degradation.serine protease	MICRO.6951.C1	putative membrane protein [Arabidopsis thaliana] gb_AAO42103.1_ putative membrane protein [Arabidopsis thaliana] pir__F96656 probable membrane protein F16M19.4 [imported] - Arabidopsis thaliana gb_AAG51610.1_ membrane protein, putative	1.04892500504301
29.5.5	protein.degradation.serine protease	POAB684TV	wound-inducible carboxypeptidase [Lycopersicon esculentum]	1.11572673083186
29.5.5	protein.degradation.serine protease	POCAJ04TV	serine carboxypeptidase II, putative [Arabidopsis thaliana] pir__H86406 probable serine carboxypeptidase II [imported] - Arabidopsis thaliana	1.09243149029028
29.5.5	protein.degradation.serine protease	SSBT005M24x.scf	No Hits Found	1.79165378627101
29.5.5	protein.degradation.serine protease	TBSK02083FF07.t3m.scf	proteinase inhibitor I	1.37008771513672
29.5.5	protein.degradation.serine protease	TBSK02677FH01.t3m.scf	proteinase inhibitor I	1.71080081454199
29.5.9	protein.degradation.AAA type	BF_TUBSXXXX_0022H06_T3M.SCF	No Hits Found	1.36203570606726
29.5.9	protein.degradation.AAA type	MICRO.14853.C1	unknown protein [Arabidopsis thaliana] gb_AAL87351.1_ unknown protein [Arabidopsis thaliana] ref_NP_197195.2_ AAA-type ATPase family protein [Arabidopsis thaliana]	1.73471414138806
29.5.9	protein.degradation.AAA type	MICRO.5078.C3	At3g50930/F18B3_210 [Arabidopsis thaliana] gb_AAL57634.1_ AT3g50930/F18B3_210 [Arabidopsis thaliana] ref_NP_190662.2_ AAA-type ATPase family protein [Arabidopsis thaliana]	1.29817451943609
29.5.9	protein.degradation.AAA type	MICRO.8044.C1	putative ATPase [Nicotiana tabacum]	1.44305723590121
29.6	protein.folding	MICRO.4045.C1	HSP68=68 kda heat-stress DnaK homolog [Lycopersicon peruvianum=tomatoes, Peptide Mitochondrial Partial, 580 aa]	1.06601645433684
29.6	protein.folding	MICRO.4045.C2	No Hits Found	1.08805236141173
29.6	protein.folding	MICRO.5212.C1	unknown protein [Arabidopsis thaliana] gb_AAL87350.1_ unknown protein [Arabidopsis thaliana] gb_AAD32771.1_ unknown protein [Arabidopsis thaliana] pir__G84799 hypothetical protein At2g38000 [imported] - Arabidopsis thaliana ref_NP_181336.1_ chaperon ...	1.0185120706616
29.6	protein.folding	MICRO.549.C1	chaperone GrpE type 2 [Nicotiana tabacum]	1.23768725225588
29.6.2	protein.folding.chaperones and co-chaperones	bf_suspxxxx_0039a04.t3m.scf	unknown protein [Oryza sativa (japonica cultivar-group)]	1.4454546543714
29.7	protein.glycosylation	MICRO.339.C6	MAR-binding protein [Nicotiana tabacum]	-1.00213844386909
29.8	protein.assembly and cofactor ligation	BF_TUBSXXXX_0013C04_T3M.SCF	ycf1 protein [Atropa belladonna] ref_NP_783290.1_ ycf1 protein [Atropa belladonna]	1.07528885335328
30.1.1	signalling.in sugar and nutrient physiology.misc	BF_LBCHXXXX_0005E11_T3M.SCF	putative Avr9/Cf-9 rapidly elicited protein [Oryza sativa (japonica cultivar-group)]	-1.147232775928
30.1.1	signalling.in sugar and nutrient physiology.misc	BF_TUBSXXXX_0055G08_T3M.SCF	No Hits Found	-1.97311658592562
30.1.1	signalling.in sugar and nutrient physiology.misc	MICRO.1075.C1	phi-1 [Nicotiana tabacum]	1.56327171263292
30.1.1	signalling.in sugar and nutrient physiology.misc	MICRO.1833.C1	PAR-1c [Nicotiana tabacum] pir__S62700 photoassimilate-responsive protein PAR-1c precursor - common tobacco	1.58333864579754
30.1.1	signalling.in sugar and nutrient physiology.misc	MICRO.2688.C4	erg-1 [Solanum tuberosum]	1.08549984750607
30.1.1	signalling.in sugar and nutrient physiology.misc	POAD763TP	PAR-1c [Nicotiana tabacum] pir__S62700 photoassimilate-responsive protein PAR-1c precursor - common tobacco	1.40595894191607
30.10	signalling.phosphorelay	MICRO.12517.C1	histidine-containing phosphotransfer protein [Catharanthus roseus]	-2.99033841195656
30.11	signalling.light	bf_mxlfxxxx_0014b08.t3m.scf	unknown protein [Arabidopsis thaliana]	-1.28992645655564
30.11	signalling.light	cSTB45H13TH	putative RPT2 [Oryza sativa (japonica cultivar-group)] dbj_BAD33499.1_ putative RPT2 [Oryza sativa (japonica cultivar-group)]	-1.2170610049135
30.11	signalling.light	MICRO.10331.C1	nitrite reductase [Nicotiana tabacum]	-1.43400049273384
30.11	signalling.light	MICRO.10530.C1	twin LOV protein 1 [Arabidopsis thaliana] ref_NP_849928.1_ PAC motif-containing protein [Arabidopsis thaliana]	-1.33000809800869
30.11	signalling.light	MICRO.10530.C3	twin LOV protein 1 [Arabidopsis thaliana] ref_NP_849928.1_ PAC motif-containing protein [Arabidopsis thaliana]	-1.65433908096442
30.11	signalling.light	MICRO.2409.C1	At5g67385 [Arabidopsis thaliana] gb_AAU05485.1_ At5g67385 [Arabidopsis thaliana]	-1.04706290915741
30.11	signalling.light	MICRO.4468.C1	nitrite reductase [Nicotiana tabacum]	-1.86440600612331
30.11	signalling.light	MICRO.7316.C3	early light inducible protein [Lycopersicon esculentum]	-1.03771007583955
30.11	signalling.light	bf_suspxxxx_0063c09.t3m.scf	No Hits Found	1.08797100250754
30.11	signalling.light	MICRO.14424.C1	OSJNBa0079M09.4 [Oryza sativa (japonica cultivar-group)] emb_CAE05335.2_ OSJNBa0079M09.4 [Oryza sativa (japonica cultivar-group)]	1.12224886804617
30.11	signalling.light	MICRO.14425.C1	tumor-related protein [Nicotiana glauca x Nicotiana langsdorffii]	2.12668273704666
30.11	signalling.light	SSBT003O03x.scf	At5g28490 [Arabidopsis thaliana] gb_AAQ82901.1_ light-dependent short hypocotyl 1 [Arabidopsis thaliana] ref_NP_198201.1_ expressed protein [Arabidopsis thaliana] gb_AAR92340.1_ At5g28490 [Arabidopsis thaliana]	1.18267202340061
30.11.1	signalling.light.COP9 signalosome	MICRO.15763.C1	hypothetical protein [Oryza sativa (japonica cultivar-group)] gb_AAP44760.1_ hypothetical protein [Oryza sativa (japonica cultivar-group)]	-1.03092939830686
30.2.1	signalling.receptor kinases.leucine rich repeat I	SSBN001C20u.scf	putative protein kinase [Oryza sativa (japonica cultivar-group)] gb_AAK63934.1_ putative protein kinase [Oryza sativa (japonica cultivar-group)]	1.15463060313855
30.2.10	signalling.receptor kinases.leucine rich repeat X	bf_mxlfxxxx_0002c08.t3m.scf	No Hits Found	1.05336451503802
30.2.10	signalling.receptor kinases.leucine rich repeat X	MICRO.12757.C1	No Hits Found	1.71278462708369
30.2.11	signalling.receptor kinases.leucine rich repeat XI	MICRO.12822.C1	putative receptor protein kinase [Arabidopsis thaliana]	-1.09766672924041
30.2.11	signalling.receptor kinases.leucine rich repeat XI	MICRO.4138.C2	putative receptor protein kinase [Arabidopsis thaliana]	-1.25659654463209
30.2.11	signalling.receptor kinases.leucine rich repeat XI	MICRO.11012.C2	putative receptor protein kinase [Arabidopsis thaliana] gb_AAD40144.1_ contains similarity to protein kinase domains (Pfam F00069, Score=162.6, E=6.8e-45, N=1) and leucien rich repeats (Pfam PF00560, Score=210.7, E=2.2e-59, N=10) [Arabidopsis ...	1.56095560859074
30.2.11	signalling.receptor kinases.leucine rich repeat XI	MICRO.2519.C1	disease resistance protein-like [Arabidopsis thaliana] gb_AAM13082.1_ unknown protein [Arabidopsis thaliana] gb_AAO29978.1_ unknown protein [Arabidopsis thaliana] ref_NP_197731.1_ disease resistance family protein / LRR family protein [Arabidopsis ...	1.23017918754116
30.2.11	signalling.receptor kinases.leucine rich repeat XI	MICRO.4697.C1	leucine rich repeat protein [Cicer arietinum]	1.89653460035117
30.2.12	signalling.receptor kinases.leucine rich repeat XII	MICRO.5552.C1	putative protein kinase Xa21 [Oryza sativa (japonica cultivar-group)] dbj_BAD34191.1_ putative protein kinase Xa21 [Oryza sativa (japonica cultivar-group)]	-1.15252193769975
30.2.12	signalling.receptor kinases.leucine rich repeat XII	MICRO.13430.C1	putative protein kinase [Oryza sativa (japonica cultivar-group)] gb_AAP54208.1_ putative protein kinase [Oryza sativa (japonica cultivar-group)] gb_AAK27806.1_ putative protein kinase [Oryza sativa (japonica cultivar-group)]	1.76093490261818
30.2.13	signalling.receptor kinases.leucine rich repeat XIII	MICRO.11117.C1	leucine-rich repeat transmembrane protein kinase, putative [Arabidopsis thaliana]	1.03180455190267
30.2.16	signalling.receptor kinases.Catharanthus roseus-like RLK1	MICRO.17514.C1	receptor-protein kinase-like protein [Arabidopsis thaliana] ref_NP_200249.1_ protein kinase family protein [Arabidopsis thaliana]	1.66195374316151
30.2.16	signalling.receptor kinases.Catharanthus roseus-like RLK1	SSBN001C20u.scf	putative protein kinase [Oryza sativa (japonica cultivar-group)] gb_AAK63934.1_ putative protein kinase [Oryza sativa (japonica cultivar-group)]	1.15463060313855
30.2.17	signalling.receptor kinases.DUF 26	STMCS57TV	putative receptor protein kinase [Arabidopsis thaliana] emb_CAB79585.1_ putative receptor protein kinase [Arabidopsis thaliana] pir__T05754 S-receptor kinase (EC 2.7.1.-) M4I22.110 precursor - Arabidopsis thaliana ref_NP_194460.1_ S-locus protein ...	-1.13625464438763
30.2.17	signalling.receptor kinases.DUF 26	MICRO.12709.C1	putative receptor-like serine-threonine protein kinase [Solanum tuberosum]	1.51852939934358
30.2.2	signalling.receptor kinases.leucine rich repeat II	MICRO.10912.C1	leucine-rich repeat protein [Capsicum annuum]	-1.41962028419907
30.2.20	signalling.receptor kinases.wheat LRK10 like	MICRO.9949.C1	probable wall-associated kinase [imported] - Arabidopsis thaliana gb_AAG50813.1_ wall-associated kinase, putative [Arabidopsis thaliana] ref_NP_173910.1_ protein kinase family protein [Arabidopsis thaliana]	1.0791585098329
30.2.21	signalling.receptor kinases.lysine motif	MICRO.13856.C1	putative protein kinase [Arabidopsis thaliana] gb_AAK43919.1_ putative protein kinase [Arabidopsis thaliana] pir__C84747 probable protein kinase [imported] - Arabidopsis thaliana ref_NP_180916.1_ protein kinase family protein / peptidoglycan-binding ...	1.44967477714798
30.2.24	signalling.receptor kinases.S-locus glycoprotein like	cSTB11N15TH	putative receptor protein kinase [Arabidopsis thaliana] emb_CAB79585.1_ putative receptor protein kinase [Arabidopsis thaliana] pir__T05754 S-receptor kinase (EC 2.7.1.-) M4I22.110 precursor - Arabidopsis thaliana ref_NP_194460.1_ S-locus protein ...	-1.43192346956195
30.2.24	signalling.receptor kinases.S-locus glycoprotein like	STMCS57TV	putative receptor protein kinase [Arabidopsis thaliana] emb_CAB79585.1_ putative receptor protein kinase [Arabidopsis thaliana] pir__T05754 S-receptor kinase (EC 2.7.1.-) M4I22.110 precursor - Arabidopsis thaliana ref_NP_194460.1_ S-locus protein ...	-1.13625464438763
30.2.3	signalling.receptor kinases.leucine rich repeat III	MICRO.11878.C1	receptor-like protein kinase [Arabidopsis thaliana] gb_AAL57654.1_ unknown protein [Arabidopsis thaliana] ref_NP_200638.1_ leucine-rich repeat transmembrane protein kinase, putative [Arabidopsis thaliana] gb_AAN64529.1_ At5g58299/At5g58299 ...	1.04308275483986
30.2.8.2	signalling.receptor kinases.leucine rich repeat VIII.type 2	MICRO.11622.C1	leucine-rich repeat transmembrane protein kinase, putative [Arabidopsis thaliana]	1.11128987214954
30.3	signalling.calcium	MICRO.17044.C1	calmodulin-binding family protein [Arabidopsis thaliana]	-1.19513326943766
30.3	signalling.calcium	MICRO.7928.C1	At2g26190/T1D16.17 [Arabidopsis thaliana] gb_AAM19857.1_ At2g26190/T1D16.17 [Arabidopsis thaliana] gb_AAC14530.1_ expressed protein [Arabidopsis thaliana] gb_AAL31920.1_ At2g26190/T1D16.17 [Arabidopsis thaliana] pir__E84657 hypothetical protein ...	-1.22017044997471
30.3	signalling.calcium	MICRO.8445.C1	unnamed protein product [Arabidopsis thaliana] dbj_BAD44359.1_ putative protein [Arabidopsis thaliana] dbj_BAD43248.1_ putative protein [Arabidopsis thaliana] ref_NP_200466.1_ expressed protein [Arabidopsis thaliana]	-1.17170301537659
30.3	signalling.calcium	MICRO.8445.C2	unnamed protein product [Arabidopsis thaliana] dbj_BAD44359.1_ putative protein [Arabidopsis thaliana] dbj_BAD43248.1_ putative protein [Arabidopsis thaliana] ref_NP_200466.1_ expressed protein [Arabidopsis thaliana]	-1.2365394133429
30.3	signalling.calcium	MICRO.9977.C1	expressed protein [Arabidopsis thaliana]	-1.18720550887165
30.3	signalling.calcium	POAE894TP	calcium/calmodulin-dependent protein kinase CaMK3 [Nicotiana tabacum]	-1.25581909840566
30.3	signalling.calcium	POAE894TV	calcium/calmodulin-dependent protein kinase CaMK3 [Nicotiana tabacum]	-1.34050746075763
30.3	signalling.calcium	SSBT006L04x.scf	No Hits Found	-1.48181164082511
30.3	signalling.calcium	bf_arrayxxx_0035d08.t7m.scf	subtilisin-like serine protease [Arabidopsis thaliana]	1.22173329178771
30.3	signalling.calcium	bf_cswbxxxx_0065a12.t3m.scf	unknown protein [Arabidopsis thaliana] gb_AAT41866.1_ At4g34150 [Arabidopsis thaliana] gb_AAL06551.1_ AT4g34150/F28A23_90 [Arabidopsis thaliana] ref_NP_567956.1_ C2 domain-containing protein [Arabidopsis thaliana]	1.07266896415941
30.3	signalling.calcium	bf_mxflxxxx_0008b10.t3m.scf	calmodulin-like protein [Arabidopsis thaliana] pir__T08398 calmodulin homolog F18B3.50 - Arabidopsis thaliana ref_NP_190646.1_ calmodulin-related protein, putative [Arabidopsis thaliana]	1.33256379251397
30.3	signalling.calcium	bf_mxlfxxxx_0020b10.t3m.scf	calcium-binding protein [Olea europaea]	1.16163675341695
30.3	signalling.calcium	bf_mxlfxxxx_0048b08.t3m.scf	No Hits Found	1.4593221883117
30.3	signalling.calcium	cSTA18A20TH	unknown protein [Oryza sativa (japonica cultivar-group)]	1.58191725387945
30.3	signalling.calcium	MICRO.12161.C1	calmodulin-like protein [Arabidopsis thaliana] pir__T08398 calmodulin homolog F18B3.50 - Arabidopsis thaliana ref_NP_190646.1_ calmodulin-related protein, putative [Arabidopsis thaliana]	1.19047991510736
30.3	signalling.calcium	MICRO.15210.C1	type IIB calcium ATPase MCA5 [Medicago truncatula]	1.6148706139648
30.3	signalling.calcium	MICRO.15372.C1	type IIB calcium ATPase [Medicago truncatula]	1.14922546360714
30.3	signalling.calcium	MICRO.17576.C1	putative protein [Arabidopsis thaliana] gb_AAM13096.1_ putative protein [Arabidopsis thaliana]	1.40336604123392
30.3	signalling.calcium	MICRO.6027.C2	No Hits Found	1.15597448244831
30.3	signalling.calcium	MICRO.6839.C1	C2 domain-containing protein (sytC) [Arabidopsis thaliana]	1.48504010411027
30.3	signalling.calcium	MICRO.7170.C3	No Hits Found	1.11063458465353
30.3	signalling.calcium	MICRO.7443.C1	calcium-dependent protein kinase [Lycopersicon esculentum]	1.66832459030857
30.3	signalling.calcium	MICRO.8867.C1	calcium-binding EF hand family protein [Arabidopsis thaliana]	1.14009455147368
30.3	signalling.calcium	POAB092TV	No Hits Found	1.00647661871675
30.3	signalling.calcium	PPCCR01TH	calmodulin-binding family protein [Arabidopsis thaliana]	1.32168928737669
30.3	signalling.calcium	SDBN003G11u.scf	unknown protein [Arabidopsis thaliana]	1.13757451860869
30.3	signalling.calcium	SSBN002P05u.scf	plasma membrane Ca2+-ATPase [Glycine max]	1.03846888199261
30.3	signalling.calcium	STMJD73TV	No Hits Found	1.0166385201605
30.4	signalling.phosphinositides	MICRO.15242.C1	expressed protein [Arabidopsis thaliana] gb_AAO11612.1_ At2g03890/T18C20.9 [Arabidopsis thaliana] gb_AAL06989.1_ At2g03890/T18C20.9 [Arabidopsis thaliana] ref_NP_565307.1_ phosphatidylinositol 3- and 4-kinase family protein [Arabidopsis thaliana]	-1.04676980091359
30.4	signalling.phosphinositides	MICRO.2060.C3	unknown [Hyacinthus orientalis]	-1.20280728674675
30.4.1	signalling.phosphinositides.phosphatidylinositol-4-phosphate 5-kinase	MICRO.129.C2	Pyruvate kinase	-1.0918848296333
30.4.1	signalling.phosphinositides.phosphatidylinositol-4-phosphate 5-kinase	MICRO.13161.C1	AT4g17080/dl4570w [Arabidopsis thaliana] gb_AAO23593.1_ At4g17080/dl4570w [Arabidopsis thaliana]	-1.09844465953328
30.4.1	signalling.phosphinositides.phosphatidylinositol-4-phosphate 5-kinase	MICRO.590.C8	60S ribosomal protein L37a [Gossypium hirsutum] sp_Q9XHE4_R37A_GOSHI 60S ribosomal protein L37a	1.04343334143172
30.4.5	signalling.phosphinositides.inositol-tetrakisphosphate 1-kinase	MICRO.16447.C1	inositol 1,3,4-trisphosphate 5/6-kinase family protein [Arabidopsis thaliana]	-1.12626025348522
30.5	signalling.G-proteins	MICRO.11642.C1	unknown protein [Arabidopsis thaliana] gb_AAK76647.1_ unknown protein [Arabidopsis thaliana] ref_NP_564219.1_ transducin family protein / WD-40 repeat family protein [Arabidopsis thaliana] gb_AAF97963.1_ F21J9.19 [Arabidopsis thaliana]	-1.6495149834246
30.5	signalling.G-proteins	MICRO.11642.C2	unknown protein [Arabidopsis thaliana] gb_AAK76647.1_ unknown protein [Arabidopsis thaliana] ref_NP_564219.1_ transducin family protein / WD-40 repeat family protein [Arabidopsis thaliana] gb_AAF97963.1_ F21J9.19 [Arabidopsis thaliana]	-1.8847926701485
30.5	signalling.G-proteins	MICRO.11853.C1	unnamed protein product [Arabidopsis thaliana] ref_NP_851068.1_ WD-40 repeat family protein [Arabidopsis thaliana]	-1.15972419570305
30.5	signalling.G-proteins	MICRO.16664.C1	unknown protein [Arabidopsis thaliana]	-1.07129467438826
30.5	signalling.G-proteins	MICRO.6284.C1	At4g35750 [Arabidopsis thaliana] emb_CAB81484.1_ putative protein [Arabidopsis thaliana] emb_CAA20045.1_ putative protein [Arabidopsis thaliana] gb_AAL38324.1_ putative protein [Arabidopsis thaliana] pir__T04685 hypothetical protein F4B14.20 - ...	-1.60240736028074
30.5	signalling.G-proteins	MICRO.6284.C2	At4g35750 [Arabidopsis thaliana] emb_CAB81484.1_ putative protein [Arabidopsis thaliana] emb_CAA20045.1_ putative protein [Arabidopsis thaliana] gb_AAL38324.1_ putative protein [Arabidopsis thaliana] pir__T04685 hypothetical protein F4B14.20 - ...	-1.49104647055118
30.5	signalling.G-proteins	POCD076TV	unknown protein [Arabidopsis thaliana] gb_AAK76647.1_ unknown protein [Arabidopsis thaliana] ref_NP_564219.1_ transducin family protein / WD-40 repeat family protein [Arabidopsis thaliana] gb_AAF97963.1_ F21J9.19 [Arabidopsis thaliana]	-1.33865935090477
30.5	signalling.G-proteins	STMCP13TV	No Hits Found	1.0463226929635
30.6	signalling.MAP kinases	MICRO.12818.C1	MAPKK [Lycopersicon esculentum]	-1.14433390249972
30.6	signalling.MAP kinases	cSTS11C3TH	unnamed protein product [Arabidopsis thaliana] ref_NP_200320.1_ protein kinase family protein [Arabidopsis thaliana]	1.02667306427706
30.6	signalling.MAP kinases	MICRO.13085.C1	No Hits Found	1.0061188118644
30.6	signalling.MAP kinases	MICRO.17670.C1	protein kinase-like protein [Arabidopsis thaliana] ref_NP_201509.1_ protein kinase family protein [Arabidopsis thaliana]	1.30184682761374
30.8	signalling.misc	MICRO.18206.C1	rapid alkalinization factor 3 [Solanum chacoense]	1.16035799172149
30.99	signalling.unspecified	MICRO.13819.C1	putative leucine-rich repeat family protein [Gossypium hirsutum]	1.26718462680569
30.99	signalling.unspecified	STMDP89TH	putative leucine-rich repeat family protein [Gossypium hirsutum]	1.12867761699885
31.1	cell.organisation	bf_mxlfxxxx_0055d07.t3m.scf	No Hits Found	-1.75284413459115
31.1	cell.organisation	cSTA20H24TH	hypothetical protein [Cicer arietinum]	-1.21015509781408
31.1	cell.organisation	SSBT001K07x.scf	No Hits Found	-1.43637351704203
31.1	cell.organisation	ACDA03839H11.T3m.scf	No Hits Found	1.17136572538464
31.1	cell.organisation	BF_TUBSXXXX_0044B06_T3M.SCF	No Hits Found	1.4425548349309
31.1	cell.organisation	BPLI4D8TH	OSJNBa0070M12.19 [Oryza sativa (japonica cultivar-group)] emb_CAD41942.2_ OSJNBa0070M12.19 [Oryza sativa (japonica cultivar-group)]	1.07730914974442
31.1	cell.organisation	MICRO.10471.C1	kinesin-related protein-like [Arabidopsis thaliana] ref_NP_190171.1_ kinesin motor protein-related [Arabidopsis thaliana] pir__T47525 kinesin-related protein-like - Arabidopsis thaliana	1.67773611100259
31.1	cell.organisation	MICRO.1835.C1	putative rubisco expression protein [Arabidopsis thaliana] gb_AAK28639.1_ putative rubisco expression protein [Arabidopsis thaliana] ref_NP_566752.1_ AAA-type ATPase family protein / ankyrin repeat family protein [Arabidopsis thaliana]	1.04117502680276
31.1	cell.organisation	MICRO.37.C3	annexin p34 [Solanum tuberosum]	1.30042527233061
31.1	cell.organisation	MICRO.4912.C1	kinesin motor family protein [Arabidopsis thaliana]	1.25667690868533
31.1	cell.organisation	MICRO.8521.C1	unnamed protein product [Arabidopsis thaliana]	1.30476339446164
31.1	cell.organisation	MICRO.9037.C1	nictaba [Nicotiana tabacum]	1.57774887486359
31.1	cell.organisation	SDBN004G16u.scf	No Hits Found	1.59178778027688
31.2	cell.division	MICRO.1343.C1	prohibitin [Nicotiana tabacum] pir__T03843 prohibitin - common tobacco	2.01578618731844
31.2	cell.division	MICRO.13799.C1	prohibitin [Nicotiana tabacum] pir__T03843 prohibitin - common tobacco	2.30989720634371
31.2	cell.division	MICRO.4342.C1	Cell division cycle protein 48 homolog (Valosin containing protein homolog) (VCP) pir__T06409 valosin-containing protein - soybean gb_AAA80587.1_ valosin-containing protein	2.27757893317548
31.2	cell.division	MICRO.7037.C1	CDC48-like protein [Arabidopsis thaliana] sp_Q9SCN8_C48D_ARATH Putative cell division control protein 48 homolog D (AtCDC48d) (Transitional endoplasmic reticulum ATPase D) ref_NP_190891.1_ cell division cycle protein 48, putative / CDC48, putative ...	2.35104768367356
31.2	cell.division	MICRO.8438.C1	Cell division cycle protein 48 homolog (Valosin containing protein homolog) (VCP) pir__T06409 valosin-containing protein - soybean gb_AAA80587.1_ valosin-containing protein	2.36117319984222
31.2	cell.division	MICRO.8438.C2	Cell division cycle protein 48 homolog (Valosin containing protein homolog) (VCP) pir__T06409 valosin-containing protein - soybean gb_AAA80587.1_ valosin-containing protein	2.69542448930199
31.3	cell.cycle	STMDB52TV	CycD3	1.23955636428242
31.3.1	cell.cycle.peptidylprolyl isomerase	bf_stolxxxx_0031B06.t3m.scf	No Hits Found	1.09881548170397
31.4	cell.vesicle transport	MICRO.13801.C1	hypothetical protein [Arabidopsis thaliana] pir__T00548 hypothetical protein At2g39380 [imported] - Arabidopsis thaliana ref_NP_181470.1_ exocyst subunit EXO70 family protein [Arabidopsis thaliana]	-2.005054392357
31.4	cell.vesicle transport	MICRO.13801.C2	hypothetical protein [Arabidopsis thaliana] pir__T00548 hypothetical protein At2g39380 [imported] - Arabidopsis thaliana ref_NP_181470.1_ exocyst subunit EXO70 family protein [Arabidopsis thaliana]	-1.21910838517792
31.4	cell.vesicle transport	MICRO.14221.C1	unknown protein [Arabidopsis thaliana] gb_AAK59417.1_ unknown protein [Arabidopsis thaliana] gb_AAK25889.1_ unknown protein [Arabidopsis thaliana] dbj_BAB09510.1_ unnamed protein product [Arabidopsis thaliana] gb_AAL31140.1_ AT5g59730/mth12_130 ...	-1.74897573176767
31.4	cell.vesicle transport	cSTD8J9TH	No Hits Found	1.15841381585747
31.4	cell.vesicle transport	MICRO.14505.C1	putative coatomer protein complex, subunit beta 2 (beta prime) [Arabidopsis thaliana] gb_AAD55465.1_ Putative coatomer protein complex, subunit beta 2 (beta prime) [Arabidopsis thaliana] pir__C96831 hypothetical protein F18B13.7 [imported] - ...	1.50935625542962
31.5	cell.cell death	bf_ivrootxx_0038g07.t3m.scf	No Hits Found	1.56546465091749
31.5	cell.cell death	MICRO.14006.C3	B2 protein [Daucus carota] pir__S32124 B2 protein - carrot sp_P37707_B2_DAUCA B2 PROTEIN	1.04422001292591
33.1	development.storage proteins	MICRO.4988.C1	putative legumin-like protein [Oryza sativa (japonica cultivar-group)] dbj_BAB63836.1_ putative legumin-like protein [Oryza sativa (japonica cultivar-group)] dbj_BAC57623.1_ putative legumin-like protein [Oryza sativa (japonica cultivar-group)]	-1.66549113584447
33.1	development.storage proteins	MICRO.5015.C1	legumin-like protein [Zea mays]	-1.01052332826311
33.1	development.storage proteins	bf_arrayxxx_0052c01.t3m.scf	patatin	1.42833324791473
33.1	development.storage proteins	bf_ivrootxx_0038d12.t3m.scf	patatin-like phospholipase domain containing protein [Oryza sativa (japonica cultivar-group)]	1.19655581421488
33.1	development.storage proteins	MICRO.1520.C15	patatin [Solanum cardiophyllum]	1.29548277871069
33.1	development.storage proteins	MICRO.1520.C30	patatin [Solanum tuberosum] pir__T07592 class I patatin - potato	2.40489006751371
33.1	development.storage proteins	MICRO.1520.C9	patatin [Solanum tuberosum] pir__S51596 patatin precursor, non-sucrose-inducible - Solanum brevidens gb_AAA66198.1_ patatin precursor	1.47728356416573
33.1	development.storage proteins	MICRO.5962.C1	putative lipid acyl hydrolase [Oryza sativa] gb_AAK72885.1_ putative lipid acyl hydrolase [Oryza sativa]	1.16696389277189
33.1	development.storage proteins	TBSK02196FG12.t3m.scf	No Hits Found	1.49105648140922
33.2	development.late embryogenesis abundant	bf_mxlfxxxx_0050c09.t3m.scf	myb-related protein, 20671-21051 [imported] - Arabidopsis thaliana gb_AAG12684.1_ myb-related protein	-1.32559473237356
33.2	development.late embryogenesis abundant	MICRO.12700.C1	hypothetical protein At1g64065 [Arabidopsis thaliana] gb_AAT68728.1_ hypothetical protein At1g64065 [Arabidopsis thaliana] ref_NP_974086.1_ expressed protein [Arabidopsis thaliana]	-1.19811417887764
33.2	development.late embryogenesis abundant	BF_CSCHXXXX_0034A10.T3M.SCF	No Hits Found	1.61902613876125
33.2	development.late embryogenesis abundant	cPRO14B5TH	late embryogenesis (Lea)-like protein [Lycopersicon esculentum] pir__T07099 late embryogenesis (Lea)-like protein - tomato	2.02027275941451
33.2	development.late embryogenesis abundant	MICRO.12441.C1	ethylene-responsive late embryogenesis-like protein [Lycopersicon esculentum] pir__T07606 late embryogenesis (Lea)-like protein ER5, ethylene-responsive - tomato	1.44135637029125
33.2	development.late embryogenesis abundant	MICRO.1825.C4	late embryogenis abundant protein 5 [Nicotiana tabacum] pir__T01984 late-embryogenesis protein lea5 - common tobacco	1.27947793142488
33.2	development.late embryogenesis abundant	MICRO.1857.C1	protein induced upon tuberization [Solanum demissum]	1.67916847952073
33.2	development.late embryogenesis abundant	MICRO.1857.C2	protein induced upon tuberization [Solanum demissum]	1.27437384608962
33.2	development.late embryogenesis abundant	MICRO.660.C2	No Hits Found	1.3169940145244
33.2	development.late embryogenesis abundant	MICRO.9334.C1	unknown [Arabidopsis thaliana] gb_AAN15642.1_ unknown protein [Arabidopsis thaliana] gb_AAM20677.1_ unknown protein [Arabidopsis thaliana] pir__A96511 unknown protein [imported] - Arabidopsis thaliana gb_AAG50630.1_ unknown protein [Arabidopsis ...	1.7885359153846
33.3	development.squamosa promoter binding like (SPL)	MICRO.41.C1	No Hits Found	-1.12792773260777
33.3	development.squamosa promoter binding like (SPL)	MICRO.41.C2	No Hits Found	-1.09443193396655
33.3	development.squamosa promoter binding like (SPL)	STMDL39TV	No Hits Found	-1.05663433832162
33.3	development.squamosa promoter binding like (SPL)	MICRO.14771.C1	SBP-domain protein-like [Oryza sativa (japonica cultivar-group)] dbj_BAD11641.1_ SBP-domain protein-like [Oryza sativa (japonica cultivar-group)]	1.15278948406173
33.99	development.unspecified	bf_mxflxxxx_0057d07.t3m.scf	MADS box protein [Capsicum annuum]	-1.28317071545519
33.99	development.unspecified	MICRO.11177.C2	scarecrow-like 8 [Arabidopsis thaliana] pir__T51239 scarecrow-like protein 8 [imported] - Arabidopsis thaliana (fragment)	-1.13959423717239
33.99	development.unspecified	MICRO.15611.C1	unknown [Arabidopsis thaliana] gb_AAM47934.1_ unknown protein [Arabidopsis thaliana] gb_AAL62362.1_ unknown protein [Arabidopsis thaliana] ref_NP_564160.1_ senescence-associated protein-related [Arabidopsis thaliana]	-1.11764238870278
33.99	development.unspecified	MICRO.15931.C1	MADS-box protein MADS1 [Nicotiana sylvestris]	-1.26513785781921
33.99	development.unspecified	MICRO.15935.C1	TDR8 [Lycopersicon esculentum] pir__S23732 MADS box protein TDR8 - tomato	-1.27939908687766
33.99	development.unspecified	MICRO.17197.C1	No Hits Found	-4.06439001148393
33.99	development.unspecified	MICRO.17294.C1	unnamed protein product [Arabidopsis thaliana] ref_NP_199723.1_ senescence-associated protein-related [Arabidopsis thaliana]	-1.82225119585067
33.99	development.unspecified	MICRO.1838.C2	unknown protein [Arabidopsis thaliana] gb_AAL36238.1_ unknown protein [Arabidopsis thaliana] pir__E96809 protein F28K19.24 [imported] - Arabidopsis thaliana gb_AAF17687.1_ F28K19.24 [Arabidopsis thaliana] ref_NP_565167.1_ senescence-associated ...	-1.29236716721407
33.99	development.unspecified	MICRO.1838.C3	No Hits Found	-1.50359160214255
33.99	development.unspecified	MICRO.4114.C1	SCARECROW transcriptional regulator-like [Arabidopsis thaliana] ref_NP_200064.3_ scarecrow-like transcription factor 8 (SCL8) [Arabidopsis thaliana]	-1.00360012005988
33.99	development.unspecified	MICRO.6764.C1	transcription factor [Solanum tuberosum] sp_Q42429_AGL8_SOLTU Agamous-like MADS box protein AGL8 homolog (POTM1-1) pir__T07100 MADS box protein homolog POTM1-1 - potato gb_AAA92839.1_ transcription factor	-1.17857718498505
33.99	development.unspecified	MICRO.9825.C1	No Hits Found	-1.40694210342591
33.99	development.unspecified	ACDA00801C09.T3m.scf	No Hits Found	1.19409025568216
33.99	development.unspecified	bf_ivrootxx_0040e05.t3m.scf	unknown protein [Arabidopsis thaliana] gb_AAO63361.1_ At5g48850 [Arabidopsis thaliana] ref_NP_199696.2_ male sterility MS5 family protein [Arabidopsis thaliana]	4.50721454606406
33.99	development.unspecified	bf_ivrootxx_0055g01.t3m.scf	unnamed protein product [Arabidopsis thaliana]	1.17519813216727
33.99	development.unspecified	BF_LBCHXXXX_0020G12_T3M.SCF	No Hits Found	2.8746879816307
33.99	development.unspecified	bf_mxlfxxxx_0032b02.t3m.scf	No Hits Found	1.11942992374374
33.99	development.unspecified	bf_suspxxxx_0036f02.t3m.scf	No Hits Found	1.04743829563475
33.99	development.unspecified	BPLI4D8TH	OSJNBa0070M12.19 [Oryza sativa (japonica cultivar-group)] emb_CAD41942.2_ OSJNBa0070M12.19 [Oryza sativa (japonica cultivar-group)]	1.07730914974442
33.99	development.unspecified	MICRO.10977.C2	unknown protein [Arabidopsis thaliana] dbj_BAD43528.1_ unknown protein [Arabidopsis thaliana] dbj_BAD42927.1_ unknown protein [Arabidopsis thaliana]	1.15957088980935
33.99	development.unspecified	MICRO.14387.C2	AT5g51550/K17N15_10 [Arabidopsis thaliana] gb_AAL24269.1_ AT5g51550/K17N15_10 [Arabidopsis thaliana]	1.02635475801186
33.99	development.unspecified	MICRO.16090.C1	unknown [Arabidopsis thaliana] gb_AAO63896.1_ unknown protein [Arabidopsis thaliana] gb_AAO42204.1_ unknown protein [Arabidopsis thaliana] ref_NP_564140.1_ nodulin MtN3 family protein [Arabidopsis thaliana]	1.86359756731943
33.99	development.unspecified	MICRO.16483.C2	42K protein [Potato virus S]	1.39618747351705
33.99	development.unspecified	MICRO.2043.C1	putative senescence-related protein [Arabidopsis thaliana] gb_AAD03574.1_ putative senescence-associated protein 12 [Arabidopsis thaliana] gb_AAL16261.1_ probable senescence related protein [Arabidopsis thaliana] gb_AAK17135.1_ putative ...	1.43566682236559
33.99	development.unspecified	MICRO.2391.C3	putative protein (fragment) [Arabidopsis thaliana] pir__T51438 hypothetical protein F2G14_50 - Arabidopsis thaliana (fragment)	2.21331085433263
33.99	development.unspecified	MICRO.4061.C1	putative senescence-associated protein [Oryza sativa (japonica cultivar-group)] gb_AAP54499.1_ putative senescence-associated protein [Oryza sativa (japonica cultivar-group)] gb_AAN05569.1_ putative senescence-associated protein [Oryza sativa ...	1.06719495844147
33.99	development.unspecified	MICRO.5578.C1	putative nodulin-like protein [Oryza sativa (japonica cultivar-group)] dbj_BAD34227.1_ putative nodulin-like protein [Oryza sativa (japonica cultivar-group)]	1.54604052829749
33.99	development.unspecified	POCAY38TP	putative protein [Arabidopsis thaliana] emb_CAB45456.1_ putative protein [Arabidopsis thaliana] pir__T10241 hypothetical protein T11I11.190 - Arabidopsis thaliana ref_NP_195221.1_ nodulin family protein [Arabidopsis thaliana]	1.69283964354942
34.1.2	transport.p- and v-ATPases.H+-exporting ATPase	MICRO.479.C3	H(+)-transporting ATPase [Solanum tuberosum] pir__S50752 H+-exporting ATPase (EC 3.6.3.6) (clone PHA2) - potato	-1.1717277283032
34.10	transport.nucleotides	MICRO.11601.C1	Similar to purine permease [Arabidopsis thaliana] pir__C86408 F3H9.12 protein - Arabidopsis thaliana ref_NP_174143.1_ purine permease, putative [Arabidopsis thaliana]	-1.4020858914699
34.10	transport.nucleotides	MICRO.13437.C1	purine permease family protein [Arabidopsis thaliana]	-2.39977812250076
34.10	transport.nucleotides	STMEV96TV	putative protein [Arabidopsis thaliana] emb_CAA16793.1_ putative protein [Arabidopsis thaliana] pir__T04923 hypothetical protein T9A21.60 - Arabidopsis thaliana	-2.33111565608467
34.12	transport.metal	bf_cswbxxxx_0020d04.t3m.scf	metal transport protein [Medicago truncatula]	-1.28205509553654
34.12	transport.metal	bf_mxflxxxx_0004d11.t3m.scf	zinc transporter protein ZIP1 [Glycine max]	-1.8264740660866
34.12	transport.metal	MICRO.10817.C2	putative membrane protein [Arabidopsis thaliana] pir__H84428 probable membrane protein [imported] - Arabidopsis thaliana ref_NP_178286.1_ integral membrane family protein [Arabidopsis thaliana]	-1.03258439187738
34.12	transport.metal	MICRO.14436.C1	proline-rich protein [Capsicum annuum]	-1.08153485689571
34.12	transport.metal	MICRO.14706.C1	putative copper-transporting P-type ATPase [Oryza sativa (japonica cultivar-group)] dbj_BAD25276.1_ putative copper-transporting P-type ATPase [Oryza sativa (japonica cultivar-group)] dbj_BAD25263.1_ putative copper-transporting P-type ATPase [Oryza ...	-1.05898445210212
34.12	transport.metal	MICRO.6444.C1	ATFP3 [Arabidopsis thaliana]	-1.25215704995823
34.12	transport.metal	MICRO.8139.C5	No Hits Found	-1.42809812228024
34.12	transport.metal	bf_mxflxxxx_0008d08.t3m.scf	copper transporter protein [Arabidopsis thaliana] pir__T48875 copper transport protein [imported] - Arabidopsis thaliana	1.04767243945753
34.12	transport.metal	MICRO.14198.C1	cadmium induced protein CdI19 [Arabidopsis thaliana] gb_AAM65357.1_ At5g03380/C160EPL23M [Arabidopsis thaliana] emb_CAB83295.1_ farnesylated protein-like [Arabidopsis thaliana] gb_AAL24262.1_ At5g03380/C160EPL23M [Arabidopsis thaliana] pir__T48360 ...	1.01819434716386
34.12	transport.metal	MICRO.15217.C1	putative copper transport protein [Arabidopsis thaliana] gb_AAM13909.1_ putative copper transport protein [Arabidopsis thaliana] dbj_BAB10779.1_ copper transporter-like protein [Arabidopsis thaliana] gb_AAL74265.1_ copper transporter COPT1 ...	1.51738570836137
34.12	transport.metal	MICRO.17788.C1	unnamed protein product [Arabidopsis thaliana] ref_NP_197826.1_ transporter, putative [Arabidopsis thaliana]	1.21487779043147
34.13	transport.peptides and oligopeptides	MICRO.11233.C1	At4g10770/T12H20_7 [Arabidopsis thaliana] emb_CAB81178.1_ putative oligopeptide transporter [Arabidopsis thaliana] gb_AAK74026.1_ AT4g10770/T12H20_7 [Arabidopsis thaliana] gb_AAC35527.1_ similar to Schizosaccharomyces pombe isp4 protein (GB:D14061) ...	-1.55878365333098
34.13	transport.peptides and oligopeptides	MICRO.6261.C1	putative sexual differentiation process protein isp4 [Oryza sativa (japonica cultivar-group)] dbj_BAD67732.1_ putative sexual differentiation process protein isp4 [Oryza sativa (japonica cultivar-group)]	-1.59861019291371
34.13	transport.peptides and oligopeptides	MICRO.14715.C1	peptide transporter-like protein [Arabidopsis thaliana] emb_CAB87147.1_ peptide transporter-like protein [Arabidopsis thaliana] gb_AAL61945.1_ peptide transporter-like protein [Arabidopsis thaliana] pir__T48587 peptide transporter-like protein - ...	1.40917218075841
34.13	transport.peptides and oligopeptides	MICRO.17788.C1	unnamed protein product [Arabidopsis thaliana] ref_NP_197826.1_ transporter, putative [Arabidopsis thaliana]	1.21487779043147
34.13	transport.peptides and oligopeptides	MICRO.8555.C1	probable peptide transporter [imported] - Arabidopsis thaliana gb_AAF29404.1_ peptide transporter, putative [Arabidopsis thaliana] ref_NP_175630.1_ proton-dependent oligopeptide transport (POT) family protein [Arabidopsis thaliana]	1.26159299889349
34.13	transport.peptides and oligopeptides	MICRO.8555.C2	probable peptide transporter [imported] - Arabidopsis thaliana gb_AAF29404.1_ peptide transporter, putative [Arabidopsis thaliana] ref_NP_175630.1_ proton-dependent oligopeptide transport (POT) family protein [Arabidopsis thaliana]	1.58453472525295
34.13	transport.peptides and oligopeptides	MICRO.9400.C1	F5D14.23 protein - Arabidopsis thaliana gb_AAF81343.1_ Contains similarity to a peptide transport protein homolog F17L22.140 gi_7488004 from Arabidopsis thaliana BAC F17L22 gb_AL035527. It contains a POT family domain PF_00854. ESTs gb_BE038248, ...	1.15940748988795
34.14	transport.unspecified cations	MICRO.13583.C1	putative sodium-dicarboxylate cotransporter protein [Arabidopsis thaliana] gb_AAL59967.1_ putative sodium-dicarboxylate cotransporter protein [Arabidopsis thaliana] ref_NP_199567.1_ sodium/dicarboxylate cotransporter, putative [Arabidopsis thaliana] ...	-1.02767255486806
34.14	transport.unspecified cations	MICRO.3434.C1	Na H-antiportor [Nierembergia caerulea]	-1.04490571432843
34.14	transport.unspecified cations	MICRO.2778.C2	unknown protein [Arabidopsis thaliana] gb_AAO63298.1_ At5g26220 [Arabidopsis thaliana] ref_NP_197994.1_ ChaC-like family protein [Arabidopsis thaliana]	1.99087840294305
34.15	transport.potassium	bf_ivrootxx_0027g12.t3m.scf	At5g41330 [Arabidopsis thaliana] dbj_BAB08505.1_ unnamed protein product [Arabidopsis thaliana] ref_NP_198949.1_ potassium channel tetramerisation domain-containing protein [Arabidopsis thaliana]	-1.02136028813415
34.16	transport.ABC transporters and multidrug resistance systems	bf_mxflxxxx_0067g03.t3m.scf	No Hits Found	-1.02913739364386
34.16	transport.ABC transporters and multidrug resistance systems	MICRO.15756.C2	ZF14 [Arabidopsis thaliana] pir__T52442 hypothetical protein ZF14 [imported] - Arabidopsis thaliana ref_NP_564731.1_ MATE efflux protein-related [Arabidopsis thaliana] gb_AAF82254.1_ Identical to gene ZF14 from Arabidopsis thaliana gb_AB028198 and i ...	-1.24913695723117
34.16	transport.ABC transporters and multidrug resistance systems	MICRO.5935.C1	putative ABC transporter [Oryza sativa (japonica cultivar-group)] dbj_BAD22237.1_ putative ABC transporter [Oryza sativa (japonica cultivar-group)]	-1.0101529935652
34.16	transport.ABC transporters and multidrug resistance systems	MICRO.2942.C1	MRP-like ABC transporter [Arabidopsis thaliana] pir__T52081 MRP-like ABC transporter [imported] - Arabidopsis thaliana	1.58855595559141
34.16	transport.ABC transporters and multidrug resistance systems	STMJN01TV	No Hits Found	1.39491233068334
34.19.1	transport.major intrinsic proteins.PIP	bf_arrayxxx_0027a07.t7m.scf	aquaporin-like protein [Petunia x hybrida]	1.00217819004996
34.19.1	transport.major intrinsic proteins.PIP	cSTB49G12TH	aquaporin 2 [Samanea saman]	1.05061699230717
34.19.2	transport.major intrinsic proteins.TIP	MICRO.1329.C3	putative gamma TIP [Nicotiana glauca]	1.96589844617393
34.19.2	transport.major intrinsic proteins.TIP	MICRO.14747.C1	tonoplast intrinsic protein bobTIP26-2 [Brassica oleracea var. botrytis]	2.21406837195061
34.2	transport.sugars	MICRO.10741.C1	sugar transporter [Citrus unshiu]	1.15051656195469
34.2	transport.sugars	MICRO.11607.C1	hexose transporter [Lycopersicon esculentum]	1.01508622922167
34.2	transport.sugars	MICRO.8780.C1	At5g17010 [Arabidopsis thaliana] ref_NP_850835.2_ sugar transporter family protein [Arabidopsis thaliana]	1.04040887752626
34.20	transport.porins	bf_mxflxxxx_0038d01.t3m.scf	No Hits Found	1.07475168702307
34.20	transport.porins	MICRO.2529.C1	VDAC2.1 [Lotus corniculatus var. japonicus]	1.16102681806811
34.20	transport.porins	MICRO.2529.C2	VDAC2.1 [Lotus corniculatus var. japonicus]	1.10027051801087
34.21	transport.calcium	MICRO.15210.C1	type IIB calcium ATPase MCA5 [Medicago truncatula]	1.6148706139648
34.21	transport.calcium	MICRO.15372.C1	type IIB calcium ATPase [Medicago truncatula]	1.14922546360714
34.21	transport.calcium	SSBN002P05u.scf	plasma membrane Ca2+-ATPase [Glycine max]	1.03846888199261
34.3	transport.amino acids	bf_ivrootxx_0016f01.t3m.scf	proline transporter 2 [Lycopersicon esculentum] pir__T50688 proline transport protein 2 [imported] - tomato	-1.06959320326976
34.3	transport.amino acids	cSTB35D16TH	No Hits Found	-1.35980815069923
34.3	transport.amino acids	MICRO.13007.C1	amino acid transporter family protein [Arabidopsis thaliana]	-1.00676749498263
34.3	transport.amino acids	MICRO.7112.C1	hypothetical protein At2g39130 [imported] - Arabidopsis thaliana	-1.0838639960122
34.3	transport.amino acids	bf_mxlfxxxx_0040f08.t3m.scf	unnamed protein product [Arabidopsis thaliana]	1.7732563173807
34.3	transport.amino acids	MICRO.12456.C1	AT3g56200/F18O21_160 [Arabidopsis thaliana] emb_CAB87419.1_ putative protein [Arabidopsis thaliana] pir__T47737 hypothetical protein F18O21.160 - Arabidopsis thaliana ref_NP_191179.1_ amino acid transporter family protein [Arabidopsis thaliana]	1.81245404380895
34.3	transport.amino acids	MICRO.14496.C1	amino acid transporter [Solanum tuberosum]	2.0138882846405
34.3	transport.amino acids	MICRO.14646.C1	lysine and histidine specific transporter, putative [Arabidopsis thaliana] ref_NP_173924.1_ lysine and histidine specific transporter, putative [Arabidopsis thaliana] pir__F86385 probable lysine and histidine specific transporter F2J7.5 - Arabidopsi ...	1.01160094297958
34.4	transport.nitrate	MICRO.14844.C1	nitrate transporter [Nicotiana tabacum]	1.06837218007309
34.5	transport.ammonium	MICRO.5703.C1	Ammonium transporter [Lotus japonicus]	1.07770153114846
34.6	transport.sulphate	bf_arrayxxx_0045g04.t7m.scf	sulfate transporter [Arabidopsis thaliana]	-1.09481622126319
34.6	transport.sulphate	cSTA7F1TH	sulfate transporter [Arabidopsis thaliana]	-1.00177586872159
34.6	transport.sulphate	MICRO.7577.C1	Probable sulfate transporter 3.3 (AST91) pir__B86365 probable sulphate transporter protein [imported] - Arabidopsis thaliana ref_NP_173722.1_ sulfate transporter, putative [Arabidopsis thaliana] gb_AAC00610.1_ Putative sulphate transporter ...	-1.09262303214302
34.9	transport.metabolite transporters at the mitochondrial membrane	MICRO.2188.C2	At1g72820/F3N23_2 [Arabidopsis thaliana] gb_AAM19953.1_ At1g72820/F3N23_2 [Arabidopsis thaliana] gb_AAD55629.1_ Unknown protein [Arabidopsis thaliana] pir__B96753 hypothetical protein F3N23.2 [imported] - Arabidopsis thaliana ref_NP_565048.1_ ...	-1.36697499112368
34.9	transport.metabolite transporters at the mitochondrial membrane	MICRO.3530.C1	No Hits Found	-1.07510510312052
34.9	transport.metabolite transporters at the mitochondrial membrane	STMCV29TV	No Hits Found	-1.82619482153628
34.9	transport.metabolite transporters at the mitochondrial membrane	MICRO.8703.C2	PREDICTED P0434E03.16-1 gene product [Oryza sativa (japonica cultivar-group)] ref_XP_482157.1_ putative mitochondrial carrier protein [Oryza sativa (japonica cultivar-group)] dbj_BAD05428.1_ putative mitochondrial carrier protein [Oryza sativa ...	1.31688929102499
34.99	transport.misc	bf_arrayxxx_0076h03.t3m.scf	Strong similarity to an unknown protein orf4 gi_1402878 from Arabidopsis thaliana 81kb genomic sequence gb_X98130 and is a member of an uncharacterized membrane protein PF_01554 family. EST gb_AI998833 comes from this gene pir__D86263 F13K23.21 ...	-1.17558262771334
34.99	transport.misc	MICRO.14296.C1	unknown [Arabidopsis thaliana]	-1.04367655781755
34.99	transport.misc	MICRO.9668.C1	putative ripening regulated protein [Oryza sativa (japonica cultivar-group)]	-1.05476379834457
34.99	transport.misc	STMJM05TV	No Hits Found	-1.08187980879412
35.1	not assigned.no ontology	bf_arrayxxx_0046c11.t7m.scf	unknown protein [Oryza sativa (japonica cultivar-group)]	-1.70180882044261
35.1	not assigned.no ontology	bf_ivrootxx_0008c04.t3m.scf	No Hits Found	-1.61729953208771
35.1	not assigned.no ontology	bf_mxlfxxxx_0014c04.t3m.scf	unnamed protein product [Arabidopsis thaliana] ref_NP_566845.1_ expressed protein [Arabidopsis thaliana]	-1.60634566679708
35.1	not assigned.no ontology	BF_TUBSXXXX_0038D02_T3M.SCF	No Hits Found	-1.46441585392656
35.1	not assigned.no ontology	MICRO.10444.C1	putative zinc finger protein [Arabidopsis thaliana] pir__T02539 hypothetical protein At2g37730 [imported] - Arabidopsis thaliana ref_NP_565869.1_ fringe-related protein [Arabidopsis thaliana]	-1.4465927949545
35.1	not assigned.no ontology	MICRO.10445.C1	putative protein [Arabidopsis thaliana] ref_NP_568279.1_ fringe-related protein [Arabidopsis thaliana]	-1.49479001583991
35.1	not assigned.no ontology	MICRO.10899.C1	No Hits Found	-1.97756320073892
35.1	not assigned.no ontology	MICRO.13843.C1	unnamed protein product [Arabidopsis thaliana] ref_NP_200186.1_ expressed protein [Arabidopsis thaliana]	-2.38332924492924
35.1	not assigned.no ontology	MICRO.15418.C1	unknown protein [Arabidopsis thaliana] gb_AAM13209.1_ unknown protein [Arabidopsis thaliana] gb_AAD31570.1_ expressed protein [Arabidopsis thaliana] pir__D84785 hypothetical protein At2g36840 [imported] - Arabidopsis thaliana ref_NP_030235.1_ ACT ...	-1.39246448189398
35.1	not assigned.no ontology	MICRO.17348.C1	unknown protein [Arabidopsis thaliana]	-2.54097338799172
35.1	not assigned.no ontology	MICRO.2408.C1	unnamed protein product [Arabidopsis thaliana] gb_AAM26721.1_ AT5g40270/MSN9_170 [Arabidopsis thaliana] gb_AAK63855.1_ AT5g40270/MSN9_170 [Arabidopsis thaliana] ref_NP_568580.1_ metal-dependent phosphohydrolase HD domain-containing protein ...	-1.51490634933593
35.1	not assigned.no ontology	MICRO.2408.C3	unnamed protein product [Arabidopsis thaliana] gb_AAM26721.1_ AT5g40270/MSN9_170 [Arabidopsis thaliana] gb_AAK63855.1_ AT5g40270/MSN9_170 [Arabidopsis thaliana] ref_NP_568580.1_ metal-dependent phosphohydrolase HD domain-containing protein ...	-1.36183831057903
35.1	not assigned.no ontology	MICRO.5706.C1	P0638D12.11 [Oryza sativa (japonica cultivar-group)] dbj_BAB55503.1_ P0638D12.11 [Oryza sativa (japonica cultivar-group)]	-1.64718700332767
35.1	not assigned.no ontology	MICRO.7268.C1	serine-rich protein [Arabidopsis thaliana] gb_AAO44074.1_ At5g11090 [Arabidopsis thaliana] emb_CAC03457.1_ putative protein [Arabidopsis thaliana] pir__T51798 hypothetical protein T5K6_80 - Arabidopsis thaliana ref_NP_196670.1_ serine-rich ...	-1.25637356799147
35.1	not assigned.no ontology	MICRO.7683.C1	CTV.15 [Poncirus trifoliata]	-1.01626685664211
35.1	not assigned.no ontology	MICRO.8445.C1	unnamed protein product [Arabidopsis thaliana] dbj_BAD44359.1_ putative protein [Arabidopsis thaliana] dbj_BAD43248.1_ putative protein [Arabidopsis thaliana] ref_NP_200466.1_ expressed protein [Arabidopsis thaliana]	-1.17170301537659
35.1	not assigned.no ontology	MICRO.8445.C2	unnamed protein product [Arabidopsis thaliana] dbj_BAD44359.1_ putative protein [Arabidopsis thaliana] dbj_BAD43248.1_ putative protein [Arabidopsis thaliana] ref_NP_200466.1_ expressed protein [Arabidopsis thaliana]	-1.2365394133429
35.1	not assigned.no ontology	MICRO.8764.C2	AT5g25280/F18G18_20 [Arabidopsis thaliana] gb_AAK97665.1_ AT5g25280/F18G18_20 [Arabidopsis thaliana] gb_AAK83595.1_ AT5g25280/F18G18_20 [Arabidopsis thaliana] ref_NP_197910.1_ serine-rich protein-related [Arabidopsis thaliana] ref_NP_851072.1_ ...	-1.50259413307947
35.1	not assigned.no ontology	POACI52TP	CTV.15 [Poncirus trifoliata]	-1.34795355010048
35.1	not assigned.no ontology	SDBN004F24u.scf	unknown protein [Arabidopsis thaliana] gb_AAL85022.1_ unknown protein [Arabidopsis thaliana] emb_CAB75758.1_ putative protein [Arabidopsis thaliana] pir__T47663 hypothetical protein T26I12.120 - Arabidopsis thaliana ref_NP_191084.1_ expressed protei ...	-1.42870952409694
35.1	not assigned.no ontology	bf_acdcxxxx_0038a11.t3m.scf	unnamed protein product [Arabidopsis thaliana] emb_CAB89368.1_ putative protein [Arabidopsis thaliana] pir__T49936 hypothetical protein F17I14.190 - Arabidopsis thaliana ref_NP_196524.1_ octicosapeptide/Phox/Bem1p (PB1) domain-containing protein ...	1.44482129104273
35.1	not assigned.no ontology	bf_arrayxxx_0078d11.t3m.scf	No Hits Found	1.62074322554569
35.1	not assigned.no ontology	bf_arrayxxx_0078d11.t7m.scf	No Hits Found	2.05776076886224
35.1	not assigned.no ontology	bf_mxflxxxx_0059c05.t3m.scf	stomatin-like protein [Arabidopsis thaliana]	5.86894859015177
35.1	not assigned.no ontology	bf_suspxxxx_0057g10.t3m.scf	protein F27F5.25 [imported] - Arabidopsis thaliana gb_AAF69166.1_ F27F5.25 [Arabidopsis thaliana]	2.15698755302673
35.1	not assigned.no ontology	bf_suspxxxx_0063c09.t3m.scf	No Hits Found	1.08797100250754
35.1	not assigned.no ontology	cSTA36D3TH	unknown protein [Arabidopsis thaliana]	1.86832208959881
35.1	not assigned.no ontology	cSTB2M4TV	putative protein [Arabidopsis thaliana] emb_CAB51657.1_ putative protein [Arabidopsis thaliana] gb_AAL91257.1_ AT4g24140/T19F6_130 [Arabidopsis thaliana] gb_AAN72274.1_ At4g24140/T19F6_130 [Arabidopsis thaliana] pir__T13462 hypothetical protein ...	1.30356701966066
35.1	not assigned.no ontology	MICRO.10206.C1	SPX (SYG1/Pho81/XPR1) domain-containing protein [Arabidopsis thaliana]	1.19871090434561
35.1	not assigned.no ontology	MICRO.11050.C1	organic cation transporter-like protein [Oryza sativa (japonica cultivar-group)] dbj_BAD33871.1_ organic cation transporter-like protein [Oryza sativa (japonica cultivar-group)] dbj_BAD33837.1_ organic cation transporter-like protein [Oryza sativa ...	3.5149930022485
35.1	not assigned.no ontology	MICRO.12826.C1	No Hits Found	1.19861174798913
35.1	not assigned.no ontology	MICRO.13718.C1	unknown protein [Arabidopsis thaliana]	2.42214574487245
35.1	not assigned.no ontology	MICRO.14651.C2	No Hits Found	1.3142714213042
35.1	not assigned.no ontology	MICRO.14989.C1	expressed protein [Arabidopsis thaliana]	2.18059847667281
35.1	not assigned.no ontology	MICRO.15041.C1	circadian clock coupling factor ZGT [Nicotiana tabacum]	2.45295940161107
35.1	not assigned.no ontology	MICRO.189.C28	SOUL heme-binding family protein [Arabidopsis thaliana]	1.91490564824965
35.1	not assigned.no ontology	MICRO.1947.C1	methionine adenosyltransferase regulatory beta subunit-related [Arabidopsis thaliana]	1.05449521613745
35.1	not assigned.no ontology	MICRO.1952.C1	stress related protein [Vitis riparia] sp_Q9SW70_SRP_VITRI Stress-related protein	1.1036438339868
35.1	not assigned.no ontology	MICRO.3381.C1	AT3g48690/T8P19_200 [Arabidopsis thaliana]	1.01964990172514
35.1	not assigned.no ontology	MICRO.5452.C2	unknown protein [Arabidopsis thaliana] gb_AAK26041.1_ unknown protein [Arabidopsis thaliana] ref_NP_567952.1_ CBS domain-containing protein [Arabidopsis thaliana]	1.19026048504568
35.1	not assigned.no ontology	MICRO.5984.C1	At4g02860 [Arabidopsis thaliana] emb_CAB77771.1_ putative protein [Arabidopsis thaliana] gb_AAD15343.1_ similar to PHZF, catalyzing the hydroxylation of phenazine-1-carboxylic acid to 2-hydroxy-phenazine-1-carboxylic acid [Arabidopsis thaliana] ...	1.8463905713413
35.1	not assigned.no ontology	MICRO.870.C1	putative ML domain protein [Nicotiana glauca]	1.03754636351335
35.1	not assigned.no ontology	MICRO.8800.C1	putative N-hydroxycinnamoyl/benzoyltransferase [Arabidopsis thaliana] gb_AAK59460.1_ putative N-hydroxycinnamoyl/benzoyltransferase [Arabidopsis thaliana] ref_NP_851111.1_ transferase family protein [Arabidopsis thaliana]	2.10190795507498
35.1	not assigned.no ontology	MICRO.9095.C1	proline-rich protein [Nicotiana alata] pir__S31096 proline-rich protein - Persian tobacco	2.12483527060597
35.1	not assigned.no ontology	MICRO.9189.C1	No Hits Found	1.14666359220095
35.1	not assigned.no ontology	MICRO.978.C2	unknown [Arabidopsis thaliana]	1.1943880017345
35.1	not assigned.no ontology	SDBN002D07u.scf	unknown protein [Arabidopsis thaliana]	2.41955296167006
35.1	not assigned.no ontology	SSBT006F14x.scf	No Hits Found	1.51764669027211
35.1.19	not assigned.no ontology.C2 domain-containing protein	STMHA26TV	No Hits Found	1.05384996220793
35.1.21	not assigned.no ontology.epsin N-terminal homology (ENTH) domain-containing protein	MICRO.5301.C1	clathrin assembly protein AP180 short form-like [Oryza sativa (japonica cultivar-group)]	1.14076114355095
35.1.26	not assigned.no ontology.DC1 domain containing protein	MICRO.1805.C1	protein disulfide isomerase [Quercus suber]	1.53349675283553
35.1.26	not assigned.no ontology.DC1 domain containing protein	MICRO.1805.C2	putative trypanothione-dependent peroxidase [Oryza sativa (japonica cultivar-group)] gb_AAP50932.1_ putative trypanothione-dependent peroxidase [Oryza sativa (japonica cultivar-group)]	1.15890268815488
35.1.26	not assigned.no ontology.DC1 domain containing protein	MICRO.1805.C3	unknown protein [Arabidopsis thaliana] gb_AAL38874.1_ unknown protein [Arabidopsis thaliana] pir__T02292 hypothetical protein T13D8.29 - Arabidopsis thaliana gb_AAC24068.1_ Similar to red-1 (related to thioredoxin) gene gb_X92750 from Mus musculus. ...	1.77058109462772
35.1.27	not assigned.no ontology.tetratricopeptide repeat (TPR)	MICRO.3274.C3	No Hits Found	-1.28420693522561
35.1.27	not assigned.no ontology.tetratricopeptide repeat (TPR)	STDB005B01u.scf	expressed protein [Arabidopsis thaliana]	-1.00257750658924
35.1.27	not assigned.no ontology.tetratricopeptide repeat (TPR)	bf_mxlfxxxx_0021c10.t3m.scf	unknown [Prunus armeniaca]	1.79958769945444
35.1.27	not assigned.no ontology.tetratricopeptide repeat (TPR)	STMID36TV	No Hits Found	2.27692271636304
35.1.3	not assigned.no ontology.armadillo/beta-catenin repeat family protein	STMHH87TV	unknown protein [Arabidopsis thaliana]	1.17826422450621
35.1.40	not assigned.no ontology.glycine rich proteins	bf_arrayxxx_0059a05.t7m.scf	No Hits Found	-2.43242241550207
35.1.40	not assigned.no ontology.glycine rich proteins	MICRO.13317.C1	No Hits Found	-2.28272451016296
35.1.40	not assigned.no ontology.glycine rich proteins	cSTD18J2TH	glycine-rich protein-like [Oryza sativa (japonica cultivar-group)] dbj_BAD68450.1_ glycine-rich protein-like [Oryza sativa (japonica cultivar-group)]	1.10715445648042
35.1.40	not assigned.no ontology.glycine rich proteins	MICRO.7062.C1	unknown [Arabidopsis thaliana]	1.22820305435947
35.1.40	not assigned.no ontology.glycine rich proteins	MICRO.7565.C5	No Hits Found	1.24367084783188
35.1.41	not assigned.no ontology.hydroxyproline rich proteins	MICRO.9243.C1	periaxin-like protein [Arabidopsis thaliana] pir__T49945 periaxin-like protein - Arabidopsis thaliana ref_NP_196515.1_ hydroxyproline-rich glycoprotein family protein [Arabidopsis thaliana]	1.47473419063854
35.1.41	not assigned.no ontology.hydroxyproline rich proteins	MICRO.9243.C2	No Hits Found	2.25196011949511
35.1.42	not assigned.no ontology.proline rich family	cSTB41B4TH	No Hits Found	-1.10555837148922
35.1.42	not assigned.no ontology.proline rich family	MICRO.7030.C2	No Hits Found	1.50359178313428
35.1.5	not assigned.no ontology.pentatricopeptide (PPR) repeat-containing protein	BF_LBCHXXXX_0037B12_T3M.SCF	No Hits Found	-2.0251376807742
35.1.5	not assigned.no ontology.pentatricopeptide (PPR) repeat-containing protein	cPRO12L9TH	No Hits Found	1.15855942689105
35.1.5	not assigned.no ontology.pentatricopeptide (PPR) repeat-containing protein	MICRO.11090.C1	heat shock factor [Nicotiana tabacum]	1.02990812968227
35.1.5	not assigned.no ontology.pentatricopeptide (PPR) repeat-containing protein	MICRO.334.C1	proteasome alpha subunit [Lycopersicon esculentum] pir__T07744 C 3.4.25.1 proteasome endopeptidase complex () alpha chain - tomato sp_O24030_PSA7_LYCES Proteasome subunit alpha type 7 (20S proteasome alpha subunit D) (20S proteasome subunit alpha-4)	1.61852636687357
35.1.9	not assigned.no ontology.BTB/POZ domain-containing protein	054D04AF.esd	unknown [Arabidopsis thaliana] dbj_BAD44307.1_ unknown protein [Arabidopsis thaliana] dbj_BAD43840.1_ unknown protein [Arabidopsis thaliana] dbj_BAD42918.1_ unknown protein [Arabidopsis thaliana] ref_NP_180618.2_ BTB/POZ domain-containing protein ...	-1.62754381064751
35.1.9	not assigned.no ontology.BTB/POZ domain-containing protein	bf_arrayxxx_0092g02.t3m.scf	No Hits Found	-1.47998444299237
35.1.9	not assigned.no ontology.BTB/POZ domain-containing protein	bf_mxlfxxxx_0051a02.t3m.scf	unknown protein [Oryza sativa (japonica cultivar-group)]	-1.5841092103757
35.1.9	not assigned.no ontology.BTB/POZ domain-containing protein	MICRO.12674.C1	unknown protein [Arabidopsis thaliana] pir__E84710 hypothetical protein At2g30610 [imported] - Arabidopsis thaliana	-1.34021667655018
35.1.9	not assigned.no ontology.BTB/POZ domain-containing protein	MICRO.1479.C1	unknown [Arabidopsis thaliana] dbj_BAD44307.1_ unknown protein [Arabidopsis thaliana] dbj_BAD43840.1_ unknown protein [Arabidopsis thaliana] dbj_BAD42918.1_ unknown protein [Arabidopsis thaliana] ref_NP_180618.2_ BTB/POZ domain-containing protein ...	-1.51797174860603
35.1.9	not assigned.no ontology.BTB/POZ domain-containing protein	MICRO.1751.C22	putative Kunitz-type proteinase inhibitor [Solanum tuberosum]	1.76125260560103
35.2	not assigned.unknown	082F07AF.esd	No Hits Found	-1.65350240538803
35.2	not assigned.unknown	ACDA00858H06.T3m.scf	putative heat shock factor [Oryza sativa (japonica cultivar-group)]	-1.00575655879962
35.2	not assigned.unknown	bf_arrayxxx_0059a05.t7m.scf	No Hits Found	-2.43242241550207
35.2	not assigned.unknown	bf_arrayxxx_0105d04.t7m.scf	unknown [Arabidopsis thaliana]	-1.24263120700883
35.2	not assigned.unknown	bf_cswbxxxx_0003b10.t3m.scf	No Hits Found	-2.64988596823696
35.2	not assigned.unknown	bf_cswbxxxx_0037d11.t3m.scf	No Hits Found	-1.21210459014835
35.2	not assigned.unknown	bf_cswbxxxx_0041f08.t3m.scf	No Hits Found	-1.52444580992146
35.2	not assigned.unknown	bf_cswbxxxx_0059e03.t3m.scf	No Hits Found	-1.02007205462463
35.2	not assigned.unknown	bf_ivrootxx_0020h02.t3m.scf	unknown [Arabidopsis thaliana] emb_CAC01730.1_ putative protein [Arabidopsis thaliana] pir__T51572 hypothetical protein T10B6_10 - Arabidopsis thaliana ref_NP_197237.1_ expressed protein [Arabidopsis thaliana]	-1.14965305392405
35.2	not assigned.unknown	bf_ivrootxx_0047d11.t3m.scf	At2g36970/T1J8.15 [Arabidopsis thaliana] gb_AAD31582.1_ putative glucosyltransferase [Arabidopsis thaliana] gb_AAL06924.1_ At2g36970/T1J8.15 [Arabidopsis thaliana] ref_NP_181234.1_ UDP-glucoronosyl/UDP-glucosyl transferase family protein [Arabidopsi ...	-1.01676357674788
35.2	not assigned.unknown	bf_ivrootxx_0064a12.t3m.scf	zinc finger protein PIF1 [Nicotiana benthamiana]	-1.57872659907327
35.2	not assigned.unknown	BF_LBCHXXXX_0005E11_T3M.SCF	putative Avr9/Cf-9 rapidly elicited protein [Oryza sativa (japonica cultivar-group)]	-1.147232775928
35.2	not assigned.unknown	BF_LBCHXXXX_0006E11_T3M.SCF	No Hits Found	-1.43412162210606
35.2	not assigned.unknown	BF_LBCHXXXX_0017A02_T3M.SCF	No Hits Found	-1.24408118459464
35.2	not assigned.unknown	BF_LBCHXXXX_0019F06_T3M.SCF	No Hits Found	-1.01148118888567
35.2	not assigned.unknown	BF_LBCHXXXX_0024G02_T3M.SCF	No Hits Found	-1.08037099782613
35.2	not assigned.unknown	BF_LBCHXXXX_0046H01_T3M.SCF	No Hits Found	-1.8922502892644
35.2	not assigned.unknown	bf_lbchxxxx_0066d02.t3m.scf	No Hits Found	-1.11193137213294
35.2	not assigned.unknown	bf_mxflxxxx_0005d03.t3m.scf	No Hits Found	-1.01359361258423
35.2	not assigned.unknown	bf_mxflxxxx_0035e09.t3m.scf	No Hits Found	-1.2537516703253
35.2	not assigned.unknown	bf_mxflxxxx_0051a07.t3m.scf	No Hits Found	-1.30078251346651
35.2	not assigned.unknown	bf_mxflxxxx_0074f07.t3m.scf	expressed protein [Arabidopsis thaliana]	-1.03541793290952
35.2	not assigned.unknown	bf_mxlfxxxx_0013b03.t3m.scf	No Hits Found	-1.15176529179236
35.2	not assigned.unknown	bf_mxlfxxxx_0022e04.t3m.scf	No Hits Found	-1.04965098927843
35.2	not assigned.unknown	bf_mxlfxxxx_0040f09.t3m.scf	No Hits Found	-1.06621831357066
35.2	not assigned.unknown	bf_mxlfxxxx_0044a09.t3m.scf	unknown protein [Arabidopsis thaliana]	-1.00037923039432
35.2	not assigned.unknown	bf_mxlfxxxx_0065f11.t3m.scf	No Hits Found	-1.19528755417737
35.2	not assigned.unknown	bf_mxlfxxxx_0074e12.t3m.scf	No Hits Found	-1.01152689746384
35.2	not assigned.unknown	bf_stolxxxx_0007h09.t3m.scf	No Hits Found	-1.65340340304258
35.2	not assigned.unknown	bf_stolxxxx_0058e03.t3m.scf	No Hits Found	-1.69608272643743
35.2	not assigned.unknown	bf_stolxxxx_0067b09.t3m.scf	No Hits Found	-1.05639323358541
35.2	not assigned.unknown	bf_suspxxxx_0054f04.t3m.scf	isovaleryl-CoA dehydrogenase [Solanum tuberosum] sp_Q9FS88_IVD1_SOLTU Isovaleryl-CoA dehydrogenase 1, mitochondrial precursor (IVD 1)	-1.50580249126593
35.2	not assigned.unknown	BF_TUBSXXXX_0014A05_T3M.SCF	No Hits Found	-1.21927123451398
35.2	not assigned.unknown	BF_TUBSXXXX_0032F12_T3M.SCF	No Hits Found	-1.56915590252675
35.2	not assigned.unknown	BF_TUBSXXXX_0058C10_T3M.SCF	No Hits Found	-1.11319072544208
35.2	not assigned.unknown	BPLI10E17TH	No Hits Found	-1.43530287422875
35.2	not assigned.unknown	cPRO29E18TH	No Hits Found	-1.96318895479366
35.2	not assigned.unknown	cSTA5H22TH	T7N9.27 [Arabidopsis thaliana]	-1.03861855115152
35.2	not assigned.unknown	cSTB11J3TH	expressed protein [Arabidopsis thaliana]	-1.06190579426153
35.2	not assigned.unknown	cSTB16C7TH	No Hits Found	-2.24228060987161
35.2	not assigned.unknown	cSTB47J9TH	unnamed protein product [Oryza sativa (japonica cultivar-group)] dbj_BAA88177.1_ unnamed protein product [Oryza sativa (japonica cultivar-group)]	-1.90608753821367
35.2	not assigned.unknown	MICRO.10094.C1	unknown protein [Oryza sativa (japonica cultivar-group)] dbj_BAC15944.1_ unknown protein [Oryza sativa (japonica cultivar-group)]	-1.27428834773162
35.2	not assigned.unknown	MICRO.10331.C1	nitrite reductase [Nicotiana tabacum]	-1.43400049273384
35.2	not assigned.unknown	MICRO.10341.C1	No Hits Found	-1.13564869822356
35.2	not assigned.unknown	MICRO.10505.C1	putative Lignostilbene-alpha,beta-dioxygenase and related enzymes [Oryza sativa (japonica cultivar-group)] dbj_BAD03543.1_ putative Lignostilbene-alpha,beta-dioxygenase and related enzymes [Oryza sativa (japonica cultivar-group)] dbj_BAD03492.1_ ...	-1.29114645300396
35.2	not assigned.unknown	MICRO.10510.C1	AT4g03420/F9H3_4 [Arabidopsis thaliana] gb_AAL75907.1_ AT4g03420/F9H3_4 [Arabidopsis thaliana] ref_NP_192251.2_ expressed protein [Arabidopsis thaliana]	-1.18537825406664
35.2	not assigned.unknown	MICRO.10629.C1	No Hits Found	-1.0626012438547
35.2	not assigned.unknown	MICRO.10985.C1	unknown [Glycine max]	-1.13496296779065
35.2	not assigned.unknown	MICRO.11165.C1	hypothetical protein [Arabidopsis thaliana] pir__D84658 hypothetical protein At2g26270 [imported] - Arabidopsis thaliana ref_NP_180195.1_ expressed protein [Arabidopsis thaliana]	-1.18424179849055
35.2	not assigned.unknown	MICRO.11673.C1	At4g25660 [Arabidopsis thaliana] emb_CAB43697.1_ putative protein [Arabidopsis thaliana] emb_CAB81376.1_ putative protein [Arabidopsis thaliana] gb_AAN72011.1_ putative protein [Arabidopsis thaliana] pir__T09558 hypothetical protein L73G19.40 - ...	-1.66631429257365
35.2	not assigned.unknown	MICRO.11724.C2	No Hits Found	-1.28395371927419
35.2	not assigned.unknown	MICRO.11768.C1	No Hits Found	-1.09409096351618
35.2	not assigned.unknown	MICRO.11854.C3	ring H2 zinc finger [Solanum tuberosum]	-1.00778102772618
35.2	not assigned.unknown	MICRO.12207.C1	At3g23510/MEE5_5 [Arabidopsis thaliana] gb_AAL38380.1_ AT3g23510/MEE5_5 [Arabidopsis thaliana] ref_NP_188995.2_ cyclopropane fatty acid synthase, putative / CPA-FA synthase, putative [Arabidopsis thaliana]	-1.01313453645842
35.2	not assigned.unknown	MICRO.12229.C1	unknown protein [Oryza sativa (japonica cultivar-group)]	-2.14917282216802
35.2	not assigned.unknown	MICRO.12257.C1	No Hits Found	-1.20403941630637
35.2	not assigned.unknown	MICRO.12410.C2	ZPT2-13 [Petunia x hybrida]	-1.62984544109657
35.2	not assigned.unknown	MICRO.12557.C2	expressed protein [Oryza sativa (japonica cultivar-group)] gb_AAR01629.1_ expressed protein [Oryza sativa (japonica cultivar-group)] gb_AAT76385.1_ expressed protein [Oryza sativa (japonica cultivar-group)]	-1.01921104208598
35.2	not assigned.unknown	MICRO.12558.C1	expressed protein [Oryza sativa (japonica cultivar-group)] gb_AAR01629.1_ expressed protein [Oryza sativa (japonica cultivar-group)] gb_AAT76385.1_ expressed protein [Oryza sativa (japonica cultivar-group)]	-1.24471966212628
35.2	not assigned.unknown	MICRO.12700.C1	hypothetical protein At1g64065 [Arabidopsis thaliana] gb_AAT68728.1_ hypothetical protein At1g64065 [Arabidopsis thaliana] ref_NP_974086.1_ expressed protein [Arabidopsis thaliana]	-1.19811417887764
35.2	not assigned.unknown	MICRO.12754.C1	putative protein [Arabidopsis thaliana] pir__T51434 hypothetical protein F2G14_10 - Arabidopsis thaliana	-1.03869998915586
35.2	not assigned.unknown	MICRO.12756.C1	No Hits Found	-1.00001594329261
35.2	not assigned.unknown	MICRO.13317.C1	No Hits Found	-2.28272451016296
35.2	not assigned.unknown	MICRO.13580.C1	No Hits Found	-1.47328237932057
35.2	not assigned.unknown	MICRO.13636.C1	No Hits Found	-1.08386233303751
35.2	not assigned.unknown	MICRO.13671.C3	hypothetical protein [Oryza sativa (japonica cultivar-group)] gb_AAT47034.1_ hypothetical protein [Oryza sativa (japonica cultivar-group)]	-1.19434937617623
35.2	not assigned.unknown	MICRO.13715.C1	No Hits Found	-2.17392304996738
35.2	not assigned.unknown	MICRO.13727.C1	acyl CoA reductase-like protein [Arabidopsis thaliana] pir__T48935 acyl CoA reductase-like protein - Arabidopsis thaliana ref_NP_190041.1_ acyl CoA reductase, putative [Arabidopsis thaliana]	-1.21017812620185
35.2	not assigned.unknown	MICRO.14102.C4	hypothetical protein [Catharanthus roseus]	-1.01531828303693
35.2	not assigned.unknown	MICRO.14222.C1	hypothetical protein At5g42610 [Arabidopsis thaliana] gb_AAU44564.1_ hypothetical protein AT5G42610 [Arabidopsis thaliana] dbj_BAB10499.1_ unnamed protein product [Arabidopsis thaliana] ref_NP_199075.1_ hypothetical protein [Arabidopsis thaliana]	-1.53901633641334
35.2	not assigned.unknown	MICRO.14484.C1	putative sulfate transporter protein [Arabidopsis thaliana] gb_AAL36412.1_ putative sulfate transporter protein [Arabidopsis thaliana] gb_AAM61441.1_ putative sulfate transporter [Arabidopsis thaliana] pir__F96834 probable sulfate transporter, ...	-1.01802100137493
35.2	not assigned.unknown	MICRO.15459.C1	expressed protein [Arabidopsis thaliana]	-1.09892866056708
35.2	not assigned.unknown	MICRO.16101.C1	At1g27210 [Arabidopsis thaliana] gb_AAM98228.1_ expressed protein [Arabidopsis thaliana] gb_AAL09780.1_ At1g27210/T7N9_27 [Arabidopsis thaliana] ref_NP_564273.1_ expressed protein [Arabidopsis thaliana]	-1.38710900170769
35.2	not assigned.unknown	MICRO.17141.C1	No Hits Found	-1.00683342683701
35.2	not assigned.unknown	MICRO.17298.C1	unknown protein [Oryza sativa (japonica cultivar-group)] dbj_BAC65903.1_ unknown protein [Oryza sativa (japonica cultivar-group)]	-1.1325534475344
35.2	not assigned.unknown	MICRO.17559.C1	No Hits Found	-1.49941234160517
35.2	not assigned.unknown	MICRO.17727.C1	No Hits Found	-1.73241454059862
35.2	not assigned.unknown	MICRO.17761.C1	unknown protein [Arabidopsis thaliana] gb_AAO63435.1_ At1g76250 [Arabidopsis thaliana] ref_NP_177752.1_ expressed protein [Arabidopsis thaliana]	-1.3037805374496
35.2	not assigned.unknown	MICRO.17898.C1	At2g27385 [Arabidopsis thaliana] gb_AAS65937.1_ At2g27385 [Arabidopsis thaliana] ref_NP_850100.1_ expressed protein [Arabidopsis thaliana]	-1.00095158985104
35.2	not assigned.unknown	MICRO.18005.C1	No Hits Found	-1.04697118297
35.2	not assigned.unknown	MICRO.18198.C1	No Hits Found	-1.23885722597595
35.2	not assigned.unknown	MICRO.2286.C15	1,3-beta-D-glucan glucanohydrolase precursor	-1.64068599597374
35.2	not assigned.unknown	MICRO.2286.C42	acidic class II 1,3-beta-glucanase precursor [Solanum tuberosum]	-1.92594672668791
35.2	not assigned.unknown	MICRO.2608.C14	No Hits Found	-1.377829875033
35.2	not assigned.unknown	MICRO.2751.C2	nematode resistance-like protein [Solanum tuberosum]	-1.2583073631614
35.2	not assigned.unknown	MICRO.3031.C1	Unknown protein [Arabidopsis thaliana] gb_AAS99692.1_ At1g10020 [Arabidopsis thaliana] pir__T00621 hypothetical protein T27I1.4 - Arabidopsis thaliana ref_NP_172473.1_ expressed protein [Arabidopsis thaliana] gb_AAR92283.1_ At1g10020 [Arabidopsis ...	-1.06728601840553
35.2	not assigned.unknown	MICRO.3031.C2	Unknown protein [Arabidopsis thaliana] gb_AAS99692.1_ At1g10020 [Arabidopsis thaliana] pir__T00621 hypothetical protein T27I1.4 - Arabidopsis thaliana ref_NP_172473.1_ expressed protein [Arabidopsis thaliana] gb_AAR92283.1_ At1g10020 [Arabidopsis ...	-1.30803752985019
35.2	not assigned.unknown	MICRO.3292.C1	No Hits Found	-1.02602415691306
35.2	not assigned.unknown	MICRO.3294.C1	unknown protein [Arabidopsis thaliana] gb_AAO24547.1_ At1g11700 [Arabidopsis thaliana] gb_AAD30253.1_ ESTs gb_R65381 and gb_T44635 come from this gene. [Arabidopsis thaliana] pir__F86250 hypothetical protein [imported] - Arabidopsis thaliana ...	-1.05975790660037
35.2	not assigned.unknown	MICRO.331.C106	No Hits Found	-1.26629701037872
35.2	not assigned.unknown	MICRO.3330.C1	ripening regulated protein DDTFR10/A [Lycopersicon esculentum]	-2.95473637264877
35.2	not assigned.unknown	MICRO.339.C10	MAR-binding protein [Nicotiana tabacum]	-1.15885721281179
35.2	not assigned.unknown	MICRO.339.C6	MAR-binding protein [Nicotiana tabacum]	-1.00213844386909
35.2	not assigned.unknown	MICRO.3427.C1	unknown protein [Arabidopsis thaliana] gb_AAO42289.1_ unknown protein [Arabidopsis thaliana] emb_CAB79796.1_ putative protein [Arabidopsis thaliana] emb_CAB52451.1_ putative protein [Arabidopsis thaliana] pir__C85360 hypothetical protein AT4g30780 ...	-1.33265190246788
35.2	not assigned.unknown	MICRO.3530.C1	No Hits Found	-1.07510510312052
35.2	not assigned.unknown	MICRO.4375.C2	No Hits Found	-1.42775080334138
35.2	not assigned.unknown	MICRO.4416.C1	No Hits Found	-1.8628934674839
35.2	not assigned.unknown	MICRO.4468.C1	nitrite reductase [Nicotiana tabacum]	-1.86440600612331
35.2	not assigned.unknown	MICRO.4790.C6	tetracycline transporter protein-like [Oryza sativa (japonica cultivar-group)] dbj_BAD27788.1_ tetracycline transporter protein-like [Oryza sativa (japonica cultivar-group)]	-1.42601981022633
35.2	not assigned.unknown	MICRO.4888.C1	unknown protein [Arabidopsis thaliana] gb_AAL66969.1_ unknown protein [Arabidopsis thaliana] ref_NP_564318.1_ expressed protein [Arabidopsis thaliana]	-1.25019792886124
35.2	not assigned.unknown	MICRO.491.C3	At5g62280 [Arabidopsis thaliana] dbj_BAA97192.1_ unnamed protein product [Arabidopsis thaliana] gb_AAS68111.1_ At5g62280 [Arabidopsis thaliana] ref_NP_201034.1_ expressed protein [Arabidopsis thaliana]	-3.04770841558311
35.2	not assigned.unknown	MICRO.5070.C1	No Hits Found	-1.722640527684
35.2	not assigned.unknown	MICRO.5079.C1	No Hits Found	-1.56956936121522
35.2	not assigned.unknown	MICRO.513.C3	Bet v I allergen-like [Oryza sativa (japonica cultivar-group)] dbj_BAD29693.1_ Bet v I allergen-like [Oryza sativa (japonica cultivar-group)]	-1.08695888621891
35.2	not assigned.unknown	MICRO.5367.C1	No Hits Found	-1.12797087750041
35.2	not assigned.unknown	MICRO.5367.C2	No Hits Found	-1.11392856860662
35.2	not assigned.unknown	MICRO.5935.C1	putative ABC transporter [Oryza sativa (japonica cultivar-group)] dbj_BAD22237.1_ putative ABC transporter [Oryza sativa (japonica cultivar-group)]	-1.0101529935652
35.2	not assigned.unknown	MICRO.6010.C2	glucosyltransferase-12 [Vigna angularis]	-1.65861235791553
35.2	not assigned.unknown	MICRO.6043.C1	No Hits Found	-1.04684750757728
35.2	not assigned.unknown	MICRO.6444.C1	ATFP3 [Arabidopsis thaliana]	-1.25215704995823
35.2	not assigned.unknown	MICRO.6624.C2	No Hits Found	-1.62581828908133
35.2	not assigned.unknown	MICRO.6656.C1	putative protein [Arabidopsis thaliana] gb_AAN72160.1_ putative protein [Arabidopsis thaliana] ref_NP_195182.2_ expressed protein [Arabidopsis thaliana]	-1.51412177494435
35.2	not assigned.unknown	MICRO.7316.C3	early light inducible protein [Lycopersicon esculentum]	-1.03771007583955
35.2	not assigned.unknown	MICRO.7551.C1	putative glutaredoxin [Arabidopsis thaliana] gb_AAM15127.1_ putative glutaredoxin [Arabidopsis thaliana] gb_AAC63642.1_ putative glutaredoxin [Arabidopsis thaliana] ref_NP_182309.1_ glutaredoxin family protein [Arabidopsis thaliana] pir__F84920 ...	-3.00103215819687
35.2	not assigned.unknown	MICRO.8194.C1	unknown protein [Oryza sativa (japonica cultivar-group)]	-1.46013473918716
35.2	not assigned.unknown	MICRO.844.C1	putative CCCH-type zinc finger protein [Arabidopsis thaliana] gb_AAM60847.1_ putative CCCH-type zinc finger protein [Arabidopsis thaliana] gb_AAC62135.1_ putative CCCH-type zinc finger protein [Arabidopsis thaliana] gb_AAN72125.1_ putative CCCH-type ...	-1.42199241061659
35.2	not assigned.unknown	MICRO.8776.C1	No Hits Found	-1.33571132804254
35.2	not assigned.unknown	MICRO.9090.C3	DnaJ-like protein [Arabidopsis thaliana]	-1.26916669819847
35.2	not assigned.unknown	MICRO.9515.C1	No Hits Found	-1.10395875482796
35.2	not assigned.unknown	MICRO.9592.C1	unknown protein [Arabidopsis thaliana] gb_AAO42309.1_ unknown protein [Arabidopsis thaliana] emb_CAB82932.1_ putative protein [Arabidopsis thaliana] pir__T48394 hypothetical protein F17C15.90 - Arabidopsis thaliana ref_NP_195987.1_ expressed protein ...	-1.5572326608377
35.2	not assigned.unknown	MICRO.9636.C1	OSJNBb0070J16.14 [Oryza sativa (japonica cultivar-group)] emb_CAE02349.1_ OSJNBb0072M01.10 [Oryza sativa (japonica cultivar-group)] emb_CAE01918.2_ OSJNBb0070J16.14 [Oryza sativa (japonica cultivar-group)]	-2.30605550848542
35.2	not assigned.unknown	MICRO.9659.C2	No Hits Found	-1.29393156834671
35.2	not assigned.unknown	MICRO.9788.C1	At1g75810 [Arabidopsis thaliana] gb_AAF26753.1_ T4O12.4 [Arabidopsis thaliana] dbj_BAD44335.1_ hypothetical protein [Arabidopsis thaliana] ref_NP_565118.1_ expressed protein [Arabidopsis thaliana]	-2.04109585285321
35.2	not assigned.unknown	MICRO.9789.C1	unnamed protein product [Arabidopsis thaliana] dbj_BAD44359.1_ putative protein [Arabidopsis thaliana] dbj_BAD43248.1_ putative protein [Arabidopsis thaliana] ref_NP_200466.1_ expressed protein [Arabidopsis thaliana]	-1.039450142318
35.2	not assigned.unknown	MICRO.9811.C1	unknown protein [Oryza sativa (japonica cultivar-group)] dbj_BAD09813.1_ unknown protein [Oryza sativa (japonica cultivar-group)]	-2.46320037623864
35.2	not assigned.unknown	MICRO.9848.C1	No Hits Found	-1.17872640676758
35.2	not assigned.unknown	MICRO.9924.C1	No Hits Found	-3.96745457567764
35.2	not assigned.unknown	POABG42TV	P-rich protein EIG-I30 [Nicotiana tabacum]	-1.25725107454201
35.2	not assigned.unknown	POABS53TP	No Hits Found	-1.09146276056044
35.2	not assigned.unknown	POACH73TP	putative transposon MuDR mudrA-like protein [Solanum demissum]	-1.19262325520386
35.2	not assigned.unknown	POCBC69TP	hypothetical protein [Catharanthus roseus]	-1.13862287412505
35.2	not assigned.unknown	POCCK05TV	No Hits Found	-1.00597163096872
35.2	not assigned.unknown	PotatoF0996.scf	No Hits Found	-1.30223810310801
35.2	not assigned.unknown	PPCCM21TH	No Hits Found	-1.88066592251685
35.2	not assigned.unknown	SDBN001P16u.scf	unknown protein [Arabidopsis thaliana] gb_AAO42122.1_ unknown protein [Arabidopsis thaliana] pir__G96548 hypothetical protein F23H24.4 [imported] - Arabidopsis thaliana gb_AAG50545.1_ hypothetical protein [Arabidopsis thaliana] ref_NP_175525.1_ ...	-1.08948682979605
35.2	not assigned.unknown	SDBN002D14u.scf	No Hits Found	-1.09289611060104
35.2	not assigned.unknown	SSBN001B12u.scf	ZEITLUPE [Mesembryanthemum crystallinum]	-1.76325043650478
35.2	not assigned.unknown	SSBN003C07u.scf	No Hits Found	-1.02909521736424
35.2	not assigned.unknown	SSBN003D17u.scf	hypothetical protein [Brassica napus]	-1.10369315077027
35.2	not assigned.unknown	STDB002D01u.scf	No Hits Found	-1.51328556538432
35.2	not assigned.unknown	STMCE73TH	similar to eyes absent protein [Arabidopsis thaliana]	-1.21845302207521
35.2	not assigned.unknown	STMCH18TV	No Hits Found	-1.07438045836906
35.2	not assigned.unknown	STMCV29TV	No Hits Found	-1.82619482153628
35.2	not assigned.unknown	STMGZ70TV	No Hits Found	-1.39050680967256
35.2	not assigned.unknown	030C05AF.esd	aspartic proteinase inhibitor precursor P1E9 [Solanum tuberosum]	1.32219052244571
35.2	not assigned.unknown	053B05AF.esd	No Hits Found	1.02630068649648
35.2	not assigned.unknown	156B12AF.esd	Aspartic protease inhibitor 1 precursor (pA1) (gCDI-A1) (STPIA) (STPID) dbj_BAA04151.1_ proteinase inhibitor [Solanum tuberosum] pir__T07413 proteinase inhibitor PID - potato	1.1932939806081
35.2	not assigned.unknown	174A09AF.esd	Aspartic protease inhibitor 5 precursor (pi13) (PI-13) pir__S24186 aspartic proteinase inhibitor precursor (clone PI13) - potato	2.02228675203404
35.2	not assigned.unknown	174D01AF.esd	proteinase inhibitor II [Solanum tuberosum] sp_Q43652_IP27_SOLTU Proteinase inhibitor type II CM7 precursor pir__S43105 proteinase inhibitor II - potato	1.00169984984152
35.2	not assigned.unknown	ACDA00421D01.T3m.scf	No Hits Found	1.29597144770622
35.2	not assigned.unknown	ACDA00960H12.T3m.scf	No Hits Found	1.36576041385942
35.2	not assigned.unknown	ACDA01014E06.T3m.scf	No Hits Found	1.23070668446466
35.2	not assigned.unknown	ACDA01195D07.T3m.scf	26S proteasome regulatory particle non-ATPase subunit12 [Oryza sativa (japonica cultivar-group)] dbj_BAC84087.1_ 26S proteasome regulatory particle non-ATPase subunit12 [Oryza sativa (japonica cultivar-group)] dbj_BAB78490.1_ 26S proteasome ...	1.16832112936172
35.2	not assigned.unknown	ACDA01685E05.T3m.scf	No Hits Found	2.52289246352833
35.2	not assigned.unknown	ACDA02146C10.T3m.scf	No Hits Found	1.89056349819758
35.2	not assigned.unknown	ACDA03750A06.T3m.scf	put. trypsin inhibitor [Solanum tuberosum] sp_Q00652_CPI9_SOLTU Cysteine protease inhibitor 9 precursor (PKIX) (pT1) pir__S16575 probable trypsin inhibitor precursor, 24K - potato	1.57139122890494
35.2	not assigned.unknown	ACDA03942A06.T3m.scf	Aspartic protease inhibitor 7 precursor (Cathepsin D inhibitor p749) pir__JQ2246 22.5K cathepsin D inhibitor protein precursor - potato gb_AAA18564.1_ cathepsin D inhibitor protein	1.23057885333153
35.2	not assigned.unknown	ACDA03973D01.T3m.scf	No Hits Found	1.52464622258545
35.2	not assigned.unknown	ACDA04156C04.T3m.scf	No Hits Found	1.03985658594318
35.2	not assigned.unknown	bf_acdaxxxx_0055b10.t3m.scf	No Hits Found	1.88056326395237
35.2	not assigned.unknown	bf_acdcxxxx_0018h01.t3m.scf	unknown [Arabidopsis thaliana] ref_NP_564349.1_ expressed protein [Arabidopsis thaliana]	2.65666525948781
35.2	not assigned.unknown	bf_acdcxxxx_0038a11.t3m.scf	unnamed protein product [Arabidopsis thaliana] emb_CAB89368.1_ putative protein [Arabidopsis thaliana] pir__T49936 hypothetical protein F17I14.190 - Arabidopsis thaliana ref_NP_196524.1_ octicosapeptide/Phox/Bem1p (PB1) domain-containing protein ...	1.44482129104273
35.2	not assigned.unknown	bf_acdcxxxx_0042h12.t3m.scf	No Hits Found	1.08738422788433
35.2	not assigned.unknown	bf_arrayxxx_0003a04.t7m.scf	No Hits Found	1.42047325786916
35.2	not assigned.unknown	bf_arrayxxx_0003b05.t7m.scf	OSJNBa0006A01.12 [Oryza sativa (japonica cultivar-group)] emb_CAE04141.2_ OSJNBa0009P12.28 [Oryza sativa (japonica cultivar-group)]	1.01422718476271
35.2	not assigned.unknown	bf_arrayxxx_0016b01.t3m.scf	putative Kunitz-type tuber invertase inhibitor [Solanum tuberosum]	1.64757624709042
35.2	not assigned.unknown	bf_arrayxxx_0037b11.t7m.scf	No Hits Found	1.93597640749766
35.2	not assigned.unknown	bf_arrayxxx_0049b11.t7m.scf	aspartic proteinase inhibitor P2B4 [Solanum tuberosum]	1.17570644067631
35.2	not assigned.unknown	bf_arrayxxx_0049f12.t3m.scf	aspartic proteinase inhibitor precursor P8G5 [Solanum tuberosum]	1.67951796722328
35.2	not assigned.unknown	bf_arrayxxx_0051c02.t3m.scf	proteinase inhibitor [Solanum tuberosum] pir__T07411 proteinase inhibitor PIA - potato	1.34598740247881
35.2	not assigned.unknown	bf_arrayxxx_0052e08.t3m.scf	Cysteine protease inhibitor 10 precursor (PCPI-10) (Pcpi10) gb_AAB63099.1_ cysteine proteinase inhibitor 10 precursor pir__T07746 probable cysteine proteinase inhibitor 10 - potato (fragment)	2.17778850782498
35.2	not assigned.unknown	bf_arrayxxx_0053e02.t7m.scf	No Hits Found	1.22808583785972
35.2	not assigned.unknown	bf_arrayxxx_0059f05.t7m.scf	unknown protein [imported] - Arabidopsis thaliana gb_AAG30969.1_ unknown protein [Arabidopsis thaliana]	1.39285029963653
35.2	not assigned.unknown	bf_arrayxxx_0063a11.t3m.scf	proteinase inhibitor II [Solanum tuberosum] emb_CAA27408.1_ unnamed protein product [Solanum tuberosum] prf__1301308A proteinase inhibitor II	1.03119201120757
35.2	not assigned.unknown	bf_arrayxxx_0065d12.t3m.scf	No Hits Found	1.88300115433621
35.2	not assigned.unknown	bf_arrayxxx_0078d11.t3m.scf	No Hits Found	1.62074322554569
35.2	not assigned.unknown	bf_arrayxxx_0078d11.t7m.scf	No Hits Found	2.05776076886224
35.2	not assigned.unknown	bf_arrayxxx_0087b12.t7m.scf	No Hits Found	1.82087935078358
35.2	not assigned.unknown	bf_arrayxxx_0093c01.t3m.scf	No Hits Found	1.73139163499213
35.2	not assigned.unknown	BF_CSCHXXXX_0008G01.T3M.SCF	No Hits Found	1.44094947426534
35.2	not assigned.unknown	BF_CSCHXXXX_0010G09.T3M.SCF	No Hits Found	1.10525343651487
35.2	not assigned.unknown	BF_CSCHXXXX_0012D03.T3M.SCF	No Hits Found	1.53934098075441
35.2	not assigned.unknown	BF_CSCHXXXX_0015F03.T3M.SCF	No Hits Found	1.06813339872176
35.2	not assigned.unknown	BF_CSCHXXXX_0037F03.T3M.SCF	No Hits Found	1.79131003330579
35.2	not assigned.unknown	BF_CSCHXXXX_0042C07.T3M.SCF	Cysteine protease inhibitor 10 precursor (PCPI-10) (Pcpi10) gb_AAB63099.1_ cysteine proteinase inhibitor 10 precursor pir__T07746 probable cysteine proteinase inhibitor 10 - potato (fragment)	1.33241575078796
35.2	not assigned.unknown	BF_CSCHXXXX_0048E09.T3M.SCF	No Hits Found	2.97719741984284
35.2	not assigned.unknown	bf_cswbxxxx_0010f10.t3m.scf	expressed protein [Arabidopsis thaliana]	1.02044779450946
35.2	not assigned.unknown	bf_cswbxxxx_0020a06.t3m.scf	No Hits Found	3.01160665043287
35.2	not assigned.unknown	bf_cswbxxxx_0033f03.t3m.scf	No Hits Found	1.26951768542008
35.2	not assigned.unknown	bf_cswbxxxx_0036b12.t3m.scf	No Hits Found	1.15068370787557
35.2	not assigned.unknown	bf_cswbxxxx_0038h04.t3m.scf	No Hits Found	1.55394621769058
35.2	not assigned.unknown	bf_cswcxxxx_0005c09.t3m.scf	No Hits Found	1.9986048483813
35.2	not assigned.unknown	bf_cswcxxxx_0005g09.t3m.scf	ADP-ribosylation factor 1 gb_AAB62249.1_ ADP-ribosylation factor 1 [Catharanthus roseus]	1.32096324846216
35.2	not assigned.unknown	bf_cswcxxxx_0006c04.t3m.scf	No Hits Found	1.42212061895338
35.2	not assigned.unknown	bf_cswcxxxx_0011g11.t3m.scf	No Hits Found	2.87486789051347
35.2	not assigned.unknown	bf_flmtxxxx_0003e03.t3m.scf	No Hits Found	1.05546528319163
35.2	not assigned.unknown	bf_ivrootxx_0028e03.t3m.scf	No Hits Found	1.10373276141433
35.2	not assigned.unknown	bf_ivrootxx_0037d01.t3m.scf	No Hits Found	2.69255287863358
35.2	not assigned.unknown	bf_ivrootxx_0038d11.t3m.scf	No Hits Found	3.96779770455417
35.2	not assigned.unknown	BF_LBCHXXXX_0008F10_T3M.SCF	No Hits Found	3.80532025988614
35.2	not assigned.unknown	BF_LBCHXXXX_0018F05_T3M.SCF	No Hits Found	2.37434297066594
35.2	not assigned.unknown	BF_LBCHXXXX_0018H10_T3M.SCF	No Hits Found	1.91598573338119
35.2	not assigned.unknown	BF_LBCHXXXX_0031C03_T3M.SCF	No Hits Found	1.50856596670006
35.2	not assigned.unknown	BF_LBCHXXXX_0032G08_T3M.SCF	No Hits Found	1.21012307572644
35.2	not assigned.unknown	BF_LBCHXXXX_0043B12_T3M.SCF	No Hits Found	1.83244287055191
35.2	not assigned.unknown	BF_LBCHXXXX_0047H05_T3M.SCF	No Hits Found	1.29581375116527
35.2	not assigned.unknown	BF_LBCHXXXX_0052C05_T3M.SCF	No Hits Found	1.16978281398788
35.2	not assigned.unknown	bf_lbchxxxx_0059g03.t3m.scf	No Hits Found	2.12668453031164
35.2	not assigned.unknown	bf_lbchxxxx_0061d11.t3m.scf	No Hits Found	1.08994278074011
35.2	not assigned.unknown	bf_mxflxxxx_0002a04.t3m.scf	unknown protein [Oryza sativa (japonica cultivar-group)]	2.00761737871888
35.2	not assigned.unknown	bf_mxflxxxx_0007g09.t3m.scf	No Hits Found	1.67737367799796
35.2	not assigned.unknown	bf_mxflxxxx_0011h07.t3m.scf	No Hits Found	1.64836601954047
35.2	not assigned.unknown	bf_mxflxxxx_0020f06.t3m.scf	No Hits Found	1.14625578308674
35.2	not assigned.unknown	bf_mxflxxxx_0025b09.t3m.scf	UDP-glucose 6-dehydrogenase (UDP-Glc dehydrogenase) (UDP-GlcDH) (UDPGDH) gb_AAB58398.1_ UDP-glucose dehydrogenase [Glycine max] pir__T08818 probable UDPglucose 6-dehydrogenase (EC 1.1.1.22) - soybean	2.86189227022074
35.2	not assigned.unknown	bf_mxflxxxx_0028h05.t3m.scf	No Hits Found	1.2001781688926
35.2	not assigned.unknown	bf_mxflxxxx_0029d07.t3m.scf	hypothetical protein [Catharanthus roseus]	1.11238270074671
35.2	not assigned.unknown	bf_mxflxxxx_0031b01.t3m.scf	No Hits Found	4.40270887898001
35.2	not assigned.unknown	bf_mxflxxxx_0037h02.t3m.scf	No Hits Found	5.2235988019035
35.2	not assigned.unknown	bf_mxflxxxx_0042a08.t3m.scf	No Hits Found	1.13320582702898
35.2	not assigned.unknown	bf_mxflxxxx_0048b03.t3m.scf	No Hits Found	1.71909456683889
35.2	not assigned.unknown	bf_mxflxxxx_0050h01.t3m.scf	No Hits Found	2.04760656365124
35.2	not assigned.unknown	bf_mxflxxxx_0060e05.t3m.scf	unknown [Arabidopsis thaliana] ref_NP_564349.1_ expressed protein [Arabidopsis thaliana]	2.38133655749719
35.2	not assigned.unknown	bf_mxflxxxx_0063c06.t3m.scf	No Hits Found	1.03576356197509
35.2	not assigned.unknown	bf_mxflxxxx_0064c08.t3m.scf	No Hits Found	1.4811248734829
35.2	not assigned.unknown	bf_mxflxxxx_0071g08.t3m.scf	No Hits Found	1.75838819358663
35.2	not assigned.unknown	bf_mxlfxxxx_0007f07.t3m.scf	No Hits Found	1.72398886428702
35.2	not assigned.unknown	bf_mxlfxxxx_0012c07.t3m.scf	No Hits Found	2.45324055267663
35.2	not assigned.unknown	bf_mxlfxxxx_0012e02.t3m.scf	No Hits Found	2.05896324029796
35.2	not assigned.unknown	bf_mxlfxxxx_0031b10.t3m.scf	No Hits Found	1.64198145013428
35.2	not assigned.unknown	bf_mxlfxxxx_0032b02.t3m.scf	No Hits Found	1.11942992374374
35.2	not assigned.unknown	bf_mxlfxxxx_0032g01.t3m.scf	unknown protein [Arabidopsis thaliana] ref_NP_187787.1_ expressed protein [Arabidopsis thaliana]	1.02583424345218
35.2	not assigned.unknown	bf_mxlfxxxx_0033c04.t3m.scf	No Hits Found	1.42782593750296
35.2	not assigned.unknown	bf_mxlfxxxx_0041c04.t3m.scf	No Hits Found	1.96700450451904
35.2	not assigned.unknown	bf_mxlfxxxx_0044h03.t3m.scf	No Hits Found	1.78087740386053
35.2	not assigned.unknown	bf_mxlfxxxx_0051e03.t3m.scf	No Hits Found	1.05894992612859
35.2	not assigned.unknown	bf_mxlfxxxx_0064c05.t3m.scf	No Hits Found	1.21213383108657
35.2	not assigned.unknown	bf_mxlfxxxx_0064e10.t3m.scf	No Hits Found	1.69489051095445
35.2	not assigned.unknown	bf_mxlfxxxx_0067g12.t3m.scf	At1g64520/F1N19_10 [Arabidopsis thaliana] gb_AAP86673.1_ 26S proteasome subunit RPN12 [Arabidopsis thaliana] gb_AAK95251.1_ At1g64520/F1N19_10 [Arabidopsis thaliana] gb_AAK63961.1_ At1g64520/F1N19_10 [Arabidopsis thaliana] pir__H96668 protein F1N19. ...	1.4627007874961
35.2	not assigned.unknown	bf_mxlfxxxx_0075b02.t3m.scf	No Hits Found	1.57915315295451
35.2	not assigned.unknown	bf_slmwxxxx_0007h02.t3m.scf	No Hits Found	1.16878622871861
35.2	not assigned.unknown	bf_stolxxxx_0012d10.t3m.scf	ADR11 [Glycine max] pir__S33621 ADR11-2 protein - soybean (fragment)	1.02175097292957
35.2	not assigned.unknown	bf_stolxxxx_0021f02.t3m.scf	No Hits Found	1.22896287984555
35.2	not assigned.unknown	bf_stolxxxx_0031H08.t3m.scf	No Hits Found	1.38590300227304
35.2	not assigned.unknown	bf_stolxxxx_0035f09.t3m.scf	No Hits Found	1.42025946196893
35.2	not assigned.unknown	bf_stolxxxx_0041h12.t3m.scf	No Hits Found	2.45550892615807
35.2	not assigned.unknown	bf_stolxxxx_0057d02.t3m.scf	No Hits Found	2.73364618827878
35.2	not assigned.unknown	bf_suspxxxx_0005C03.t3m.scf	No Hits Found	2.37859269619492
35.2	not assigned.unknown	bf_suspxxxx_0007C10.t3m.scf	No Hits Found	2.84746312673994
35.2	not assigned.unknown	bf_suspxxxx_0022E02.t3m.scf	unknown [Arabidopsis thaliana] gb_AAM14281.1_ unknown protein [Arabidopsis thaliana] gb_AAL38766.1_ unknown protein [Arabidopsis thaliana] dbj_BAB08562.1_ unnamed protein product [Arabidopsis thaliana] ref_NP_568824.1_ protease inhibitor/seed ...	1.95957207787233
35.2	not assigned.unknown	bf_suspxxxx_0024C07.t3m.scf	No Hits Found	1.01059596316954
35.2	not assigned.unknown	bf_swstxxxx_0055e12.t3m.scf	hypothetical protein [Arabidopsis thaliana] emb_CAB38903.1_ hypothetical protein [Arabidopsis thaliana] pir__T06096 hypothetical protein T5J17.70 - Arabidopsis thaliana	1.89498351972538
35.2	not assigned.unknown	BF_TUBSXXXX_0013C04_T3M.SCF	ycf1 protein [Atropa belladonna] ref_NP_783290.1_ ycf1 protein [Atropa belladonna]	1.07528885335328
35.2	not assigned.unknown	BF_TUBSXXXX_0014D12_T3M.SCF	No Hits Found	1.04287421839399
35.2	not assigned.unknown	BF_TUBSXXXX_0017B01_T3M.SCF	No Hits Found	1.72615509910469
35.2	not assigned.unknown	BF_TUBSXXXX_0019A06_T3M.SCF	hypothetical protein PGEC13.14 [Solanum tuberosum]	1.04950831659477
35.2	not assigned.unknown	BF_TUBSXXXX_0021C03_T3M.SCF	No Hits Found	1.27380235720152
35.2	not assigned.unknown	BF_TUBSXXXX_0039D08_T3M.SCF	No Hits Found	1.27243599699129
35.2	not assigned.unknown	BF_TUBSXXXX_0040H01_T3M.SCF	Proteinase inhibitor type II TR8 precursor gb_AAC37397.1_ auxin-induced proteinase inhibitor pir__S43338 proteinase inhibitor - tomato prf__2008321A auxin-inducible protease inhibitor gb_AAA16881.1_ proteinase inhibitor	1.16963960592538
35.2	not assigned.unknown	BF_TUBSXXXX_0041C12_T3M.SCF	gag-pol polyprotein-like [Solanum tuberosum]	1.27454202535814
35.2	not assigned.unknown	BF_TUBSXXXX_0044B06_T3M.SCF	No Hits Found	1.4425548349309
35.2	not assigned.unknown	BF_TUBSXXXX_0049C11_T3M.SCF	No Hits Found	1.70879301767762
35.2	not assigned.unknown	BF_TUBSXXXX_0055D01_T3M.SCF	No Hits Found	1.21676273603868
35.2	not assigned.unknown	cPRO11E23TH	No Hits Found	1.09225943490762
35.2	not assigned.unknown	cSTA10C8TH	No Hits Found	1.23782067190556
35.2	not assigned.unknown	cSTA9C5TH	No Hits Found	1.15284212017146
35.2	not assigned.unknown	cSTB23K11TH	Multicystatin (MC) pir__S40305 multicystatin - potato gb_AAA16120.1_ multicystatin	2.11976662958764
35.2	not assigned.unknown	cSTB47D16TH	Chitin-binding lectin 1 precursor (PL-I)	2.06193167477973
35.2	not assigned.unknown	cSTD17P3TH	At4g20170/F1C12_90 [Arabidopsis thaliana] gb_AAL24253.1_ AT4g20170/F1C12_90 [Arabidopsis thaliana]	1.0329068994616
35.2	not assigned.unknown	cSTD1O5THB	putative Kunitz-type tuber invertase inhibitor precursor [Solanum tuberosum]	2.13509644504937
35.2	not assigned.unknown	cSTS30B11TH	Multicystatin (MC) pir__S40305 multicystatin - potato gb_AAA16120.1_ multicystatin	1.83676442694466
35.2	not assigned.unknown	MICRO.1009.C1	putative UDP-glucose dehydrogenase 1 [Nicotiana tabacum]	1.34862220949007
35.2	not assigned.unknown	MICRO.10241.C1	At1g12740 [Arabidopsis thaliana] dbj_BAD44087.1_ hypothetical protein [Arabidopsis thaliana] ref_NP_172734.2_ cytochrome P450 family protein [Arabidopsis thaliana]	1.05216100146795
35.2	not assigned.unknown	MICRO.10271.C2	No Hits Found	1.17966270643125
35.2	not assigned.unknown	MICRO.10314.C1	KED [Nicotiana tabacum]	2.20462342255253
35.2	not assigned.unknown	MICRO.1046.C6	putative isoleucyl-tRNA synthetase [Arabidopsis thaliana] gb_AAL87306.1_ putative isoleucyl-tRNA synthetase [Arabidopsis thaliana] ref_NP_199714.2_ tRNA synthetase class I (I, L, M and V) family protein [Arabidopsis thaliana]	1.00078951783454
35.2	not assigned.unknown	MICRO.10480.C1	unknown [Arabidopsis thaliana] gb_AAM70535.1_ At1g68440/T2E12_1 [Arabidopsis thaliana] gb_AAL25577.1_ At1g68440/T2E12_1 [Arabidopsis thaliana] pir__D96708 unknown protein, 9003-8083 [imported] - Arabidopsis thaliana gb_AAF26038.1_ unknown protein	1.93187716564757
35.2	not assigned.unknown	MICRO.10521.C1	No Hits Found	1.26917838406144
35.2	not assigned.unknown	MICRO.10614.C1	At1g64520/F1N19_10 [Arabidopsis thaliana] gb_AAP86673.1_ 26S proteasome subunit RPN12 [Arabidopsis thaliana] gb_AAK95251.1_ At1g64520/F1N19_10 [Arabidopsis thaliana] gb_AAK63961.1_ At1g64520/F1N19_10 [Arabidopsis thaliana] pir__H96668 protein F1N19. ...	1.19080539633574
35.2	not assigned.unknown	MICRO.10619.C3	monooxygenase, putatve [Arabidopsis thaliana]	1.27105878652672
35.2	not assigned.unknown	MICRO.10970.C1	OJ000126_13.10 [Oryza sativa (japonica cultivar-group)] emb_CAD40587.2_ OJ000126_13.10 [Oryza sativa (japonica cultivar-group)]	1.84954021572841
35.2	not assigned.unknown	MICRO.11086.C1	No Hits Found	1.77902901403994
35.2	not assigned.unknown	MICRO.11277.C1	No Hits Found	1.15836457855127
35.2	not assigned.unknown	MICRO.1139.C5	ABI3-interacting protein 2 [Arabidopsis thaliana] gb_AAL91218.1_ ABI3-interacting protein 2 [Arabidopsis thaliana] ref_NP_197591.1_ zinc finger (C3HC4-type RING finger) family protein [Arabidopsis thaliana]	2.44318283575071
35.2	not assigned.unknown	MICRO.11417.C1	No Hits Found	1.99894615948458
35.2	not assigned.unknown	MICRO.11612.C1	unknown [Arabidopsis thaliana]	3.76356789661517
35.2	not assigned.unknown	MICRO.11637.C1	putative protein [Arabidopsis thaliana] gb_AAL57656.1_ AT5g13210/T31B5_30 [Arabidopsis thaliana] pir__T48568 hypothetical protein T31B5.30 - Arabidopsis thaliana ref_NP_196825.1_ expressed protein [Arabidopsis thaliana]	2.40481825477675
35.2	not assigned.unknown	MICRO.11832.C1	No Hits Found	1.08676257094296
35.2	not assigned.unknown	MICRO.11873.C1	GAI-like protein [Lycopersicon esculentum]	1.62985734011069
35.2	not assigned.unknown	MICRO.1191.C1	unknown [Arabidopsis thaliana] ref_NP_564683.1_ expressed protein [Arabidopsis thaliana]	1.11365504965441
35.2	not assigned.unknown	MICRO.12217.C2	No Hits Found	1.48735647711328
35.2	not assigned.unknown	MICRO.126.C7	glyceraldehyde 3-phosphate dehydrogenase [Solanum tuberosum]	1.11421704076486
35.2	not assigned.unknown	MICRO.1262.C13	extensin-like protein - cowpea (fragment)	3.467659228255
35.2	not assigned.unknown	MICRO.1262.C20	No Hits Found	1.999650424627
35.2	not assigned.unknown	MICRO.13183.C1	No Hits Found	1.32355727884049
35.2	not assigned.unknown	MICRO.13311.C1	AT5g53330/K19E1_13 [Arabidopsis thaliana] gb_AAK55708.1_ AT5g53330/K19E1_13 [Arabidopsis thaliana]	1.55139273107348
35.2	not assigned.unknown	MICRO.13345.C1	No Hits Found	1.63494576184053
35.2	not assigned.unknown	MICRO.13447.C1	unknown protein [Arabidopsis thaliana] gb_AAK59486.1_ unknown protein [Arabidopsis thaliana] ref_NP_850064.1_ expressed protein [Arabidopsis thaliana]	1.47121664055537
35.2	not assigned.unknown	MICRO.1362.C2	At3g27430 [Arabidopsis thaliana] gb_AAM63467.1_ 20S proteasome beta subunit PBB1 [Arabidopsis thaliana] dbj_BAA95719.1_ 20S proteasome beta subunit	1.51844173819192
35.2	not assigned.unknown	MICRO.1362.C3	20S proteasome beta subunit B (PBB1) [Arabidopsis thaliana]	1.33938613112074
35.2	not assigned.unknown	MICRO.13642.C1	unknown [Arabidopsis thaliana] ref_NP_566739.1_ expressed protein [Arabidopsis thaliana]	1.42576868567355
35.2	not assigned.unknown	MICRO.13693.C1	OSJNBa0041A02.21 [Oryza sativa (japonica cultivar-group)] emb_CAE01828.2_ OSJNBa0041A02.21 [Oryza sativa (japonica cultivar-group)]	1.47366338698658
35.2	not assigned.unknown	MICRO.13819.C1	putative leucine-rich repeat family protein [Gossypium hirsutum]	1.26718462680569
35.2	not assigned.unknown	MICRO.13908.C1	No Hits Found	2.01746245765423
35.2	not assigned.unknown	MICRO.13967.C1	unknown protein [Oryza sativa (japonica cultivar-group)]	2.08300337930649
35.2	not assigned.unknown	MICRO.14028.C1	No Hits Found	1.09569297496919
35.2	not assigned.unknown	MICRO.1412.C1	No Hits Found	1.72552853895556
35.2	not assigned.unknown	MICRO.14179.C1	No Hits Found	1.01748102676593
35.2	not assigned.unknown	MICRO.14252.C1	gag-pol polyprotein [Phaseolus vulgaris]	1.32928737831196
35.2	not assigned.unknown	MICRO.14262.C2	No Hits Found	2.74467107195155
35.2	not assigned.unknown	MICRO.14262.C6	No Hits Found	2.71528470619372
35.2	not assigned.unknown	MICRO.14262.C7	No Hits Found	3.33404038219197
35.2	not assigned.unknown	MICRO.14262.C8	No Hits Found	3.34514681932114
35.2	not assigned.unknown	MICRO.14357.C1	No Hits Found	4.28516525731885
35.2	not assigned.unknown	MICRO.14357.C2	No Hits Found	1.09762749472207
35.2	not assigned.unknown	MICRO.14506.C1	transmembrane mucin 12 [Homo sapiens]	1.00952817203166
35.2	not assigned.unknown	MICRO.14579.C1	No Hits Found	1.44188140478908
35.2	not assigned.unknown	MICRO.14630.C1	hypothetical protein [Plasmodium falciparum 3D7] pir__T18440 hypothetical protein C0425w - malaria parasite (Plasmodium falciparum) emb_CAB11121.1_ hypothetical protein [Plasmodium falciparum 3D7]	2.00807262974449
35.2	not assigned.unknown	MICRO.14630.C2	hypothetical protein [Plasmodium falciparum 3D7] pir__T18440 hypothetical protein C0425w - malaria parasite (Plasmodium falciparum) emb_CAB11121.1_ hypothetical protein [Plasmodium falciparum 3D7]	2.00754867388444
35.2	not assigned.unknown	MICRO.14651.C2	No Hits Found	1.3142714213042
35.2	not assigned.unknown	MICRO.14678.C2	putative F-box protein [Solanum demissum]	1.56256525772677
35.2	not assigned.unknown	MICRO.15072.C1	unnamed protein product [Arabidopsis thaliana] gb_AAO42377.1_ unknown protein [Arabidopsis thaliana] gb_AAO22640.1_ unknown protein [Arabidopsis thaliana] ref_NP_201140.1_ expressed protein [Arabidopsis thaliana]	2.13414228759565
35.2	not assigned.unknown	MICRO.15177.C1	No Hits Found	1.18340498004452
35.2	not assigned.unknown	MICRO.1520.C12	patatin	2.17853491063152
35.2	not assigned.unknown	MICRO.1520.C14	patatin [Solanum tuberosum] pir__S51596 patatin precursor, non-sucrose-inducible - Solanum brevidens gb_AAA66198.1_ patatin precursor	1.53222234297838
35.2	not assigned.unknown	MICRO.1520.C3	patatin [Solanum tuberosum] sp_P07745_PAT0_SOLTU PATATIN PRECURSOR (POTATO TUBER PROTEIN)	1.15906905444895
35.2	not assigned.unknown	MICRO.1524.C2	unnamed protein product [Arabidopsis thaliana]	1.00489407110157
35.2	not assigned.unknown	MICRO.15268.C2	Kunitz-type enzyme inhibitor S9C11 [Solanum tuberosum]	1.19370377950217
35.2	not assigned.unknown	MICRO.15271.C1	No Hits Found	2.09440261119826
35.2	not assigned.unknown	MICRO.15645.C1	At2g33570 [Arabidopsis thaliana] gb_AAM98200.1_ expressed protein [Arabidopsis thaliana] gb_AAM61399.1_ unknown [Arabidopsis thaliana] gb_AAB80674.2_ expressed protein [Arabidopsis thaliana] ref_NP_565768.1_ expressed protein [Arabidopsis thaliana]	1.15449200845454
35.2	not assigned.unknown	MICRO.15697.C1	maturase K [Nicotiana africana]	1.05826574929686
35.2	not assigned.unknown	MICRO.15744.C1	26S proteasome AAA-ATPase subunit RPT4a [Solanum tuberosum]	1.89053356538621
35.2	not assigned.unknown	MICRO.1591.C1	early tobacco anther 1 [Nicotiana tabacum]	1.26269169519462
35.2	not assigned.unknown	MICRO.15952.C1	No Hits Found	2.54085490390207
35.2	not assigned.unknown	MICRO.16349.C1	hypothetical protein [Solanum tuberosum]	1.77746133135696
35.2	not assigned.unknown	MICRO.16578.C1	No Hits Found	1.67005032665542
35.2	not assigned.unknown	MICRO.16737.C1	No Hits Found	4.0410761267908
35.2	not assigned.unknown	MICRO.16737.C2	No Hits Found	2.59614567644043
35.2	not assigned.unknown	MICRO.16863.C1	At1g12030 [Arabidopsis thaliana] dbj_BAD43283.1_ hypothetical protein [Arabidopsis thaliana] pir__D86255 hypothetical protein [imported] - Arabidopsis thaliana gb_AAC17612.1_ Contains similarity to hypothetical protein gb_Z97336 from A. thaliana. ...	3.74928178801188
35.2	not assigned.unknown	MICRO.16897.C1	putative retrotransposon protein [Solanum demissum]	1.3557658879149
35.2	not assigned.unknown	MICRO.16898.C1	No Hits Found	4.02907444905803
35.2	not assigned.unknown	MICRO.16947.C1	unknown protein [Oryza sativa (japonica cultivar-group)]	1.61334308010388
35.2	not assigned.unknown	MICRO.17007.C1	unknown protein [Arabidopsis thaliana] gb_AAL62383.1_ unknown protein [Arabidopsis thaliana] ref_NP_566710.1_ expressed protein [Arabidopsis thaliana]	2.21957224370451
35.2	not assigned.unknown	MICRO.17139.C1	No Hits Found	1.17995092991113
35.2	not assigned.unknown	MICRO.17185.C1	No Hits Found	1.39565381104831
35.2	not assigned.unknown	MICRO.17288.C1	unknown protein [Arabidopsis thaliana] gb_AAM64461.1_ unknown [Arabidopsis thaliana] gb_AAL31180.1_ AT3g07910/F17A17_25 [Arabidopsis thaliana] gb_AAL06569.1_ AT3g07910/F17A17_25 [Arabidopsis thaliana] ref_NP_566324.1_ expressed protein [Arabidopsis ...	1.14222430313993
35.2	not assigned.unknown	MICRO.17429.C1	No Hits Found	1.07019428250366
35.2	not assigned.unknown	MICRO.1751.C12	Aspartic protease inhibitor 7 precursor (Cathepsin D inhibitor p749) pir__JQ2246 22.5K cathepsin D inhibitor protein precursor - potato gb_AAA18564.1_ cathepsin D inhibitor protein	1.28096009509768
35.2	not assigned.unknown	MICRO.1751.C21	cathepsin D inhibitor [Solanum tuberosum] gb_AAL99260.1_ Kunitz-type enzyme inhibitor P4E1 precursor [Solanum tuberosum]	1.55618520471791
35.2	not assigned.unknown	MICRO.1751.C37	Aspartic protease inhibitor 7 precursor (Cathepsin D inhibitor p749) pir__JQ2246 22.5K cathepsin D inhibitor protein precursor - potato gb_AAA18564.1_ cathepsin D inhibitor protein	1.30648047855018
35.2	not assigned.unknown	MICRO.1751.C42	serine protease inhibitor [Solanum tuberosum]	2.20557714838687
35.2	not assigned.unknown	MICRO.1751.C46	putative Kunitz-type proteinase inhibitor [Solanum tuberosum]	1.19110983036828
35.2	not assigned.unknown	MICRO.17518.C1	No Hits Found	1.60813440657311
35.2	not assigned.unknown	MICRO.17596.C1	No Hits Found	1.09899826931925
35.2	not assigned.unknown	MICRO.17616.C1	unknown [Arabidopsis thaliana] emb_CAB66102.1_ putative protein [Arabidopsis thaliana] pir__T46181 hypothetical protein T8H10.50 - Arabidopsis thaliana ref_NP_191304.1_ expressed protein [Arabidopsis thaliana]	1.18717233637436
35.2	not assigned.unknown	MICRO.17621.C1	No Hits Found	1.36224619749209
35.2	not assigned.unknown	MICRO.17668.C1	No Hits Found	1.50190730841801
35.2	not assigned.unknown	MICRO.17862.C1	No Hits Found	4.42734326099927
35.2	not assigned.unknown	MICRO.17865.C1	expressed protein [Oryza sativa (japonica cultivar-group)] gb_AAR01643.1_ expressed protein [Oryza sativa (japonica cultivar-group)]	3.26502247311029
35.2	not assigned.unknown	MICRO.17978.C1	ZPT2-12 [Petunia x hybrida]	1.0056766054243
35.2	not assigned.unknown	MICRO.18079.C2	No Hits Found	2.06433979792967
35.2	not assigned.unknown	MICRO.18129.C1	No Hits Found	1.05241702039604
35.2	not assigned.unknown	MICRO.18139.C1	No Hits Found	1.50595514683169
35.2	not assigned.unknown	MICRO.18238.C1	unknown [Arabidopsis thaliana]	1.366759980065
35.2	not assigned.unknown	MICRO.18257.C1	Serine protease inhibitor 5 precursor (gCDI-B1) dbj_BAA04152.1_ proteinase inhibitor [Solanum tuberosum] pir__T07414 proteinase inhibitor PIE - potato	2.52842965124479
35.2	not assigned.unknown	MICRO.1847.C1	unknown protein [Arabidopsis thaliana] gb_AAN31881.1_ unknown protein [Arabidopsis thaliana] gb_AAM63815.1_ unknown [Arabidopsis thaliana] gb_AAO00904.1_ unknown protein [Arabidopsis thaliana] gb_AAL61925.1_ unknown protein [Arabidopsis thaliana] ...	2.15186575754461
35.2	not assigned.unknown	MICRO.189.C14	unknown [Arabidopsis thaliana]	1.02975910145453
35.2	not assigned.unknown	MICRO.2009.C1	putative polyprotein [Nicotiana tabacum]	1.33063452469651
35.2	not assigned.unknown	MICRO.2043.C1	putative senescence-related protein [Arabidopsis thaliana] gb_AAD03574.1_ putative senescence-associated protein 12 [Arabidopsis thaliana] gb_AAL16261.1_ probable senescence related protein [Arabidopsis thaliana] gb_AAK17135.1_ putative ...	1.43566682236559
35.2	not assigned.unknown	MICRO.2194.C1	putative protein [Arabidopsis thaliana] pir__T47856 hypothetical protein T8B10.110 - Arabidopsis thaliana ref_NP_191604.1_ expressed protein [Arabidopsis thaliana]	2.28589718170154
35.2	not assigned.unknown	MICRO.2319.C4	No Hits Found	1.16103680097117
35.2	not assigned.unknown	MICRO.2319.C8	No Hits Found	1.61268340267593
35.2	not assigned.unknown	MICRO.2346.C12	At1g62790 [Arabidopsis thaliana] gb_AAS65935.1_ At1g62790 [Arabidopsis thaliana] ref_NP_176467.1_ protease inhibitor/seed storage/lipid transfer protein (LTP) family protein [Arabidopsis thaliana]	1.26543800928387
35.2	not assigned.unknown	MICRO.2435.C1	short chain alcohol dehydrogenase-like [Arabidopsis thaliana] gb_AAO42448.1_ putative short chain alcohol dehydrogenase [Arabidopsis thaliana] gb_AAO22710.1_ putative short chain alcohol dehydrogenase [Arabidopsis thaliana] ref_NP_196225.1_ tropinon ...	1.08551728792039
35.2	not assigned.unknown	MICRO.249.C10	No Hits Found	2.96502960411811
35.2	not assigned.unknown	MICRO.249.C17	No Hits Found	2.46264492414928
35.2	not assigned.unknown	MICRO.249.C9	No Hits Found	3.16661658922284
35.2	not assigned.unknown	MICRO.2685.C2	No Hits Found	1.18921779657671
35.2	not assigned.unknown	MICRO.2856.C1	gibberellin 7-oxidase [Cucurbita maxima] pir__T09683 gibberellin 7-oxidase (EC 1.14.11.-) - winter squash	1.24391044206808
35.2	not assigned.unknown	MICRO.331.C123	No Hits Found	1.05665813714738
35.2	not assigned.unknown	MICRO.331.C129	No Hits Found	2.89384573028811
35.2	not assigned.unknown	MICRO.331.C23	No Hits Found	1.18144876108064
35.2	not assigned.unknown	MICRO.339.C28	No Hits Found	1.28061450695716
35.2	not assigned.unknown	MICRO.339.C7	No Hits Found	1.37086466101419
35.2	not assigned.unknown	MICRO.34.C2	unnamed protein product [Nicotiana plumbaginifolia] sp_P11796_SODM_NICPL Superoxide dismutase [Mn], mitochondrial precursor pir__S03639 superoxide dismutase (EC 1.15.1.1) (Mn) precursor - curled-leaved tobacco	1.61182809459136
35.2	not assigned.unknown	MICRO.3404.C4	unknown [Prunus armeniaca]	1.27765077345742
35.2	not assigned.unknown	MICRO.3426.C8	No Hits Found	1.01222888731358
35.2	not assigned.unknown	MICRO.3456.C1	syringomycin biosynthesis enzyme-like protein [Arabidopsis thaliana] dbj_BAC42419.1_ unknown protein [Arabidopsis thaliana] ref_NP_188773.1_ expressed protein [Arabidopsis thaliana]	1.78819527946516
35.2	not assigned.unknown	MICRO.351.C2	unknown [Arabidopsis thaliana] emb_CAB66910.1_ hypothetical protein [Arabidopsis thaliana] pir__T46038 hypothetical protein T16K5.70 - Arabidopsis thaliana ref_NP_566924.1_ expressed protein [Arabidopsis thaliana]	1.54566769129106
35.2	not assigned.unknown	MICRO.3517.C2	29.0K hypothetical protein F10C21.15 - Arabidopsis thaliana gb_AAG51223.1_ hypothetical protein	2.00960805753
35.2	not assigned.unknown	MICRO.3864.C2	Chitin-binding lectin 1 precursor (PL-I)	2.08485528860302
35.2	not assigned.unknown	MICRO.4288.C13	Cysteine protease inhibitor 1 precursor (PCPI 8.3) (P340) (P34021)	1.81208568137812
35.2	not assigned.unknown	MICRO.4288.C16	putative Kunitz-type tuber invertase inhibitor precursor [Solanum tuberosum]	1.27852777710587
35.2	not assigned.unknown	MICRO.4288.C3	putative Kunitz-type tuber invertase inhibitor precursor [Solanum tuberosum]	1.75158047218597
35.2	not assigned.unknown	MICRO.4288.C9	put. trypsin inhibitor [Solanum tuberosum] sp_Q00652_CPI9_SOLTU Cysteine protease inhibitor 9 precursor (PKIX) (pT1) pir__S16575 probable trypsin inhibitor precursor, 24K - potato	1.8836086868915
35.2	not assigned.unknown	MICRO.4338.C3	Apyrase precursor (ATP-diphosphatase) (Adenosine diphosphatase) (ADPase) (ATP-diphosphohydrolase) pir__JC4616 apyrase (EC 3.6.1.5) precursor - potato gb_AAB02720.1_ ATP-diphosphohydrolase	1.5674200067438
35.2	not assigned.unknown	MICRO.4359.C1	putative miraculin [Atropa belladonna]	2.33249419049109
35.2	not assigned.unknown	MICRO.4359.C4	putative miraculin [Atropa belladonna]	1.23266122463214
35.2	not assigned.unknown	MICRO.4366.C1	No Hits Found	1.91748782559059
35.2	not assigned.unknown	MICRO.4427.C2	pectinacetylesterase precursor [Vigna radiata var. radiata] pir__S68805 pectin acetylesterase (EC 3.1.1.-) precursor - mung bean	1.03316335653561
35.2	not assigned.unknown	MICRO.4427.C3	pectinacetylesterase precursor [Vigna radiata var. radiata] pir__S68805 pectin acetylesterase (EC 3.1.1.-) precursor - mung bean	1.08273566074284
35.2	not assigned.unknown	MICRO.4462.C1	No Hits Found	1.25443565591722
35.2	not assigned.unknown	MICRO.4815.C1	No Hits Found	1.44592577617035
35.2	not assigned.unknown	MICRO.4828.C2	No Hits Found	1.43593925952196
35.2	not assigned.unknown	MICRO.484.C3	endo-1,4-beta-glucanase [Lycopersicon esculentum] pir__T07612 cellulase (EC 3.2.1.4) Cel3, membrane-anchored - tomato	1.09443496947733
35.2	not assigned.unknown	MICRO.5000.C1	histone H4 [Solanum chacoense] emb_CAA48924.1_ histone H4 [Lycopersicon esculentum] emb_CAA48923.1_ histone H4 [Lycopersicon esculentum] gb_AAB94924.1_ histone H4 [Capsicum annuum] pir__S32769 histone H4 - tomato sp_P35057_H4_LYCES Histone H4 ...	1.28105423296054
35.2	not assigned.unknown	MICRO.5000.C3	histone H4 [Solanum chacoense] emb_CAA48924.1_ histone H4 [Lycopersicon esculentum] emb_CAA48923.1_ histone H4 [Lycopersicon esculentum] gb_AAB94924.1_ histone H4 [Capsicum annuum] pir__S32769 histone H4 - tomato sp_P35057_H4_LYCES Histone H4 ...	1.41673017999705
35.2	not assigned.unknown	MICRO.5030.C1	At2g35860 [Arabidopsis thaliana] gb_AAM13188.1_ unknown protein [Arabidopsis thaliana] ref_NP_850253.1_ beta-Ig-H3 domain-containing protein / fasciclin domain-containing protein [Arabidopsis thaliana]	1.58176569518371
35.2	not assigned.unknown	MICRO.5083.C1	PHAP2A protein [Petunia x hybrida]	1.24392859537612
35.2	not assigned.unknown	MICRO.5083.C2	LIPLESS1 [Antirrhinum majus]	1.47350940702073
35.2	not assigned.unknown	MICRO.5302.C1	wound-inducible proteinase inhibitor I pir__S66278 serine proteinase inhibitor - potato (fragment)	1.58079145824999
35.2	not assigned.unknown	MICRO.5306.C1	No Hits Found	1.39653696269277
35.2	not assigned.unknown	MICRO.5482.C2	lipid transfer protein 2 [Lycopersicon pennellii]	1.90172375515276
35.2	not assigned.unknown	MICRO.5528.C3	At2g35860 [Arabidopsis thaliana] gb_AAM13188.1_ unknown protein [Arabidopsis thaliana] ref_NP_850253.1_ beta-Ig-H3 domain-containing protein / fasciclin domain-containing protein [Arabidopsis thaliana]	1.27367569758605
35.2	not assigned.unknown	MICRO.5732.C1	copper homeostasis factor [Arabidopsis thaliana] emb_CAB87423.1_ copper homeostasis factor [Arabidopsis thaliana] gb_AAK32872.1_ AT3g56240/F18O21_200 [Arabidopsis thaliana] gb_AAL47423.1_ AT3g56240/F18O21_200 [Arabidopsis thaliana] gb_AAC33510.1_ ...	2.00807836909626
35.2	not assigned.unknown	MICRO.5732.C3	copper homeostasis factor [Arabidopsis thaliana] emb_CAB87423.1_ copper homeostasis factor [Arabidopsis thaliana] gb_AAK32872.1_ AT3g56240/F18O21_200 [Arabidopsis thaliana] gb_AAL47423.1_ AT3g56240/F18O21_200 [Arabidopsis thaliana] gb_AAC33510.1_ ...	1.38664094432359
35.2	not assigned.unknown	MICRO.5825.C2	No Hits Found	1.79425757716652
35.2	not assigned.unknown	MICRO.590.C8	60S ribosomal protein L37a [Gossypium hirsutum] sp_Q9XHE4_R37A_GOSHI 60S ribosomal protein L37a	1.04343334143172
35.2	not assigned.unknown	MICRO.5904.C1	unnamed protein product [Arabidopsis thaliana]	1.46103182524508
35.2	not assigned.unknown	MICRO.6078.C1	No Hits Found	1.07169818182927
35.2	not assigned.unknown	MICRO.6226.C1	hypothetical protein [Arabidopsis thaliana]	1.16322532917072
35.2	not assigned.unknown	MICRO.660.C1	ADR11 [Glycine max] pir__S33621 ADR11-2 protein - soybean (fragment)	1.03173694599046
35.2	not assigned.unknown	MICRO.660.C2	No Hits Found	1.3169940145244
35.2	not assigned.unknown	MICRO.6809.C3	Proteinase inhibitor II [Solanum tuberosum] sp_Q41489_IP2Y_SOLTU Proteinase inhibitor type II precursor pir__S24973 proteinase inhibitor II - potato	1.50291969441759
35.2	not assigned.unknown	MICRO.6862.C1	No Hits Found	1.21349705343068
35.2	not assigned.unknown	MICRO.7113.C3	No Hits Found	1.24562018508651
35.2	not assigned.unknown	MICRO.7133.C1	putative protein [Arabidopsis thaliana] emb_CAA18242.1_ putative protein [Arabidopsis thaliana] pir__T05325 hypothetical protein F1C12.90 - Arabidopsis thaliana ref_NP_193750.1_ expressed protein [Arabidopsis thaliana]	1.3446095763023
35.2	not assigned.unknown	MICRO.7140.C3	putative heat shock protein [Arabidopsis thaliana] gb_AAK76648.1_ putative heat shock protein [Arabidopsis thaliana] dbj_BAB01258.1_ heat shock transcription factor-like protein [Arabidopsis thaliana] ref_NP_188922.1_ heat shock transcription factor ...	1.37307520568025
35.2	not assigned.unknown	MICRO.7767.C1	putative disease resistance protein [Solanum demissum]	1.03903063039795
35.2	not assigned.unknown	MICRO.7835.C1	No Hits Found	1.08384052954467
35.2	not assigned.unknown	MICRO.7945.C1	unnamed protein product [Arabidopsis thaliana] gb_AAL90974.1_ AT3g25550/MWL2_17 [Arabidopsis thaliana] gb_AAL24216.1_ AT3g25550/MWL2_17 [Arabidopsis thaliana] ref_NP_566770.1_ expressed protein [Arabidopsis thaliana]	1.00325826589476
35.2	not assigned.unknown	MICRO.8183.C1	Similar to CCS1 [Arabidopsis thaliana] dbj_BAC41965.1_ unknown protein [Arabidopsis thaliana] pir__B96530 Similar to CCS1 [imported] - Arabidopsis thaliana ref_NP_564544.1_ cytochrome c biogenesis protein family [Arabidopsis thaliana]	1.61669023863046
35.2	not assigned.unknown	MICRO.8234.C1	unknown protein [Arabidopsis thaliana] emb_CAB79689.1_ putative protein [Arabidopsis thaliana] gb_AAO30065.1_ unknown protein [Arabidopsis thaliana] pir__T13451 hypothetical protein T17A13.130 - Arabidopsis thaliana ref_NP_194660.1_ expressed protei ...	1.98595962507757
35.2	not assigned.unknown	MICRO.8343.C1	putative coat protein [Nicotiana tabacum]	1.48872014545277
35.2	not assigned.unknown	MICRO.8427.C2	No Hits Found	2.6576177116851
35.2	not assigned.unknown	MICRO.8427.C4	No Hits Found	1.1721303389385
35.2	not assigned.unknown	MICRO.8456.C1	Avr9/Cf-9 rapidly elicited protein 216 [Nicotiana tabacum]	1.745378052136
35.2	not assigned.unknown	MICRO.8497.C1	At1g24268 [Arabidopsis thaliana] dbj_BAC42375.1_ unknown protein [Arabidopsis thaliana] ref_NP_849705.1_ expressed protein [Arabidopsis thaliana]	1.04179646151695
35.2	not assigned.unknown	MICRO.8562.C1	unnamed protein product [Arabidopsis thaliana] ref_NP_198885.1_ expressed protein [Arabidopsis thaliana]	1.76947934188983
35.2	not assigned.unknown	MICRO.8711.C2	No Hits Found	1.37940867098963
35.2	not assigned.unknown	MICRO.8770.C1	No Hits Found	1.70020009265556
35.2	not assigned.unknown	MICRO.8846.C2	lipid transfer protein [Nicotiana glauca]	1.69588858176495
35.2	not assigned.unknown	MICRO.9095.C1	proline-rich protein [Nicotiana alata] pir__S31096 proline-rich protein - Persian tobacco	2.12483527060597
35.2	not assigned.unknown	MICRO.9105.C1	tyramine hydroxycinnamoyl transferase [Solanum tuberosum]	2.2499772300258
35.2	not assigned.unknown	MICRO.9140.C1	No Hits Found	2.34840327587878
35.2	not assigned.unknown	MICRO.9243.C1	periaxin-like protein [Arabidopsis thaliana] pir__T49945 periaxin-like protein - Arabidopsis thaliana ref_NP_196515.1_ hydroxyproline-rich glycoprotein family protein [Arabidopsis thaliana]	1.47473419063854
35.2	not assigned.unknown	MICRO.9285.C1	At5g08050/F13G24_250 [Arabidopsis thaliana] gb_AAL47451.1_ AT5g08050/F13G24_250 [Arabidopsis thaliana]	1.06762212956254
35.2	not assigned.unknown	MICRO.9577.C1	unnamed protein product [Arabidopsis thaliana] ref_NP_201308.1_ expressed protein [Arabidopsis thaliana]	2.23228387614411
35.2	not assigned.unknown	MICRO.9651.C1	No Hits Found	2.10753507233151
35.2	not assigned.unknown	MICRO.9696.C1	putative protein [Arabidopsis thaliana] emb_CAB36549.1_ putative protein [Arabidopsis thaliana] pir__T04826 hypothetical protein F10M23.370 - Arabidopsis thaliana ref_NP_194433.1_ expressed protein [Arabidopsis thaliana]	1.09965238733234
35.2	not assigned.unknown	MICRO.9766.C1	No Hits Found	1.3334076563947
35.2	not assigned.unknown	MICRO.9798.C1	No Hits Found	1.01475252344025
35.2	not assigned.unknown	MICRO.9934.C1	hypothetical protein [Prunus persica]	1.16829618878304
35.2	not assigned.unknown	MICRO.9943.C1	ER33 protein [Lycopersicon esculentum]	1.6736055268202
35.2	not assigned.unknown	MICRO.9951.C2	No Hits Found	1.34047842177294
35.2	not assigned.unknown	POABI83TP	expressed protein [Arabidopsis thaliana] gb_AAM97023.1_ expressed protein [Arabidopsis thaliana] gb_AAF27062.1_ F4N2.22 [Arabidopsis thaliana] ref_NP_564956.1_ expressed protein [Arabidopsis thaliana]	1.26762543356957
35.2	not assigned.unknown	POACV40TV	polyphenol oxidase pir__T07096 catechol oxidase (EC 1.10.3.1) (allele POT32) - potato	1.03744823463164
35.2	not assigned.unknown	POAD763TV	PAR-1c [Nicotiana tabacum] pir__S62700 photoassimilate-responsive protein PAR-1c precursor - common tobacco	1.27804709051935
35.2	not assigned.unknown	POADC32TV	putative UDP-glucose dehydrogenase 1 [Nicotiana tabacum]	1.35132271460704
35.2	not assigned.unknown	POAE826TP	No Hits Found	2.62392493933282
35.2	not assigned.unknown	POAEC29TV	No Hits Found	1.74820054275663
35.2	not assigned.unknown	POCAE23TV	No Hits Found	1.42683540019823
35.2	not assigned.unknown	POCAI42TP	No Hits Found	1.4293409153918
35.2	not assigned.unknown	POCAY09TP	No Hits Found	1.19742044446161
35.2	not assigned.unknown	POCB954TP	hypothetical protein PGEC747E24.8 [Solanum demissum]	1.07874038940786
35.2	not assigned.unknown	POCBQ68TP	tachykinin 3 [Homo sapiens] gb_AAQ10788.1_ beta tachykinin 3 precursor variant 3 [Homo sapiens] gb_AAQ10787.1_ beta tachykinin 3 precursor variant 2 [Homo sapiens] gb_AAQ10786.1_ beta tachykinin 3 precursor variant 1 [Homo sapiens] gb_AAH32145.1_ ...	1.99224655657784
35.2	not assigned.unknown	POCCG29TP	No Hits Found	1.05370359387106
35.2	not assigned.unknown	POCCQ23TP	No Hits Found	1.25013060273711
35.2	not assigned.unknown	POCD192TV	hypothetical protein PGEC747E24.8 [Solanum demissum]	1.03812596357929
35.2	not assigned.unknown	PPCAE08TH	No Hits Found	1.7407848615603
35.2	not assigned.unknown	PPCAO63TH	unnamed protein product [Arabidopsis thaliana]	1.40035123835111
35.2	not assigned.unknown	PPCBE53TH	Multicystatin (MC) pir__S40305 multicystatin - potato gb_AAA16120.1_ multicystatin	2.26374755768782
35.2	not assigned.unknown	PPCBJ92TH	ribulose bisphosphate carboxylase [Solanum tuberosum] sp_P32764_RBS3_SOLTU Ribulose bisphosphate carboxylase small chain 3, chloroplast precursor (RuBisCO small subunit 3) pir__S31498 ribulose-bisphosphate carboxylase (EC 4.1.1.39) small chain - potato	1.02938778796457
35.2	not assigned.unknown	PPCCM31TH	No Hits Found	1.52245534760045
35.2	not assigned.unknown	SDBN001I09u.scf	No Hits Found	1.38622277222361
35.2	not assigned.unknown	SDBN001K17u.scf	No Hits Found	1.43554915593619
35.2	not assigned.unknown	SDBN003G05u.scf	unnamed protein product [Arabidopsis thaliana] gb_AAK82505.2_ AT5g43400/MWF20_9 [Arabidopsis thaliana] gb_AAN72286.1_ At5g43400/MWF20_9 [Arabidopsis thaliana] ref_NP_199153.1_ expressed protein [Arabidopsis thaliana]	2.32778125215624
35.2	not assigned.unknown	SDBN003I11u.scf	putative retroelement pol polyprotein-like [Solanum tuberosum]	1.02799492055353
35.2	not assigned.unknown	SDBN003P13u.scf	CTV.20 [Poncirus trifoliata]	2.19037991686549
35.2	not assigned.unknown	SDBN004O19u.scf	No Hits Found	1.34129740218184
35.2	not assigned.unknown	SSBN001H09u.scf	putative retroelement pol polyprotein-like [Solanum tuberosum]	1.31947750704315
35.2	not assigned.unknown	SSBN001O23u.scf	No Hits Found	1.72417220164591
35.2	not assigned.unknown	SSBN002A20u.scf	No Hits Found	1.44302319485795
35.2	not assigned.unknown	SSBN003O24u.scf	putative protein [Arabidopsis thaliana] pir__T51373 hypothetical protein F1N13_40 - Arabidopsis thaliana ref_NP_197094.1_ expressed protein [Arabidopsis thaliana]	1.07949336904395
35.2	not assigned.unknown	SSBT002D10x.scf	No Hits Found	1.08830079940309
35.2	not assigned.unknown	SSBT005A18x.scf	lipid transfer protein 2 [Lycopersicon pennellii]	1.63825736004113
35.2	not assigned.unknown	STDB001K05u.scf	No Hits Found	1.17017437393993
35.2	not assigned.unknown	STMCA76TV	No Hits Found	1.53144234923571
35.2	not assigned.unknown	STMCR34TV	cotton fiber expressed protein 1 [Gossypium hirsutum] pir__T09820 fiber protein 1 [imported] - upland cotton	1.29369142677328
35.2	not assigned.unknown	STMDP89TH	putative leucine-rich repeat family protein [Gossypium hirsutum]	1.12867761699885
35.2	not assigned.unknown	STMDW41TV	No Hits Found	1.2432319255234
35.2	not assigned.unknown	STMET82TV	unknown protein [Oryza sativa (japonica cultivar-group)] dbj_BAD09734.1_ unknown protein [Oryza sativa (japonica cultivar-group)] dbj_BAD09220.1_ unknown protein [Oryza sativa (japonica cultivar-group)]	1.07342267587805
35.2	not assigned.unknown	STMHH07TV	No Hits Found	1.00655909345654
35.2	not assigned.unknown	STMHP18TV	No Hits Found	1.54157358061253
35.2	not assigned.unknown	STMHW56TV	No Hits Found	1.27805313884261
35.2	not assigned.unknown	STMIB94TV	expressed protein [Arabidopsis thaliana]	1.85393841370397
35.2	not assigned.unknown	STMIJ29TV	No Hits Found	1.2839853523473
35.2	not assigned.unknown	STMJL35TV	No Hits Found	1.10837663103104
35.2	not assigned.unknown	STMJM92TV	Protein ycf2 emb_CAC88087.1_ ycf2 protein [Atropa belladonna] ref_NP_783274.1_ Ycf2 [Atropa belladonna]	1.15307515198629
35.2	not assigned.unknown	STMJN01TV	No Hits Found	1.39491233068334
35.2	not assigned.unknown	TBSK00279FH03.t3m.scf	No Hits Found	1.03174783623427
35.2	not assigned.unknown	TBSK00392FA08.t3m.scf	No Hits Found	1.3813774870946
35.2	not assigned.unknown	TBSK00537FE09.t3m.scf	No Hits Found	1.44505871764744
35.2	not assigned.unknown	TBSK00785FB05.t3m.scf	No Hits Found	1.51980483651313
35.2	not assigned.unknown	TBSK00801FC09.t3m.scf	No Hits Found	1.29311033922765
35.2	not assigned.unknown	TBSK00869FA05t3m.scf	No Hits Found	1.48550045855035
35.2	not assigned.unknown	TBSK01154FA02.t3m.scf	No Hits Found	1.85003631352626
35.2	not assigned.unknown	TBSK01624Fh04.t3m.scf	Probable serine protease inhibitor 6 precursor (AM66) gb_AAC49602.1_ Kunitz-type proteinase inhibitor pir__S66277 Kunitz-type proteinase inhibitor - potato	1.32428796785717
35.2	not assigned.unknown	TBSK01706Fg02.t3m.scf	No Hits Found	2.10869561035858
35.2	not assigned.unknown	TBSK01763Fc11.t3m.scf	p340/p34021 [Solanum tuberosum] pir__S05595 trypsin inhibitor (Kunitz) homolog (clone p340/p34021) precursor - potato (fragment)	1.68024090114389
35.2	not assigned.unknown	TBSK01838Fb02.t3m.scf	No Hits Found	1.4949760518586
35.2	not assigned.unknown	TBSK01987FF07.t3m.scf	p340/p34021 [Solanum tuberosum] pir__S05595 trypsin inhibitor (Kunitz) homolog (clone p340/p34021) precursor - potato (fragment)	1.24378623952118
35.2	not assigned.unknown	TBSK02099FG11.t3m.scf	No Hits Found	1.60467820213258
35.2	not assigned.unknown	TBSK02401FA01.t3m.scf	No Hits Found	1.09361396393151
35.2	not assigned.unknown	TBSK02874FH06.t3m.scf	proteinase inhibitor II [Solanum tuberosum] emb_CAA27408.1_ unnamed protein product [Solanum tuberosum] prf__1301308A proteinase inhibitor II	1.0757723144486
35.2	not assigned.unknown	TBSK02966FH02.t3m.scf	No Hits Found	1.42802751595489
35.2	not assigned.unknown	TBSK03194FC02.t3m.scf	No Hits Found	1.15179047803988
35.2	not assigned.unknown	TBSK03545FH05.t3m.scf	No Hits Found	1.6407586175297
35.2	not assigned.unknown	TBSK03583FC07.t3m.scf	aspartic proteinase inhibitor precursor P8G5 [Solanum tuberosum]	1.06483028510176
35.2	not assigned.unknown	TBSK03621FF09.t3m.scf	No Hits Found	1.77008399813755
35.2	not assigned.unknown	TBSK03635FG11.t3m.scf	No Hits Found	1.62522907768586
35.2	not assigned.unknown	TBSK03731FG11.t3m.scf	No Hits Found	1.52106185368636
35.2	not assigned.unknown	TBSK03752FA08.t3m.scf	No Hits Found	1.40379550612911
35.2	not assigned.unknown	TBSK04012FG04.t3m.scf	pseudothionin St1 precursor - potato (strain cv. Bintje) sp_P20346_P322_SOLTU Probable protease inhibitor P322 precursor emb_CAA31577.1_ put. preprotein (AA -27 to 47) [Solanum tuberosum]	1.18965378010837
35.2	not assigned.unknown	TBSK04176FD12.t3m.scf	No Hits Found	1.91968913936313
35.2	not assigned.unknown	TBSK04345Fc01.t3m.scf	Aspartic protease inhibitor 9 (Novel inhibitor of cathepsin D) (NID)	1.25044294310503
35.2	not assigned.unknown	TBSK04996FA04.t3m.scf	No Hits Found	1.71819336624606
