# Supplementary material for: Transcriptional and Metabolic Profiling of Potato Plants Expressing a Plastid-Targeted Electron Shuttle Reveal Modulation of Genes Associated to Drought Tolerance by Chloroplast Redox Poise
Source: Int J Mol Sci. 2020 Sep 29;21(19):7199. doi: 10.3390/ijms21197199 (PMC7582712; doi:10.3390/ijms21197199)
Supplement: Supplementary file 1 [file ijms-21-07199-s001.zip › Supplementary Table S2.xlsx]

## Sheet: Drought effect
Table S2. List of potato genes with altered expression patterns in response to drought in WT and Fld-expressing leaves (Figure 4).
BINCODE	NAME	IDENTIFIER	DESCRIPTION	log2(Drought_vs_Control_inWT)	log2(Drought_vs_Control_in_Stpfld252)
1.1.1.1	PS.lightreaction.photosystem II.LHC-II	bf_mxlfxxxx_0006c04.t3m.scf	No Hits Found	-1.92561113523367	-1.29449617783266
1.1.1.1	PS.lightreaction.photosystem II.LHC-II	bf_mxlfxxxx_0014b07.t3m.scf	chlorophyll a/b binding protein (124 AA) [Raphanus sativus] sp_P14584_CB21_RAPSA Chlorophyll a-b binding of LHCII type I protein (CAB) (LHCP)	-5.72897444307727	-1.84422994393484
1.1.1.1	PS.lightreaction.photosystem II.LHC-II	cPRO2L10TH	chlorophyll a/b-binding protein precursor [Citrus limon]	-1.76171797176056	-1.02141915625363
1.1.1.1	PS.lightreaction.photosystem II.LHC-II	MICRO.16601.C1	putative alanine acetyl transferase [Arabidopsis thaliana] gb_AAK17146.1_ putative alanine acetyl transferase [Arabidopsis thaliana] pir__B84728 probable alanine acetyl transferase [imported] - Arabidopsis thaliana ref_NP_180763.1_ GCN5-related ...	-3.40539835329788	-1.6739065093896
1.1.1.1	PS.lightreaction.photosystem II.LHC-II	MICRO.331.C27	Chlorophyll a-b binding protein 3C, chloroplast precursor (LHCII type I CAB-3C) (LHCP) pir__CDTO3C chlorophyll a/b-binding protein 3C precursor - tomato prf__1204205G protein 3C,chlorophyll binding	-4.0315121909108	-2.22754310788381
1.1.1.1	PS.lightreaction.photosystem II.LHC-II	MICRO.331.C5	chlorophyll a/b-binding protein Cab-3C	-2.95946185310278	-1.21678822582127
1.1.1.1	PS.lightreaction.photosystem II.LHC-II	MICRO.331.C60	chlorophyll a/b binding protein	-1.5026086768812	-1.34237960354569
1.1.1.1	PS.lightreaction.photosystem II.LHC-II	MICRO.331.C76	Chlorophyll a-b binding protein 3C, chloroplast precursor (LHCII type I CAB-3C) (LHCP) pir__CDTO3C chlorophyll a/b-binding protein 3C precursor - tomato prf__1204205G protein 3C,chlorophyll binding	-2.42847048475087	-1.94354860391496
1.1.1.1	PS.lightreaction.photosystem II.LHC-II	MICRO.331.C79	chlorophyll a/b binding protein	-1.8432394772984	-1.11670557801705
1.1.1.1	PS.lightreaction.photosystem II.LHC-II	MICRO.331.C84	Chlorophyll a-b binding protein 3C, chloroplast precursor (LHCII type I CAB-3C) (LHCP) pir__CDTO3C chlorophyll a/b-binding protein 3C precursor - tomato prf__1204205G protein 3C,chlorophyll binding	-3.13936976248828	-1.78308475482526
1.1.1.1	PS.lightreaction.photosystem II.LHC-II	MICRO.331.C85	chlorophyll a/b binding protein	-2.39737898039406	-1.23393684896208
1.1.1.1	PS.lightreaction.photosystem II.LHC-II	MICRO.331.C87	Chlorophyll a-b binding protein 3C, chloroplast precursor (LHCII type I CAB-3C) (LHCP) pir__CDTO3C chlorophyll a/b-binding protein 3C precursor - tomato prf__1204205G protein 3C,chlorophyll binding	-2.83764926328603	-1.29269645783667
1.1.1.1	PS.lightreaction.photosystem II.LHC-II	MICRO.331.C89	Chlorophyll a-b binding protein 3C, chloroplast precursor (LHCII type I CAB-3C) (LHCP) pir__CDTO3C chlorophyll a/b-binding protein 3C precursor - tomato prf__1204205G protein 3C,chlorophyll binding	-4.88254052557303	-4.12843622431192
1.1.1.1	PS.lightreaction.photosystem II.LHC-II	MICRO.331.C9	Chlorophyll a-b binding protein 3C, chloroplast precursor (LHCII type I CAB-3C) (LHCP) pir__CDTO3C chlorophyll a/b-binding protein 3C precursor - tomato prf__1204205G protein 3C,chlorophyll binding	-2.20483051383425	-1.65502630791584
1.1.1.1	PS.lightreaction.photosystem II.LHC-II	MICRO.331.C90	Chlorophyll a-b binding protein 3C, chloroplast precursor (LHCII type I CAB-3C) (LHCP) pir__CDTO3C chlorophyll a/b-binding protein 3C precursor - tomato prf__1204205G protein 3C,chlorophyll binding	-1.47441848875619	-1.06061666323744
1.1.1.1	PS.lightreaction.photosystem II.LHC-II	MICRO.331.C91	chlorophyll a/b binding protein	-3.62336219400331	-2.06738825179523
1.1.1.1	PS.lightreaction.photosystem II.LHC-II	MICRO.4180.C3	chlorophyll a,b binding protein type I [Solanum tuberosum]	-1.48033321650083	-1.5014598998904
1.1.1.1	PS.lightreaction.photosystem II.LHC-II	PPCCP40TH	Chlorophyll a-b binding protein AB80, chloroplast precursor (LHCII type I CAB-AB80) (LHCP) pir__CDPM80 chlorophyll a/b-binding protein AB80 precursor - garden pea gb_AAA63413.1_ cab precursor gb_AAA33651.1_ polypeptide 15 precursor prf__1006296A ...	-4.81539071871715	-2.27484863959283
1.1.1.1	PS.lightreaction.photosystem II.LHC-II	ACDA03876C12.T3m.scf	chlorophyll a/b-binding protein Cab10A - tomato sp_P27524_CB4A_LYCES Chlorophyll A-B binding protein CP24 10A, chloroplast precursor (CAB-10A) (LHCP) gb_AAA34143.1_ a-binding protein	-1.1710064861052	-0.052811838260105
1.1.1.1	PS.lightreaction.photosystem II.LHC-II	bf_mxlfxxxx_0014h09.t3m.scf	chlorophyll a/b-binding protein type I precursor - tomato	-1.67377380212922	-0.744707355719964
1.1.1.1	PS.lightreaction.photosystem II.LHC-II	bf_stolxxxx_0067b07.t3m.scf	No Hits Found	-1.22227932139267	-0.92022692683758
1.1.1.1	PS.lightreaction.photosystem II.LHC-II	cSTB47B7TH	fructose-1,6-bisphosphatase precursor [Solanum tuberosum]	-1.4911547571512	-0.0476998209729729
1.1.1.1	PS.lightreaction.photosystem II.LHC-II	cSTB47M21TH	Chlorophyll a-b binding protein 4, chloroplast precursor (LHCII type I CAB-4) (LHCP) pir__S10857 chlorophyll a/b-binding protein precursor - tomato gb_AAA34141.1_ chlorophyll a/b-binding protein precursor	-1.02035799277053	-0.0497940151062792
1.1.1.1	PS.lightreaction.photosystem II.LHC-II	MICRO.331.C18	Chlorophyll a-b binding protein 1B, chloroplast precursor (LHCII type I CAB-1B) (LHCP) pir__CDTO1B chlorophyll a/b-binding protein 1B precursor - tomato gb_AAA34147.1_ chlorophyll a/b-binding protein Cab-1B	-1.0598786277788	-0.0781333044126278
1.1.1.1	PS.lightreaction.photosystem II.LHC-II	MICRO.331.C57	chlorophyll a/b binding protein (124 AA) [Raphanus sativus] sp_P14584_CB21_RAPSA Chlorophyll a-b binding of LHCII type I protein (CAB) (LHCP)	-1.62870597717242	-0.953218184667278
1.1.1.1	PS.lightreaction.photosystem II.LHC-II	MICRO.4155.C3	chlorophyll a/b-binding protein Cab10B - tomato sp_P27525_CB4B_LYCES Chlorophyll A-B binding protein CP24 10B, chloroplast precursor (CAB-10B) (LHCP) gb_AAA34146.1_ chlorophyll b-binding protein	-1.53362207872555	-0.193857683876107
1.1.1.1	PS.lightreaction.photosystem II.LHC-II	MICRO.4155.C4	chlorophyll a/b-binding protein Cab10A - tomato sp_P27524_CB4A_LYCES Chlorophyll A-B binding protein CP24 10A, chloroplast precursor (CAB-10A) (LHCP) gb_AAA34143.1_ a-binding protein	-1.30190152433948	-0.137044575588133
1.1.1.1	PS.lightreaction.photosystem II.LHC-II	MICRO.4177.C1	Type I (26 kD) CP29 polypeptide [Lycopersicon esculentum]	-1.09809797924365	-0.316218587513007
1.1.1.1	PS.lightreaction.photosystem II.LHC-II	MICRO.4177.C2	chlorophyll a/b-binding protein type I precursor - tomato	-1.21001708424674	-0.277931996720766
1.1.1.1	PS.lightreaction.photosystem II.LHC-II	MICRO.4177.C7	chlorophyll a/b-binding protein type I precursor - tomato	-1.19725138899542	-0.384318937199012
1.1.1.1	PS.lightreaction.photosystem II.LHC-II	MICRO.4177.C9	chlorophyll a/b-binding protein type I precursor - tomato	-1.56907245576554	-0.209953598754961
1.1.1.1	PS.lightreaction.photosystem II.LHC-II	MICRO.4180.C4	LHCII type II chlorophyll a/b-binding protein [Vigna radiata]	-1.10634781088515	-0.194572474238758
1.1.1.1	PS.lightreaction.photosystem II.LHC-II	MICRO.4519.C1	LHCII type III [Lycopersicon esculentum] sp_P27489_CB23_LYCES Chlorophyll a-b binding protein 13, chloroplast precursor (LHCII type III CAB-13) pir__CDTO33 chlorophyll a/b-binding protein type III precursor (cab-13) - tomato	-1.49498598775563	-0.258811850025143
1.1.1.1	PS.lightreaction.photosystem II.LHC-II	ACDA03879D03.T3m.scf	No Hits Found	1.52011477899084	1.05111626934507
1.1.1.1	PS.lightreaction.photosystem II.LHC-II	bf_stolxxxx_0042g10.t3m.scf	No Hits Found	1.29415797546547	1.6156695585679
1.1.1.1	PS.lightreaction.photosystem II.LHC-II	MICRO.8209.C1	unknown [Arabidopsis thaliana] gb_AAD20414.1_ expressed protein [Arabidopsis thaliana] gb_AAF61626.1_ stress enhanced protein 2	1.14628021444893	1.21020693266548
1.1.1.1	PS.lightreaction.photosystem II.LHC-II	POAC705TP	unknown [Arabidopsis thaliana] gb_AAD20414.1_ expressed protein [Arabidopsis thaliana] gb_AAF61626.1_ stress enhanced protein 2	1.26996541938471	1.27723572272313
1.1.1.2	PS.lightreaction.photosystem II.PSII polypeptide subunits	bf_ivrootxx_0037g11.t3m.scf	23 kDa oxygen evolving protein of photosystem II [Solanum tuberosum] sp_P93566_PSBP_SOLTU Oxygen-evolving enhancer protein 2, chloroplast precursor (OEE2) (23 kDa subunit of oxygen evolving system of photosystem II) (OEC 23 kDa subunit) (23 kDa ...	-1.6225455815568	-0.789913309820086
1.1.1.2	PS.lightreaction.photosystem II.PSII polypeptide subunits	bf_mxlfxxxx_0008e01.t3m.scf	thylakoid lumen protein, chloroplast precursor [Arabidopsis thaliana]	-1.65310780293586	-0.0211777086923419
1.1.1.2	PS.lightreaction.photosystem II.PSII polypeptide subunits	cSTB45M24TH	photosystem II oxygen-evolving complex protein 3 [Lycopersicon esculentum]	-1.66681019402551	-0.586507196517124
1.1.1.2	PS.lightreaction.photosystem II.PSII polypeptide subunits	MICRO.1102.C1	23 kDa oxygen evolving protein of photosystem II [Solanum tuberosum] sp_P93566_PSBP_SOLTU Oxygen-evolving enhancer protein 2, chloroplast precursor (OEE2) (23 kDa subunit of oxygen evolving system of photosystem II) (OEC 23 kDa subunit) (23 kDa ...	-1.0402857737386	-0.429941385496695
1.1.1.2	PS.lightreaction.photosystem II.PSII polypeptide subunits	MICRO.1149.C2	protein of photosystem II [Spinacia oleracea] sp_Q41387_PSBW_SPIOL Photosystem II reaction center W protein, chloroplast precursor (PSII 6.1 kDa protein) pir__S53025 photosystem II protein psbW - spinach	-1.59668966895336	-0.956375750777203
1.1.1.2	PS.lightreaction.photosystem II.PSII polypeptide subunits	MICRO.13164.C1	At2g30570/T6B20.8 [Arabidopsis thaliana] gb_AAM64951.1_ photosystem II reaction center 6.1KD protein [Arabidopsis thaliana] gb_AAB63080.1_ photosystem II reaction center 6.1KD protein [Arabidopsis thaliana] gb_AAK53032.1_ At2g30570/T6B20.8 ...	-1.16808392853304	-0.368445714022013
1.1.1.2	PS.lightreaction.photosystem II.PSII polypeptide subunits	MICRO.2391.C2	hypothetical protein [Gossypium hirsutum] sp_P31336_PST2_GOSHI Photosystem II 5 kDa protein, chloroplast precursor (PSII-T) (Light-regulated unknown 11 kDa protein) pir__S21023 photosystem II protein psbT - upland cotton	-2.15111675719916	-0.78415707087569
1.1.1.2	PS.lightreaction.photosystem II.PSII polypeptide subunits	MICRO.5278.C1	Photosystem II core complex proteins psbY, chloroplast precursor (L-arginine metabolising enzyme) (L-AME) [Contains: Photosystem II protein psbY-1 (psbY-A1)	-1.5198080137825	-0.512549587341812
1.1.1.2	PS.lightreaction.photosystem II.PSII polypeptide subunits	MICRO.5423.C2	ultraviolet-B-repressible protein [Gossypium hirsutum]	-1.26689538144761	-0.264785739399271
1.1.1.2	PS.lightreaction.photosystem II.PSII polypeptide subunits	MICRO.5884.C1	unknown [Arabidopsis thaliana] gb_AAM19854.1_ AT3g55330/T26I12_210 [Arabidopsis thaliana] emb_CAB75767.1_ putative protein [Arabidopsis thaliana] gb_AAL31885.1_ AT3g55330/T26I12_210 [Arabidopsis thaliana] sp_P82538_TL26_ARATH Thylakoid lumenal 25.6 ...	-1.13257148509769	-0.539465389003086
1.1.1.2	PS.lightreaction.photosystem II.PSII polypeptide subunits	MICRO.81.C1	photosystem II oxygen-evolving complex protein 3 [Lycopersicon esculentum]	-1.46072349535717	-0.576490098567888
1.1.1.2	PS.lightreaction.photosystem II.PSII polypeptide subunits	POABK52TV	23 kDa oxygen evolving protein of photosystem II [Solanum tuberosum] sp_P93566_PSBP_SOLTU Oxygen-evolving enhancer protein 2, chloroplast precursor (OEE2) (23 kDa subunit of oxygen evolving system of photosystem II) (OEC 23 kDa subunit) (23 kDa ...	-1.62059767121648	-0.804432434899109
1.1.1.2	PS.lightreaction.photosystem II.PSII polypeptide subunits	cPRO1H19TH	Photosystem II 22 kDa protein, chloroplast precursor (CP22) gb_AAG48610.1_ photosystem II 22 kDa protein precursor [Solanum sogarandinum]	0.190147517890985	1.0352377705075
1.1.1.2	PS.lightreaction.photosystem II.PSII polypeptide subunits	MICRO.4182.C1	Photosystem II 22 kDa protein, chloroplast precursor (CP22) gb_AAG48610.1_ photosystem II 22 kDa protein precursor [Solanum sogarandinum]	0.493846307194769	1.34471769784114
1.1.1.2	PS.lightreaction.photosystem II.PSII polypeptide subunits	MICRO.5498.C1	Unknown protein [Arabidopsis thaliana] sp_O49292_TL30_ARATH Thylakoid lumenal 29.8 kDa protein, chloroplast precursor pir__G96799 hypothetical protein F22K20.16 [imported] - Arabidopsis thaliana	0.843116088225177	1.82955076002296
1.1.1.2	PS.lightreaction.photosystem II.PSII polypeptide subunits	bf_stolxxxx_0018c02.t7m.scf	No Hits Found	4.54001256992857	1.23282358417526
1.1.1.3	PS.lightreaction.photosystem II.biogenesis	STMCU10TH	putative photosystem II stability/assembly factor HCF136, chloroplast [Oryza sativa (japonica cultivar-group)]	-1.03876959181392	-0.742549750232946
1.1.2.1	PS.lightreaction.photosystem I.LHC-I	MICRO.4519.C3	chlorophyll a/b-binding protein type I precursor (cab-6A) - tomato gb_AAA34140.1_ chlorophyll a/b-binding protein prf__1402358A photosystem I protein CAB	-2.02701280486811	-1.13340528525266
1.1.2.1	PS.lightreaction.photosystem I.LHC-I	MICRO.1823.C3	chlorophyll a/b-binding protein [Lycopersicon esculentum] sp_P10708_CB12_LYCES Chlorophyll a-b binding protein 7, chloroplast precursor (LHCI type II CAB-7) pir__S07408 chlorophyll a/b-binding protein type II (cab-7) - tomato gb_AAA34159.1_ ...	-1.52318884083195	-0.598976447142132
1.1.2.1	PS.lightreaction.photosystem I.LHC-I	MICRO.5425.C1	At1g45474/F2G19.4 [Arabidopsis thaliana] gb_AAL32974.1_ At1g45474/F2G19.4 [Arabidopsis thaliana] gb_AAG50618.1_ light-harvesting complex protein [Arabidopsis thaliana] ref_NP_175137.1_ chlorophyll A-B binding protein, putative (LHCA5) [Arabidopsis ...	-1.7926752316814	-0.172331681535399
1.1.2.1	PS.lightreaction.photosystem I.LHC-I	MICRO.5899.C2	chlorophyll a/b-binding protein type III precursor - tomato prf__1609235A chlorophyll a/b binding protein	-1.2551195926759	-0.0589552970085681
1.1.2.1	PS.lightreaction.photosystem I.LHC-I	MICRO.6229.C1	chlorophyll a/b-binding protein (cab-12) - tomato	-1.11644554023426	-0.291336406624797
1.1.2.1	PS.lightreaction.photosystem I.LHC-I	PPCBL09TH	chlorophyll a/b-binding protein [Lycopersicon esculentum] sp_P10708_CB12_LYCES Chlorophyll a-b binding protein 7, chloroplast precursor (LHCI type II CAB-7) pir__S07408 chlorophyll a/b-binding protein type II (cab-7) - tomato gb_AAA34159.1_ ...	-1.54889582700615	-0.587642245959374
1.1.2.1	PS.lightreaction.photosystem I.LHC-I	STMJK18TV	Contains similarity to a chlorophyll a/b-binding protein type II from Arabidopsis thaliana gi_S46295 and contains a chlorophyll A-B binding proteins PF_00504 domain pir__H86324 hypothetical protein T29M8.2 - Arabidopsis thaliana	-1.58769515445925	-0.497215239802189
1.1.2.2	PS.lightreaction.photosystem I.PSI polypeptide subunits	bf_mxlfxxxx_0069g12.t3m.scf	No Hits Found	-1.2687105453838	-1.11903519361269
1.1.2.2	PS.lightreaction.photosystem I.PSI polypeptide subunits	bf_mxlfxxxx_0065f01.t3m.scf	putative photosystem I reaction centre PSI-D subunit precursor [Solanum tuberosum]	-1.53629550127207	-0.749344948155931
1.1.2.2	PS.lightreaction.photosystem I.PSI polypeptide subunits	MICRO.1036.C1	unnamed protein product [Spinacia oleracea] sp_P12354_PSAE_SPIOL Photosystem I reaction center subunit IV, chloroplast precursor (PSI-E) pir__F1SP4 photosystem I chain IV precursor - spinach	-1.16085964560099	-0.0249185533634257
1.1.2.2	PS.lightreaction.photosystem I.PSI polypeptide subunits	MICRO.1036.C8	Photosystem I reaction center subunit IV A, chloroplast precursor (PSI-E A) pir__T16962 photosystem I chain PSI-E - wood tobacco gb_AAB31704.1_ photosystem I subunit PSI-E [Nicotiana sylvestris]	-1.22807202457123	-0.826782299638346
1.1.2.2	PS.lightreaction.photosystem I.PSI polypeptide subunits	MICRO.1823.C4	photosystem I reaction center subunit X psaK [Nicotiana tabacum]	-1.09732318169549	-0.490974623021948
1.1.2.2	PS.lightreaction.photosystem I.PSI polypeptide subunits	MICRO.3206.C2	putative photosystem I subunit III precursor [Nicotiana tabacum]	-1.79909181214043	-0.596238838707469
1.1.2.2	PS.lightreaction.photosystem I.PSI polypeptide subunits	MICRO.4177.C6	photosystem I-N subunit [Phaseolus vulgaris]	-1.2308009756797	-0.217285870795015
1.1.2.2	PS.lightreaction.photosystem I.PSI polypeptide subunits	MICRO.4583.C3	photosystem I subunit XI [Nicotiana attenuata]	-1.36607209128694	-0.345294851398933
1.1.2.2	PS.lightreaction.photosystem I.PSI polypeptide subunits	MICRO.4857.C1	unknown protein [Arabidopsis thaliana] gb_AAC33500.1_ expressed protein [Arabidopsis thaliana] gb_AAL38332.1_ unknown protein [Arabidopsis thaliana] sp_Q8LCA1_TP14_ARATH Thylakoid membrane phosphoprotein 14 kDa, chloroplast precursor pir__T02683 ...	-1.82183230701802	-0.499503261155743
1.1.2.2	PS.lightreaction.photosystem I.PSI polypeptide subunits	MICRO.9133.C1	photosystem I psaH protein [Nicotiana sylvestris] pir__T16958 photosystem I psaH precursor - wood tobacco	-2.37243413896165	-0.960284470106057
1.1.2.2	PS.lightreaction.photosystem I.PSI polypeptide subunits	MICRO.9133.C2	PSI-H precursor [Nicotiana sylvestris] pir__T15057 photosystem I protein psaH precursor - wood tobacco	-1.31493475681372	-0.53756621709957
1.1.2.2	PS.lightreaction.photosystem I.PSI polypeptide subunits	MICRO.9133.C3	PSI-H precursor [Nicotiana sylvestris] pir__T15058 photosystem I protein psaH precursor - wood tobacco	-1.01360167270434	-0.122136556317457
1.1.2.2	PS.lightreaction.photosystem I.PSI polypeptide subunits	MICRO.9253.C1	chloroplast photosystem I reaction center V [Camellia sinensis]	-1.85234531592329	-0.961427280352376
1.1.2.2	PS.lightreaction.photosystem I.PSI polypeptide subunits	MICRO.8413.C1	No Hits Found	0.743706556432428	1.17249701689933
1.1.3	PS.lightreaction.cytochrome b6/f	MICRO.6435.C1	unknown [Euphorbia esula]	-1.14987005939817	0.0369832902662548
1.1.3	PS.lightreaction.cytochrome b6/f	PPCBS38TH	putative Rieske Fe-S protein precursor [Solanum tuberosum]	-1.45603948994207	-0.549488962642307
1.1.4	PS.lightreaction.ATP synthase	MICRO.3162.C1	unknown [Arabidopsis thaliana]	-3.36259588924452	-1.21166132310857
1.1.4.2	PS.lightreaction.ATP synthase.beta subunit	bf_mxflxxxx_0005c10.t3m.scf	ATPase beta subunit [Nicotiana sylvestris]	2.80118177017916	2.54081508165196
1.1.4.7	PS.lightreaction.ATP synthase.delta chain	MICRO.4727.C1	chloroplast ATP synthase (delta subunit) [Nicotiana tabacum] sp_P32980_ATPD_TOBAC ATP synthase delta chain, chloroplast precursor pir__S26198 H+-transporting two-sector ATPase (EC 3.6.3.14) delta chain precursor, chloroplast - common tobacco	-1.12084972361473	-0.283424193767353
1.1.40	PS.lightreaction.cyclic electron flow-chlororespiration	bf_ivrootxx_0007e11.t3m.scf	plastid quinol oxidase [Lycopersicon esculentum] gb_AAG18449.1_ plastid quinol oxidase [Lycopersicon esculentum] gb_AAG02287.1_ plastid terminal oxidase [Lycopersicon esculentum] gb_AAG02286.1_ plastid terminal oxidase [Lycopersicon esculentum]	-1.53608285589847	-1.16335388668304
1.1.40	PS.lightreaction.cyclic electron flow-chlororespiration	MICRO.13185.C1	expansin11 [Lycopersicon esculentum]	-2.81100311419515	-3.21094936317471
1.1.40	PS.lightreaction.cyclic electron flow-chlororespiration	MICRO.16156.C1	expansin2 [Lycopersicon esculentum] gb_AAC64201.1_ expansin [Lycopersicon esculentum]	-5.10562500053596	-2.79159592766203
1.1.40	PS.lightreaction.cyclic electron flow-chlororespiration	MICRO.12383.C1	putative antifreeze glycoprotein precursor [Oryza sativa] gb_AAL58965.1_ putative antifreeze glycoprotein precursor [Oryza sativa]	-1.48446971695588	0.317200209905231
1.1.40	PS.lightreaction.cyclic electron flow-chlororespiration	MICRO.5555.C2	unknown protein [Arabidopsis thaliana] gb_AAO63369.1_ At4g11960 [Arabidopsis thaliana] ref_NP_192933.2_ expressed protein [Arabidopsis thaliana]	-1.06156006811272	0.18733496832126
1.1.40	PS.lightreaction.cyclic electron flow-chlororespiration	MICRO.8597.C1	Hypothetical Protein [Arabidopsis thaliana] pir__H96670 hypothetical protein F13O11.8 [imported] - Arabidopsis thaliana	-2.00736242319404	0.0946813449793407
1.1.40	PS.lightreaction.cyclic electron flow-chlororespiration	MICRO.9271.C1	unknown protein [Arabidopsis thaliana] gb_AAK59530.1_ unknown protein [Arabidopsis thaliana] dbj_BAB02315.1_ unnamed protein product [Arabidopsis thaliana] ref_NP_566528.1_ expressed protein [Arabidopsis thaliana]	-1.12838170019916	-0.54825778542596
1.1.40	PS.lightreaction.cyclic electron flow-chlororespiration	SDBN005H10u.scf	plastid quinol oxidase [Lycopersicon esculentum] gb_AAG18449.1_ plastid quinol oxidase [Lycopersicon esculentum] gb_AAG02287.1_ plastid terminal oxidase [Lycopersicon esculentum] gb_AAG02286.1_ plastid terminal oxidase [Lycopersicon esculentum]	-1.05177097727427	-0.944017675826023
1.1.40	PS.lightreaction.cyclic electron flow-chlororespiration	MICRO.8460.C1	putative protein [Arabidopsis thaliana] emb_CAB78239.1_ putative protein [Arabidopsis thaliana] pir__T06603 hypothetical protein F16J13.30 - Arabidopsis thaliana	0.820754982694941	1.42904385200461
1.1.40	PS.lightreaction.cyclic electron flow-chlororespiration	POAE739TP	unknown protein [Arabidopsis thaliana] ref_NP_849422.1_ expressed protein [Arabidopsis thaliana] ref_NP_849423.1_ expressed protein [Arabidopsis thaliana] ref_NP_567672.1_ expressed protein [Arabidopsis thaliana]	0.834476355745958	1.4508284229836
1.1.5.1	PS.lightreaction.other electron carrier (ox/red).plastocyanin	MICRO.4322.C1	unnamed protein product [Lycopersicon esculentum] sp_P17340_PLAS_LYCES Plastocyanin, chloroplast precursor pir__S05303 plastocyanin precursor - tomato	-1.15125117413197	-0.0703717406155473
1.1.5.2	PS.lightreaction.other electron carrier (ox/red).ferredoxin	MICRO.6185.C1	PREDICTED P0493A04.32 gene product [Oryza sativa (japonica cultivar-group)] ref_XP_482782.1_ unknown protein [Oryza sativa (japonica cultivar-group)] dbj_BAD09597.1_ unknown protein [Oryza sativa (japonica cultivar-group)]	-2.84103124047983	-2.67376945320715
1.1.5.2	PS.lightreaction.other electron carrier (ox/red).ferredoxin	bf_mxflxxxx_0070d09.t3m.scf	non-photosynthetic ferredoxin [Citrus sinensis] pir__S62722 ferredoxin [2Fe-2S] fd1 precursor, non-photosynthetic - sweet orange	0.0656979155368687	-1.2307780250175
1.1.5.2	PS.lightreaction.other electron carrier (ox/red).ferredoxin	MICRO.9842.C1	non-photosynthetic ferredoxin [Citrus sinensis] pir__S62722 ferredoxin [2Fe-2S] fd1 precursor, non-photosynthetic - sweet orange	0.241512853106162	-1.16953178903687
1.1.5.2	PS.lightreaction.other electron carrier (ox/red).ferredoxin	MICRO.11295.C1	ferredoxin I [Solanum tuberosum]	-1.09603868255249	0.0746926858403469
1.1.5.2	PS.lightreaction.other electron carrier (ox/red).ferredoxin	MICRO.5835.C1	At3g16240 [Arabidopsis thaliana] dbj_BAB01265.1_ unnamed protein product [Arabidopsis thaliana] gb_AAK68807.1_ Unknown protein [Arabidopsis thaliana] ref_NP_188246.1_ ferredoxin-related [Arabidopsis thaliana]	-1.12206842325341	0.055721591729176
1.1.5.2	PS.lightreaction.other electron carrier (ox/red).ferredoxin	bf_mxflxxxx_0058h06.t3m.scf	putative ferredoxin [Lycopersicon esculentum]	1.4225725368379	0.56028465832875
1.1.5.2	PS.lightreaction.other electron carrier (ox/red).ferredoxin	cSTB41K8TH	At3g16240 [Arabidopsis thaliana] dbj_BAB01265.1_ unnamed protein product [Arabidopsis thaliana] gb_AAK68807.1_ Unknown protein [Arabidopsis thaliana] ref_NP_188246.1_ ferredoxin-related [Arabidopsis thaliana]	-0.404433716275995	1.11529681459199
1.1.5.3	PS.lightreaction.other electron carrier (ox/red).ferredoxin reductase	MICRO.4050.C1	ferredoxin--NADP(+) reductase [Nicotiana tabacum] sp_O04977_FENR_TOBAC Ferredoxin--NADP reductase, leaf-type isozyme, chloroplast precursor (FNR) pir__T04079 ferredoxin-NADP reductase (EC 1.18.1.2) - common tobacco	-1.47850337436944	-0.647627342984801
1.1.5.4	PS.lightreaction.other electron carrier (ox/red).ferredoxin oxireductase	bf_arrayxxx_0073e07.t7m.scf	B1147A04.9 [Oryza sativa (japonica cultivar-group)] dbj_BAB86192.1_ B1147A04.9 [Oryza sativa (japonica cultivar-group)]	1.19170059948619	1.49088134790645
1.1.5.4	PS.lightreaction.other electron carrier (ox/red).ferredoxin oxireductase	cSTB48A12TH	hypothetical protein [Arabidopsis thaliana] gb_AAM91300.1_ unknown protein [Arabidopsis thaliana] gb_AAM20557.1_ unknown protein [Arabidopsis thaliana] ref_NP_566344.2_ phytochromobilin:ferredoxin oxidoreductase, chloroplast / phytochromobilin ...	1.64438400089871	1.91893827987207
1.1.5.4	PS.lightreaction.other electron carrier (ox/red).ferredoxin oxireductase	MICRO.10180.C1	phytochromobilin:ferredoxin oxidoreductase, chloroplast / phytochromobilin synthase (HY2) [Arabidopsis thaliana]	1.15522803402922	1.64175346865076
1.1.6	PS.lightreaction.NADH DH	bf_mxflxxxx_0033c02.t3m.scf	At1g74880/F9E10_27 [Arabidopsis thaliana] gb_AAK06871.1_ unknown protein [Arabidopsis thaliana] gb_AAK95275.1_ At1g74880/F9E10_27 [Arabidopsis thaliana] gb_AAD55288.1_ ESTs gb_AA042183 and gb_R86825 come from this gene. [Arabidopsis thaliana] ...	-1.19829245798651	0.459775787246112
1.1.6	PS.lightreaction.NADH DH	bf_mxlfxxxx_0067c07.t3m.scf	B1065E10.16 [Oryza sativa (japonica cultivar-group)] dbj_BAB90365.1_ B1065E10.16 [Oryza sativa (japonica cultivar-group)]	-1.1747188312999	-0.341229735880125
1.1.6	PS.lightreaction.NADH DH	cSTA16I11TH	No Hits Found	-1.18075186336011	-0.284487128291911
1.1.6	PS.lightreaction.NADH DH	bf_arrayxxx_0046h07.t7m.scf	unknown protein [Arabidopsis thaliana]	0.758877618560925	1.42564492334617
1.1.6	PS.lightreaction.NADH DH	MICRO.9084.C2	putative protein [Arabidopsis thaliana] emb_CAB37532.1_ putative protein [Arabidopsis thaliana] pir__T05619 hypothetical protein F20D10.40 - Arabidopsis thaliana ref_NP_195505.1_ expressed protein [Arabidopsis thaliana]	0.205175758834011	1.29696076917011
1.2.2	PS.photorespiration.glycolate oxydase	MICRO.770.C2	glycolate oxidase [Arabidopsis thaliana] gb_AAL69528.1_ AT3g14420/MOA2_2 [Arabidopsis thaliana] gb_AAL16164.1_ AT3g14420/MOA2_2 [Arabidopsis thaliana] gb_AAK96642.1_ AT3g14420/MOA2_2 [Arabidopsis thaliana] ref_NP_850584.1_ (S)-2-hydroxy-acid oxidase ...	-1.05542801816546	-1.76003387213678
1.2.2	PS.photorespiration.glycolate oxydase	101C10AF.esd	glycolate oxidase	-0.93337687132287	-1.73349399596163
1.2.2	PS.photorespiration.glycolate oxydase	MICRO.5499.C1	glycolate oxidase [Arabidopsis thaliana] gb_AAO22568.1_ putative glycolate oxidase [Arabidopsis thaliana] ref_NP_188029.1_ (S)-2-hydroxy-acid oxidase, peroxisomal, putative / glycolate oxidase, putative / short chain alpha-hydroxy acid oxidase, ...	-1.63722867885232	-0.934766418076054
1.2.4.1	PS.photorespiration.glycine cleavage.P subunit	MICRO.2381.C1	P-Protein precursor [Solanum tuberosum] pir__T07826 aminomethyltransferase (EC 2.1.2.10) precursor - potato sp_O49954_GCSP_SOLTU Glycine dehydrogenase [decarboxylating], mitochondrial precursor (Glycine decarboxylase) (Glycine cleavage system P-protein)	0.92022552212746	1.65688786782317
1.2.4.2	PS.photorespiration.glycine cleavage.T subunit	MICRO.477.C1	T-protein [Solanum tuberosum] sp_P54260_GCST_SOLTU Aminomethyltransferase, mitochondrial precursor (Glycine cleavage system T protein) (GCVT) pir__S59948 aminomethyltransferase (EC 2.1.2.10) precursor - potato	-1.33631889290046	-0.389620462696014
1.2.4.2	PS.photorespiration.glycine cleavage.T subunit	MICRO.477.C2	T-protein [Solanum tuberosum] sp_P54260_GCST_SOLTU Aminomethyltransferase, mitochondrial precursor (Glycine cleavage system T protein) (GCVT) pir__S59948 aminomethyltransferase (EC 2.1.2.10) precursor - potato	-1.57290946955327	-0.202175904913659
1.2.6	PS.photorespiration.hydroxypyruvate reductase	bf_arrayxxx_0035b07.t7m.scf	Leucoanthocyanidin dioxygenase (LDOX) (Leucocyanidin oxygenase) (Leucoanthocyanidin hydroxylase) pir__S36233 leucoanthocyanidin dioxygenase (EC 1.14.11.-) - garden petunia	0.0417957261831763	1.52204683971813
1.2.6	PS.photorespiration.hydroxypyruvate reductase	bf_mxlfxxxx_0066h08.t3m.scf	hydroxyphenylpyruvate reductase (HPPR) [Solenostemon scutellarioides]	0.625341041437393	1.29527075439867
1.2.7	PS.photorespiration.glycerate kinase	MICRO.3584.C1	unknown protein [Arabidopsis thaliana] gb_AAK25866.1_ unknown protein [Arabidopsis thaliana] ref_NP_849912.1_ phosphoribulokinase/uridine kinase-related [Arabidopsis thaliana]	-1.67257381988692	-0.238358546008348
1.2.7	PS.photorespiration.glycerate kinase	SDBN003I18u.scf	unknown protein F5I6.13 [imported] - Arabidopsis thaliana gb_AAG52441.1_ unknown protein	-1.64848461464588	-0.330560679596022
1.3.10	PS.calvin cycle.Rib5P Isomerase	MICRO.8048.C1	ribose-5-phosphate isomerase [Spinacia oleracea]	-1.17307397490898	-0.124015616351858
1.3.11	PS.calvin cycle.RPE	MICRO.3072.C3	pentose-5-phosphate-3-epimerase [Solanum tuberosum] pir__S68407 ribulose-phosphate 3-epimerase (EC 5.1.3.1) precursor - potato (fragment) sp_Q43843_RPE_SOLTU Ribulose-phosphate 3-epimerase, chloroplast precursor (Pentose-5-phosphate 3-epimerase) ...	-1.57823530089794	-0.513739164760716
1.3.13	PS.calvin cycle.rubisco interacting	MICRO.4141.C2	unknown [Arabidopsis thaliana] gb_AAB87122.1_ expressed protein [Arabidopsis thaliana] sp_P10896_RCA_ARATH Ribulose bisphosphate carboxylase/oxygenase activase, chloroplast precursor (RuBisCO activase) (RA) gb_AAL06995.1_ At2g39730/T5I7.3_ ...	-1.22006688852599	0.118340109404159
1.3.13	PS.calvin cycle.rubisco interacting	MICRO.9108.C1	unknown protein [Arabidopsis thaliana] gb_AAO42203.1_ unknown protein [Arabidopsis thaliana] ref_NP_193746.3_ ribulose-1,5 bisphosphate carboxylase/oxygenase large subunit N-methyltransferase-related [Arabidopsis thaliana]	0.209611026835415	1.52256850488935
1.3.2	PS.calvin cycle.rubisco small subunit	cSTB34J1TH	ribulose bisphosphate carboxylase [Solanum tuberosum] sp_P26575_RBSA_SOLTU Ribulose bisphosphate carboxylase small chain 2A, chloroplast precursor (RuBisCO small subunit 2A) pir__RKPOS2 ribulose-bisphosphate carboxylase (EC 4.1.1.39) precursor small ...	-3.38325952879125	-1.82770127655116
1.3.2	PS.calvin cycle.rubisco small subunit	PPCBJ92TH	ribulose bisphosphate carboxylase [Solanum tuberosum] sp_P32764_RBS3_SOLTU Ribulose bisphosphate carboxylase small chain 3, chloroplast precursor (RuBisCO small subunit 3) pir__S31498 ribulose-bisphosphate carboxylase (EC 4.1.1.39) small chain - potato	-1.14564277033009	-1.42493439957475
1.3.2	PS.calvin cycle.rubisco small subunit	BPLI15I14TH	ribulose bisphosphate carboxylase [Solanum tuberosum] sp_P26575_RBSA_SOLTU Ribulose bisphosphate carboxylase small chain 2A, chloroplast precursor (RuBisCO small subunit 2A) pir__RKPOS2 ribulose-bisphosphate carboxylase (EC 4.1.1.39) precursor small ...	-2.12665490213612	-0.885271315617201
1.3.2	PS.calvin cycle.rubisco small subunit	BPLI8M18TH	ribulose bisphosphate carboxylase [Solanum tuberosum] sp_P26575_RBSA_SOLTU Ribulose bisphosphate carboxylase small chain 2A, chloroplast precursor (RuBisCO small subunit 2A) pir__RKPOS2 ribulose-bisphosphate carboxylase (EC 4.1.1.39) precursor small ...	-1.11912607366303	-0.119937479717091
1.3.2	PS.calvin cycle.rubisco small subunit	MICRO.4165.C11	ribulose bisphosphate carboxylase [Solanum tuberosum] sp_P26577_RBSC_SOLTU Ribulose bisphosphate carboxylase small chain 2C, chloroplast precursor (RuBisCO small subunit 2C) pir__RKPO2C ribulose-bisphosphate carboxylase (EC 4.1.1.39) precursor small ...	-2.87124159064293	-0.201579176259656
1.3.2	PS.calvin cycle.rubisco small subunit	MICRO.4165.C3	ribulose bisphosphate carboxylase [Solanum tuberosum] sp_P26574_RBS1_SOLTU Ribulose bisphosphate carboxylase small chain 1, chloroplast precursor (RuBisCO small subunit 1) pir__RKPOS1 ribulose-bisphosphate carboxylase (EC 4.1.1.39) precursor small ...	-2.6918125365951	-0.123987003308802
1.3.2	PS.calvin cycle.rubisco small subunit	MICRO.4165.C6	ribulose bisphosphate carboxylase [Solanum tuberosum] sp_P26575_RBSA_SOLTU Ribulose bisphosphate carboxylase small chain 2A, chloroplast precursor (RuBisCO small subunit 2A) pir__RKPOS2 ribulose-bisphosphate carboxylase (EC 4.1.1.39) precursor small ...	-1.37096160133033	-0.0980722277120947
1.3.2	PS.calvin cycle.rubisco small subunit	PPCCK68TH	ribulose bisphosphate carboxylase [Solanum tuberosum] sp_P26575_RBSA_SOLTU Ribulose bisphosphate carboxylase small chain 2A, chloroplast precursor (RuBisCO small subunit 2A) pir__RKPOS2 ribulose-bisphosphate carboxylase (EC 4.1.1.39) precursor small ...	-1.5376878130841	-0.228839331679096
1.3.3	PS.calvin cycle.phosphoglycerate kinase	bf_mxlfxxxx_0038e04.t3m.scf	phosphoglycerate kinase [Nicotiana tabacum] pir__T03660 phosphoglycerate kinase (EC 2.7.2.3) precursor, chloroplast - common tobacco sp_Q42961_PGKH_TOBAC Phosphoglycerate kinase, chloroplast precursor	-1.09131848123468	-0.510709887596194
1.3.3	PS.calvin cycle.phosphoglycerate kinase	MICRO.98.C5	phosphoglycerate kinase precursor [Solanum tuberosum] pir__T07014 phosphoglycerate kinase (EC 2.7.2.3) precursor, chloroplast - potato	-1.06305955824573	-0.640736928302102
1.3.3	PS.calvin cycle.phosphoglycerate kinase	MICRO.98.C7	phosphoglycerate kinase precursor [Solanum tuberosum] pir__T07014 phosphoglycerate kinase (EC 2.7.2.3) precursor, chloroplast - potato	-1.21150441433779	-0.538862134728916
1.3.3	PS.calvin cycle.phosphoglycerate kinase	POCD571TV	phosphoglycerate kinase precursor [Solanum tuberosum] pir__T07014 phosphoglycerate kinase (EC 2.7.2.3) precursor, chloroplast - potato	-1.33620835293227	-0.72610129852551
1.3.4	PS.calvin cycle.GAP	MICRO.4267.C1	Glyceraldehyde-3-phosphate dehydrogenase A, chloroplast precursor (NADP-dependent glyceraldehydephosphate dehydrogenase subunit A) gb_AAA34075.1_ glyceraldehyde-3-phosphate dehydrogenase A-subunit precursor	-1.78977623639883	-0.456176068274068
1.3.4	PS.calvin cycle.GAP	MICRO.9192.C1	Glyceraldehyde-3-phosphate dehydrogenase A, chloroplast precursor (NADP-dependent glyceraldehydephosphate dehydrogenase subunit A) gb_AAA34075.1_ glyceraldehyde-3-phosphate dehydrogenase A-subunit precursor	-1.54496523363971	0.246019801066945
1.3.4	PS.calvin cycle.GAP	POABS26TV	At1g12900 [Arabidopsis thaliana] gb_AAP40454.1_ putative calcium-binding protein, calreticulin [Arabidopsis thaliana] gb_AAF78494.1_ Strong similarity to GAPDH subunit A from Pisum sativum gb_X15190 and contains a GAPDH PF_00044 domain. ESTs ...	-1.84769006408835	-0.398080765133814
1.3.4	PS.calvin cycle.GAP	PPCBI28TH	Glyceraldehyde-3-phosphate dehydrogenase B, chloroplast precursor (NADP-dependent glyceraldehydephosphate dehydrogenase subunit B) gb_AAA34076.1_ glyceraldehyde-3-phosphate dehydrogenase B-subunit precursor	-1.51670863816007	0.0933986544674763
1.3.5	PS.calvin cycle.TPI	MICRO.6900.C1	triosephosphate isomerase [Coptis japonica] pir__A32187 triose-phosphate isomerase (EC 5.3.1.1) - Coptis japonica sp_P21820_TPIS_COPJA Triosephosphate isomerase, cytosolic (TIM) (Triose-phosphate isomerase)	1.54984911244656	0.785916947748381
1.3.6	PS.calvin cycle.aldolase	MICRO.541.C2	plastidic aldolase NPALDP1 [Nicotiana paniculata]	-1.29199457054794	-0.286148187887916
1.3.6	PS.calvin cycle.aldolase	MICRO.541.C7	plastidic aldolase NPALDP1 [Nicotiana paniculata]	-1.47042618752758	-0.247086982067708
1.3.6	PS.calvin cycle.aldolase	POAB159TF	plastidic aldolase NPALDP1 [Nicotiana paniculata]	-1.61156177926468	-0.675223180971788
1.3.7	PS.calvin cycle.FBPase	bf_mxlfxxxx_0069a02.t3m.scf	fructose-1,6-bisphosphatase [Pisum sativum]	-1.12161691259987	-0.499425713660909
1.3.7	PS.calvin cycle.FBPase	cSTB17G4TH	fructose-1,6-bisphosphatase precursor [Solanum tuberosum]	-1.04175567050882	-0.273936567536085
1.3.7	PS.calvin cycle.FBPase	MICRO.4365.C1	fructose-1,6-bisphosphatase precursor [Solanum tuberosum]	-1.54745534962231	0.0702383866075991
1.3.7	PS.calvin cycle.FBPase	MICRO.4365.C2	fructose-1,6-bisphosphatase precursor [Solanum tuberosum]	-1.51359999011113	-0.0372091554925618
2.1.1.1	major CHO metabolism.synthesis.sucrose.SPS	bf_arrayxxx_0092h08.t7m.scf	No Hits Found	0.553025909856611	1.04023435451271
2.1.1.3	major CHO metabolism.synthesis.sucrose.FBPase	MICRO.5872.C1	fructose-1,6-bisphosphatase [Solanum tuberosum] pir__S41287 fructose-bisphosphatase (EC 3.1.3.11) - potato sp_P46276_F16Q_SOLTU FRUCTOSE-1,6-BISPHOSPHATASE, CYTOSOLIC (D-FRUCTOSE-1,6-BISPHOSPHATE 1-PHOSPHOHYDROLASE) (FBPASE) (CY-F1)	-1.47556452124687	-0.191289485860467
2.1.1.3	major CHO metabolism.synthesis.sucrose.FBPase	MICRO.5872.C2	fructose-1,6-bisphosphatase [Solanum tuberosum] pir__S41287 fructose-bisphosphatase (EC 3.1.3.11) - potato sp_P46276_F16Q_SOLTU FRUCTOSE-1,6-BISPHOSPHATASE, CYTOSOLIC (D-FRUCTOSE-1,6-BISPHOSPHATE 1-PHOSPHOHYDROLASE) (FBPASE) (CY-F1)	-1.75035659940469	-0.0345636778138427
2.1.2.1	major CHO metabolism.synthesis.starch.AGPase	cSTD8L20TH	glucose-1-phosphate adenylyltransferase (EC 2.7.7.27) small chain - potato gb_AAA66057.1_ ADP-glucose pyrophosphorylase small subunit	-1.38987814256636	-0.406930060282271
2.1.2.1	major CHO metabolism.synthesis.starch.AGPase	MICRO.10340.C1	ADP-glucose pyrophosphorylase large subunit [Lycopersicon esculentum] pir__T07674 glucose-1-phosphate adenylyltransferase (EC 2.7.7.27) isoform L3 large chain - tomato	-1.37298577123715	-0.670896484626777
2.1.2.1	major CHO metabolism.synthesis.starch.AGPase	MICRO.311.C1	At1g74910/F9E10_24 [Arabidopsis thaliana] gb_AAK50104.1_ At1g74910/F9E10_24 [Arabidopsis thaliana] pir__G96778 hypothetical protein F9E10.24 [imported] - Arabidopsis thaliana gb_AAG51908.1_ putative GDP-mannose pyrophosphorylase	-1.03894534006505	-0.250584842196213
2.1.2.1	major CHO metabolism.synthesis.starch.AGPase	MICRO.367.C1	glucose-1-phosphate adenylyltransferase (EC 2.7.7.27) small chain - potato gb_AAA66057.1_ ADP-glucose pyrophosphorylase small subunit	-1.26415981436898	0.0554885698543348
2.1.2.1	major CHO metabolism.synthesis.starch.AGPase	MICRO.4772.C1	ADP-glucose pyrophosphorylase large subunit [Lycopersicon esculentum] pir__T07674 glucose-1-phosphate adenylyltransferase (EC 2.7.7.27) isoform L3 large chain - tomato	-1.63558253403934	-0.453397925524357
2.1.2.1	major CHO metabolism.synthesis.starch.AGPase	MICRO.2198.C1	ADP-glucose pyrophosphorylase large subunit 1 [Lycopersicon esculentum] pir__T07682 glucose-1-phosphate adenylyltransferase (EC 2.7.7.27) isoform L1 large chain - tomato	-0.29940323803498	1.06298672595983
2.1.2.2	major CHO metabolism.synthesis.starch.starch synthase	cPRO10K18TH	soluble starch (bacterial glycogen) synthase [Solanum tuberosum] pir__T07668 starch synthase (EC 2.4.1.21) SSI precursor - potato sp_P93568_SSY1_SOLTU Starch synthase I, chloroplast precursor (SS I) (Soluble starch synthase I)	-1.5900011519962	-0.539164061297448
2.1.2.2	major CHO metabolism.synthesis.starch.starch synthase	cSTA36J3TH	soluble starch (bacterial glycogen) synthase [Solanum tuberosum] pir__T07668 starch synthase (EC 2.4.1.21) SSI precursor - potato sp_P93568_SSY1_SOLTU Starch synthase I, chloroplast precursor (SS I) (Soluble starch synthase I)	-1.96219939597628	-0.553568658802986
2.1.2.2	major CHO metabolism.synthesis.starch.starch synthase	MICRO.13669.C1	putative soluble starch synthase IV-1 [Oryza sativa (indica cultivar-group)]	-1.23515224606291	0.968164537904744
2.1.2.2	major CHO metabolism.synthesis.starch.starch synthase	MICRO.17150.C1	soluble starch (bacterial glycogen) synthase [Solanum tuberosum] pir__T07668 starch synthase (EC 2.4.1.21) SSI precursor - potato sp_P93568_SSY1_SOLTU Starch synthase I, chloroplast precursor (SS I) (Soluble starch synthase I)	-1.92681557103174	-0.359502998948294
2.1.2.2	major CHO metabolism.synthesis.starch.starch synthase	MICRO.1850.C2	glycogen (starch) synthase [Pisum sativum] sp_Q43093_SSG2_PEA Granule-bound starch synthase II, chloroplast precursor (GBSSII)	-1.00606112188396	-0.452608789236242
2.1.2.2	major CHO metabolism.synthesis.starch.starch synthase	MICRO.920.C2	glycogen (starch) synthase [Solanum tuberosum] pir__YUPOY starch synthase (EC 2.4.1.21) precursor - potato sp_Q00775_SSG1_SOLTU Granule-bound starch synthase I, chloroplast precursor (GBSS I)	-1.96815841041889	0.412483466764829
2.1.2.2	major CHO metabolism.synthesis.starch.starch synthase	MICRO.920.C5	glycogen (starch) synthase [Solanum tuberosum] pir__YUPOY starch synthase (EC 2.4.1.21) precursor - potato sp_Q00775_SSG1_SOLTU Granule-bound starch synthase I, chloroplast precursor (GBSS I)	-1.88954078502767	0.409727649969694
2.1.2.2	major CHO metabolism.synthesis.starch.starch synthase	MICRO.9415.C1	putative soluble starch synthase IV-1 [Oryza sativa (indica cultivar-group)]	-1.37255739535261	-0.766064348381202
2.1.2.3	major CHO metabolism.synthesis.starch.starch branching	MICRO.1689.C3	1,4-alpha-glucan branching enzyme [Solanum tuberosum] pir__T07824 1,4-alpha-glucan branching enzyme (EC 2.4.1.18) I (clone sbeI7) - potato (fragment)	2.04876178411851	0.93454642877434
2.1.2.3	major CHO metabolism.synthesis.starch.starch branching	MICRO.13711.C1	No Hits Found	0.619853609525784	1.03808287831841
2.1.2.3	major CHO metabolism.synthesis.starch.starch branching	MICRO.1689.C1	1,4-alpha-glucan branching enzyme [Solanum tuberosum] pir__S34730 1,4-alpha-glucan branching enzyme (EC 2.4.1.18) precursor, amyloplast - potato sp_P30924_GLGB_SOLTU 1,4-alpha-glucan branching enzyme (Starch branching enzyme) (Q-enzyme)	1.18330980534758	1.00255875180283
2.1.2.3	major CHO metabolism.synthesis.starch.starch branching	MICRO.1689.C4	1,4-alpha-glucan branching enzyme [Solanum tuberosum] pir__T07824 1,4-alpha-glucan branching enzyme (EC 2.4.1.18) I (clone sbeI7) - potato (fragment)	2.31060055277992	1.12051125237961
2.2.1.1	major CHO metabolism.degradation.sucrose.fructokinase	bf_arrayxxx_0075c09.t3m.scf	fructokinase pir__T07588 fructokinase (EC 2.7.1.4) 1 - tomato	-0.453083632926075	-1.11506144769573
2.2.1.1	major CHO metabolism.degradation.sucrose.fructokinase	MICRO.3422.C1	fructokinase pir__T07588 fructokinase (EC 2.7.1.4) 1 - tomato	-0.673620310908305	-1.5264019506402
2.2.1.1	major CHO metabolism.degradation.sucrose.fructokinase	MICRO.1511.C2	fructokinase-like protein [Arabidopsis thaliana] gb_AAM13160.1_ fructokinase-like protein [Arabidopsis thaliana] emb_CAB70983.1_ fructokinase-like protein [Arabidopsis thaliana] pir__T47568 fructokinase-like protein - Arabidopsis thaliana ...	0.267772128971751	1.0346364702474
2.2.1.3	major CHO metabolism.degradation.sucrose.invertases	STMIM75TV	beta-fructofuranosidase [Solanum tuberosum] pir__S37047 beta-fructofuranosidase (EC 3.2.1.26) - potato	-2.81789927906512	-3.27370066429943
2.2.1.3	major CHO metabolism.degradation.sucrose.invertases	MICRO.2430.C1	acid invertase [Solanum tuberosum]	1.54133168497323	0.915195156588137
2.2.1.3	major CHO metabolism.degradation.sucrose.invertases	MICRO.3138.C1	beta-fructofuranosidase (AtFruct5) [Arabidopsis thaliana]	-0.137373801494026	1.02778143754958
2.2.1.3	major CHO metabolism.degradation.sucrose.invertases	bf_arrayxxx_0043d11.t3m.scf	beta-fructofuranosidase	1.28196754655364	1.16116561737297
2.2.1.3	major CHO metabolism.degradation.sucrose.invertases	MICRO.2430.C2	acid invertase [Solanum tuberosum]	1.25332097573981	1.3264051781975
2.2.1.3.1	major CHO metabolism.degradation.sucrose.invertases.neutral	MICRO.11935.C1	neutral invertase [Daucus carota]	1.86166733344596	-0.299839847909421
2.2.1.3.1	major CHO metabolism.degradation.sucrose.invertases.neutral	MICRO.12014.C1	neutral invertase [Daucus carota]	1.16083364663421	-0.112922762187517
2.2.1.3.30	major CHO metabolism.degradation.sucrose.invertases.inhibitors	MICRO.11044.C1	tomato invertase inhibitor [Lycopersicon esculentum] pir__T07380 invertase inhibitor precursor - tomato	1.53548399496686	2.01610210576964
2.2.1.5	major CHO metabolism.degradation.sucrose.Susy	MICRO.7877.C2	No Hits Found	-0.591189202269303	-1.17102053159698
2.2.1.5	major CHO metabolism.degradation.sucrose.Susy	MICRO.15082.C1	wsus [Citrullus lanatus]	-1.2586815520798	0.254350397908769
2.2.1.5	major CHO metabolism.degradation.sucrose.Susy	027D03AF.esd	sucrose synthase [Solanum tuberosum]	2.68772103739816	0.417440189990105
2.2.1.5	major CHO metabolism.degradation.sucrose.Susy	bf_suspxxxx_0063d02.t3m.scf	sucrose synthase 1 [Bambusa oldhamii]	2.76270032502439	-0.425960857760767
2.2.1.5	major CHO metabolism.degradation.sucrose.Susy	cSTE6O13TH	No Hits Found	3.66400454218584	0.506045433706571
2.2.1.5	major CHO metabolism.degradation.sucrose.Susy	MICRO.196.C2	sucrose synthase 2 [Solanum tuberosum]	3.34568776072278	0.437134266155208
2.2.1.5	major CHO metabolism.degradation.sucrose.Susy	MICRO.196.C5	sucrose synthase 2 [Solanum tuberosum]	3.30139974492255	0.425119342277508
2.2.1.5	major CHO metabolism.degradation.sucrose.Susy	bf_suspxxxx_0008E08.t3m.scf	sucrose synthase [Citrus unshiu]	5.70764121570648	2.00584432553464
2.2.1.5	major CHO metabolism.degradation.sucrose.Susy	MICRO.16466.C1	sucrose synthase [Solanum tuberosum]	6.23424537461489	2.13755389708719
2.2.1.5	major CHO metabolism.degradation.sucrose.Susy	MICRO.1765.C1	sucrose synthase [Solanum tuberosum]	5.91384603389363	1.88321870022318
2.2.1.5	major CHO metabolism.degradation.sucrose.Susy	STMHE19TV	sucrose synthase 2 [Solanum tuberosum]	3.07552540162204	1.22520825588583
2.2.2.1.1	major CHO metabolism.degradation.starch.starch cleavage.alpha amylase	bf_stolxxxx_0055c01.t3m.scf	alpha-amylase, putative [Arabidopsis thaliana] ref_NP_177740.1_ alpha-amylase, putative / 1,4-alpha-D-glucan glucanohydrolase, putative [Arabidopsis thaliana]	-1.07681371400769	-0.416382074811057
2.2.2.1.1	major CHO metabolism.degradation.starch.starch cleavage.alpha amylase	MICRO.10377.C2	alpha-amylase	1.72448243713028	-0.33504093302522
2.2.2.1.1	major CHO metabolism.degradation.starch.starch cleavage.alpha amylase	MICRO.4817.C1	alpha-amylase [Plantago major]	1.04800192782514	0.0472813192225718
2.2.2.1.2	major CHO metabolism.degradation.starch.starch cleavage.beta amylase	MICRO.13368.C1	beta-amylase PCT-BMYI [Solanum tuberosum]	-1.76271196741468	-1.38751859325519
2.2.2.1.2	major CHO metabolism.degradation.starch.starch cleavage.beta amylase	MICRO.13823.C1	beta-amylase PCT-BMYI [Solanum tuberosum]	-1.05344078702512	-2.17295775931433
2.2.2.1.2	major CHO metabolism.degradation.starch.starch cleavage.beta amylase	MICRO.13823.C2	beta-amylase PCT-BMYI [Solanum tuberosum]	-1.69816181529842	-2.6781876519359
2.2.2.1.2	major CHO metabolism.degradation.starch.starch cleavage.beta amylase	POACG68TP	beta-amylase PCT-BMYI [Solanum tuberosum]	-1.33853064538322	-2.12578241664904
2.2.2.1.2	major CHO metabolism.degradation.starch.starch cleavage.beta amylase	cSTS23M18TH	No Hits Found	2.81277484602151	0.586837819902017
2.2.2.1.2	major CHO metabolism.degradation.starch.starch cleavage.beta amylase	MICRO.189.C19	putative beta-amylase [Arabidopsis thaliana] gb_AAL67089.1_ putative beta-amylase [Arabidopsis thaliana] dbj_BAB03009.1_ beta-amylase [Arabidopsis thaliana] gb_AAL77747.1_ AT3g23920/F14O13_11 [Arabidopsis thaliana] gb_AAK56281.1_ AT3g23920/F14O13_11 ...	2.52841094669403	0.844327305643564
2.2.2.1.2	major CHO metabolism.degradation.starch.starch cleavage.beta amylase	MICRO.189.C3	putative beta-amylase [Arabidopsis thaliana] gb_AAL67089.1_ putative beta-amylase [Arabidopsis thaliana] dbj_BAB03009.1_ beta-amylase [Arabidopsis thaliana] gb_AAL77747.1_ AT3g23920/F14O13_11 [Arabidopsis thaliana] gb_AAK56281.1_ AT3g23920/F14O13_11 ...	2.26201716679894	0.762959328371798
2.2.2.10	major CHO metabolism.degradation.starch.laforin like phosphoglucan phosphatase (SEX4)	MICRO.1811.C1	protein tyrosine phosphatase [Lycopersicon esculentum]	2.34301386636337	1.18481362720813
2.2.2.10	major CHO metabolism.degradation.starch.laforin like phosphoglucan phosphatase (SEX4)	MICRO.1811.C6	protein tyrosine phosphatase [Lycopersicon esculentum]	3.96021100327174	2.54867328831809
2.2.2.2	major CHO metabolism.degradation.starch.starch phosphorylase	MICRO.4388.C1	starch phosphorylase [Solanum tuberosum] pir__S34189 starch phosphorylase (EC 2.4.1.1) L - potato sp_P53535_PHS2_SOLTU Alpha-1,4 glucan phosphorylase, L-2 isozyme, chloroplast precursor (Starch phosphorylase L-2)	-1.50078612271025	-0.753860956564925
2.2.2.2	major CHO metabolism.degradation.starch.starch phosphorylase	MICRO.5784.C1	starch phosphorylase [Solanum tuberosum] pir__S34189 starch phosphorylase (EC 2.4.1.1) L - potato sp_P53535_PHS2_SOLTU Alpha-1,4 glucan phosphorylase, L-2 isozyme, chloroplast precursor (Starch phosphorylase L-2)	-1.50260589779022	-0.773605914833155
2.2.2.2	major CHO metabolism.degradation.starch.starch phosphorylase	MICRO.5784.C2	starch phosphorylase [Solanum tuberosum] pir__S34189 starch phosphorylase (EC 2.4.1.1) L - potato sp_P53535_PHS2_SOLTU Alpha-1,4 glucan phosphorylase, L-2 isozyme, chloroplast precursor (Starch phosphorylase L-2)	-1.61909492378081	-0.520022932110722
2.2.2.3	major CHO metabolism.degradation.starch.glucan water dikinase	bf_suspxxxx_0062g01.t3m.scf	R1 [Solanum tuberosum] pir__T07050 hypothetical protein R1 - potato	-2.21788467932168	-2.27209817072772
2.2.2.3	major CHO metabolism.degradation.starch.glucan water dikinase	MICRO.3453.C1	R1 [Solanum tuberosum] pir__T07050 hypothetical protein R1 - potato	-1.02504038080655	-1.65186539699251
2.2.2.3	major CHO metabolism.degradation.starch.glucan water dikinase	POCBT15TP	starch associated protein R1 [Solanum tuberosum]	-1.08111333822414	-1.31401295126209
2.2.2.3	major CHO metabolism.degradation.starch.glucan water dikinase	cSTB40I22TH	chloroplast alpha-glucan water dikinase isoform 3 [Arabidopsis thaliana]	-0.171564193233607	-1.02151253722355
2.2.2.3	major CHO metabolism.degradation.starch.glucan water dikinase	MICRO.3453.C3	R1 [Solanum tuberosum] pir__T07050 hypothetical protein R1 - potato	-0.484041513895487	-1.49016816607562
2.2.2.3	major CHO metabolism.degradation.starch.glucan water dikinase	MICRO.3453.C4	R1 [Solanum tuberosum] pir__T07050 hypothetical protein R1 - potato	-0.963364167825787	-1.80474694919831
2.2.2.4	major CHO metabolism.degradation.starch.D enzyme	MICRO.7638.C1	putative protein [Arabidopsis thaliana] pir__T45966 hypothetical protein F7J8.240 - Arabidopsis thaliana ref_NP_974720.1_ glycoside hydrolase starch-binding domain-containing protein [Arabidopsis thaliana]	1.29596008615972	1.83850634580621
2.2.2.6	major CHO metabolism.degradation.starch.transporter	MICRO.10450.C1	putative root cap protein RCP1 [Arabidopsis thaliana] gb_AAL07036.1_ putative root cap protein RCP1 [Arabidopsis thaliana] sp_Q9LF50_MEX1_ARATH Maltose excess protein 1, chloroplast precursor (Root cap protein 1) gb_AAF04350.1_ root cap 1 ...	-1.48986697327899	-0.563518888546325
2.2.2.6	major CHO metabolism.degradation.starch.transporter	MICRO.7618.C1	OSJNBa0041A02.13 [Oryza sativa (japonica cultivar-group)] emb_CAD41866.2_ OSJNBa0041A02.13 [Oryza sativa (japonica cultivar-group)]	-1.59843524579567	-0.570870743597704
3.1.1.1	minor CHO metabolism.raffinose family.galactinol synthases.known	cSTB31L21TH	No Hits Found	-1.15983006536991	-0.769963470492538
3.1.1.1	minor CHO metabolism.raffinose family.galactinol synthases.known	MICRO.7446.C1	galactinol synthase [Brassica napus]	-1.22976584320567	0.661091540828201
3.1.1.1	minor CHO metabolism.raffinose family.galactinol synthases.known	MICRO.7446.C2	galactinol synthase [Brassica napus]	0.411559464093605	2.06934878213855
3.1.1.1	minor CHO metabolism.raffinose family.galactinol synthases.known	MICRO.14762.C1	galactinol synthase [Brassica napus]	3.69367085556284	1.91067985670742
3.1.1.1	minor CHO metabolism.raffinose family.galactinol synthases.known	MICRO.5668.C1	putative galactinol synthase [Arabidopsis thaliana] gb_AAM14365.1_ putative galactinol synthase [Arabidopsis thaliana] gb_AAL07218.1_ putative galactinol synthase [Arabidopsis thaliana] gb_AAM15468.1_ putative galactinol synthase [Arabidopsis ...	3.05819308890803	1.16021722204854
3.1.2.2	minor CHO metabolism.raffinose family.raffinose synthases.putative	MICRO.10081.C1	putative seed imbibition protein [Oryza sativa (japonica cultivar-group)]	0.808816728660227	-1.76669545851052
3.1.2.2	minor CHO metabolism.raffinose family.raffinose synthases.putative	POADC13TP	raffinose synthase family protein / seed imbibition protein, putative (din10) [Arabidopsis thaliana]	0.081150270483187	-2.82052628082849
3.1.2.2	minor CHO metabolism.raffinose family.raffinose synthases.putative	STMHZ14TV	putative seed imbibition protein [Oryza sativa (japonica cultivar-group)]	0.0781210415039784	-3.20538075190476
3.1.2.2	minor CHO metabolism.raffinose family.raffinose synthases.putative	cSTS29E8TH	raffinose synthase [Cucumis sativus]	2.5599998548032	0.0408151023931351
3.1.2.2	minor CHO metabolism.raffinose family.raffinose synthases.putative	MICRO.1247.C3	alkaline alpha galactosidase II [Cucumis melo]	2.69225989534274	0.971342865286648
3.1.2.2	minor CHO metabolism.raffinose family.raffinose synthases.putative	STMGZ03TV	raffinose synthase [Cucumis sativus]	2.95419439254041	0.40996494343276
3.1.2.2	minor CHO metabolism.raffinose family.raffinose synthases.putative	MICRO.1247.C4	putative imbibition protein [Brassica oleracea] pir__S45033 probable imbibition protein - wild cabbage	2.37140229958529	1.20922048316161
3.2.2	minor CHO metabolism.trehalose.TPP	cSTB21N22TH	putative trehalose-6-phosphate phosphatase (AtTPPA) [Arabidopsis thaliana] emb_CAB78286.1_ putative trehalose-6-phosphate phosphatase (AtTPPA) [Arabidopsis thaliana] gb_AAO00926.1_ putative trehalose-6-phosphate phosphatase (AtTPPA) [Arabidopsis ...	0.566342482459306	-1.21427572119245
3.2.2	minor CHO metabolism.trehalose.TPP	STMCN50TV	putative trehalose-6-phosphate phosphatase (AtTPPA) [Arabidopsis thaliana] emb_CAB78286.1_ putative trehalose-6-phosphate phosphatase (AtTPPA) [Arabidopsis thaliana] gb_AAO00926.1_ putative trehalose-6-phosphate phosphatase (AtTPPA) [Arabidopsis ...	0.947849446245949	-1.41048625753141
3.2.2	minor CHO metabolism.trehalose.TPP	bf_ivrootxx_0027a03.t3m.scf	trehalose-6-phosphate phosphatase [Arabidopsis thaliana] pir__T52057 trehalose-phosphatase (EC 3.1.3.12) A [validated] - Arabidopsis thaliana gb_AAC39369.1_ trehalose-6-phosphate phosphatase [Arabidopsis thaliana] ref_NP_974922.1_ ...	-1.80195598009663	-0.202700968849136
3.2.2	minor CHO metabolism.trehalose.TPP	MICRO.11195.C1	At5g51460 [Arabidopsis thaliana] gb_AAM13146.1_ trehalose-6-phosphate phosphatase [Arabidopsis thaliana] ref_NP_199959.2_ trehalose-6-phosphate phosphatase (TPPA) [Arabidopsis thaliana]	-1.67789105150114	-0.15820270339314
3.2.2	minor CHO metabolism.trehalose.TPP	MICRO.2197.C1	At5g51460 [Arabidopsis thaliana] gb_AAM13146.1_ trehalose-6-phosphate phosphatase [Arabidopsis thaliana] ref_NP_199959.2_ trehalose-6-phosphate phosphatase (TPPA) [Arabidopsis thaliana]	-1.79367036721709	-0.231276628089516
3.2.2	minor CHO metabolism.trehalose.TPP	MICRO.3739.C1	trehalose-6-phosphate phosphatase, putative [Arabidopsis thaliana]	-2.18485744446282	-0.401939294600137
3.2.2	minor CHO metabolism.trehalose.TPP	STDB001M12u.scf	putative trehalose-phosphatase [Oryza sativa (japonica cultivar-group)] dbj_BAC99626.1_ putative trehalose-phosphatase [Oryza sativa (japonica cultivar-group)]	-1.3400716522066	-0.545772375516415
3.2.3	minor CHO metabolism.trehalose.potential TPS/TPP	MICRO.340.C3	Contains similarity to a trehalose-6-phosphate synthase mRNA from Arabidopsis thaliana gb_Y08568 and contains a trehalose-6-phosphate synthase PF_00982 domain. ESTs gb_T76758, gb_T21695, gb_R30506, gb_T42298, gb_T42288 come from this gene pir__A8620 ...	-1.41986147804606	-2.06087125131361
3.2.3	minor CHO metabolism.trehalose.potential TPS/TPP	SSBN003I05u.scf	putative trehalose-6-phosphate synthase [Oryza sativa (japonica cultivar-group)] gb_AAT01318.1_ putative trehalose-6-phosphate synthase [Oryza sativa (japonica cultivar-group)]	-1.14866023225181	-1.73882141074669
3.2.3	minor CHO metabolism.trehalose.potential TPS/TPP	cSTC3D14TH	putative trehalose-6-phosphate synthase [Arabidopsis thaliana] pir__E84567 probable trehalose-6-phosphate synthase [imported] - Arabidopsis thaliana ref_NP_179460.1_ glycosyl transferase family 20 protein / trehalose-phosphatase family protein ...	1.45063213092378	-1.07456765761891
3.2.3	minor CHO metabolism.trehalose.potential TPS/TPP	MICRO.14835.C1	putative trehalose-6-phosphate synthase [Arabidopsis thaliana] pir__E84567 probable trehalose-6-phosphate synthase [imported] - Arabidopsis thaliana ref_NP_179460.1_ glycosyl transferase family 20 protein / trehalose-phosphatase family protein ...	1.52885044788701	-1.27363972833161
3.2.3	minor CHO metabolism.trehalose.potential TPS/TPP	MICRO.130.C1	glycosyl transferase family 20 protein / trehalose-phosphatase family protein [Arabidopsis thaliana]	-1.01297842681049	-0.751243782721646
3.2.3	minor CHO metabolism.trehalose.potential TPS/TPP	MICRO.7939.C1	trehalose-6-phosphate synthase like protein [Arabidopsis thaliana] emb_CAB10557.1_ trehalose-6-phosphate synthase like protein [Arabidopsis thaliana] pir__H71447 trehalose-6-phosphate synthase homolog DL4920W - Arabidopsis thaliana	0.775601296416273	1.8282220497398
3.2.4	minor CHO metabolism.trehalose.trehalase	MICRO.17261.C1	putative trehalase [Oryza sativa (japonica cultivar-group)] gb_AAP54665.1_ putative trehalase [Oryza sativa (japonica cultivar-group)] gb_AAG13442.1_ putative trehalase [Oryza sativa (japonica cultivar-group)]	0.359137518515487	1.32595675472493
3.4.3	minor CHO metabolism.myo-inositol.InsP synthases	bf_arrayxxx_0082g09.t3m.scf	Inositol-3-phosphate synthase (Myo-inositol-1-phosphate synthase) (MI-1-P synthase) (IPS) dbj_BAA84084.1_ myo-inositol-1-phosphate synthase [Nicotiana paniculata]	5.06476543560724	3.43099985682432
3.4.3	minor CHO metabolism.myo-inositol.InsP synthases	MICRO.2503.C3	Inositol-3-phosphate synthase (Myo-inositol-1-phosphate synthase) (MI-1-P synthase) (IPS) dbj_BAA95788.1_ myo-inositol 1-phosphate synthase [Nicotiana tabacum]	4.71443286875696	2.96090703475419
3.4.4	minor CHO metabolism.myo-inositol.myo-inositol oxygenases	bf_mxflxxxx_0051b11.t3m.scf	unknown [Arabidopsis thaliana]	4.02766097003729	0.17601659069383
3.4.4	minor CHO metabolism.myo-inositol.myo-inositol oxygenases	MICRO.15520.C1	unknown protein [Arabidopsis thaliana] gb_AAM97054.1_ unknown protein [Arabidopsis thaliana] dbj_BAD44453.1_ unknown protein [Arabidopsis thaliana] dbj_BAD42878.1_ unknown protein [Arabidopsis thaliana] ref_NP_172904.2_ oxygenase-related [Arabidopsi ...	1.00187007161146	0.365379798638527
3.4.5	minor CHO metabolism.myo-inositol.inositol phosphatase	bf_mxflxxxx_0008b10.t3m.scf	calmodulin-like protein [Arabidopsis thaliana] pir__T08398 calmodulin homolog F18B3.50 - Arabidopsis thaliana ref_NP_190646.1_ calmodulin-related protein, putative [Arabidopsis thaliana]	-2.20629418974857	-1.82793508826686
3.4.5	minor CHO metabolism.myo-inositol.inositol phosphatase	MICRO.12161.C1	calmodulin-like protein [Arabidopsis thaliana] pir__T08398 calmodulin homolog F18B3.50 - Arabidopsis thaliana ref_NP_190646.1_ calmodulin-related protein, putative [Arabidopsis thaliana]	-2.37365784236619	-1.78834036680747
3.4.5	minor CHO metabolism.myo-inositol.inositol phosphatase	MICRO.8030.C1	At4g39120 [Arabidopsis thaliana] dbj_BAD43296.1_ Inositol monophosphatase - like protein [Arabidopsis thaliana] ref_NP_195623.2_ inositol monophosphatase family protein [Arabidopsis thaliana]	1.83870370388252	1.31536714532126
3.4.5	minor CHO metabolism.myo-inositol.inositol phosphatase	MICRO.8030.C2	At4g39120 [Arabidopsis thaliana] dbj_BAD43296.1_ Inositol monophosphatase - like protein [Arabidopsis thaliana] ref_NP_195623.2_ inositol monophosphatase family protein [Arabidopsis thaliana]	1.53736831682639	1.2274333011617
3.5	minor CHO metabolism.others	MICRO.14983.C1	unnamed protein product [Arabidopsis thaliana] ref_NP_200032.1_ sugar isomerase (SIS) domain-containing protein [Arabidopsis thaliana]	-3.63197373641928	-3.66240529447414
3.5	minor CHO metabolism.others	MICRO.159.C4	non-cell-autonomous protein pathway1	-1.92064864407732	-1.69015750727601
3.5	minor CHO metabolism.others	STDB003I07u.scf	unnamed protein product [Arabidopsis thaliana] ref_NP_200032.1_ sugar isomerase (SIS) domain-containing protein [Arabidopsis thaliana]	-0.27730433539694	-1.04265447678445
3.5	minor CHO metabolism.others	MICRO.5622.C1	apospory-associated protein C-like protein [Arabidopsis thaliana] dbj_BAB10929.1_ apospory-associated protein C-like [Arabidopsis thaliana] gb_AAM53269.1_ apospory-associated protein C-like protein [Arabidopsis thaliana] ref_NP_201454.1_ aldose ...	-1.41683621179178	-0.831117690042211
3.5	minor CHO metabolism.others	bf_slmwxxxx_0014g07.t3ma.scf	AT5g19150/T24G5_50 [Arabidopsis thaliana] gb_AAK82488.1_ AT5g19150/T24G5_50 [Arabidopsis thaliana] ref_NP_568369.1_ carbohydrate kinase family [Arabidopsis thaliana] ref_NP_974811.1_ carbohydrate kinase family [Arabidopsis thaliana]	1.32069563322162	0.784102190574691
3.5	minor CHO metabolism.others	MICRO.16013.C1	AT5g19150/T24G5_50 [Arabidopsis thaliana] gb_AAK82488.1_ AT5g19150/T24G5_50 [Arabidopsis thaliana] ref_NP_568369.1_ carbohydrate kinase family [Arabidopsis thaliana] ref_NP_974811.1_ carbohydrate kinase family [Arabidopsis thaliana]	1.00598322678361	0.617340743394838
3.5	minor CHO metabolism.others	MICRO.452.C1	NADPH-dependent mannose 6-phosphate reductase [Orobanche ramosa]	1.16331390653179	0.626696380271234
3.5	minor CHO metabolism.others	MICRO.7628.C1	No Hits Found	1.10086787102773	0.42579176380576
3.5	minor CHO metabolism.others	SSBT002L09x.scf	No Hits Found	1.27235822923808	0.746804192412478
3.5	minor CHO metabolism.others	bf_stolxxxx_0062g07.t3m.scf	No Hits Found	0.909242845263654	1.28283534730047
3.5	minor CHO metabolism.others	MICRO.6988.C1	putative protein [Arabidopsis thaliana] pir__T47953 hypothetical protein F2A19.210 - Arabidopsis thaliana ref_NP_191720.1_ aldose 1-epimerase family protein [Arabidopsis thaliana]	4.95695720450824	1.56379336169477
3.5.1	minor CHO metabolism.others.xylose isomerase	bf_arrayxxx_0091a12.t7m.scf	putative xylose isomerase [Oryza sativa (japonica cultivar-group)] dbj_BAC83596.1_ putative xylose isomerase [Oryza sativa (japonica cultivar-group)]	1.38040571019119	-0.641114424564361
3.5.1	minor CHO metabolism.others.xylose isomerase	MICRO.3384.C1	xylose isomerase [Arabidopsis thaliana] sp_Q9FKK7_XYLA_ARATH Xylose isomerase	1.4593664933831	-0.713866870229936
3.5.1	minor CHO metabolism.others.xylose isomerase	MICRO.3384.C2	putative xylose isomerase [Oryza sativa (japonica cultivar-group)] dbj_BAC83596.1_ putative xylose isomerase [Oryza sativa (japonica cultivar-group)]	1.27994313661036	-0.562860616451742
3.6	minor CHO metabolism.callose	MICRO.6617.C1	callose synthase 1 catalytic subunit [Arabidopsis thaliana]	-2.6917317418882	-1.88223809921106
3.6	minor CHO metabolism.callose	MICRO.9817.C1	putative callose synthase 1 catalytic subunit [Oryza sativa (japonica cultivar-group)] dbj_BAD23015.1_ putative callose synthase 1 catalytic subunit [Oryza sativa (japonica cultivar-group)]	1.01159814954126	0.0910456362347283
3.7	minor CHO metabolism.sugar kinases	MICRO.7096.C1	putative xylulose kinase [Arabidopsis thaliana] gb_AAK92778.1_ putative xylulose kinase [Arabidopsis thaliana] ref_NP_199776.1_ xylulose kinase, putative [Arabidopsis thaliana]	0.673873598383537	1.09763993360215
3.8.2	minor CHO metabolism.galactose.alpha-galactosidases	STMGD95TV	alpha-galactosidase [Lycopersicon esculentum]	-2.6088197588878	-1.38612370912632
3.8.2	minor CHO metabolism.galactose.alpha-galactosidases	MICRO.13196.C1	alpha-galactosidase [Lycopersicon esculentum]	-2.14856338803642	-0.782090983356722
4.1.11	glycolysis.cytosolic branch.3-phosphoglycerate kinase (PGK)	bf_mxlfxxxx_0038e04.t3m.scf	phosphoglycerate kinase [Nicotiana tabacum] pir__T03660 phosphoglycerate kinase (EC 2.7.2.3) precursor, chloroplast - common tobacco sp_Q42961_PGKH_TOBAC Phosphoglycerate kinase, chloroplast precursor	-1.09131848123468	-0.510709887596194
4.1.11	glycolysis.cytosolic branch.3-phosphoglycerate kinase (PGK)	MICRO.98.C5	phosphoglycerate kinase precursor [Solanum tuberosum] pir__T07014 phosphoglycerate kinase (EC 2.7.2.3) precursor, chloroplast - potato	-1.06305955824573	-0.640736928302102
4.1.11	glycolysis.cytosolic branch.3-phosphoglycerate kinase (PGK)	MICRO.98.C7	phosphoglycerate kinase precursor [Solanum tuberosum] pir__T07014 phosphoglycerate kinase (EC 2.7.2.3) precursor, chloroplast - potato	-1.21150441433779	-0.538862134728916
4.1.11	glycolysis.cytosolic branch.3-phosphoglycerate kinase (PGK)	POCD571TV	phosphoglycerate kinase precursor [Solanum tuberosum] pir__T07014 phosphoglycerate kinase (EC 2.7.2.3) precursor, chloroplast - potato	-1.33620835293227	-0.72610129852551
4.1.12	glycolysis.cytosolic branch.phosphoglycerate mutase	bf_mxflxxxx_0043g06.t3m.scf	No Hits Found	-1.69300999824035	-0.800193763112629
4.1.12	glycolysis.cytosolic branch.phosphoglycerate mutase	bf_mxflxxxx_0047g06.t3m.scf	unknown protein [Oryza sativa (japonica cultivar-group)] gb_AAS98428.1_ unknown protein [Oryza sativa (japonica cultivar-group)] gb_AAS90644.1_ unknown protein [Oryza sativa (japonica cultivar-group)]	-1.61139395378825	-0.790608043189057
4.1.12	glycolysis.cytosolic branch.phosphoglycerate mutase	MICRO.5923.C1	unknown protein [Arabidopsis thaliana] ref_NP_187168.1_ phosphoglycerate/bisphosphoglycerate mutase family protein [Arabidopsis thaliana]	-1.30715226088089	-0.783801016514136
4.1.12	glycolysis.cytosolic branch.phosphoglycerate mutase	MICRO.5923.C2	unknown protein [Arabidopsis thaliana] ref_NP_187168.1_ phosphoglycerate/bisphosphoglycerate mutase family protein [Arabidopsis thaliana]	-1.49916421679801	-0.870348037689123
4.1.14	glycolysis.cytosolic branch.pyruvate kinase (PK)	MICRO.14944.C1	putative pyruvate kinase [Arabidopsis thaliana] gb_AAL59999.1_ putative pyruvate kinase [Arabidopsis thaliana] emb_CAB66395.1_ pyruvate kinase-like protein [Arabidopsis thaliana] pir__T45821 pyruvate kinase-like protein - Arabidopsis thaliana ...	0.550493547269298	1.13866501506483
4.1.15	glycolysis.cytosolic branch.phospho-enol-pyruvate carboxylase (PEPC)	cSTS18M7TH	ppc2 [Solanum tuberosum]	-0.100173411569219	-1.00689933522069
4.1.15	glycolysis.cytosolic branch.phospho-enol-pyruvate carboxylase (PEPC)	MICRO.13891.C1	phosphoenolpyruvate carboxylase [Nicotiana tabacum] sp_P27154_CAPP_TOBAC Phosphoenolpyruvate carboxylase (PEPCase) pir__QYNT phosphoenolpyruvate carboxylase (EC 4.1.1.31) - common tobacco	-1.06332224695838	-0.749589951358132
4.1.15	glycolysis.cytosolic branch.phospho-enol-pyruvate carboxylase (PEPC)	MICRO.2427.C1	phosphoenolpyruvate carboxylase (EC 4.1.1.31) - potato (fragment)	-1.87345879169461	-0.724983298609429
4.1.16	glycolysis.cytosolic branch.phosphoenolpyruvate carboxykinase (PEPCK)	bf_mxlfxxxx_0071c09.t3m.scf	phosphoenolpyruvate carboxylase kinase [Flaveria trinervia]	2.60983841293303	0.721154735624818
4.1.16	glycolysis.cytosolic branch.phosphoenolpyruvate carboxykinase (PEPCK)	MICRO.11095.C1	putative calcium-dependent protein kinase [Oryza sativa (japonica cultivar-group)] dbj_BAD17519.1_ putative calcium-dependent protein kinase [Oryza sativa (japonica cultivar-group)]	1.05119203945063	0.74262376082215
4.1.16	glycolysis.cytosolic branch.phosphoenolpyruvate carboxykinase (PEPCK)	MICRO.712.C32	PEPC kinase 1b [Solanum tuberosum] gb_AAQ10029.1_ PEPC kinase 1b [Solanum tuberosum]	2.271787276185	0.53817469101944
4.1.16	glycolysis.cytosolic branch.phosphoenolpyruvate carboxykinase (PEPCK)	MICRO.712.C35	PEPC kinase 1a [Solanum tuberosum] gb_AAN76811.1_ PEP carboxylase kinase [Solanum tuberosum]	1.71211776635155	0.326859445871774
4.1.16	glycolysis.cytosolic branch.phosphoenolpyruvate carboxykinase (PEPCK)	MICRO.9379.C1	At1g12680 [Arabidopsis thaliana] gb_AAL32832.1_ Unknown protein [Arabidopsis thaliana] ref_NP_172728.1_ protein kinase family protein [Arabidopsis thaliana]	1.15759174050989	0.913686195207029
4.1.16	glycolysis.cytosolic branch.phosphoenolpyruvate carboxykinase (PEPCK)	MICRO.712.C30	PEPC kinase 1b [Solanum tuberosum] gb_AAQ10029.1_ PEPC kinase 1b [Solanum tuberosum]	4.72715760156918	2.66798488365062
4.1.7	glycolysis.cytosolic branch.triosephosphate isomerase (TPI)	MICRO.6900.C1	triosephosphate isomerase [Coptis japonica] pir__A32187 triose-phosphate isomerase (EC 5.3.1.1) - Coptis japonica sp_P21820_TPIS_COPJA Triosephosphate isomerase, cytosolic (TIM) (Triose-phosphate isomerase)	1.54984911244656	0.785916947748381
4.1.9	glycolysis.cytosolic branch.non-phosphorylating glyceraldehyde 3-phosphate dehydrogenase (NPGAP-DH)	MICRO.3219.C1	non-phosphorylating glyceraldehyde dehydrogenase [Nicotiana plumbaginifolia] sp_P93338_GAPN_NICPL NADP-dependent glyceraldehyde-3-phosphate dehydrogenase (Non-phosphorylating glyceraldehyde 3-phosphate dehydrogenase) (Glyceraldehyde-3-phosphate ...	1.68606681561138	1.73685237746911
4.1.9	glycolysis.cytosolic branch.non-phosphorylating glyceraldehyde 3-phosphate dehydrogenase (NPGAP-DH)	MICRO.3219.C2	putative NADP-dependent glyceraldehyde-3-phosphate dehydrogenase [Arabidopsis thaliana] gb_AAO42797.1_ At2g24270/F27D4.18 [Arabidopsis thaliana] gb_AAD03388.1_ putative NADP-dependent glyceraldehyde-3-phosphate dehydrogenase [Arabidopsis thaliana] ...	1.95367992149762	1.77028685108706
4.1.9	glycolysis.cytosolic branch.non-phosphorylating glyceraldehyde 3-phosphate dehydrogenase (NPGAP-DH)	MICRO.3219.C3	No Hits Found	1.40672079018196	1.42251435012498
4.2.14	glycolysis.plastid branch.pyruvate kinase (PK)	BF_LBCHXXXX_0027C09_T3M.SCF	pyruvate kinase [Arabidopsis thaliana] dbj_BAB10440.1_ pyruvate kinase [Arabidopsis thaliana] ref_NP_200104.1_ pyruvate kinase, putative [Arabidopsis thaliana]	1.14672289489931	-0.822713732030323
4.2.14	glycolysis.plastid branch.pyruvate kinase (PK)	MICRO.1252.C1	pyruvate kinase	1.65511970017072	0.791255413333769
4.2.14	glycolysis.plastid branch.pyruvate kinase (PK)	MICRO.1252.C4	pyruvate kinase	2.01150978918271	0.935634623114407
4.2.14	glycolysis.plastid branch.pyruvate kinase (PK)	MICRO.129.C3	pyruvate kinase [Arabidopsis thaliana] dbj_BAB10440.1_ pyruvate kinase [Arabidopsis thaliana] ref_NP_200104.1_ pyruvate kinase, putative [Arabidopsis thaliana]	1.1554173412789	-0.876167848605938
4.2.14	glycolysis.plastid branch.pyruvate kinase (PK)	MICRO.14699.C1	Pyruvate kinase	0.153404710363976	1.01596594153885
4.2.14	glycolysis.plastid branch.pyruvate kinase (PK)	MICRO.50.C1	putative pyruvate kinase [Oryza sativa (japonica cultivar-group)] gb_AAP03381.1_ putative pyruvate kinase [Oryza sativa (japonica cultivar-group)]	1.07651850078594	1.22192625508878
4.2.2	glycolysis.plastid branch.phosphoglucomutase (PGM)	cSTB47I22TH	At1g70820 [Arabidopsis thaliana] gb_AAM13162.1_ putative phosphoglucomutase [Arabidopsis thaliana] gb_AAD55496.1_ Putative phosphoglucomutase [Arabidopsis thaliana] pir__H96732 hypothetical protein F15H11.7 [imported] - Arabidopsis thaliana ...	-1.92767128633808	-0.725918605041547
4.2.3	glycolysis.plastid branch.glucose-6-phosphate isomerase	MICRO.1497.C1	glucose-6-phosphate isomerase [Lycopersicon esculentum]	-1.03338677488033	-0.173550228684064
4.2.3	glycolysis.plastid branch.glucose-6-phosphate isomerase	MICRO.1497.C2	glucose-6-phosphate isomerase [Lycopersicon esculentum]	-1.06093356223593	0.0473242560627032
4.3.4	glycolysis.unclear/dually targeted.phosphofructokinase (PFK)	MICRO.4320.C1	AT4g26270/T25K17_80 [Arabidopsis thaliana] gb_AAK83587.1_ AT4g26270/T25K17_80 [Arabidopsis thaliana] ref_NP_567742.1_ phosphofructokinase family protein [Arabidopsis thaliana]	2.99975830748429	2.80596793427316
5.1	fermentation.LDH	MICRO.7216.C2	lactate dehydrogenase-2 [Solanum tuberosum] pir__T07005 L-lactate dehydrogenase (EC 1.1.1.27) chain B - potato	1.07139494424023	0.450668721860096
5.10	fermentation.aldehyde dehydrogenase	SSBN001M10u.scf	hypothetical protein - common tobacco retrotransposon Tto1 dbj_BAA11674.1_ ORF(AA 1-1338) [Nicotiana tabacum]	-1.13795010344212	-2.07015403215642
5.10	fermentation.aldehyde dehydrogenase	MICRO.16262.C1	aldehyde dehydrogenase (NAD+) [Nicotiana tabacum] pir__T02301 aldehyde dehydrogenase (NAD) (EC 1.2.1.3) 2A precursor, mitochondrial - common tobacco	-1.33374299173046	-0.623640569686351
5.10	fermentation.aldehyde dehydrogenase	MICRO.2162.C1	aldehyde dehydrogenase [Craterostigma plantagineum]	-1.11119255741364	-0.764704755141114
5.10	fermentation.aldehyde dehydrogenase	MICRO.399.C4	aldehyde dehydrogenase 1 precursor [Lotus corniculatus]	-1.24416508073141	-0.513692100089681
5.10	fermentation.aldehyde dehydrogenase	MICRO.8039.C1	aldehyde dehydrogenase (NAD+) [Nicotiana tabacum] pir__T02301 aldehyde dehydrogenase (NAD) (EC 1.2.1.3) 2A precursor, mitochondrial - common tobacco	-1.18592851842782	-0.899401613282225
5.10	fermentation.aldehyde dehydrogenase	STMDM80TV	No Hits Found	-1.03200023251544	-0.908195674960414
5.10	fermentation.aldehyde dehydrogenase	MICRO.1456.C1	putative aldehyde dehydrogenase [Arabidopsis thaliana] gb_AAM51420.1_ putative aldehyde dehydrogenase-like protein [Arabidopsis thaliana] gb_AAM13853.1_ putative aldehyde dehydrogenase homolog [Arabidopsis thaliana] gb_AAM26712.1_ At1g54100/F15I1_19 ...	3.19445986074336	0.767176584863449
5.2	fermentation.PDC	BF_LBCHXXXX_0042C02_T3M.SCF	pyruvate decarboxylase 1 [Lotus corniculatus]	-2.51816210082014	-2.12086763201243
5.2	fermentation.PDC	MICRO.389.C1	pyruvate decarboxylase [Solanum tuberosum]	-2.9773552691421	-2.87167906971922
5.2	fermentation.PDC	MICRO.4875.C1	pyruvate decarboxylase [Solanum tuberosum]	-3.13836713793018	-2.66454193346152
5.3	fermentation.ADH	MICRO.3043.C1	alcohol dehydrogenase, putative [Arabidopsis thaliana]	0.613159164784404	-1.42183819408476
5.3	fermentation.ADH	MICRO.4470.C1	alcohol dehydrogenase [Solanum tuberosum] pir__T07179 probable alcohol dehydrogenase (EC 1.1.1.1) (clone CP67) - potato	-1.29541081952566	-0.608799168788409
5.3	fermentation.ADH	STMCG64TV	alcohol dehydrogenase [Solanum tuberosum] pir__T07179 probable alcohol dehydrogenase (EC 1.1.1.1) (clone CP67) - potato	-1.51063889752958	-0.727879435339896
5.3	fermentation.ADH	STMEE51TV	alcohol dehydrogenase [Petunia x hybrida] sp_P25141_ADH1_PETHY Alcohol dehydrogenase 1 pir__DEPJA1 alcohol dehydrogenase (EC 1.1.1.1) 1 - garden petunia	6.14608553123631	2.96452626481741
6.1	gluconeogenesis / glyoxylate cycle.citrate synthase	MICRO.1101.C2	At3g58750 [Arabidopsis thaliana] gb_AAU95420.1_ At3g58750 [Arabidopsis thaliana] emb_CAB88292.1_ citrate synthase-like protein [Arabidopsis thaliana] ref_NP_191434.1_ citrate synthase, glyoxysomal, putative [Arabidopsis thaliana] pir__T49158 citrate ...	4.40226411535933	2.54077986833494
6.1	gluconeogenesis / glyoxylate cycle.citrate synthase	STMHQ53TV	putative Citrate synthase, glyoxysomal precursor (GCS) [Oryza sativa (japonica cultivar-group)]	3.99666957951917	2.25079721086066
6.2	gluconeogenesis / glyoxylate cycle.malate synthase	MICRO.11599.C1	unnamed protein product [Ricinus communis] pir__SYCSM2 malate synthase (EC 4.1.3.2) (clone MS2) - castor bean sp_P17815_MASY_RICCO Malate synthase, glyoxysomal	-4.64526637127664	-1.60634027642539
6.2	gluconeogenesis / glyoxylate cycle.malate synthase	MICRO.6362.C1	malate synthase [Cucumis sativus] pir__SYKVMA malate synthase (EC 4.1.3.2) - cucumber sp_P08216_MASY_CUCSA Malate synthase, glyoxysomal	-2.96122147780645	-1.19772272749305
6.2	gluconeogenesis / glyoxylate cycle.malate synthase	cSTB46E23TH	malate synthase [Cucumis sativus] pir__SYKVMA malate synthase (EC 4.1.3.2) - cucumber sp_P08216_MASY_CUCSA Malate synthase, glyoxysomal	-1.16089273388744	-0.874401177454834
6.3	gluconeogenesis / glyoxylate cycle.malate dehydrogenase	MICRO.1143.C4	putative mitochondrial NAD-dependent malate dehydrogenase [Solanum tuberosum]	-1.41291997858655	-0.837546705869435
6.4	gluconeogenesis / glyoxylate cycle.phosphoenolpyruvate carboxykinase (PEPCK)	MICRO.8517.C1	phosphoenolpyruvate carboxykinase [Lycopersicon esculentum]	1.27616052105773	-1.46275253108912
6.5	gluconeogenesis / glyoxylate cycle.pyruvate dikinase	MICRO.11893.C1	pyruvate,orthophosphate dikinase [Mesembryanthemum crystallinum] pir__S55478 pyruvate, phosphate dikinase (EC 2.7.9.1) - common ice plant sp_Q42910_PODK_MESCR Pyruvate, phosphate dikinase, chloroplast precursor (Pyruvate, orthophosphate dikinase)	0.189968841415403	1.26666235745794
6.9	gluconeogenesis / glyoxylate cycle.isocitrate lyase	MICRO.381.C1	Isocitrate lyase (Isocitrase) (Isocitratase) (ICL) pir__T06353 isocitrate lyase (EC 4.1.3.1) - tomato gb_AAA82738.1_ isocitrate lyase	-5.25997813325895	-2.38029149045081
7.1.2	OPP.oxidative PP.6-phosphogluconolactonase	MICRO.2203.C1	At1g13700 [Arabidopsis thaliana] gb_AAT46032.1_ At1g13700 [Arabidopsis thaliana] pir__D86270 F21F23.14 protein - Arabidopsis thaliana ref_NP_172826.1_ glucosamine/galactosamine-6-phosphate isomerase family protein [Arabidopsis thaliana] ...	-0.483576662122694	-1.24077861605323
7.1.3	OPP.oxidative PP.6-phosphogluconate dehydrogenase	bf_arrayxxx_0046f12.t7m.scf	phosphogluconate dehydrogenase (decarboxylating) (EC 1.1.1.44) - soybean dbj_BAA22812.1_ 6-phosphogluconate dehydrogenase [Glycine max]	-1.92971158848274	-1.6892256944673
7.1.3	OPP.oxidative PP.6-phosphogluconate dehydrogenase	MICRO.7975.C2	phosphogluconate dehydrogenase (decarboxylating) (EC 1.1.1.44) - soybean dbj_BAA22812.1_ 6-phosphogluconate dehydrogenase [Glycine max]	-1.85555402584291	-1.69887242941941
7.1.3	OPP.oxidative PP.6-phosphogluconate dehydrogenase	MICRO.5901.C1	AT5g41670/MBK23_20 [Arabidopsis thaliana] dbj_BAB11473.1_ 6-phosphogluconate dehydrogenase [Arabidopsis thaliana] gb_AAN72272.1_ At5g41670/MBK23_20 [Arabidopsis thaliana] ref_NP_851113.1_ 6-phosphogluconate dehydrogenase family protein [Arabidopsis ...	-1.18683027755346	-0.100421391044174
7.2.4	OPP.non-reductive PP.ribose 5-phosphate isomerase	MICRO.8048.C1	ribose-5-phosphate isomerase [Spinacia oleracea]	-1.17307397490898	-0.124015616351858
7.3	OPP.electron transfer	MICRO.609.C2	ferredoxin-NADP reductase (EC 1.18.1.2) precursor - common tobacco dbj_BAA20365.1_ ferredoxin-NADP oxidoreductase [Nicotiana tabacum] sp_O04397_FENS_TOBAC Ferredoxin--NADP reductase, root-type isozyme, chloroplast precursor (FNR)	1.04831762820436	0.828251909760035
8.1.1.1	TCA / organic transformation.TCA.pyruvate DH.E1	MICRO.29.C2	pyruvate dehydrogenase E1 beta subunit isoform 2 [Zea mays]	-0.806117669209693	-1.06546970576622
8.1.1.1	TCA / organic transformation.TCA.pyruvate DH.E1	MICRO.4506.C3	putative pyruvate dehydrogenase E1 beta subunit isoform 1 protein [Oryza sativa (japonica cultivar-group)] ref_XP_507310.1_ PREDICTED OSJNBa0033D24.29 gene product [Oryza sativa (japonica cultivar-group)] dbj_BAD13111.1_ putative pyruvate ...	2.33726879522754	1.71283778889491
8.1.1.1	TCA / organic transformation.TCA.pyruvate DH.E1	MICRO.4745.C1	putative pyruvate dehydrogenase E1 beta subunit isoform 1 protein [Oryza sativa (japonica cultivar-group)] ref_XP_507310.1_ PREDICTED OSJNBa0033D24.29 gene product [Oryza sativa (japonica cultivar-group)] dbj_BAD13111.1_ putative pyruvate ...	2.53246377733048	2.13666556048787
8.1.3	TCA / organic transformation.TCA.aconitase	MICRO.3167.C1	cytosolic aconitase [Nicotiana tabacum]	-1.02666284916455	-1.65054107134044
8.1.3	TCA / organic transformation.TCA.aconitase	MICRO.3331.C1	aconitase [Lycopersicon pennellii]	-1.73448460766712	-1.32308301691251
8.1.3	TCA / organic transformation.TCA.aconitase	MICRO.930.C1	cytosolic aconitase [Nicotiana tabacum]	-1.02049586131985	-1.63162498392042
8.1.3	TCA / organic transformation.TCA.aconitase	MICRO.930.C3	aconitase [Lycopersicon pennellii]	-1.86726467204334	-1.21015389128447
8.1.3	TCA / organic transformation.TCA.aconitase	BF_LBCHXXXX_0001E10_T3M.SCF	No Hits Found	-0.671802843208554	-1.36207312517648
8.1.3	TCA / organic transformation.TCA.aconitase	bf_mxlfxxxx_0051d10.t3m.scf	putative Aconitate hydratase [Oryza sativa (japonica cultivar-group)] dbj_BAD05751.1_ putative Aconitate hydratase [Oryza sativa (japonica cultivar-group)]	2.30596605760181	1.3392850707043
8.1.5	TCA / organic transformation.TCA.2-oxoglutarate dehydrogenase	BF_TUBSXXXX_0038H08_T3M.SCF	No Hits Found	-0.308299270535061	-2.50888689599099
8.1.5	TCA / organic transformation.TCA.2-oxoglutarate dehydrogenase	MICRO.6482.C1	Similar to ethylene-forming-enzyme-like dioxygenase [Arabidopsis thaliana] ref_NP_175364.1_ oxidoreductase, 2OG-Fe(II) oxygenase family protein [Arabidopsis thaliana] pir__C96530 hypothetical protein F13F21.18 [imported] - Arabidopsis thaliana	-0.843528081040345	-3.51128517399211
8.1.7	TCA / organic transformation.TCA.succinate dehydrogenase	bf_mxlfxxxx_0018h08.t3m.scf	pol polyprotein-like [Solanum tuberosum]	-0.325345111696288	-1.1083405567851
8.1.7	TCA / organic transformation.TCA.succinate dehydrogenase	SSBN002E22u.scf	cytochrome c oxidase subunit II [Brassica rapa] gb_AAB92366.1_ cytochrome c oxidase subunit II [Brassica rapa]	-0.000917578260549057	-1.00004283282494
8.1.9	TCA / organic transformation.TCA.malate DH	MICRO.1143.C4	putative mitochondrial NAD-dependent malate dehydrogenase [Solanum tuberosum]	-1.41291997858655	-0.837546705869435
8.2.10	TCA / organic transformation.other organic acid transformations.malic	bf_acdcxxxx_0041c09.t3m.scf	cytosolic NADP-malic enzyme [Lycopersicon esculentum] pir__T06402 malate dehydrogenase (oxaloacetate-decarboxylating) (NADP) (EC 1.1.1.40) 2, cytosolic - tomato	-1.77593831108797	-1.83230238449461
8.2.10	TCA / organic transformation.other organic acid transformations.malic	bf_stolxxxx_0036g02.t3m.scf	No Hits Found	-1.50001612369192	-1.83803846434088
8.2.10	TCA / organic transformation.other organic acid transformations.malic	MICRO.1687.C2	cytosolic NADP-malic enzyme [Lycopersicon esculentum] pir__T06402 malate dehydrogenase (oxaloacetate-decarboxylating) (NADP) (EC 1.1.1.40) 2, cytosolic - tomato	-1.6891405577292	-1.7073273180249
8.2.10	TCA / organic transformation.other organic acid transformations.malic	MICRO.1687.C3	cytosolic NADP-malic enzyme [Lycopersicon esculentum] pir__T06402 malate dehydrogenase (oxaloacetate-decarboxylating) (NADP) (EC 1.1.1.40) 2, cytosolic - tomato	-1.80184780538145	-1.23994364854185
8.2.10	TCA / organic transformation.other organic acid transformations.malic	SDBN004C16u.scf	NADP-malic enzyme [Lycopersicon esculentum] pir__T06401 malate dehydrogenase (oxaloacetate-decarboxylating) (NADP) (EC 1.1.1.40) precursor - tomato	1.57428325050668	-1.62933856674141
8.2.10	TCA / organic transformation.other organic acid transformations.malic	MICRO.17965.C1	cytosolic NADP-malic enzyme [Lycopersicon esculentum] pir__T06402 malate dehydrogenase (oxaloacetate-decarboxylating) (NADP) (EC 1.1.1.40) 2, cytosolic - tomato	5.01885389007049	1.57435074791167
8.2.11	TCA / organic transformation.other organic acid transformations.atp-citrate lyase	MICRO.4317.C1	ATP citrate lyase b-subunit [Lupinus albus]	-1.26590767462732	-0.966784520283282
8.2.11	TCA / organic transformation.other organic acid transformations.atp-citrate lyase	MICRO.4317.C3	ATP citrate lyase b-subunit [Lupinus albus]	-1.04938067028252	-0.940800056030926
8.2.11	TCA / organic transformation.other organic acid transformations.atp-citrate lyase	POAD053TV	ATP citrate lyase b-subunit [Lupinus albus]	-1.03609025669412	-0.891643559275673
8.2.9	TCA / organic transformation.other organic acid transformations.cyt MDH	MICRO.9309.C1	cytosolic malate dehydrogenase [Lycopersicon esculentum]	1.06921853160672	0.160542598977525
8.3	TCA / organic transformation.carbonic anhydrases	MICRO.13929.C1	beta-carbonic anhydrase [Nicotiana tabacum]	-1.67545906098195	-1.98684873955947
8.3	TCA / organic transformation.carbonic anhydrases	STMCO35TH	carbonic anhydrase [Vigna radiata]	-2.36763355199526	-2.57912844085603
8.3	TCA / organic transformation.carbonic anhydrases	MICRO.4170.C2	carbonate dehydratase (EC 4.2.1.1), chloroplast - common tobacco (fragment) gb_AAA34057.1_ carbonic anhydrase	-3.15009948051022	-0.509735384901324
8.3	TCA / organic transformation.carbonic anhydrases	bf_suspxxxx_0055a12.t3m.scf	carbonic anhydrase 2 [Flaveria bidentis]	1.35915862037425	0.38907569745084
8.3	TCA / organic transformation.carbonic anhydrases	POACH05TP	carbonate dehydratase (EC 4.2.1.1), chloroplast - common tobacco (fragment) gb_AAA34057.1_ carbonic anhydrase	1.89921834627625	0.687122066670602
8.3	TCA / organic transformation.carbonic anhydrases	MICRO.4170.C3	Carbonic anhydrase, chloroplast precursor (Carbonate dehydratase) pir__T02936 carbonate dehydratase (EC 4.2.1.1) precursor, chloroplast - common tobacco gb_AAA34065.1_ chloroplast carbonic anhydrase prf__1909357A carbonic anhydrase	1.24190940132863	1.42616323152949
9.1.1	mitochondrial electron transport / ATP synthesis.NADH-DH (type I).complex I	MICRO.8480.C1	NAD(P)H:quinone oxidoreductase [Solanum tuberosum]	-2.56721990819864	-1.17857512959698
9.1.1	mitochondrial electron transport / ATP synthesis.NADH-DH (type I).complex I	MICRO.8526.C1	NAD(P)H:quinone oxidoreductase [Solanum tuberosum]	-3.14131997755276	-0.620132656502602
9.1.1	mitochondrial electron transport / ATP synthesis.NADH-DH (type I).complex I	MICRO.11362.C1	hypothetical protein [Arabidopsis thaliana] sp_Q9SRL8_LB21_ARATH Putative LOB domain protein 21 gb_AAG50983.1_ hypothetical protein	0.397640583171991	2.67276599910811
9.1.2	mitochondrial electron transport / ATP synthesis.NADH-DH (type I).localisation not clear	MICRO.4581.C1	chaperonin precursor, putative [Arabidopsis thaliana] ref_NP_173947.1_ chaperonin, putative [Arabidopsis thaliana] pir__E86388 probable chaperonin precursor [imported] - Arabidopsis thaliana	-2.03084955355989	-1.37925146966183
9.1.2	mitochondrial electron transport / ATP synthesis.NADH-DH (type I).localisation not clear	MICRO.2554.C1	putative beta-glucosidase [Oryza sativa (japonica cultivar-group)] gb_AAP52953.1_ putative beta-glucosidase [Oryza sativa (japonica cultivar-group)] gb_AAK92581.1_ Putative beta-glucosidase [Oryza sativa]	-1.10902509531141	-0.630028140034665
9.2.1	mitochondrial electron transport / ATP synthesis.NADH-DH (type II).internal matrix	cPRO26I14TH	putative internal rotenone-insensitive NADH dehydrogenase [Solanum tuberosum]	-0.1805763367836	1.0706492287258
9.3	mitochondrial electron transport / ATP synthesis.electron transfer flavoprotein	bf_arrayxxx_0037g07.t7m.scf	unknown protein [Arabidopsis thaliana] gb_AAO50522.1_ putative electron transport flavoprotein [Arabidopsis thaliana] gb_AAG50941.1_ electron transport flavoprotein, putative [Arabidopsis thaliana] ref_NP_175507.1_ electron transfer flavoprotein ...	1.01415876690042	-0.143301433882941
9.3	mitochondrial electron transport / ATP synthesis.electron transfer flavoprotein	MICRO.15387.C2	unknown protein [Arabidopsis thaliana] gb_AAO50522.1_ putative electron transport flavoprotein [Arabidopsis thaliana] gb_AAG50941.1_ electron transport flavoprotein, putative [Arabidopsis thaliana] ref_NP_175507.1_ electron transfer flavoprotein ...	1.02637236222035	-0.0912708778804276
9.3	mitochondrial electron transport / ATP synthesis.electron transfer flavoprotein	MICRO.5333.C2	electron transfer flavoprotein beta-subunit-like [Arabidopsis thaliana]	1.01357853557593	0.490492874743977
9.6	mitochondrial electron transport / ATP synthesis.cytochrome c	MICRO.16926.C1	putative c-type cytochrome synthesis protein [Oryza sativa (japonica cultivar-group)] gb_AAR87329.1_ putative c-type cytochrome biogenesis protein [Oryza sativa (japonica cultivar-group)]	-1.34300660479894	-1.12981543675921
9.6	mitochondrial electron transport / ATP synthesis.cytochrome c	SSBN003F04u.scf	putative c-type cytochrome synthesis protein [Oryza sativa (japonica cultivar-group)] gb_AAR87329.1_ putative c-type cytochrome biogenesis protein [Oryza sativa (japonica cultivar-group)]	-1.31849606881102	-1.05886985051097
9.6	mitochondrial electron transport / ATP synthesis.cytochrome c	MICRO.8183.C1	Similar to CCS1 [Arabidopsis thaliana] dbj_BAC41965.1_ unknown protein [Arabidopsis thaliana] pir__B96530 Similar to CCS1 [imported] - Arabidopsis thaliana ref_NP_564544.1_ cytochrome c biogenesis protein family [Arabidopsis thaliana]	-0.986737896627476	-2.12089324021525
9.7	mitochondrial electron transport / ATP synthesis.cytochrome c oxidase	SSBN002E22u.scf	cytochrome c oxidase subunit II [Brassica rapa] gb_AAB92366.1_ cytochrome c oxidase subunit II [Brassica rapa]	-0.000917578260549057	-1.00004283282494
9.7	mitochondrial electron transport / ATP synthesis.cytochrome c oxidase	MICRO.1804.C1	cytochrome c oxidase subunit, putative [Arabidopsis thaliana]	1.16813155382185	0.667404096142628
9.7	mitochondrial electron transport / ATP synthesis.cytochrome c oxidase	bf_mxlfxxxx_0003b10.t3m.scf	Unknown protein [Arabidopsis thaliana] gb_AAM13286.1_ unknown protein [Arabidopsis thaliana] gb_AAK96674.1_ Unknown protein [Arabidopsis thaliana] pir__C86407 F3H9.20 protein - Arabidopsis thaliana ref_NP_564300.1_ expressed protein [Arabidopsis tha ...	0.380270082603406	1.06251618715907
9.9	mitochondrial electron transport / ATP synthesis.F1-ATPase	cSTS19G2TH	P0019E03.6 [Oryza sativa (japonica cultivar-group)] dbj_BAC01248.1_ P0019E03.6 [Oryza sativa (japonica cultivar-group)]	-0.167842586851377	-1.02870181276561
9.9	mitochondrial electron transport / ATP synthesis.F1-ATPase	STMDG27TV	unknown protein [Arabidopsis thaliana] gb_AAO63856.1_ unknown protein [Arabidopsis thaliana] emb_CAB66398.1_ putative protein [Arabidopsis thaliana] pir__T45824 hypothetical protein F2K15.50 - Arabidopsis thaliana ref_NP_190488.1_ condensation ...	-0.851724773832244	-2.28595564997872
9.9	mitochondrial electron transport / ATP synthesis.F1-ATPase	MICRO.3789.C1	hypothetical protein [Oryza sativa (japonica cultivar-group)] gb_AAT58707.1_ hypothetical protein [Oryza sativa (japonica cultivar-group)]	1.70240641345394	0.229360553716592
9.9	mitochondrial electron transport / ATP synthesis.F1-ATPase	MICRO.4219.C1	unknown protein [Arabidopsis thaliana] gb_AAO41954.1_ unknown protein [Arabidopsis thaliana] gb_AAG51135.1_ hypothetical protein [Arabidopsis thaliana] pir__D96744 hypothetical protein F28P5.3 [imported] - Arabidopsis thaliana ref_NP_177356.1_ ...	2.08568403625431	0.776881591593801
9.9	mitochondrial electron transport / ATP synthesis.F1-ATPase	bf_arrayxxx_0098a07.t7m.scf	No Hits Found	4.30915972796614	3.25882467550687
9.9	mitochondrial electron transport / ATP synthesis.F1-ATPase	bf_mxflxxxx_0005c10.t3m.scf	ATPase beta subunit [Nicotiana sylvestris]	2.80118177017916	2.54081508165196
9.9	mitochondrial electron transport / ATP synthesis.F1-ATPase	MICRO.5415.C1	P0665A11.10 [Oryza sativa (japonica cultivar-group)] dbj_BAB56064.1_ unknown protein [Oryza sativa (japonica cultivar-group)]	2.06597376419275	1.05839936022497
9.9	mitochondrial electron transport / ATP synthesis.F1-ATPase	MICRO.6015.C1	hypothetical protein [Oryza sativa (japonica cultivar-group)] gb_AAT58707.1_ hypothetical protein [Oryza sativa (japonica cultivar-group)]	1.76047684615271	1.01018408436017
9.9	mitochondrial electron transport / ATP synthesis.F1-ATPase	MICRO.9157.C1	putative protein [Arabidopsis thaliana] pir__T45826 hypothetical protein F2K15.70 - Arabidopsis thaliana ref_NP_190490.1_ expressed protein [Arabidopsis thaliana]	4.46238483789692	3.51516327483776
10.1.10	cell wall.precursor synthesis.RHM	PotatoF1161.scf	No Hits Found	-1.09677577139136	-1.01591002699839
10.1.10	cell wall.precursor synthesis.RHM	PotatoF1668.scf	Similar to dTDP-D-glucose 4,6-dehydratase [Arabidopsis thaliana] gb_AAM10033.1_ similar to dTDP-D-glucose 4,6-dehydratase [Arabidopsis thaliana] gb_AAK68773.1_ Similar to dTDP-D-glucose 4,6-dehydratase [Arabidopsis thaliana] pir__C96814 hypothetical ...	-1.10946137453889	-1.23646796193993
10.1.11	cell wall.precursor synthesis.UER	MICRO.444.C1	unknown protein [Arabidopsis thaliana] gb_AAF75813.1_ Contains weak similarity to 5-epimerase from Saccharopolyspora erythraea gb_L37354. ESTs gb_T41773, gb_R29767, gb_T88368, gb_F13963 come from this gene. [Arabidopsis thaliana] gb_AAR99502.1_ ...	1.60131229720442	0.245314867698442
10.1.11	cell wall.precursor synthesis.UER	PPCAB32TH	Unknown protein [Arabidopsis thaliana]	1.3165470683321	0.51586949847453
10.1.12.1	cell wall.precursor synthesis.KDO pathway.arabinose-5-phosphate isomerase	MICRO.1679.C1	sugar-phosphate isomerase-like protein [Arabidopsis thaliana] pir__T47628 sugar-phosphate isomerase-like protein - Arabidopsis thaliana ref_NP_191029.1_ sugar isomerase (SIS) domain-containing protein / CBS domain-containing protein [Arabidopsis tha ...	-2.07480159748066	-1.08795642169483
10.1.2	cell wall.precursor synthesis.UGE	cPRO7N3TH	UDP-Glc-4-epimerase [Solanum tuberosum]	0.512858347936103	-1.10325062393527
10.1.2	cell wall.precursor synthesis.UGE	MICRO.7015.C2	UDP-Glc-4-epimerase [Solanum tuberosum]	-0.142067122772426	-1.63279494131285
10.1.2	cell wall.precursor synthesis.UGE	MICRO.11143.C1	UDP-glucose 4-epimerase [Solanum tuberosum]	1.95093154834401	-0.520853904668256
10.1.2	cell wall.precursor synthesis.UGE	MICRO.5002.C1	UDP-glucose 4-epimerase [Solanum tuberosum]	2.99173169002682	0.393656817022782
10.1.2	cell wall.precursor synthesis.UGE	STMCN30TV	No Hits Found	2.81824245471176	0.45738707337892
10.1.20	cell wall.precursor synthesis.phosphomannose isomerase	MICRO.12724.C1	putative mannose-6-phosphate isomerase (Phosphomannose isomerase) (PMI) (Phosphohexomutase) [Oryza sativa (japonica cultivar-group)] dbj_BAD26072.1_ putative mannose-6-phosphate isomerase (Phosphomannose isomerase) (PMI) (Phosphohexomutase) [Oryza ...	-1.04374253400271	-0.350797159005149
10.1.3	cell wall.precursor synthesis.AXS	MICRO.134.C1	putative nucleoside-diphosphate-sugar epimerase/dehydratase [Nicotiana benthamiana]	-1.70168792732661	-1.18783845382156
10.1.3	cell wall.precursor synthesis.AXS	MICRO.134.C2	putative nucleoside-diphosphate-sugar epimerase/dehydratase [Nicotiana benthamiana]	0.3368012088625	-1.24866198772273
10.1.4	cell wall.precursor synthesis.UGD	MICRO.1009.C1	putative UDP-glucose dehydrogenase 1 [Nicotiana tabacum]	-1.07577919060871	-1.83403113797463
10.1.4	cell wall.precursor synthesis.UGD	POADC32TV	putative UDP-glucose dehydrogenase 1 [Nicotiana tabacum]	-1.14668517441685	-1.87165604346911
10.1.4	cell wall.precursor synthesis.UGD	bf_mxflxxxx_0025b09.t3m.scf	UDP-glucose 6-dehydrogenase (UDP-Glc dehydrogenase) (UDP-GlcDH) (UDPGDH) gb_AAB58398.1_ UDP-glucose dehydrogenase [Glycine max] pir__T08818 probable UDPglucose 6-dehydrogenase (EC 1.1.1.22) - soybean	1.24518756458726	-2.9516719939902
10.1.6	cell wall.precursor synthesis.GAE	MICRO.2069.C2	putative NAD dependent epimerase [Arabidopsis thaliana] gb_AAK44025.1_ putative NAD dependent epimerase [Arabidopsis thaliana] dbj_BAB03000.1_ nucleotide sugar epimerase-like protein [Arabidopsis thaliana] gb_AAL32703.1_ nucleotide sugar ...	-3.77690996868761	-3.10743509279511
10.1.6	cell wall.precursor synthesis.GAE	MICRO.448.C1	putative nucleotide sugar epimerase [Arabidopsis thaliana] pir__A86152 hypothetical protein F22M8.13 [imported] - Arabidopsis thaliana gb_AAF76478.1_ Contains similarity to CAPI protein from Staphylococcus aureus gi_P39858 and contains a NAD ...	-3.60761571236501	-2.60351915934411
10.1.6	cell wall.precursor synthesis.GAE	MICRO.448.C2	unknown [Arabidopsis thaliana]	-4.16228843117498	-2.65791159631397
10.1.6	cell wall.precursor synthesis.GAE	MICRO.1639.C2	UDP-D-glucuronate 4-epimerase [Arabidopsis thaliana] gb_AAN15627.1_ nucleotide sugar epimerase-like protein [Arabidopsis thaliana] gb_AAM62729.1_ nucleotide sugar epimerase-like protein [Arabidopsis thaliana] gb_AAL07152.1_ putative nucleotide sugar ...	0.811831227392247	-1.37858118361188
10.1.6	cell wall.precursor synthesis.GAE	MICRO.1639.C3	UDP-D-glucuronate 4-epimerase [Arabidopsis thaliana] gb_AAN15627.1_ nucleotide sugar epimerase-like protein [Arabidopsis thaliana] gb_AAM62729.1_ nucleotide sugar epimerase-like protein [Arabidopsis thaliana] gb_AAL07152.1_ putative nucleotide sugar ...	-0.0762201115075953	-1.2742756001918
10.1.6	cell wall.precursor synthesis.GAE	MICRO.776.C2	UDP-D-glucuronate 4-epimerase [Arabidopsis thaliana] gb_AAN15627.1_ nucleotide sugar epimerase-like protein [Arabidopsis thaliana] gb_AAM62729.1_ nucleotide sugar epimerase-like protein [Arabidopsis thaliana] gb_AAL07152.1_ putative nucleotide sugar ...	-0.131879831534741	-1.43579350228365
10.1.7	cell wall.precursor synthesis.GMD	MICRO.1045.C1	GDP-D-mannose 4,6-dehydratase	-1.35052011985118	-1.46059211434282
10.1.9	cell wall.precursor synthesis.MUR4	MICRO.1292.C1	UDP-D-xylose 4-epimerase [Arabidopsis thaliana] gb_AAO11530.1_ At1g30620/T5I8_7 [Arabidopsis thaliana] gb_AAL57628.1_ At1g30620/T5I8_7 [Arabidopsis thaliana] gb_AAK17176.1_ unknown protein [Arabidopsis thaliana] gb_AAD25749.1_ Strong similarity to ...	0.0676034413766065	-1.28660945689081
10.2.1	cell wall.cellulose synthesis.cellulose synthase	bf_mxflxxxx_0021d02.t3m.scf	cellulose synthase [Populus tremula x Populus tremuloides]	-1.01282239529947	-1.23973166046403
10.2.1	cell wall.cellulose synthesis.cellulose synthase	bf_mxflxxxx_0069c03.t3m.scf	No Hits Found	-1.10292937171868	-2.49746367941309
10.2.1	cell wall.cellulose synthesis.cellulose synthase	cSTB46E15TH	cellulose synthase (EC 2.4.1.-) catalytic chain celA2 - upland cotton (fragment) gb_AAB37767.1_ cellulose synthase	-1.1828544891294	-1.12772778904352
10.2.1	cell wall.cellulose synthesis.cellulose synthase	MICRO.15212.C1	cellulose synthase isolog [Arabidopsis thaliana]	-1.58510561860783	-1.52209897100615
10.2.1	cell wall.cellulose synthesis.cellulose synthase	MICRO.193.C1	cellulose synthase family protein [Arabidopsis thaliana] gb_AAB63622.1_ cellulose synthase isolog [Arabidopsis thaliana]	-3.37805979293534	-2.03677997550938
10.2.1	cell wall.cellulose synthesis.cellulose synthase	MICRO.5484.C1	cellulose synthase [Solanum tuberosum]	-1.18767105799167	-1.30403287099756
10.2.1	cell wall.cellulose synthesis.cellulose synthase	MICRO.5924.C1	AT5g17420/T10B6_80 [Arabidopsis thaliana] gb_AAO42789.1_ AT5g17420/T10B6_80 [Arabidopsis thaliana] emb_CAC01737.1_ cellulose synthase catalytic subunit (IRX3) [Arabidopsis thaliana] gb_AAD40885.1_ cellulose synthase catalytic subunit [Arabidopsis ...	-1.66338013652274	-1.46869343159842
10.2.1	cell wall.cellulose synthesis.cellulose synthase	MICRO.6450.C1	glucosyltransferase-like protein [Arabidopsis thaliana] gb_AAM13292.1_ glucosyltransferase-like protein [Arabidopsis thaliana] gb_AAL24334.1_ glucosyltransferase-like protein [Arabidopsis thaliana] gb_AAL25573.1_ AT5g22740/MDJ22_16 [Arabidopsis ...	-2.29510204190607	-1.41644835302552
10.2.1	cell wall.cellulose synthesis.cellulose synthase	MICRO.8706.C2	cellulose synthase catalytic subunit [Nicotiana alata]	-1.83271209667232	-1.69409582795358
10.2.1	cell wall.cellulose synthesis.cellulose synthase	MICRO.8805.C2	putative glucosyltransferase [Cicer arietinum]	-1.03498087793553	-1.67536171057143
10.2.1	cell wall.cellulose synthesis.cellulose synthase	MICRO.9871.C1	cellulose synthase [Solanum tuberosum]	-1.03629643715661	-2.01437402596353
10.2.1	cell wall.cellulose synthesis.cellulose synthase	STMIL73TV	cellulose synthase [Gossypium hirsutum] pir__T10797 cellulose synthase (EC 2.4.1.-) catalytic chain celA1 - upland cotton gb_AAB37766.1_ cellulose synthase	-1.34532850563901	-1.19389336945217
10.2.1	cell wall.cellulose synthesis.cellulose synthase	bf_swstxxxx_0061g04.t3m.scf	cellulose synthase [Solanum tuberosum]	-0.550238037494948	-1.56578098324233
10.2.1	cell wall.cellulose synthesis.cellulose synthase	MICRO.13430.C1	putative protein kinase [Oryza sativa (japonica cultivar-group)] gb_AAP54208.1_ putative protein kinase [Oryza sativa (japonica cultivar-group)] gb_AAK27806.1_ putative protein kinase [Oryza sativa (japonica cultivar-group)]	-0.573175430342268	-2.68595159434659
10.2.1	cell wall.cellulose synthesis.cellulose synthase	MICRO.2053.C1	unknown protein [Arabidopsis thaliana] gb_AAL07135.1_ unknown protein [Arabidopsis thaliana] dbj_BAB01433.1_ glucosyltransferase-like protein [Arabidopsis thaliana] ref_NP_566835.1_ glycosyl transferase family 2 protein [Arabidopsis thaliana]	-0.784991760660805	-1.83556670608815
10.2.1	cell wall.cellulose synthesis.cellulose synthase	MICRO.2667.C1	cellulose synthase-like protein D4 [Populus tremuloides]	-0.381017694025426	-2.38027813421999
10.2.1	cell wall.cellulose synthesis.cellulose synthase	MICRO.4016.C1	cellulose synthase [Solanum tuberosum]	-0.710626310737613	-1.87389604589133
10.2.1	cell wall.cellulose synthesis.cellulose synthase	MICRO.4016.C2	cellulose synthase [Solanum tuberosum]	-0.537481223098904	-1.98887145824666
10.2.1	cell wall.cellulose synthesis.cellulose synthase	MICRO.5119.C1	CesA1 [Acacia mangium]	-0.969408450714397	-1.07343392331637
10.2.1	cell wall.cellulose synthesis.cellulose synthase	MICRO.8805.C1	unknown protein [Arabidopsis thaliana] gb_AAL07135.1_ unknown protein [Arabidopsis thaliana] dbj_BAB01433.1_ glucosyltransferase-like protein [Arabidopsis thaliana] ref_NP_566835.1_ glycosyl transferase family 2 protein [Arabidopsis thaliana]	-0.84859794370384	-1.52944135534349
10.2.1	cell wall.cellulose synthesis.cellulose synthase	MICRO.4632.C1	putative glucosyltransferase [Cicer arietinum]	-1.27111560537921	-0.906559372956073
10.2.1	cell wall.cellulose synthesis.cellulose synthase	MICRO.9479.C1	unknown protein [Arabidopsis thaliana] gb_AAL36217.1_ unknown protein [Arabidopsis thaliana]	1.17332458386853	-0.428255963548844
10.2.1	cell wall.cellulose synthesis.cellulose synthase	STMGM17TV	cellulose synthase isolog [Arabidopsis thaliana]	-3.64481449540483	1.16386641731049
10.2.1	cell wall.cellulose synthesis.cellulose synthase	cSTB47M10TH	putative cellulose synthase catalytic subunit [Arabidopsis thaliana] ref_NP_175981.2_ cellulose synthase family protein [Arabidopsis thaliana]	0.882288472209211	1.43023687267516
10.2.1	cell wall.cellulose synthesis.cellulose synthase	cSTA27F13TH	putative cellulose synthase-like protein OsCslE1 [Oryza sativa (japonica cultivar-group)]	1.1317661950971	1.50457432476308
10.2.1	cell wall.cellulose synthesis.cellulose synthase	MICRO.4440.C1	putative cellulose synthase [Arabidopsis thaliana] pir__T02561 probable cellulose synthase At2g32620 [imported] - Arabidopsis thaliana ref_NP_180821.1_ cellulose synthase family protein [Arabidopsis thaliana]	1.22244696261982	1.57080370062236
10.2.2	cell wall.cellulose synthesis.COBRA	MICRO.17856.C1	phytochelatin synthetase-like protein [Arabidopsis thaliana]	-1.13164646669546	-1.12088944451119
10.2.2	cell wall.cellulose synthesis.COBRA	bf_arrayxxx_0046e03.t7m.scf	hypothetical protein [Arabidopsis thaliana] emb_CAB10391.1_ hypothetical protein [Arabidopsis thaliana] emb_CAA74765.1_ putative cell wall protein [Arabidopsis thaliana] sp_Q8GZ17_CBL7_ARATH COBRA-like protein 7 precursor pir__E71427 hypothetical ...	0.860554999129333	-2.02305274537609
10.2.2	cell wall.cellulose synthesis.COBRA	MICRO.14152.C1	hypothetical protein [Arabidopsis thaliana] emb_CAB10391.1_ hypothetical protein [Arabidopsis thaliana] emb_CAA74765.1_ putative cell wall protein [Arabidopsis thaliana] sp_Q8GZ17_CBL7_ARATH COBRA-like protein 7 precursor pir__E71427 hypothetical ...	0.934197950849138	-1.90780814773967
10.2.2	cell wall.cellulose synthesis.COBRA	MICRO.14152.C2	hypothetical protein [Arabidopsis thaliana] emb_CAB10391.1_ hypothetical protein [Arabidopsis thaliana] emb_CAA74765.1_ putative cell wall protein [Arabidopsis thaliana] sp_Q8GZ17_CBL7_ARATH COBRA-like protein 7 precursor pir__E71427 hypothetical ...	0.494115976118264	-1.54941506434706
10.2.2	cell wall.cellulose synthesis.COBRA	MICRO.769.C1	phytochelatin synthetase-like protein [Phaseolus vulgaris]	-0.961749937211282	-1.20319302962644
10.2.2	cell wall.cellulose synthesis.COBRA	MICRO.769.C2	phytochelatin synthetase-like protein [Phaseolus vulgaris]	-0.859754102189639	-1.05083847285155
10.2.2	cell wall.cellulose synthesis.COBRA	STMCU87TV	No Hits Found	-1.30969377243957	-0.639782623257685
10.5	cell wall.cell wall proteins	MICRO.4870.C1	hypothetical protein T17F3.17 [imported] - Arabidopsis thaliana gb_AAG52563.1_ hypothetical protein	1.29411670709919	0.929352256156593
10.5.1.1	cell wall.cell wall proteins.AGPs.AGP	167C11AF.esd	At5g55730 [Arabidopsis thaliana] dbj_BAB09240.1_ unnamed protein product [Arabidopsis thaliana] gb_AAO00897.1_ putative protein [Arabidopsis thaliana] sp_Q9FM65_FLA1_ARATH Fasciclin-like arabinogalactan protein 1 precursor gb_AAK20857.1_ ...	-1.29454540566915	-1.25519087523099
10.5.1.1	cell wall.cell wall proteins.AGPs.AGP	bf_arrayxxx_0065d12.t3m.scf	No Hits Found	-3.11159592103913	-2.97235078603056
10.5.1.1	cell wall.cell wall proteins.AGPs.AGP	BF_LBCHXXXX_0005H10_T3M.SCF	No Hits Found	-1.95532199137095	-1.91277723489266
10.5.1.1	cell wall.cell wall proteins.AGPs.AGP	bf_lbchxxxx_0063h09.t3m.scf	No Hits Found	-2.95719123302695	-2.06533524544305
10.5.1.1	cell wall.cell wall proteins.AGPs.AGP	MICRO.290.C1	endosperm specific protein-like [Arabidopsis thaliana] emb_CAB82694.1_ endosperm specific protein-like [Arabidopsis thaliana] sp_Q9LZX4_FA10_ARATH Fasciclin-like arabinogalactan protein 10 precursor pir__T47901 endosperm specific protein-like - ...	-1.00272320062285	-2.04797444682576
10.5.1.1	cell wall.cell wall proteins.AGPs.AGP	MICRO.814.C1	putative pollen surface protein [Arabidopsis thaliana]	-4.36750756435206	-2.97131932204603
10.5.1.1	cell wall.cell wall proteins.AGPs.AGP	MICRO.8908.C1	unknown [Arabidopsis thaliana]	-2.56708259673343	-3.8587667724375
10.5.1.1	cell wall.cell wall proteins.AGPs.AGP	MICRO.9462.C1	unknown [Capsicum annuum]	-3.27174978519587	-2.04261510179292
10.5.1.1	cell wall.cell wall proteins.AGPs.AGP	MICRO.951.C1	At5g55730 [Arabidopsis thaliana] dbj_BAB09240.1_ unnamed protein product [Arabidopsis thaliana] gb_AAO00897.1_ putative protein [Arabidopsis thaliana] sp_Q9FM65_FLA1_ARATH Fasciclin-like arabinogalactan protein 1 precursor gb_AAK20857.1_ ...	-1.86258201650405	-1.5313627885261
10.5.1.1	cell wall.cell wall proteins.AGPs.AGP	MICRO.973.C3	No Hits Found	-2.64471668517338	-4.3896821205349
10.5.1.1	cell wall.cell wall proteins.AGPs.AGP	MICRO.973.C6	No Hits Found	-2.38998404887994	-4.60899704027296
10.5.1.1	cell wall.cell wall proteins.AGPs.AGP	POABD80TV	No Hits Found	-1.15639053201687	-1.89060282456515
10.5.1.1	cell wall.cell wall proteins.AGPs.AGP	MICRO.5030.C1	At2g35860 [Arabidopsis thaliana] gb_AAM13188.1_ unknown protein [Arabidopsis thaliana] ref_NP_850253.1_ beta-Ig-H3 domain-containing protein / fasciclin domain-containing protein [Arabidopsis thaliana]	-0.304302767445851	-1.5368434284341
10.5.1.1	cell wall.cell wall proteins.AGPs.AGP	MICRO.5528.C3	At2g35860 [Arabidopsis thaliana] gb_AAM13188.1_ unknown protein [Arabidopsis thaliana] ref_NP_850253.1_ beta-Ig-H3 domain-containing protein / fasciclin domain-containing protein [Arabidopsis thaliana]	-0.557128992193896	-1.18365173561115
10.5.1.1	cell wall.cell wall proteins.AGPs.AGP	MICRO.14308.C1	arabinogalactan protein [Gossypium hirsutum]	-1.48234060135782	-0.716650707789737
10.5.1.1	cell wall.cell wall proteins.AGPs.AGP	MICRO.4957.C1	P0408C03.24 [Oryza sativa (japonica cultivar-group)] dbj_BAB93225.1_ P0408C03.24 [Oryza sativa (japonica cultivar-group)]	-1.26013540097852	-0.242900974747334
10.5.3	cell wall.cell wall proteins.LRR	MICRO.1106.C2	putative disease resistance protein [Arabidopsis thaliana] gb_AAO42156.1_ putative disease resistance protein [Arabidopsis thaliana] gb_AAC62138.1_ putative disease resistance protein [Arabidopsis thaliana] pir__A84581 probable disease resistance ...	-1.09391746264752	-1.2326051805591
10.5.3	cell wall.cell wall proteins.LRR	MICRO.1978.C2	unnamed protein product [Arabidopsis thaliana] ref_NP_188563.1_ leucine-rich repeat family protein [Arabidopsis thaliana]	-2.7447057569768	-1.85704243189965
10.5.3	cell wall.cell wall proteins.LRR	MICRO.1978.C3	unnamed protein product [Arabidopsis thaliana] ref_NP_188563.1_ leucine-rich repeat family protein [Arabidopsis thaliana]	-3.65854938929011	-2.27595352537566
10.5.3	cell wall.cell wall proteins.LRR	MICRO.4463.C1	unnamed protein product [Arabidopsis thaliana] ref_NP_188563.1_ leucine-rich repeat family protein [Arabidopsis thaliana]	-3.06988512186015	-1.428581631865
10.5.3	cell wall.cell wall proteins.LRR	MICRO.6821.C2	putative extensin [Arabidopsis thaliana] gb_AAC69930.1_ putative extensin [Arabidopsis thaliana] pir__C84905 probable extensin [imported] - Arabidopsis thaliana	-3.34844633759939	-1.59238618807549
10.5.3	cell wall.cell wall proteins.LRR	MICRO.8711.C1	No Hits Found	-3.16707356525761	-2.40677351637119
10.5.3	cell wall.cell wall proteins.LRR	MICRO.8711.C2	No Hits Found	-2.38425752548013	-2.87579928081385
10.5.3	cell wall.cell wall proteins.LRR	MICRO.1106.C1	putative disease resistance protein [Arabidopsis thaliana] gb_AAO42156.1_ putative disease resistance protein [Arabidopsis thaliana] gb_AAC62138.1_ putative disease resistance protein [Arabidopsis thaliana] pir__A84581 probable disease resistance ...	-0.63246302819775	-1.39027100088945
10.5.4	cell wall.cell wall proteins.HRGP	bf_mxflxxxx_0005b04.t3m.scf	Gty37 protein [Gerbera hybrid cultivar]	-1.51680861357787	-3.29049407698187
10.5.4	cell wall.cell wall proteins.HRGP	bf_swstxxxx_0048e10.t3m.scf	No Hits Found	-1.46626557868846	0.0898107472668244
10.5.5	cell wall.cell wall proteins.RGP	MICRO.7771.C2	reversibly glycosylated polypeptide [Gossypium hirsutum]	-2.73187311020923	-1.32272066841919
10.5.5	cell wall.cell wall proteins.RGP	MICRO.765.C3	UDP-Glucose:protein transglucosylase [Solanum tuberosum] sp_Q8RU27_UPT2_SOLTU Alpha-1,4-glucan-protein synthase [UDP-forming] 2 (UDP-glucose:protein transglucosylase 2) (UPTG 2)	-0.512404432463466	-1.00164600572382
10.6	cell wall.degradation	bf_mxflxxxx_0007h02.t3m.scf	No Hits Found	-1.30765029081527	-0.774702540565094
10.6	cell wall.degradation	MICRO.11448.C2	At5g07830 [Arabidopsis thaliana] gb_AAU05468.1_ At5g07830 [Arabidopsis thaliana] dbj_BAB09947.1_ unnamed protein product [Arabidopsis thaliana] ref_NP_196400.2_ glycosyl hydrolase family 79 N-terminal domain-containing protein [Arabidopsis thaliana]	-1.00662959865745	-0.6337593040424
10.6	cell wall.degradation	MICRO.12943.C1	putative protein [Arabidopsis thaliana] gb_AAO00963.1_ putative protein [Arabidopsis thaliana] ref_NP_851238.1_ glycosyl hydrolase family 79 N-terminal domain-containing protein [Arabidopsis thaliana] ref_NP_200933.2_ glycosyl hydrolase family 79 ...	-1.3330938793437	-0.547179271514961
10.6	cell wall.degradation	MICRO.15.C1	glycosyl hydrolase family 79 N-terminal domain-containing protein [Arabidopsis thaliana]	-1.18565962683409	-0.638766658950341
10.6.1	cell wall.degradation.cellulases and beta-1,4-glucanases	bf_arrayxxx_0052h05.t7m.scf	Cel9A [Populus tremula x Populus tremuloides]	-1.16422806256158	-1.21432197184539
10.6.1	cell wall.degradation.cellulases and beta-1,4-glucanases	bf_mxflxxxx_0054c12.t3m.scf	cellulase (EC 3.2.1.4) Cel1 precursor - tomato gb_AAA69908.1_ endo-1,4-beta-glucanase precursor	-3.71838821259099	-1.57337739328684
10.6.1	cell wall.degradation.cellulases and beta-1,4-glucanases	cSTA44E6TH	exo-1,3-beta-glucanase [Lilium longiflorum]	-1.41842701483428	-1.69419100107915
10.6.1	cell wall.degradation.cellulases and beta-1,4-glucanases	MICRO.1211.C1	beta-D-glucosidase [Gossypium hirsutum]	-1.97307171404492	-2.35019872326104
10.6.1	cell wall.degradation.cellulases and beta-1,4-glucanases	MICRO.17010.C1	At2g32990 [Arabidopsis thaliana] gb_AAB91971.1_ putative glucanse [Arabidopsis thaliana] gb_AAL32517.1_ putative glucanse [Arabidopsis thaliana] pir__T01108 cellulase (EC 3.2.1.4) T21L14.7 - Arabidopsis thaliana ref_NP_180858.1_ glycosyl hydrolase ...	-1.33032034545637	-1.08045595893562
10.6.1	cell wall.degradation.cellulases and beta-1,4-glucanases	MICRO.2675.C1	At1g19940/F6F9_1 [Arabidopsis thaliana] gb_AAK82507.1_ At1g19940/F6F9_1 [Arabidopsis thaliana] pir__G86332 F6F9.1 protein - Arabidopsis thaliana ref_NP_173423.1_ glycosyl hydrolase family 9 protein [Arabidopsis thaliana] gb_AAG12562.1_ Similar to ...	-1.70058543562648	-1.39101376373441
10.6.1	cell wall.degradation.cellulases and beta-1,4-glucanases	MICRO.2675.C2	At1g19940/F6F9_1 [Arabidopsis thaliana] gb_AAK82507.1_ At1g19940/F6F9_1 [Arabidopsis thaliana] pir__G86332 F6F9.1 protein - Arabidopsis thaliana ref_NP_173423.1_ glycosyl hydrolase family 9 protein [Arabidopsis thaliana] gb_AAG12562.1_ Similar to ...	-1.80951947425713	-1.4432254650711
10.6.1	cell wall.degradation.cellulases and beta-1,4-glucanases	MICRO.484.C2	endo-1,4-beta-glucanase [Lycopersicon esculentum] pir__T07612 cellulase (EC 3.2.1.4) Cel3, membrane-anchored - tomato	-1.44739627538239	-2.24512352102068
10.6.1	cell wall.degradation.cellulases and beta-1,4-glucanases	MICRO.484.C3	endo-1,4-beta-glucanase [Lycopersicon esculentum] pir__T07612 cellulase (EC 3.2.1.4) Cel3, membrane-anchored - tomato	-1.66985871036747	-2.61904623763589
10.6.1	cell wall.degradation.cellulases and beta-1,4-glucanases	POCBK06TP	glucan 1,3-beta-glucosidase (EC 3.2.1.58) [imported] - common tobacco dbj_BAA33065.1_ beta-D-glucan exohydrolase [Nicotiana tabacum]	-2.49339624118046	-2.57367422988884
10.6.1	cell wall.degradation.cellulases and beta-1,4-glucanases	POCBK06TV	putative beta-D-glucan exohydrolase [Arabidopsis thaliana] gb_AAM13848.1_ putative beta-D-glucan exohydrolase [Arabidopsis thaliana] gb_AAL58902.1_ beta-D-glucan exohydrolase-like protein [Arabidopsis thaliana] ref_NP_197595.2_ glycosyl hydrolase ...	-2.12595055902965	-1.41761233601091
10.6.1	cell wall.degradation.cellulases and beta-1,4-glucanases	STMCL28TV	At1g19940/F6F9_1 [Arabidopsis thaliana] gb_AAK82507.1_ At1g19940/F6F9_1 [Arabidopsis thaliana] pir__G86332 F6F9.1 protein - Arabidopsis thaliana ref_NP_173423.1_ glycosyl hydrolase family 9 protein [Arabidopsis thaliana] gb_AAG12562.1_ Similar to ...	-1.32437734288395	-1.20527179659631
10.6.1	cell wall.degradation.cellulases and beta-1,4-glucanases	MICRO.11004.C1	beta-D-glucosidase [Tropaeolum majus] pir__T10521 beta-glucosidase (EC 3.2.1.21) - common nasturtium	-0.881791702281715	-1.63881249751766
10.6.1	cell wall.degradation.cellulases and beta-1,4-glucanases	MICRO.14186.C1	At2g32990 [Arabidopsis thaliana] gb_AAB91971.1_ putative glucanse [Arabidopsis thaliana] gb_AAL32517.1_ putative glucanse [Arabidopsis thaliana] pir__T01108 cellulase (EC 3.2.1.4) T21L14.7 - Arabidopsis thaliana ref_NP_180858.1_ glycosyl hydrolase ...	-0.0334532817879758	-1.34752987403589
10.6.1	cell wall.degradation.cellulases and beta-1,4-glucanases	MICRO.1890.C1	endo-beta-1,4-glucanase precursor [Nicotiana tabacum]	-0.599457202752607	-1.4661416826282
10.6.1	cell wall.degradation.cellulases and beta-1,4-glucanases	MICRO.484.C4	No Hits Found	-0.975820505599232	-1.04831310996404
10.6.1	cell wall.degradation.cellulases and beta-1,4-glucanases	bf_arrayxxx_0067f11.t3m.scf	exo-1,3-beta-glucanase [Lilium longiflorum]	-2.21274461662978	-0.995126788244692
10.6.1	cell wall.degradation.cellulases and beta-1,4-glucanases	bf_arrayxxx_0067f11.t7m.scf	cell wall beta-glucosidase [Secale cereale]	-2.26879924450125	-0.949564127237092
10.6.1	cell wall.degradation.cellulases and beta-1,4-glucanases	MICRO.11996.C1	putative endo-1, 4-beta-glucanase [Arabidopsis thaliana] emb_CAB38821.1_ putative endo-1, 4-beta-glucanase [Arabidopsis thaliana] gb_AAN72215.1_ putative endo-1, 4-beta-glucanase [Arabidopsis thaliana] pir__T06061 cellulase (EC 3.2.1.4) F19H22.110 - ...	-1.17011552906418	-0.49468128544702
10.6.1	cell wall.degradation.cellulases and beta-1,4-glucanases	MICRO.1414.C1	cellulase (EC 3.2.1.4) precursor - tomato gb_AAA80495.1_ endo-1,4-beta-glucanase precursor	-1.07507996940408	-0.681271924703015
10.6.1	cell wall.degradation.cellulases and beta-1,4-glucanases	MICRO.14756.C1	cellulase (EC 3.2.1.4) precursor - tomato gb_AAA80495.1_ endo-1,4-beta-glucanase precursor	-1.32694704194747	-0.704339896874609
10.6.1	cell wall.degradation.cellulases and beta-1,4-glucanases	MICRO.14756.C2	cellulase (EC 3.2.1.4) precursor - tomato gb_AAA80495.1_ endo-1,4-beta-glucanase precursor	-1.27762687538948	-0.639853929976677
10.6.1	cell wall.degradation.cellulases and beta-1,4-glucanases	MICRO.2453.C4	endo-beta-1,4-D-glucanase [Lycopersicon esculentum]	-1.12400834781081	-0.975965404749742
10.6.1	cell wall.degradation.cellulases and beta-1,4-glucanases	MICRO.3770.C1	glycosyl hydrolase family 3 protein [Arabidopsis thaliana]	-1.49176766273854	-0.972636611378215
10.6.1	cell wall.degradation.cellulases and beta-1,4-glucanases	MICRO.4434.C1	beta-D-glucosidase [Gossypium hirsutum]	-1.6124103216574	-0.840980705323605
10.6.1	cell wall.degradation.cellulases and beta-1,4-glucanases	MICRO.484.C5	endo-1,4-beta-glucanase [Lycopersicon esculentum] pir__T07612 cellulase (EC 3.2.1.4) Cel3, membrane-anchored - tomato	-1.10044288224034	-0.863693125454578
10.6.1	cell wall.degradation.cellulases and beta-1,4-glucanases	MICRO.4060.C1	At3g47000 [Arabidopsis thaliana] gb_AAM13073.1_ beta-D-glucan exohydrolase-like protein [Arabidopsis thaliana] gb_AAM13345.1_ beta-D-glucan exohydrolase-like protein [Arabidopsis thaliana] emb_CAB61946.1_ beta-D-glucan exohydrolase-like protein ...	0.550711045524073	1.08144300280937
10.6.2	cell wall.degradation.mannan-xylose-arabinose-fucose	bf_mxflxxxx_0064a01.t3m.scf	No Hits Found	-2.88576040779755	-1.77738342245454
10.6.2	cell wall.degradation.mannan-xylose-arabinose-fucose	bf_suspxxxx_0023H07.t3m.scf	xyloglucan endotransglucosylase-hydrolase XTH3 [Lycopersicon esculentum]	-2.21264378411535	-4.66359101551986
10.6.2	cell wall.degradation.mannan-xylose-arabinose-fucose	BPLI17D11TH	xyloglucan endotransglucosylase-hydrolase XTH3 [Lycopersicon esculentum]	-1.82403219524576	-4.15533159561569
10.6.2	cell wall.degradation.mannan-xylose-arabinose-fucose	cSTB47C24TH	xyloglucan endotransglycosylase [Lycopersicon esculentum]	-3.12979601240287	-5.01011971040987
10.6.2	cell wall.degradation.mannan-xylose-arabinose-fucose	cSTS27K6TH	xyloglucan endo-transglycosylase [Lycopersicon esculentum] pir__S49812 xyloglucan endo-1,4-beta-D-glucanase (EC 3.2.1.-) precursor (clone tXET-B1) - tomato	-1.58439070759972	-2.74972320403892
10.6.2	cell wall.degradation.mannan-xylose-arabinose-fucose	MICRO.13148.C1	xyloglucan endotransglucosylase-hydrolase XTH9 [Lycopersicon esculentum]	-2.76667820524888	-3.07226658185175
10.6.2	cell wall.degradation.mannan-xylose-arabinose-fucose	MICRO.14995.C1	putative xyloglucan endotransglycosylase [Arabidopsis thaliana] gb_AAL62345.1_ putative xyloglucan endotransglycosylase [Arabidopsis thaliana] gb_AAK73274.1_ putative xyloglucan endotransglycosylase [Arabidopsis thaliana] gb_AAN72210.1_ putative ...	-5.43803703579278	-5.75334555902456
10.6.2	cell wall.degradation.mannan-xylose-arabinose-fucose	MICRO.15127.C1	F28K19.27 [Arabidopsis thaliana]	-1.13088756941032	-1.32592685483946
10.6.2	cell wall.degradation.mannan-xylose-arabinose-fucose	MICRO.2255.C1	LEXYL1 [Lycopersicon esculentum]	-4.11545016384134	-2.61430352950745
10.6.2	cell wall.degradation.mannan-xylose-arabinose-fucose	MICRO.3035.C2	xyloglucan endo-1,4-beta-D-glucanase (EC 3.2.1.-) - tomato sp_Q40144_XTH1_LYCES Probable xyloglucan endotransglucosylase/hydrolase 1 precursor (LeXTH1) dbj_BAA03923.1_ endo-xyloglucan transferase [Lycopersicon esculentum]	-4.04731293436538	-5.07533258471604
10.6.2	cell wall.degradation.mannan-xylose-arabinose-fucose	MICRO.4152.C1	xyloglucan endotransglycosylase LeXET2 [Lycopersicon esculentum]	-1.58892289750687	-2.15981693176435
10.6.2	cell wall.degradation.mannan-xylose-arabinose-fucose	MICRO.4152.C2	xyloglucan endotransglycosylase LeXET2 [Lycopersicon esculentum]	-1.89911980289077	-2.13169539689882
10.6.2	cell wall.degradation.mannan-xylose-arabinose-fucose	MICRO.6399.C1	xyloglucan endo-1,4-beta-D-glucanase (EC 3.2.1.-) BRU1 - soybean gb_AAA81350.1_ brassinosteroid-regulated protein sp_P35694_BRU1_SOYBN Brassinosteroid-regulated protein BRU1 precursor	-4.12646779078675	-6.21421777998527
10.6.2	cell wall.degradation.mannan-xylose-arabinose-fucose	MICRO.8548.C1	xyloglucan endotransglucosylase-hydrolase XTH3 [Lycopersicon esculentum]	-2.17706727743093	-4.53350575944776
10.6.2	cell wall.degradation.mannan-xylose-arabinose-fucose	POADJ13TP	xyloglucan endo-transglycosylase [Lycopersicon esculentum] pir__S49812 xyloglucan endo-1,4-beta-D-glucanase (EC 3.2.1.-) precursor (clone tXET-B1) - tomato	-1.0397711980405	-2.22062517933309
10.6.2	cell wall.degradation.mannan-xylose-arabinose-fucose	bf_arrayxxx_0063d11.t3m.scf	No Hits Found	-0.62113408597114	-1.12209230644363
10.6.2	cell wall.degradation.mannan-xylose-arabinose-fucose	MICRO.12179.C1	xylosidase [Arabidopsis thaliana] ref_NP_199747.1_ glycosyl hydrolase family 3 protein [Arabidopsis thaliana]	-0.427610854920773	-2.41194476341523
10.6.2	cell wall.degradation.mannan-xylose-arabinose-fucose	MICRO.8069.C1	alpha-L-arabinofuranosidase [Lycopersicon esculentum]	-0.654666134241257	-1.2142511726863
10.6.2	cell wall.degradation.mannan-xylose-arabinose-fucose	MICRO.8548.C2	xyloglucan endotransglycosylase XET2 [Asparagus officinalis]	-0.782052078587311	-2.88266083374938
10.6.2	cell wall.degradation.mannan-xylose-arabinose-fucose	MICRO.9235.C1	At5g01930 [Arabidopsis thaliana] emb_CAB82763.1_ (1-4)-beta-mannan endohydrolase-like protein [Arabidopsis thaliana] pir__T48214 endo-1,4-beta-mannosidase-like protein - Arabidopsis thaliana ref_NP_195813.1_ (1-4)-beta-mannan endohydrolase, putative ...	-0.657331003518411	-1.11808983725887
10.6.2	cell wall.degradation.mannan-xylose-arabinose-fucose	POADN66TP	At1g78060/F28K19_32 [Arabidopsis thaliana] ref_NP_177929.1_ glycosyl hydrolase family 3 protein [Arabidopsis thaliana]	-0.853919983005466	-1.0988762000438
10.6.2	cell wall.degradation.mannan-xylose-arabinose-fucose	STMIQ42TV	No Hits Found	1.13545773990975	-1.80140269570719
10.6.2	cell wall.degradation.mannan-xylose-arabinose-fucose	SSBN001J15u.scf	OSJNBa0084K11.7 [Oryza sativa (japonica cultivar-group)] emb_CAD41073.2_ OSJNBa0084K11.7 [Oryza sativa (japonica cultivar-group)]	-1.06220838517276	-0.651246521883628
10.6.2	cell wall.degradation.mannan-xylose-arabinose-fucose	MICRO.4546.C1	At5g66460 [Arabidopsis thaliana] gb_AAN17429.1_ mannan endo-1,4-beta-mannosidase [Arabidopsis thaliana] dbj_BAB10922.1_ mannan endo-1,4-beta-mannosidase [Arabidopsis thaliana] ref_NP_201447.1_ (1-4)-beta-mannan endohydrolase, putative [Arabidopsis ...	4.25804602092146	2.78463055060188
10.6.2	cell wall.degradation.mannan-xylose-arabinose-fucose	POCAX64TP	putative xyloglucan endotransglycosylase [Cucumis sativus] emb_CAD87535.1_ putative xyloglucan endotransglycosylase [Cucumis sativus]	2.96073411430177	1.23298068833268
10.6.3	cell wall.degradation.pectate lyases and polygalacturonases	ACDA01261B01.T3m.scf	unknown protein [Arabidopsis thaliana] gb_AAM14020.1_ unknown protein [Arabidopsis thaliana] ref_NP_680409.1_ glycoside hydrolase family 28 protein / polygalacturonase (pectinase) family protein [Arabidopsis thaliana]	-1.55567040487683	-1.58177366424701
10.6.3	cell wall.degradation.pectate lyases and polygalacturonases	ACDA03215D11.T3m.scf	unknown protein [Arabidopsis thaliana] gb_AAM14020.1_ unknown protein [Arabidopsis thaliana] ref_NP_680409.1_ glycoside hydrolase family 28 protein / polygalacturonase (pectinase) family protein [Arabidopsis thaliana]	-2.26110138673728	-2.32733230858986
10.6.3	cell wall.degradation.pectate lyases and polygalacturonases	bf_arrayxxx_0063a05.t7m.scf	No Hits Found	-3.90932982907416	-3.04533989602705
10.6.3	cell wall.degradation.pectate lyases and polygalacturonases	bf_cswbxxxx_0015d04.t3m.scf	No Hits Found	-1.82481099314884	-1.94662719083901
10.6.3	cell wall.degradation.pectate lyases and polygalacturonases	BF_LBCHXXXX_0022D09_T3M.SCF	No Hits Found	-2.82108198828735	-3.9720440391466
10.6.3	cell wall.degradation.pectate lyases and polygalacturonases	bf_suspxxxx_0030a05.t3m.scf	pectate lyase [Malus x domestica]	-3.29445442741881	-1.00315429539934
10.6.3	cell wall.degradation.pectate lyases and polygalacturonases	bf_suspxxxx_0061a09.t3m.scf	putative pectate-lyase [Capsicum annuum]	-3.21788408352096	-1.19083579797266
10.6.3	cell wall.degradation.pectate lyases and polygalacturonases	MICRO.10790.C1	pectate lyase [Fragaria x ananassa]	-3.20744788831354	-2.64526754283155
10.6.3	cell wall.degradation.pectate lyases and polygalacturonases	MICRO.10790.C2	pectate lyase [Fragaria x ananassa]	-2.89751560137756	-2.45096664960869
10.6.3	cell wall.degradation.pectate lyases and polygalacturonases	MICRO.13677.C1	pectate lyase [Salix gilgiana]	-4.73060436843407	-3.59122990813777
10.6.3	cell wall.degradation.pectate lyases and polygalacturonases	MICRO.14113.C1	pectate lyase family protein [Arabidopsis thaliana]	-2.42749678153754	-2.23208233283005
10.6.3	cell wall.degradation.pectate lyases and polygalacturonases	MICRO.1875.C1	putative polygalacturonase [Arabidopsis thaliana] gb_AAK59579.1_ putative polygalacturonase [Arabidopsis thaliana] ref_NP_188308.1_ glycoside hydrolase family 28 protein / polygalacturonase (pectinase) family protein [Arabidopsis thaliana]	-1.51305488723376	-1.89553117238431
10.6.3	cell wall.degradation.pectate lyases and polygalacturonases	MICRO.2640.C1	polygalacturonase-like protein [Fragaria x ananassa]	-2.66227698224485	-1.27806521568202
10.6.3	cell wall.degradation.pectate lyases and polygalacturonases	MICRO.5172.C2	putative polygalacturonase [Arabidopsis thaliana] emb_CAB81300.1_ putative polygalacturonase [Arabidopsis thaliana] emb_CAA23048.1_ putative polygalacturonase [Arabidopsis thaliana] gb_AAL32775.1_ putative polygalacturonase [Arabidopsis thaliana] ...	-2.96499779375966	-2.50080895765737
10.6.3	cell wall.degradation.pectate lyases and polygalacturonases	MICRO.694.C1	pectate lyase family protein [Arabidopsis thaliana]	-1.66055503652819	-2.70195541941559
10.6.3	cell wall.degradation.pectate lyases and polygalacturonases	MICRO.7796.C1	putative polygalacturonase [Arabidopsis thaliana] gb_AAK59579.1_ putative polygalacturonase [Arabidopsis thaliana] ref_NP_188308.1_ glycoside hydrolase family 28 protein / polygalacturonase (pectinase) family protein [Arabidopsis thaliana]	-1.35819539682589	-1.1278823527109
10.6.3	cell wall.degradation.pectate lyases and polygalacturonases	MICRO.8715.C1	probable polygalacturonase (EC 3.2.1.15) 1 - tomato gb_AAB39556.1_ AROGP2	-3.07001252685774	-3.49813498618124
10.6.3	cell wall.degradation.pectate lyases and polygalacturonases	MICRO.967.C1	probable polygalacturonase (EC 3.2.1.15) 1 - tomato gb_AAB39557.1_ AROGP3	-1.19510265088213	-2.62116969874884
10.6.3	cell wall.degradation.pectate lyases and polygalacturonases	MICRO.9703.C2	unknown protein [Arabidopsis thaliana] emb_CAB79305.1_ putative protein [Arabidopsis thaliana] emb_CAA20471.1_ putative protein [Arabidopsis thaliana] pir__T05388 hypothetical protein F16G20.200 - Arabidopsis thaliana ref_NP_194081.1_ glycoside ...	-2.9548960725975	-1.28135797547826
10.6.3	cell wall.degradation.pectate lyases and polygalacturonases	bf_arrayxxx_0067g07.t7m.scf	polygalacturonase inhibitor protein precursor [Solanum tuberosum]	-0.460557565004661	-2.80256133079742
10.6.3	cell wall.degradation.pectate lyases and polygalacturonases	bf_mxflxxxx_0050g05.t3m.scf	probable polygalacturonase (EC 3.2.1.15) 1 - tomato gb_AAB39556.1_ AROGP2	0.24534960349109	-1.69937470936521
10.6.3	cell wall.degradation.pectate lyases and polygalacturonases	MICRO.4.C2	polygalacturonase inhibitor protein - tomato gb_AAA53547.1_ polygalacturonase inhibitor protein	-0.590701174405977	-2.92278231313154
10.6.3	cell wall.degradation.pectate lyases and polygalacturonases	MICRO.4.C3	polygalacturonase inhibitor protein - tomato gb_AAA53547.1_ polygalacturonase inhibitor protein	-0.409163999225554	-1.74138680697259
10.6.3	cell wall.degradation.pectate lyases and polygalacturonases	MICRO.8715.C3	polygalacturonase (EC 3.2.1.15) 1 beta chain precursor - tomato gb_AAB39547.1_ polygalacturonase isoenzyme 1 beta subunit gb_AAA34181.1_ polygalacturonase isoenzyme 1 beta subunit	-0.249697480621201	-2.15822987248087
10.6.3	cell wall.degradation.pectate lyases and polygalacturonases	MICRO.967.C2	polygalacturonase (EC 3.2.1.15) 1 beta chain precursor - tomato gb_AAB39547.1_ polygalacturonase isoenzyme 1 beta subunit gb_AAA34181.1_ polygalacturonase isoenzyme 1 beta subunit	-0.83446666540952	-2.04604837987138
10.6.3	cell wall.degradation.pectate lyases and polygalacturonases	099C11AF.esd	expressed protein [Arabidopsis thaliana]	-1.10808639009803	-0.893161133567045
10.6.3	cell wall.degradation.pectate lyases and polygalacturonases	bf_arrayxxx_0067b03.t3m.scf	No Hits Found	-2.26957528771799	-0.587760000501344
10.6.3	cell wall.degradation.pectate lyases and polygalacturonases	bf_suspxxxx_0023A05.t3m.scf	putative pectate-lyase [Capsicum annuum]	-1.76690991537122	-0.395983002787916
10.6.3	cell wall.degradation.pectate lyases and polygalacturonases	MICRO.11395.C1	pectate lyase [Malus x domestica]	-3.39565033409163	-0.73304124628997
10.6.3	cell wall.degradation.pectate lyases and polygalacturonases	MICRO.2301.C1	polygalacturonase-like protein [Fragaria x ananassa]	-1.20073554548893	0.551315915801252
10.6.3	cell wall.degradation.pectate lyases and polygalacturonases	STMCO28TV	expressed protein [Arabidopsis thaliana]	-1.36233882620698	-0.950699444542021
10.6.3	cell wall.degradation.pectate lyases and polygalacturonases	STMEA36TV	polygalacturonase-like protein [Fragaria x ananassa]	-1.15588408707731	0.544895383573387
10.6.3	cell wall.degradation.pectate lyases and polygalacturonases	bf_mxflxxxx_0010a11.t3m.scf	polygalacturonase 7 [Lycopersicon esculentum]	1.29205487652131	0.0345748586739587
10.6.3	cell wall.degradation.pectate lyases and polygalacturonases	cSTA9I2TH	polygalacturonase (EC 3.2.1.15) 1 beta chain precursor - tomato gb_AAB39547.1_ polygalacturonase isoenzyme 1 beta subunit gb_AAA34181.1_ polygalacturonase isoenzyme 1 beta subunit	1.09323106166687	-0.232144603268034
10.6.3	cell wall.degradation.pectate lyases and polygalacturonases	MICRO.10767.C1	9612 [Lycopersicon esculentum] sp_P24396_PE18_LYCES Probable pectate lyase P18 precursor (Style development-specific protein 9612) pir__S12209 pectate lyase (EC 4.2.2.2) - tomato	2.13403097420045	0.955727168649693
10.6.3	cell wall.degradation.pectate lyases and polygalacturonases	MICRO.15026.C1	polygalacturonase [Pisum sativum]	1.8032686051874	0.668434024612123
10.6.3	cell wall.degradation.pectate lyases and polygalacturonases	MICRO.16592.C1	polygalacturonase-like protein [Fragaria x ananassa]	1.66538418651789	0.82133351338759
10.6.3	cell wall.degradation.pectate lyases and polygalacturonases	MICRO.3774.C1	protein F20B24.8 [imported] - Arabidopsis thaliana gb_AAF17670.1_ F20B24.8 [Arabidopsis thaliana]	1.32906524327735	0.267427306891718
10.6.3	cell wall.degradation.pectate lyases and polygalacturonases	MICRO.15249.C1	polygalacturonase 1 [Lycopersicon esculentum]	0.844768632060903	1.26617357808019
10.6.3	cell wall.degradation.pectate lyases and polygalacturonases	bf_arrayxxx_0049e01.t7m.scf	abscission polygalacturonase [Lycopersicon esculentum] pir__T07591 polygalacturonase (EC 3.2.1.15) TAPG4 precursor - tomato	1.42350211638632	1.74292277142524
10.6.3	cell wall.degradation.pectate lyases and polygalacturonases	bf_arrayxxx_0051c01.t7m.scf	putative MYST1 [Oryza sativa (japonica cultivar-group)] dbj_BAD10227.1_ putative MYST1 [Oryza sativa (japonica cultivar-group)] dbj_BAD33010.1_ putative MYST1 [Oryza sativa (japonica cultivar-group)]	1.72641749521301	2.13275103198568
10.6.3	cell wall.degradation.pectate lyases and polygalacturonases	bf_suspxxxx_0031g12.t3m.scf	putative polygalacturonase [Arabidopsis thaliana] gb_AAO22613.1_ putative polygalacturonase [Arabidopsis thaliana] ref_NP_195070.2_ glycoside hydrolase family 28 protein / polygalacturonase (pectinase) family protein [Arabidopsis thaliana]	1.11575092128692	1.03431712590281
10.7	cell wall.modification	bf_mxlfxxxx_0068a05.t3m.scf	xyloglucan endotransglucosylase-hydrolase XTH5 [Lycopersicon esculentum]	-2.62467301045508	-1.38620570900177
10.7	cell wall.modification	MICRO.10942.C1	expansin precursor [Lycopersicon esculentum]	-2.73223976507697	-2.41374547932165
10.7	cell wall.modification	MICRO.10990.C1	putative xyloglucan endotransglycosylase-related protein [Solanum bulbocastanum]	-2.03337869145945	-1.30835892448672
10.7	cell wall.modification	MICRO.13185.C1	expansin11 [Lycopersicon esculentum]	-2.81100311419515	-3.21094936317471
10.7	cell wall.modification	MICRO.15273.C2	ETAG-A3 [Lycopersicon esculentum]	-1.09595063065474	-3.15703177151164
10.7	cell wall.modification	MICRO.15441.C1	T10O24.17 [Arabidopsis thaliana] pir__A86239 protein T10O24.17 [imported] - Arabidopsis thaliana ref_NP_172525.1_ xyloglucan:xyloglucosyl transferase, putative / xyloglucan endotransglycosylase, putative / endo-xyloglucan transferase, putative ...	-1.78652833606914	-3.52680666133574
10.7	cell wall.modification	MICRO.16156.C1	expansin2 [Lycopersicon esculentum] gb_AAC64201.1_ expansin [Lycopersicon esculentum]	-5.10562500053596	-2.79159592766203
10.7	cell wall.modification	MICRO.16187.C1	xyloglucan:xyloglucosyl transferase, putative / xyloglucan endotransglycosylase, putative / endo-xyloglucan transferase, putative [Arabidopsis thaliana]	-1.52981190033814	-1.09762546015768
10.7	cell wall.modification	MICRO.908.C1	putative xyloglucan endo-transglycosylase [Arabidopsis thaliana] gb_AAM91780.1_ putative xyloglucan endo-transglycosylase [Arabidopsis thaliana] gb_AAK76514.1_ putative xyloglucan endo-transglycosylase [Arabidopsis thaliana] gb_AAD31572.1_ xylogluca ...	-1.46606252261645	-1.85674390712368
10.7	cell wall.modification	MICRO.15273.C1	ETAG-A3 [Lycopersicon esculentum]	-0.892329247565698	-3.02171557755497
10.7	cell wall.modification	MICRO.16868.C1	expansin-like protein [Quercus robur]	-0.809808425438774	-3.4480280803081
10.7	cell wall.modification	MICRO.3882.C1	alpha-expansin precursor [Solanum demissum]	-0.689217833256668	-1.71760843390974
10.7	cell wall.modification	MICRO.3882.C2	expansin12 [Lycopersicon esculentum]	-0.760726727627178	-1.80681424795788
10.7	cell wall.modification	SSBT003N12x.scf	No Hits Found	-0.88837220856079	-2.04789277903824
10.7	cell wall.modification	bf_ivrootxx_0004b07.t3m.scf	No Hits Found	-1.20651448004846	-0.337891899129778
10.7	cell wall.modification	bf_lbchxxxx_0060f02.t3m.scf	expansin [Lycopersicon esculentum]	-1.06539673934873	-0.732967741518943
10.7	cell wall.modification	MICRO.12305.C1	putative RING protein [Populus x canescens]	-1.07247901756467	-0.282523588343398
10.7	cell wall.modification	MICRO.16079.C1	expansin9 [Lycopersicon esculentum] pir__T50658 expansin 9 [imported] - tomato	-1.87147585233743	-0.428180132514955
10.7	cell wall.modification	MICRO.5286.C1	endoxyloglucan transferase [Daucus carota]	-1.42937693707045	-0.765901580209638
10.7	cell wall.modification	bf_mxflxxxx_0025d05.t3m.scf	expansin precursor [Lycopersicon esculentum]	1.35923094413529	0.554190437618254
10.7	cell wall.modification	MICRO.6298.C2	expansin precursor [Lycopersicon esculentum]	1.58134041526175	0.204262489370238
10.7	cell wall.modification	ACDA04028H08.T3m.scf	xyloglucan endotransglucosylase-hydrolase XTH6 [Lycopersicon esculentum]	2.49058322229689	3.50069998369775
10.7	cell wall.modification	bf_ivrootxx_0058d01.t3m.scf	At4g17030 [Arabidopsis thaliana] ref_NP_193436.2_ expansin-related [Arabidopsis thaliana] sp_O23547_EXR1_ARATH Expansin-related protein 1 precursor (AtEXPR1) (At-EXPR1) (Ath-ExpBeta-3.1)	5.39951494850141	3.56165517627631
10.7	cell wall.modification	bf_mxflxxxx_0026g01.t3m.scf	At4g17030 [Arabidopsis thaliana] ref_NP_193436.2_ expansin-related [Arabidopsis thaliana] sp_O23547_EXR1_ARATH Expansin-related protein 1 precursor (AtEXPR1) (At-EXPR1) (Ath-ExpBeta-3.1)	5.50072854581242	1.54069588108968
10.7	cell wall.modification	bf_stolxxxx_0033D02.t3m.scf	At4g17030 [Arabidopsis thaliana] ref_NP_193436.2_ expansin-related [Arabidopsis thaliana] sp_O23547_EXR1_ARATH Expansin-related protein 1 precursor (AtEXPR1) (At-EXPR1) (Ath-ExpBeta-3.1)	4.91896343848988	1.05444523884599
10.7	cell wall.modification	MICRO.14902.C1	cim1 protein - soybean gb_AAA50175.1_ cytokinin induced message	4.16667666510252	1.87232016649417
10.7	cell wall.modification	MICRO.3403.C1	xyloglucan endotransglucosylase-hydrolase XTH6 [Lycopersicon esculentum]	1.2396848979496	2.71383143036515
10.7	cell wall.modification	MICRO.3403.C2	xyloglucan endotransglucosylase-hydrolase XTH6 [Lycopersicon esculentum]	2.42281201917856	3.4899356608841
10.7	cell wall.modification	MICRO.3403.C4	xyloglucan endotransglucosylase-hydrolase XTH6 [Lycopersicon esculentum]	2.83842825095548	3.62908811255016
10.8.1	cell wall.pectinesterases.PME	bf_suspxxxx_0025A12.t3m.scf	pectin methyl esterase [Solanum tuberosum]	-5.23002497084309	-4.93441794919758
10.8.1	cell wall.pectinesterases.PME	MICRO.106.C2	pectin methyl esterase [Solanum tuberosum]	-5.83765810602455	-5.10418066138027
10.8.1	cell wall.pectinesterases.PME	MICRO.10963.C1	pectin methyl esterase [Solanum tuberosum]	-4.47600552185901	-1.04657175410496
10.8.1	cell wall.pectinesterases.PME	MICRO.10963.C2	unnamed protein product [Lycopersicon esculentum] pir__S00629 pectinesterase (EC 3.1.1.11) precursor (clone PE1) - tomato	-7.87648574923519	-1.49560094699659
10.8.1	cell wall.pectinesterases.PME	MICRO.11186.C1	pectin methylesterase [Cicer arietinum]	-3.17219414579291	-2.14295213549696
10.8.1	cell wall.pectinesterases.PME	MICRO.14500.C1	putative pectin methylesterase [Arabidopsis thaliana] gb_AAL49830.1_ putative pectin methylesterase [Arabidopsis thaliana] emb_CAB89354.1_ pectin methylesterase-like protein [Arabidopsis thaliana] pir__T49922 pectin methylesterase-like protein - ...	-1.86690660757396	-1.32047723565528
10.8.1	cell wall.pectinesterases.PME	MICRO.14501.C1	putative pectin methylesterase [Arabidopsis thaliana] gb_AAL49830.1_ putative pectin methylesterase [Arabidopsis thaliana] emb_CAB89354.1_ pectin methylesterase-like protein [Arabidopsis thaliana] pir__T49922 pectin methylesterase-like protein - ...	-2.04272835196257	-1.23896233646503
10.8.1	cell wall.pectinesterases.PME	MICRO.16009.C1	pectinesterase [Citrus sinensis] pir__T10494 pectinesterase (EC 3.1.1.11) PECS-c2 - sweet orange	-4.76540399055513	-3.62601646729528
10.8.1	cell wall.pectinesterases.PME	MICRO.16210.C1	pectin methylesterase [Cicer arietinum]	-3.43909674857691	-2.63204923688396
10.8.1	cell wall.pectinesterases.PME	MICRO.16210.C2	pectin methylesterase [Cicer arietinum]	-4.38906656768232	-3.42061455300821
10.8.1	cell wall.pectinesterases.PME	MICRO.16583.C1	Similar to Prunus pectinesterase (gb_X95991). [Arabidopsis thaliana] pir__H86187 hypothetical protein [imported] - Arabidopsis thaliana	-3.40430111221528	-1.78609858344936
10.8.1	cell wall.pectinesterases.PME	MICRO.4403.C1	pectin methyl esterase [Solanum tuberosum]	-7.49780589797521	-1.32338248229858
10.8.1	cell wall.pectinesterases.PME	MICRO.4866.C1	putative pectinesterase [Arabidopsis thaliana] gb_AAK32841.1_ At2g45220/F4L23.27 [Arabidopsis thaliana] ref_NP_566038.1_ pectinesterase family protein [Arabidopsis thaliana]	-2.4252497237897	-1.86045101546253
10.8.1	cell wall.pectinesterases.PME	MICRO.6176.C1	putative pectin methylesterase [Oryza sativa (japonica cultivar-group)]	-1.30433880311957	-1.46265314984306
10.8.1	cell wall.pectinesterases.PME	MICRO.6245.C1	No Hits Found	-1.79970918653125	-1.07161292621926
10.8.1	cell wall.pectinesterases.PME	MICRO.6245.C2	putative pectinesterase [Arabidopsis thaliana] gb_AAK28637.1_ putative pectinesterase [Arabidopsis thaliana] dbj_BAB09799.1_ pectinesterase [Arabidopsis thaliana] ref_NP_200149.1_ pectinesterase family protein [Arabidopsis thaliana]	-3.39856211349615	-2.77496032043696
10.8.1	cell wall.pectinesterases.PME	MICRO.6574.C1	putative pectinesterase [Oryza sativa (japonica cultivar-group)] dbj_BAD31979.1_ putative pectinesterase [Oryza sativa (japonica cultivar-group)] dbj_BAC83543.1_ putative pectinesterase [Oryza sativa (japonica cultivar-group)]	-3.51230696683578	-1.85138143668033
10.8.1	cell wall.pectinesterases.PME	MICRO.9527.C1	pectinesterase [Phaseolus vulgaris] sp_Q43111_PME3_PHAVU Pectinesterase 3 precursor (Pectin methylesterase 3) (PE 3) pir__S53105 pectinesterase precursor - kidney bean	-3.81650999430222	-4.0921272186069
10.8.1	cell wall.pectinesterases.PME	MICRO.9527.C2	pectinesterase [Phaseolus vulgaris] sp_Q43111_PME3_PHAVU Pectinesterase 3 precursor (Pectin methylesterase 3) (PE 3) pir__S53105 pectinesterase precursor - kidney bean	-3.68038829016447	-3.78401206164683
10.8.1	cell wall.pectinesterases.PME	STMGF63TV	pectin methyl esterase [Solanum tuberosum]	-5.58562305982789	-5.08618080512365
10.8.1	cell wall.pectinesterases.PME	bf_arrayxxx_0026h08.t7m.scf	pectinesterase-like protein [Arabidopsis thaliana] emb_CAB36796.1_ pectinesterase-like protein [Arabidopsis thaliana] pir__T05202 pectinesterase homolog F4I10.150 - Arabidopsis thaliana	-0.0354835101464346	-2.65269692703158
10.8.1	cell wall.pectinesterases.PME	MICRO.10414.C1	pectin methylesterase-like protein [Arabidopsis thaliana]	-0.51015971669282	-1.25469936327643
10.8.1	cell wall.pectinesterases.PME	MICRO.12959.C1	pectinesterase [Prunus persica] sp_Q43062_PME_PRUPE Pectinesterase PPE8B precursor (Pectin methylesterase) (PE)	-0.157155880605583	-2.386899006704
10.8.1	cell wall.pectinesterases.PME	MICRO.2676.C4	pectin methylesterase [Sesbania rostrata]	-0.97597099080508	-1.81809592713502
10.8.1	cell wall.pectinesterases.PME	MICRO.2764.C1	pectin methylesterase-like protein [Arabidopsis thaliana]	-0.655748322595275	-1.1742695164779
10.8.1	cell wall.pectinesterases.PME	bf_mxflxxxx_0010b04.t3m.scf	Pectinesterase 3 precursor (Pectin methylesterase 3) (PE 3) pir__T07593 pectinesterase (EC 3.1.1.11) 3 precursor - tomato gb_AAB38793.1_ pectin methylesterase [Lycopersicon esculentum]	-2.13784605127166	-0.29584552107912
10.8.1	cell wall.pectinesterases.PME	MICRO.2459.C1	putative pectinesterase [Arabidopsis thaliana] gb_AAL60045.1_ putative pectinesterase [Arabidopsis thaliana] gb_AAC14493.1_ putative pectinesterase [Arabidopsis thaliana] pir__T00977 probable pectinesterase At2g26440 [imported] - Arabidopsis thalian ...	-3.13194292577207	-0.815808858210544
10.8.1	cell wall.pectinesterases.PME	MICRO.8702.C1	pectinesterase [Arabidopsis thaliana] ref_NP_196115.1_ pectinesterase family protein [Arabidopsis thaliana]	1.12701556047118	0.717768403062738
10.8.2	cell wall.pectinesterases.acetyl esterase	MICRO.14680.C1	pectinacetylesterase family protein [Arabidopsis thaliana]	-3.0139859429768	-1.30353315144247
10.8.2	cell wall.pectinesterases.acetyl esterase	MICRO.4427.C2	pectinacetylesterase precursor [Vigna radiata var. radiata] pir__S68805 pectin acetylesterase (EC 3.1.1.-) precursor - mung bean	-1.18341664394812	-2.53591798676299
10.8.2	cell wall.pectinesterases.acetyl esterase	MICRO.4427.C3	pectinacetylesterase precursor [Vigna radiata var. radiata] pir__S68805 pectin acetylesterase (EC 3.1.1.-) precursor - mung bean	-1.11502086861065	-1.9974218574172
10.8.2	cell wall.pectinesterases.acetyl esterase	SSBN002I11u.scf	putative pectinacetylesterase [Arabidopsis thaliana] gb_AAM20385.1_ putative pectinacetylesterase [Arabidopsis thaliana] gb_AAK92782.1_ putative pectinacetylesterase [Arabidopsis thaliana] gb_AAL16135.1_ AT3g05910/F2O10_3 [Arabidopsis thaliana] ...	-1.04562698553495	-1.58396643769855
10.8.2	cell wall.pectinesterases.acetyl esterase	bf_mxlfxxxx_0020h09.t3m.scf	At1g57590/T8L23_6 [Arabidopsis thaliana]	0.43848608150358	-1.41809067528148
10.8.2	cell wall.pectinesterases.acetyl esterase	MICRO.6704.C1	putative pectinacetylesterase [Arabidopsis thaliana] gb_AAM20385.1_ putative pectinacetylesterase [Arabidopsis thaliana] gb_AAK92782.1_ putative pectinacetylesterase [Arabidopsis thaliana] gb_AAL16135.1_ AT3g05910/F2O10_3 [Arabidopsis thaliana] ...	0.21890662925937	-1.00333038564086
10.8.2	cell wall.pectinesterases.acetyl esterase	MICRO.9787.C1	putative pectinesterase [Arabidopsis thaliana] gb_AAK96575.1_ At2g46930/F14M4.24 [Arabidopsis thaliana] pir__T02194 probable pectinacetylesterase At2g46930 - Arabidopsis thaliana ref_NP_182216.1_ pectinacetylesterase, putative [Arabidopsis thaliana]	-0.893940423538739	-1.25854816793139
10.8.2	cell wall.pectinesterases.acetyl esterase	MICRO.4427.C1	pectinacetylesterase precursor [Vigna radiata var. radiata] pir__S68805 pectin acetylesterase (EC 3.1.1.-) precursor - mung bean	1.49088738390729	-0.947203914272141
11.1	lipid metabolism.FA synthesis and FA elongation	bf_arrayxxx_0037f02.t7m.scf	fiddlehead-like protein [Gossypium hirsutum]	-1.07627465116165	-1.41448369786018
11.1	lipid metabolism.FA synthesis and FA elongation	bf_mxflxxxx_0054a01.t3m.scf	putative beta-ketoacyl-CoA synthase [Oryza sativa (japonica cultivar-group)]	-1.30750821443492	-2.20516436793971
11.1	lipid metabolism.FA synthesis and FA elongation	bf_mxflxxxx_0070d07.t3m.scf	putative beta-ketoacyl-CoA-synthase [Oryza sativa (japonica cultivar-group)] dbj_BAD38439.1_ putative beta-ketoacyl-CoA-synthase [Oryza sativa (japonica cultivar-group)] dbj_BAD16019.1_ putative beta-ketoacyl-CoA-synthase [Oryza sativa (japonica ...	-1.20153349841889	-1.91370443661291
11.1	lipid metabolism.FA synthesis and FA elongation	MICRO.12044.C1	Putative histone H2A [Oryza sativa (japonica cultivar-group)] gb_AAN06860.1_ Putative histone H2A [Oryza sativa (japonica cultivar-group)]	-1.19832434075303	-1.05899318178301
11.1	lipid metabolism.FA synthesis and FA elongation	SSBT002J09x.scf	No Hits Found	-1.53010533135119	-1.37015145418363
11.1	lipid metabolism.FA synthesis and FA elongation	bf_mxflxxxx_0039g06.t3m.scf	putative beta-ketoacyl-CoA synthase [Arabidopsis thaliana] gb_AAO41904.1_ putative beta-ketoacyl-CoA synthase [Arabidopsis thaliana] gb_AAB95298.1_ putative beta-ketoacyl-CoA synthase [Arabidopsis thaliana] pir__A84663 probable beta-ketoacyl-CoA ...	-0.986011209084567	-2.69527742122393
11.1	lipid metabolism.FA synthesis and FA elongation	BF_TUBSXXXX_0045E03_T3M.SCF	No Hits Found	0.859087831860274	-1.24136992823133
11.1	lipid metabolism.FA synthesis and FA elongation	MICRO.10131.C1	beta-ketoacyl-CoA synthase [Arabidopsis thaliana] dbj_BAB11304.1_ beta-ketoacyl-CoA synthase [Arabidopsis thaliana] gb_AAL11613.1_ AT5g43760/MQD19_11 [Arabidopsis thaliana] ref_NP_199189.1_ beta-ketoacyl-CoA synthase, putative [Arabidopsis thaliana]	0.653296062964495	-1.42415348659171
11.1	lipid metabolism.FA synthesis and FA elongation	MICRO.14875.C1	beta-ketoacyl-CoA synthase [Arabidopsis thaliana] dbj_BAB11304.1_ beta-ketoacyl-CoA synthase [Arabidopsis thaliana] gb_AAL11613.1_ AT5g43760/MQD19_11 [Arabidopsis thaliana] ref_NP_199189.1_ beta-ketoacyl-CoA synthase, putative [Arabidopsis thaliana]	-0.892927285648961	-1.66990704790618
11.1	lipid metabolism.FA synthesis and FA elongation	MICRO.18207.C1	Putative fiddlehead-like protein [Oryza sativa (japonica cultivar-group)] gb_AAN65442.1_ Putative fiddlehead-like protein [Oryza sativa (japonica cultivar-group)]	-0.967112070993073	-1.26675344231927
11.1	lipid metabolism.FA synthesis and FA elongation	MICRO.3996.C1	putative beta-ketoacyl-CoA synthase [Oryza sativa (japonica cultivar-group)]	0.588538076142052	-1.38481763626994
11.1	lipid metabolism.FA synthesis and FA elongation	MICRO.4792.C2	putative fatty acid elongase [Zea mays]	0.641811732494311	-1.05106179720211
11.1	lipid metabolism.FA synthesis and FA elongation	MICRO.6007.C2	putative beta-ketoacyl-CoA synthase [Antirrhinum majus]	-0.475280970369315	-1.25147797786171
11.1	lipid metabolism.FA synthesis and FA elongation	MICRO.670.C1	fatty acid elongase 3-ketoacyl-CoA synthase 1 [Arabidopsis thaliana]	0.0834208840837345	-1.32887061567112
11.1	lipid metabolism.FA synthesis and FA elongation	SDBN004K12u.scf	putative fatty acid elongase [Zea mays]	-0.00493917877196637	-1.79307874473025
11.1	lipid metabolism.FA synthesis and FA elongation	MICRO.2614.C1	putative beta-ketoacyl-CoA synthase [Arabidopsis thaliana] gb_AAO41904.1_ putative beta-ketoacyl-CoA synthase [Arabidopsis thaliana] gb_AAB95298.1_ putative beta-ketoacyl-CoA synthase [Arabidopsis thaliana] pir__A84663 probable beta-ketoacyl-CoA ...	1.89804007257268	-0.39285117021174
11.1.1.1	lipid metabolism.FA synthesis and FA elongation.acetyl CoA carboxylation.homomeric enzyme	MICRO.9506.C1	acetyl-CoA carboxylase [Medicago sativa] pir__T09538 acetyl-CoA carboxylase (EC 6.4.1.2) - alfalfa	1.28637710648866	0.359157704339768
11.1.11	lipid metabolism.FA synthesis and FA elongation.fatty acid elongase	MICRO.5641.C1	fatty acid elongase-like protein (cer2-like) [Arabidopsis thaliana]	1.82228004294166	1.14280033448956
11.1.12	lipid metabolism.FA synthesis and FA elongation.ACP protein	MICRO.4479.C1	acyl carrier protein [Lycopersicon esculentum]	-1.12157729150116	-1.74923877640818
11.1.12	lipid metabolism.FA synthesis and FA elongation.ACP protein	bf_mxlfxxxx_0063h09.t3m.scf	chlorophyll a/b-binding protein type I precursor - tomato	-1.53388338811353	-0.537695308211083
11.1.15	lipid metabolism.FA synthesis and FA elongation.ACP desaturase	MICRO.4363.C2	acyl-[acyl-carrier-protein] desaturase (EC 1.14.19.2) precursor - potato sp_P46253_STAD_SOLTU Acyl-[acyl-carrier-protein] desaturase, chloroplast precursor (Stearoyl-ACP desaturase) gb_AAA33839.1_ stearoyl-acyl carrier protein desaturase ...	-0.525929552902549	-1.27759704464949
11.1.15	lipid metabolism.FA synthesis and FA elongation.ACP desaturase	MICRO.4363.C1	stearoyl-acyl carrier protein desaturase [Solanum commersonii] pir__S44202 acyl-[acyl-carrier-protein] desaturase (EC 1.14.19.2) precursor - Commerson*s wild potato sp_Q41319_STAD_SOLCO Acyl-[acyl-carrier-protein] desaturase, chloroplast precursor ...	2.11217536134028	0.937217060924766
11.1.3	lipid metabolism.FA synthesis and FA elongation.ketoacyl ACP synthase	MICRO.8253.C1	beta-ketoacyl-ACP synthase II [Elaeis guineensis]	0.862427151996946	-1.04349358855058
11.1.3	lipid metabolism.FA synthesis and FA elongation.ketoacyl ACP synthase	MICRO.13550.C1	beta-ketoacyl-ACP synthase II [Perilla frutescens]	1.34214526309807	-1.07793707528258
11.1.3	lipid metabolism.FA synthesis and FA elongation.ketoacyl ACP synthase	MICRO.11758.C1	putative 3-oxoacyl carrier protein synthase [Oryza sativa (japonica cultivar-group)] dbj_BAD25279.1_ putative 3-oxoacyl carrier protein synthase [Oryza sativa (japonica cultivar-group)]	0.233085689429393	1.15878620122236
11.1.3	lipid metabolism.FA synthesis and FA elongation.ketoacyl ACP synthase	MICRO.2081.C1	3-oxoacyl carrier protein synthase [Arabidopsis thaliana] dbj_BAB91181.1_ 3-ketoacyl-acyl carrier protein synthase [Arabidopsis thaliana] gb_AAM20439.1_ 3-oxoacyl carrier protein synthase [Arabidopsis thaliana] ref_NP_178533.2_ ...	0.155406737708704	1.17286002581293
11.1.7	lipid metabolism.FA synthesis and FA elongation.ACP thioesterase	MICRO.1278.C1	putative lysophospholipase 2 [Oryza sativa (japonica cultivar-group)] dbj_BAB62566.1_ putative lysophospholipase 2 [Oryza sativa (japonica cultivar-group)]	-2.22269102233106	-1.80071522068316
11.1.7	lipid metabolism.FA synthesis and FA elongation.ACP thioesterase	MICRO.605.C2	FPh1 [Gossypium hirsutum]	-1.02472341948119	-1.18433678369165
11.1.7	lipid metabolism.FA synthesis and FA elongation.ACP thioesterase	SDBN006J18u.scf	Osmotin-like protein precursor gb_AAB41124.1_ osmotin-like protein [Lycopersicon esculentum] pir__JC5237 osmotin-like protein precursor - tomato	-2.37551846405608	-2.11576510222877
11.1.7	lipid metabolism.FA synthesis and FA elongation.ACP thioesterase	MICRO.15122.C1	At3g15650 [Arabidopsis thaliana] dbj_BAB02296.1_ lysophospholipase-like protein [Arabidopsis thaliana] dbj_BAD43626.1_ putative lysophospholipase [Arabidopsis thaliana] ref_NP_188186.1_ phospholipase/carboxylesterase family protein [Arabidopsis thal ...	-0.859973731168668	-1.66749973113139
11.1.8	lipid metabolism.FA synthesis and FA elongation.acyl CoA ligase	MICRO.14780.C1	adenosine monophosphate binding protein 9 AMPBP9 [Arabidopsis thaliana] gb_AAM91793.1_ putative amp-binding protein [Arabidopsis thaliana] gb_AAL60038.1_ putative AMP-binding protein [Arabidopsis thaliana] pir__C86348 probable amp-binding protein ...	-2.11024446311579	-2.61812594025197
11.1.8	lipid metabolism.FA synthesis and FA elongation.acyl CoA ligase	MICRO.2103.C1	OSJNBa0018M05.15 [Oryza sativa (japonica cultivar-group)] emb_CAE03240.2_ OSJNBa0018M05.15 [Oryza sativa (japonica cultivar-group)]	-1.76927928147264	-2.23160508090405
11.1.8	lipid metabolism.FA synthesis and FA elongation.acyl CoA ligase	MICRO.10546.C1	putative acyl-CoA synthetase [Capsicum annuum]	0.781835841153985	-1.38770378704551
11.1.8	lipid metabolism.FA synthesis and FA elongation.acyl CoA ligase	cSTA33C12TH	acyl-activating enzyme 17 [Arabidopsis thaliana]	1.00820657534238	0.383479913604177
11.1.8	lipid metabolism.FA synthesis and FA elongation.acyl CoA ligase	MICRO.11564.C1	AMP-binding protein [Arabidopsis thaliana]	1.56276121567016	0.566704476523725
11.1.8	lipid metabolism.FA synthesis and FA elongation.acyl CoA ligase	MICRO.4358.C3	putative acyl-CoA synthetase [Capsicum annuum]	1.82167518950845	0.437153715399965
11.1.8	lipid metabolism.FA synthesis and FA elongation.acyl CoA ligase	MICRO.7034.C1	adenosine monophosphate binding protein 7 AMPBP7 [Arabidopsis thaliana] gb_AAL90930.1_ AT3g16910/K14A17_3 [Arabidopsis thaliana] gb_AAL57649.1_ AT3g16910/K14A17_3 [Arabidopsis thaliana] ref_NP_188316.1_ AMP-dependent synthetase and ligase family ...	1.89291081145383	0.580601522079006
11.1.8	lipid metabolism.FA synthesis and FA elongation.acyl CoA ligase	MICRO.7034.C2	adenosine monophosphate binding protein 7 AMPBP7 [Arabidopsis thaliana] gb_AAL90930.1_ AT3g16910/K14A17_3 [Arabidopsis thaliana] gb_AAL57649.1_ AT3g16910/K14A17_3 [Arabidopsis thaliana] ref_NP_188316.1_ AMP-dependent synthetase and ligase family ...	1.70893212059745	0.883355474582844
11.1.8	lipid metabolism.FA synthesis and FA elongation.acyl CoA ligase	MICRO.7084.C1	adenosine monophosphate binding protein 6 AMPBP6 [Arabidopsis thaliana] dbj_BAB09601.1_ AMP-binding protein [Arabidopsis thaliana] ref_NP_197138.1_ AMP-binding protein, putative [Arabidopsis thaliana]	1.34526095591717	0.936163525813638
11.1.8	lipid metabolism.FA synthesis and FA elongation.acyl CoA ligase	STMIY78TV	putative acyl-CoA synthetase [Capsicum annuum]	1.71526341252043	0.525897898958791
11.1.8	lipid metabolism.FA synthesis and FA elongation.acyl CoA ligase	bf_mxlfxxxx_0036g04.t3m.scf	glutathione S-transferase [Petunia x hybrida]	0.131896195000275	1.14358738274543
11.1.8	lipid metabolism.FA synthesis and FA elongation.acyl CoA ligase	MICRO.1060.C1	adenosine monophosphate binding protein 7 AMPBP7 [Arabidopsis thaliana] gb_AAL90930.1_ AT3g16910/K14A17_3 [Arabidopsis thaliana] gb_AAL57649.1_ AT3g16910/K14A17_3 [Arabidopsis thaliana] ref_NP_188316.1_ AMP-dependent synthetase and ligase family ...	-0.190588951057592	1.11345745959355
11.1.8	lipid metabolism.FA synthesis and FA elongation.acyl CoA ligase	MICRO.16821.C1	glutathione S-transferase [Petunia x hybrida]	-0.0285798056987678	1.58404950297925
11.1.9	lipid metabolism.FA synthesis and FA elongation.long chain fatty acid CoA ligase	MICRO.17508.C1	long chain acyl-CoA synthetase [Brassica napus]	1.38661531750755	0.357343035589194
11.1.9	lipid metabolism.FA synthesis and FA elongation.long chain fatty acid CoA ligase	MICRO.2297.C1	long chain acyl-CoA synthetase 9 [Arabidopsis thaliana] gb_AAG51668.1_ putative acyl-CoA synthetase	1.08990951567981	0.373782398753573
11.1.9	lipid metabolism.FA synthesis and FA elongation.long chain fatty acid CoA ligase	MICRO.8605.C1	putative acyl-CoA synthetase [Oryza sativa (japonica cultivar-group)]	1.82656274820118	1.16665165716524
11.10.1	lipid metabolism.glycolipid synthesis.MGDG synthase	cSTB39L6TH	1,2-diacylglycerol 3-beta-galactosyltransferase (EC 2.4.1.46) [imported] - Arabidopsis thaliana ref_NP_568394.2_ 1,2-diacylglycerol 3-beta-galactosyltransferase, putative / monogalactosyldiacylglycerol synthase, putative / MGDG synthase, putative ...	-1.20412188883994	-1.24396345981051
11.10.1	lipid metabolism.glycolipid synthesis.MGDG synthase	MICRO.16716.C1	AT5g20410/F5O24_300 [Arabidopsis thaliana] gb_AAK50066.1_ AT5g20410/F5O24_300 [Arabidopsis thaliana]	-2.1128985189432	-1.83987362091455
11.10.2	lipid metabolism.glycolipid synthesis.DGDG synthase	MICRO.11269.C1	syntaxin-related protein Nt-syr1 [Nicotiana tabacum]	-0.548608137981898	-1.15710328611066
11.10.2	lipid metabolism.glycolipid synthesis.DGDG synthase	MICRO.8832.C1	digalactosyldiacylglycerol synthase [Nicotiana tabacum]	2.19187488726814	0.78299363561908
11.10.2	lipid metabolism.glycolipid synthesis.DGDG synthase	BF_CSCHXXXX_0046E03.T3M.SCF	digalactosyldiacylglycerol synthase [Nicotiana tabacum]	2.27048528349084	1.43955204137056
11.10.2	lipid metabolism.glycolipid synthesis.DGDG synthase	MICRO.12855.C1	digalactosyldiacylglycerol synthase 1 [Lotus corniculatus var. japonicus]	2.17986594614692	1.18613860269114
11.2.1	lipid metabolism.FA desaturation.desaturase	MICRO.4147.C1	putative delta 9 desaturase [Arabidopsis thaliana] dbj_BAB02316.1_ delta 9 desaturase-like protein [Arabidopsis thaliana] dbj_BAD23903.1_ monogalactosyldiacylglycerol-specific palmitic acid desaturase [Arabidopsis thaliana] ref_NP_566529.1_ fatty ...	-1.55597500329766	-0.716881873692067
11.2.3	lipid metabolism.FA desaturation.omega 3 desaturase	STMCM76TV	Omega-3 fatty acid desaturase, endoplasmic reticulum pir__JC2555 omega-3 fatty acid desaturase - common tobacco (cv. SR1) dbj_BAA05515.1_ microsomal omega-3 acid desaturase [Nicotiana tabacum] dbj_BAC01273.1_ microsomal omega-3 fatty acid desaturase ...	-1.36676061351002	-1.26319831327546
11.2.3	lipid metabolism.FA desaturation.omega 3 desaturase	MICRO.11793.C1	Omega-3 fatty acid desaturase, endoplasmic reticulum pir__JC2555 omega-3 fatty acid desaturase - common tobacco (cv. SR1) dbj_BAA05515.1_ microsomal omega-3 acid desaturase [Nicotiana tabacum] dbj_BAC01273.1_ microsomal omega-3 fatty acid desaturase ...	-1.40442659462549	-0.921220272087925
11.2.3	lipid metabolism.FA desaturation.omega 3 desaturase	MICRO.4755.C1	omega-3 fatty acid desaturase (EC 1.14.99.-) GMD [similarity] - soybean sp_P48621_FD3C_SOYBN Omega-3 fatty acid desaturase, chloroplast precursor gb_AAA61776.1_ omega-3 fatty acid desaturase	-1.05400372232267	-0.870480620123917
11.2.4	lipid metabolism.FA desaturation.omega 6 desaturase	ACDA04073D05.T3m.scf	delta-12 fatty acid desaturase [Tropaeolum majus]	-1.12236098852143	-0.0867086824341481
11.2.4	lipid metabolism.FA desaturation.omega 6 desaturase	MICRO.10668.C1	putative short-chain type alcohol dehydrogenase [Solanum tuberosum]	-1.13065036980505	-0.909786670638873
11.2.4	lipid metabolism.FA desaturation.omega 6 desaturase	MICRO.2868.C3	microsomal omega-6-desaturase [Nicotiana tabacum]	0.96599126051543	1.84636327420778
11.3	lipid metabolism.phospholipid synthesis	MICRO.4188.C1	unknown protein [Arabidopsis thaliana] gb_AAC27160.1_ unknown protein [Arabidopsis thaliana] gb_AAL32799.1_ Unknown protein [Arabidopsis thaliana] pir__T01243 hypothetical protein At2g38110 [imported] - Arabidopsis thaliana ref_NP_181346.1_ ...	-3.45694355524022	-2.52476245642425
11.3	lipid metabolism.phospholipid synthesis	MICRO.4395.C2	hypothetical protein F22L4.15 - Arabidopsis thaliana ref_NP_171667.1_ phospholipid/glycerol acyltransferase family protein [Arabidopsis thaliana] gb_AAF81319.1_ Contains similarity to a hypothetical protein F16M14.4 gi_7485589 from Arabidopsis ...	-1.02388217023888	-1.93684915269998
11.3	lipid metabolism.phospholipid synthesis	MICRO.1517.C1	unknown protein [Arabidopsis thaliana] gb_AAK62413.1_ Unknown protein [Arabidopsis thaliana] ref_NP_566254.1_ phospholipid/glycerol acyltransferase family protein [Arabidopsis thaliana]	-1.32034133844811	-0.824680815206163
11.3	lipid metabolism.phospholipid synthesis	MICRO.15518.C1	expressed protein [Arabidopsis thaliana] pir__F84898 hypothetical protein At2g46090 [imported] - Arabidopsis thaliana ref_NP_566064.1_ diacylglycerol kinase family protein [Arabidopsis thaliana]	0.383830195567548	1.08706712187913
11.3	lipid metabolism.phospholipid synthesis	STMJN54TV	unknown protein [Arabidopsis thaliana] gb_AAO50667.1_ unknown protein [Arabidopsis thaliana] gb_AAG51432.1_ unknown protein	1.83860076221246	1.30060213184021
11.3.2	lipid metabolism.phospholipid synthesis.choline kinase	MICRO.16931.C1	GmCK3p pir__T08817 choline kinase (EC 2.7.1.32) CK3 - soybean (fragment)	-0.870373774472888	-1.06115611966384
11.3.5	lipid metabolism.phospholipid synthesis.diacylglycerol kinase	MICRO.12191.C1	putative protein [Arabidopsis thaliana] pir__G85354 hypothetical protein AT4g30340 [imported] - Arabidopsis thaliana	-1.45469037096926	-1.09683860433162
11.3.5	lipid metabolism.phospholipid synthesis.diacylglycerol kinase	MICRO.6600.C1	diacylglycerol kinase variant A [Lycopersicon esculentum]	-0.132708509712	-1.16133203144506
11.3.5	lipid metabolism.phospholipid synthesis.diacylglycerol kinase	STMIG19TV	diacylglycerol kinase variant A [Lycopersicon esculentum]	-0.235435301920541	-1.280540793124
11.3.5	lipid metabolism.phospholipid synthesis.diacylglycerol kinase	cSTB36O17TH	diacylglycerol kinase-like protein [Arabidopsis thaliana] ref_NP_200577.1_ diacylglycerol kinase, putative [Arabidopsis thaliana]	-1.28234875757017	-0.714591963171259
11.3.5	lipid metabolism.phospholipid synthesis.diacylglycerol kinase	MICRO.12191.C2	diacylglycerol kinase-like protein [Arabidopsis thaliana] ref_NP_200577.1_ diacylglycerol kinase, putative [Arabidopsis thaliana]	-1.63637585935477	-0.870940130412682
11.3.5	lipid metabolism.phospholipid synthesis.diacylglycerol kinase	MICRO.280.C1	diacylglycerol kinase [Lycopersicon esculentum]	-2.16700517578747	-0.475342016414039
11.3.5	lipid metabolism.phospholipid synthesis.diacylglycerol kinase	MICRO.15564.C1	diacylglycerol kinase ATDGK1 homolog [Arabidopsis thaliana] gb_AAO42169.1_ putative diacylglycerol kinase (ATDGK1) [Arabidopsis thaliana] emb_CAB62604.1_ diacylglycerol kinase (ATDGK1) [Arabidopsis thaliana] sp_Q39017_KDG1_ARATH Diacylglycerol kinas ...	1.64185104657629	0.625252470682528
11.3.5	lipid metabolism.phospholipid synthesis.diacylglycerol kinase	MICRO.4577.C1	diacylglycerol kinase ATDGK1 homolog [Arabidopsis thaliana] gb_AAO42169.1_ putative diacylglycerol kinase (ATDGK1) [Arabidopsis thaliana] emb_CAB62604.1_ diacylglycerol kinase (ATDGK1) [Arabidopsis thaliana] sp_Q39017_KDG1_ARATH Diacylglycerol kinas ...	2.05800619826656	0.974200846184916
11.3.5	lipid metabolism.phospholipid synthesis.diacylglycerol kinase	MICRO.4577.C2	diacylglycerol kinase ATDGK1 homolog [Arabidopsis thaliana] gb_AAO42169.1_ putative diacylglycerol kinase (ATDGK1) [Arabidopsis thaliana] emb_CAB62604.1_ diacylglycerol kinase (ATDGK1) [Arabidopsis thaliana] sp_Q39017_KDG1_ARATH Diacylglycerol kinas ...	2.23862542109346	0.946945710219861
11.4	lipid metabolism.TAG synthesis	MICRO.16381.C1	oleosin-like protein [Citrus sinensis] pir__T10121 oleosin-like protein, salt stress-induced - sweet orange prf__2119230A oleosin homolog	3.08712855979332	0.0380935633889923
11.4	lipid metabolism.TAG synthesis	MICRO.6725.C1	unknown protein	1.1085137996802	0.66242799859518
11.4	lipid metabolism.TAG synthesis	MICRO.16546.C1	unknown protein [Oryza sativa (japonica cultivar-group)] gb_AAT39147.1_ unknown protein [Oryza sativa (japonica cultivar-group)]	2.28917587239357	1.750255507943
11.5.2	lipid metabolism.glycerol metabolism.glycerol-3-phosphate dehydrogenase (NAD+)	MICRO.15439.C1	putative glycerol-3-phosphate dehydrogenase [Oryza sativa (japonica cultivar-group)] dbj_BAB90253.1_ putative glycerol-3-phosphate dehydrogenase [Oryza sativa (japonica cultivar-group)]	-0.430745906821043	-1.20481951346114
11.6	lipid metabolism.lipid transfer proteins etc	SDBN002F18u.scf	No Hits Found	-2.75044582603549	-1.33711544235083
11.6	lipid metabolism.lipid transfer proteins etc	bf_stolxxxx_0047a03.t7m.scf	No Hits Found	-1.30038743285019	-0.568474976871356
11.6	lipid metabolism.lipid transfer proteins etc	MICRO.10943.C3	No Hits Found	-1.32507437549089	-0.40482124725717
11.6	lipid metabolism.lipid transfer proteins etc	MICRO.16460.C1	TED4 [Zinnia elegans] pir__JQ2342 hypothetical 10.0K protein - Zinnia elegans gb_AAB06586.1_ putative nonspecific lipid transfer	-1.69286627962022	-0.00963546447529406
11.6	lipid metabolism.lipid transfer proteins etc	MICRO.17054.C1	Avr9/Cf-9 rapidly elicited protein 65 [Nicotiana tabacum]	1.16899968288534	0.694423570270075
11.6	lipid metabolism.lipid transfer proteins etc	SDBT002G20x.scf	lipid transfer protein [Nicotiana glauca]	0.425128315948731	1.08049442777618
11.6	lipid metabolism.lipid transfer proteins etc	bf_mxflxxxx_0031a10.t3m.scf	No Hits Found	4.07733125991778	2.38903741496894
11.6	lipid metabolism.lipid transfer proteins etc	bf_mxlfxxxx_0071h07.t3m.scf	No Hits Found	4.34924829481499	4.15205865310125
11.6	lipid metabolism.lipid transfer proteins etc	MICRO.13027.C1	lipid transfer protein LTP1 precursor [Capsicum annuum]	5.0778460884727	3.67512544413724
11.6	lipid metabolism.lipid transfer proteins etc	MICRO.2125.C1	putative non-specific lipid transfer protein StnsLTP [Solanum tuberosum]	6.24799076927972	4.78174060709559
11.6	lipid metabolism.lipid transfer proteins etc	MICRO.2125.C2	Nonspecific lipid-transfer protein 1 precursor (LTP 1) gb_AAB42069.1_ non specific lipid transfer protein [Lycopersicon esculentum] pir__T07626 non specific lipid transfer protein, drought and ABA induced - tomato	3.65790460775612	3.34903347142809
11.6	lipid metabolism.lipid transfer proteins etc	MICRO.2125.C6	putative non-specific lipid transfer protein StnsLTP [Solanum tuberosum]	5.32755696836928	3.89751496596416
11.6	lipid metabolism.lipid transfer proteins etc	MICRO.8846.C2	lipid transfer protein [Nicotiana glauca]	1.90386637701636	1.60623163278175
11.6	lipid metabolism.lipid transfer proteins etc	MICRO.9385.C1	putative lipid transfer protein [Solanum tuberosum]	2.26565535152489	1.02477979226683
11.6	lipid metabolism.lipid transfer proteins etc	SSBT004P07x.scf	No Hits Found	4.38058639642899	3.92740039828727
11.6	lipid metabolism.lipid transfer proteins etc	STMIJ29TV	No Hits Found	1.37626590136145	1.54223916078404
11.8	lipid metabolism.exotics (steroids, squalene etc)	MICRO.3053.C1	At4g27270 [Arabidopsis thaliana] ref_NP_194457.2_ quinone reductase family protein [Arabidopsis thaliana]	-1.40533268539762	-0.527104265096758
11.8	lipid metabolism.exotics (steroids, squalene etc)	MICRO.8661.C1	putative light harvesting pigment protein [Arabidopsis thaliana] gb_AAL36411.1_ putative light harvesting pigment protein [Arabidopsis thaliana] dbj_BAA97350.1_ 1,4-benzoquinone reductase-like [Arabidopsis thaliana] ref_NP_200688.2_ quinone reductas ...	1.2863952324865	-0.259405639673281
11.8.1	lipid metabolism.exotics (steroids, squalene etc).sphingolipids	cSTB44C13TH	delta 6 desaturase [Borago officinalis]	-4.82268198408824	-3.42337473169622
11.8.1	lipid metabolism.exotics (steroids, squalene etc).sphingolipids	MICRO.4542.C1	putative sphingolipid delta 4 desaturase DES-1 [Lycopersicon esculentum]	-1.70685669605964	-1.48853282060727
11.8.1	lipid metabolism.exotics (steroids, squalene etc).sphingolipids	MICRO.6249.C1	sphingolipid delta-8 desaturase [Primula farinosa]	-5.14972727047609	-3.29479673790194
11.8.1	lipid metabolism.exotics (steroids, squalene etc).sphingolipids	MICRO.8741.C1	putative sphingolipid delta 4 desaturase DES-1 [Lycopersicon esculentum]	-1.3372202511008	-1.12761958193369
11.8.1	lipid metabolism.exotics (steroids, squalene etc).sphingolipids	MICRO.5768.C2	putative acid phosphatase [Solanum demissum]	-0.643949092626043	-1.12266920782993
11.8.1	lipid metabolism.exotics (steroids, squalene etc).sphingolipids	cSTS29D24TH	No Hits Found	-1.03990499093406	0.198604881629619
11.8.1.1	lipid metabolism.exotics (steroids, squalene etc).sphingolipids.ceramidase	MICRO.16102.C1	protein F22G5.28 [imported] - Arabidopsis thaliana gb_AAF79556.1_ F22G5.28 [Arabidopsis thaliana]	-1.55283533040554	-1.4054760441109
11.8.1.1	lipid metabolism.exotics (steroids, squalene etc).sphingolipids.ceramidase	MICRO.17347.C1	hypothetical protein [Arabidopsis thaliana] pir__H84799 hypothetical protein At2g38010 [imported] - Arabidopsis thaliana	-1.51629500184537	-1.17303724074023
11.8.1.2	lipid metabolism.exotics (steroids, squalene etc).sphingolipids.serine C-palmitoyltransferase	MICRO.5496.C1	serine palmitoyltransferase [Solanum tuberosum]	-1.005541481515	-1.00647069202272
11.8.10	lipid metabolism.exotics (steroids, squalene etc).phosphatidylcholine-sterol O-acyltransferase	MICRO.11024.C1	phospholipase A1 [Nicotiana tabacum]	2.16383285664819	0.780285210139498
11.8.10	lipid metabolism.exotics (steroids, squalene etc).phosphatidylcholine-sterol O-acyltransferase	MICRO.11396.C1	phospholipase A1 [Nicotiana tabacum]	1.53362377322798	0.289699008854903
11.8.10	lipid metabolism.exotics (steroids, squalene etc).phosphatidylcholine-sterol O-acyltransferase	MICRO.7569.C1	putative phosphatidylcholine-sterol acyltransferase [Ipomoea trifida]	1.69335933882124	0.12913624141004
11.8.10	lipid metabolism.exotics (steroids, squalene etc).phosphatidylcholine-sterol O-acyltransferase	SSBT005N16x.scf	No Hits Found	2.20863436237749	0.396914097020409
11.8.10	lipid metabolism.exotics (steroids, squalene etc).phosphatidylcholine-sterol O-acyltransferase	STMHN27TV	No Hits Found	2.91958991615996	0.766194539604316
11.8.2	lipid metabolism.exotics (steroids, squalene etc).methylsterol monooxygenase	MICRO.5958.C1	putative C-4 sterol methyl oxidase [Arabidopsis thaliana]	-2.80621643755954	0.211910331757375
11.8.2	lipid metabolism.exotics (steroids, squalene etc).methylsterol monooxygenase	MICRO.8558.C1	putative C-4 sterol methyl oxidase [Arabidopsis thaliana]	-1.13725056082129	-0.0306581084037454
11.8.2	lipid metabolism.exotics (steroids, squalene etc).methylsterol monooxygenase	MICRO.3098.C2	putative C-4 sterol methyl oxidase [Arabidopsis thaliana] gb_AAO22608.1_ putative C-4 sterol methyl oxidase [Arabidopsis thaliana] gb_AAL32302.1_ sterol 4-alpha-methyl-oxidase [Arabidopsis thaliana] ref_NP_850133.1_ sterol 4-alpha-methyl-oxidase 1 ...	-0.629943621205019	1.31622737226433
11.8.3	lipid metabolism.exotics (steroids, squalene etc).UDP-glucose:sterol glucosyltransferase	MICRO.481.C1	UDP-glucose:sterol 3-O-glucosyltransferase [Panax ginseng]	-1.22178972772474	-1.15125969276031
11.8.3	lipid metabolism.exotics (steroids, squalene etc).UDP-glucose:sterol glucosyltransferase	MICRO.481.C2	UDP-glucose:sterol 3-O-glucosyltransferase [Panax ginseng]	-1.47917335553302	-1.53646336934539
11.8.3	lipid metabolism.exotics (steroids, squalene etc).UDP-glucose:sterol glucosyltransferase	bf_cswbxxxx_0033g05.t3m.scf	Putative UDP-glucose:sterol glucosyltransferase [Arabidopsis thaliana] gb_AAO64769.1_ At1g43620 [Arabidopsis thaliana] pir__D96499 probable UDP-glucose,sterol glucosyltransferase [imported] - Arabidopsis thaliana ref_NP_175027.1_ UDP-glucose:sterol ...	1.25069306999831	0.599642105586428
11.8.3	lipid metabolism.exotics (steroids, squalene etc).UDP-glucose:sterol glucosyltransferase	MICRO.13842.C1	unknown protein [Arabidopsis thaliana]	1.02238543139184	0.516279751188005
11.8.7	lipid metabolism.exotics (steroids, squalene etc).trans-2-enoyl-CoA reductase (NADPH)	bf_stolxxxx_0004G10.t3m.scf	steroid 5-alpha reductase [Cicer arietinum]	-1.02864793740616	-0.919082394305866
11.9	lipid metabolism.lipid degradation	MICRO.16077.C1	alcohol oxidase [Arabidopsis thaliana]	-0.738955186347429	1.03020073433775
11.9.1	lipid metabolism.lipid degradation.palmitoyl-protein hydrolase	MICRO.7745.C1	putative palmitoyl-protein thioesterase [Tropaeolum majus]	2.51752405856649	1.0635279176718
11.9.1	lipid metabolism.lipid degradation.palmitoyl-protein hydrolase	STMHD43TV	putative palmitoyl-protein thioesterase [Tropaeolum majus]	2.67139379493029	1.31968638584237
11.9.2	lipid metabolism.lipid degradation.lipases	cPRO33D4TH	No Hits Found	1.05114261532746	0.544814287353176
11.9.2	lipid metabolism.lipid degradation.lipases	MICRO.11094.C1	unknown protein [Oryza sativa (japonica cultivar-group)] gb_AAT85090.1_ unknown protein [Oryza sativa (japonica cultivar-group)] gb_AAT58721.1_ unknown protein [Oryza sativa (japonica cultivar-group)]	1.16664784898726	0.824040929511587
11.9.2.1	lipid metabolism.lipid degradation.lipases.triacylglycerol lipase	MICRO.15392.C1	unknown protein [Arabidopsis thaliana] ref_NP_191727.2_ lipase class 3 family protein [Arabidopsis thaliana]	-1.25820023005987	-1.19259625791221
11.9.2.1	lipid metabolism.lipid degradation.lipases.triacylglycerol lipase	STMHV87TV	putative lipase [Oryza sativa (japonica cultivar-group)] dbj_BAB39417.1_ putative lipase [Oryza sativa (japonica cultivar-group)]	-1.97974609455451	-1.58074289127257
11.9.2.1	lipid metabolism.lipid degradation.lipases.triacylglycerol lipase	MICRO.11026.C1	At1g02660/T14P4_9 [Arabidopsis thaliana]	0.990167149192681	-1.32417485572811
11.9.2.1	lipid metabolism.lipid degradation.lipases.triacylglycerol lipase	MICRO.11027.C1	lipase class 3 family protein [Arabidopsis thaliana]	1.21725897957329	-1.68049651358051
11.9.2.1	lipid metabolism.lipid degradation.lipases.triacylglycerol lipase	MICRO.4160.C2	putative lipase [Oryza sativa (japonica cultivar-group)] gb_AAU44111.1_ putative lipase [Oryza sativa (japonica cultivar-group)] gb_AAT69581.1_ putative lipase [Oryza sativa (japonica cultivar-group)]	-3.29988522592257	0.792969690585313
11.9.2.1	lipid metabolism.lipid degradation.lipases.triacylglycerol lipase	MICRO.4160.C4	lipase-like protein [Arabidopsis thaliana] emb_CAA16735.1_ lipase-like protein [Arabidopsis thaliana] pir__T04551 hypothetical protein F28J12.210 - Arabidopsis thaliana ref_NP_193590.1_ lipase class 3 family protein [Arabidopsis thaliana]	-1.2282077874896	-0.941595272985727
11.9.2.1	lipid metabolism.lipid degradation.lipases.triacylglycerol lipase	MICRO.4160.C6	lipase-like protein [Arabidopsis thaliana] emb_CAA16735.1_ lipase-like protein [Arabidopsis thaliana] pir__T04551 hypothetical protein F28J12.210 - Arabidopsis thaliana ref_NP_193590.1_ lipase class 3 family protein [Arabidopsis thaliana]	-1.21381270038703	0.812876110220726
11.9.2.1	lipid metabolism.lipid degradation.lipases.triacylglycerol lipase	POCA636TO	triacylglycerol lipase like protein [Arabidopsis thaliana] emb_CAB10455.1_ triacylglycerol lipase like protein [Arabidopsis thaliana] pir__E71435 probable triacylglycerol lipase - Arabidopsis thaliana	-1.08603171133747	0.629244144720909
11.9.2.1	lipid metabolism.lipid degradation.lipases.triacylglycerol lipase	bf_mxflxxxx_0031f10.t3m.scf	Ipomoea nil Pn47p	1.20656710972017	0.917528897409483
11.9.2.1	lipid metabolism.lipid degradation.lipases.triacylglycerol lipase	cSTB27K24TH	No Hits Found	1.18030604060496	0.496345134019976
11.9.2.1	lipid metabolism.lipid degradation.lipases.triacylglycerol lipase	MICRO.11496.C1	protein F15H18.6 [imported] - Arabidopsis thaliana gb_AAF26000.1_ F15H18.6 [Arabidopsis thaliana]	1.89661664187433	0.809729197856111
11.9.2.1	lipid metabolism.lipid degradation.lipases.triacylglycerol lipase	MICRO.4160.C1	lipase-like protein [Arabidopsis thaliana] emb_CAA16735.1_ lipase-like protein [Arabidopsis thaliana] pir__T04551 hypothetical protein F28J12.210 - Arabidopsis thaliana ref_NP_193590.1_ lipase class 3 family protein [Arabidopsis thaliana]	-3.26825882440877	1.20517046769369
11.9.2.1	lipid metabolism.lipid degradation.lipases.triacylglycerol lipase	MICRO.154.C2	Ipomoea nil Pn47p	0.0489130460828644	1.05729422019593
11.9.2.1	lipid metabolism.lipid degradation.lipases.triacylglycerol lipase	MICRO.154.C3	lipase-like protein [Oryza sativa (japonica cultivar-group)]	0.170557900577752	1.27245090153105
11.9.3	lipid metabolism.lipid degradation.lysophospholipases	bf_ivrootxx_0031h10.t3m.scf	putative phospholipase [Arabidopsis thaliana] gb_AAL87258.1_ putative phospholipase [Arabidopsis thaliana] ref_NP_181474.2_ esterase/lipase/thioesterase family protein [Arabidopsis thaliana]	-4.06618911963585	-4.27651677387249
11.9.3	lipid metabolism.lipid degradation.lysophospholipases	MICRO.11260.C1	putative phospholipase [Arabidopsis thaliana] gb_AAL87258.1_ putative phospholipase [Arabidopsis thaliana] ref_NP_181474.2_ esterase/lipase/thioesterase family protein [Arabidopsis thaliana]	-3.52183182037424	-3.95352331668527
11.9.3	lipid metabolism.lipid degradation.lysophospholipases	MICRO.5573.C2	At1g52760 [Arabidopsis thaliana] gb_AAK96768.1_ putative lipase [Arabidopsis thaliana] pir__F96568 probable lipase, 20450-21648 [imported] - Arabidopsis thaliana gb_AAG52273.1_ putative lipase	-0.99983080505959	-1.10356159467734
11.9.3	lipid metabolism.lipid degradation.lysophospholipases	MICRO.7713.C1	SCARECROW gene regulator [Arabidopsis thaliana] ref_NP_201478.1_ scarecrow transcription factor family protein [Arabidopsis thaliana]	-1.29208935413461	-0.42352264603262
11.9.3	lipid metabolism.lipid degradation.lysophospholipases	MICRO.1853.C1	esterase/lipase/thioesterase family protein [Arabidopsis thaliana]	2.60286647514513	-0.230304313827892
11.9.3	lipid metabolism.lipid degradation.lysophospholipases	bf_ivrootxx_0021c03.t3m.scf	putative protein [Arabidopsis thaliana] emb_CAB37525.1_ putative protein [Arabidopsis thaliana] gb_AAM10267.1_ AT4g38690/F20M13_250 [Arabidopsis thaliana] gb_AAL49931.1_ AT4g38690/F20M13_250 [Arabidopsis thaliana] pir__T05697 hypothetical protein ...	3.77050452465041	2.8843144241632
11.9.3.1	lipid metabolism.lipid degradation.lysophospholipases.phospholipase D	MICRO.13494.C1	phospholipase PLDb1 [Lycopersicon esculentum]	-1.62527005344597	-1.56421239622028
11.9.3.1	lipid metabolism.lipid degradation.lysophospholipases.phospholipase D	MICRO.4322.C1	unnamed protein product [Lycopersicon esculentum] sp_P17340_PLAS_LYCES Plastocyanin, chloroplast precursor pir__S05303 plastocyanin precursor - tomato	-1.15125117413197	-0.0703717406155473
11.9.3.1	lipid metabolism.lipid degradation.lysophospholipases.phospholipase D	bf_arrayxxx_0048h04.t7m.scf	No Hits Found	1.33482093469625	0.503776528622
11.9.3.1	lipid metabolism.lipid degradation.lysophospholipases.phospholipase D	bf_lbchxxxx_0058e02.t3m.scf	No Hits Found	1.1130791029987	0.488495974147785
11.9.3.1	lipid metabolism.lipid degradation.lysophospholipases.phospholipase D	cSTA29D1TH	phospholipase D [Lycopersicon esculentum]	1.08275139229185	0.165133330513986
11.9.3.1	lipid metabolism.lipid degradation.lysophospholipases.phospholipase D	MICRO.15240.C1	phospholipase D zeta2 [Arabidopsis thaliana] ref_NP_187214.2_ phospholipase D, putative (PLDP2) [Arabidopsis thaliana]	1.16566650556025	0.151371420948816
11.9.3.1	lipid metabolism.lipid degradation.lysophospholipases.phospholipase D	MICRO.18092.C1	phospholipase D zeta1 [Arabidopsis thaliana] ref_NP_188302.2_ phospholipase D zeta1 / PLDzeta1 (PLDP1) [Arabidopsis thaliana] sp_Q9LRZ5_PDP1_ARATH Phospholipase D p1 (AtPLDp1) (Phospholipase D1 PHOX and PX containing domain) (Phospholipase D zeta 1) ...	1.29474877583014	0.263333778003499
11.9.3.1	lipid metabolism.lipid degradation.lysophospholipases.phospholipase D	MICRO.6235.C1	phospholipase D [Lycopersicon esculentum]	1.01739274721206	0.302721334396027
11.9.3.3	lipid metabolism.lipid degradation.lysophospholipases.glycerophosphodiester phosphodiesterase	MICRO.1204.C1	unknown protein [Arabidopsis thaliana] sp_Q9SZ11_GLQ2_ARATH Probable glycerophosphoryl diester phosphodiesterase 2 precursor	-1.56527353082651	-2.01355168923513
11.9.3.3	lipid metabolism.lipid degradation.lysophospholipases.glycerophosphodiester phosphodiesterase	MICRO.1204.C2	At5g55480 [Arabidopsis thaliana] gb_AAU94382.1_ At5g55480 [Arabidopsis thaliana] dbj_BAB08565.1_ unnamed protein product [Arabidopsis thaliana] sp_Q9FJ62_GLQ1_ARATH Probable glycerophosphoryl diester phosphodiesterase 1 precursor ref_NP_200359.1_ ...	-1.6814195731594	-2.38576512180044
11.9.3.3	lipid metabolism.lipid degradation.lysophospholipases.glycerophosphodiester phosphodiesterase	MICRO.2896.C1	At5g55480 [Arabidopsis thaliana] gb_AAU94382.1_ At5g55480 [Arabidopsis thaliana] dbj_BAB08565.1_ unnamed protein product [Arabidopsis thaliana] sp_Q9FJ62_GLQ1_ARATH Probable glycerophosphoryl diester phosphodiesterase 1 precursor ref_NP_200359.1_ ...	-1.73479633119291	-2.43741441340633
11.9.3.3	lipid metabolism.lipid degradation.lysophospholipases.glycerophosphodiester phosphodiesterase	cSTB42D12TH	At5g55480 [Arabidopsis thaliana] gb_AAU94382.1_ At5g55480 [Arabidopsis thaliana] dbj_BAB08565.1_ unnamed protein product [Arabidopsis thaliana] sp_Q9FJ62_GLQ1_ARATH Probable glycerophosphoryl diester phosphodiesterase 1 precursor ref_NP_200359.1_ ...	-0.657707531221472	-1.29452318513901
11.9.3.3	lipid metabolism.lipid degradation.lysophospholipases.glycerophosphodiester phosphodiesterase	bf_mxlfxxxx_0007f05.t3m.scf	No Hits Found	-2.68893494005079	-0.359020614676091
11.9.3.3	lipid metabolism.lipid degradation.lysophospholipases.glycerophosphodiester phosphodiesterase	bf_ivrootxx_0061c03.t3m.scf	hypothetical protein [Arabidopsis thaliana] gb_AAM45121.1_ unknown protein [Arabidopsis thaliana] gb_AAL59949.1_ unknown protein [Arabidopsis thaliana] ref_NP_566159.1_ glycerophosphoryl diester phosphodiesterase family protein [Arabidopsis thaliana]	1.99120889848889	0.437414229894338
11.9.3.3	lipid metabolism.lipid degradation.lysophospholipases.glycerophosphodiester phosphodiesterase	MICRO.3541.C2	hypothetical protein [Arabidopsis thaliana] gb_AAM45121.1_ unknown protein [Arabidopsis thaliana] gb_AAL59949.1_ unknown protein [Arabidopsis thaliana] ref_NP_566159.1_ glycerophosphoryl diester phosphodiesterase family protein [Arabidopsis thaliana]	3.21678154704693	0.373517508981675
11.9.3.3	lipid metabolism.lipid degradation.lysophospholipases.glycerophosphodiester phosphodiesterase	BF_CSCHXXXX_0041A02.T3M.SCF	No Hits Found	0.292975656705483	1.02215128195309
11.9.3.4	lipid metabolism.lipid degradation.lysophospholipases.phospholipase A2	MICRO.8625.C1	unknown [Arabidopsis thaliana] gb_AAM96983.1_ expressed protein [Arabidopsis thaliana] gb_AAM15017.1_ Expressed protein [Arabidopsis thaliana] gb_AAN72211.1_ expressed protein [Arabidopsis thaliana] ref_NP_565337.1_ phospholipase A2 family protein ...	-1.35014079167581	-1.33016190191009
11.9.3.4	lipid metabolism.lipid degradation.lysophospholipases.phospholipase A2	MICRO.8625.C2	unknown [Arabidopsis thaliana] gb_AAM96983.1_ expressed protein [Arabidopsis thaliana] gb_AAM15017.1_ Expressed protein [Arabidopsis thaliana] gb_AAN72211.1_ expressed protein [Arabidopsis thaliana] ref_NP_565337.1_ phospholipase A2 family protein ...	-1.70094066669699	-2.21718563385812
11.9.3.4	lipid metabolism.lipid degradation.lysophospholipases.phospholipase A2	bf_arrayxxx_0063c10.t7m.scf	No Hits Found	-1.31017478234792	-0.870983795829101
11.9.3.4	lipid metabolism.lipid degradation.lysophospholipases.phospholipase A2	bf_mxflxxxx_0038f09.t3m.scf	putative phospholipase A2 [Oryza sativa (japonica cultivar-group)] emb_CAB40841.1_ putative phospholipase A2 [Oryza sativa (japonica cultivar-group)] dbj_BAD23008.1_ putative phospholipase A2 [Oryza sativa (japonica cultivar-group)]	-1.61010390480842	-0.902802680859862
11.9.3.5	lipid metabolism.lipid degradation.lysophospholipases.phosphoinositide phospholipase C	MICRO.1872.C1	putative phospholipase C [Arabidopsis thaliana] dbj_BAC22507.1_ phosphatidylglycerol specific phospholipase C [Arabidopsis thaliana] pir__T02648 probable phospholipase C [imported] - Arabidopsis thaliana ref_NP_180255.1_ phosphoesterase family ...	-1.44124759337657	-0.00096030083665255
11.9.4.13	lipid metabolism.lipid degradation.beta-oxidation.acyl CoA reductase	MICRO.8619.C1	putative male sterility 2 protein [Arabidopsis thaliana] gb_AAL15288.1_ AT4g33790/T16L1_280 [Arabidopsis thaliana]	-2.52408572886802	-0.536349363853564
11.9.4.13	lipid metabolism.lipid degradation.beta-oxidation.acyl CoA reductase	STMIG79TV	acyl CoA reductase [synthetic construct] gb_AAD38039.1_ acyl CoA reductase [Simmondsia chinensis]	-2.75549877722153	-0.837086193613175
11.9.4.2	lipid metabolism.lipid degradation.beta-oxidation.acyl CoA DH	bf_ivrootxx_0012b09.t3m.scf	putative acyl-CoA dehydrogenase [Oryza sativa (japonica cultivar-group)] dbj_BAD31978.1_ putative acyl-CoA dehydrogenase [Oryza sativa (japonica cultivar-group)] dbj_BAC83542.1_ putative acyl-CoA dehydrogenase [Oryza sativa (japonica cultivar-group)]	1.05640705083751	-0.133081754642783
11.9.4.2	lipid metabolism.lipid degradation.beta-oxidation.acyl CoA DH	bf_ivrootxx_0044c02.t3m.scf	acyl-CoA oxidase [Petroselinum crispum]	1.57342015888477	-0.390348141048609
11.9.4.2	lipid metabolism.lipid degradation.beta-oxidation.acyl CoA DH	MICRO.13144.C1	acyl-CoA oxidase [Petroselinum crispum]	1.56645986560063	-0.26354633729532
11.9.4.2	lipid metabolism.lipid degradation.beta-oxidation.acyl CoA DH	MICRO.3466.C1	acyl-CoA oxidase [Arabidopsis thaliana] ref_NP_201316.1_ acyl-CoA oxidase (ACX2) [Arabidopsis thaliana]	1.57720342712468	-0.421689416794527
11.9.4.3	lipid metabolism.lipid degradation.beta-oxidation.enoyl CoA hydratase	MICRO.5601.C3	putative enoyl-CoA hydratase [Oryza sativa (japonica cultivar-group)] dbj_BAD25316.1_ putative enoyl-CoA hydratase [Oryza sativa (japonica cultivar-group)]	1.56819057675979	0.375799428722779
11.9.4.9	lipid metabolism.lipid degradation.beta-oxidation.multifunctional	cSTD15L12TH	Tetrafunctional protein of glyoxysomal fatty acid beta-oxidation [Brassica napus] pir__T08017 tetrafunctional protein precursor, glyoxysomal - rape sp_O49809_MFPA_BRANA Glyoxysomal fatty acid beta-oxidation multifunctional protein MFP-a [Includes: ...	1.16892165110276	-0.877512685769531
12.1.1	N-metabolism.nitrate metabolism.NR	MICRO.18049.C1	nitrate reductase [Solanum tuberosum]	-8.57292976763755	-0.567758869126754
12.1.1	N-metabolism.nitrate metabolism.NR	MICRO.390.C1	nitrate reductase [Solanum tuberosum]	-8.06268655314687	-0.474733811086976
12.1.1	N-metabolism.nitrate metabolism.NR	POCD505TP	NADH nitrate reductase [Solanum tuberosum]	-5.78668707790414	-0.668161042654338
12.1.2	N-metabolism.nitrate metabolism.nitrite reductase	MICRO.8565.C1	nitrite reductase [Nicotiana tabacum]	-1.83484137327571	-0.61659443010681
12.1.2	N-metabolism.nitrate metabolism.nitrite reductase	MICRO.10331.C1	nitrite reductase [Nicotiana tabacum]	-4.71798920191348	1.06625817829272
12.1.2	N-metabolism.nitrate metabolism.nitrite reductase	MICRO.4468.C1	nitrite reductase [Nicotiana tabacum]	-3.8487700418127	1.41619923335294
12.2.1.1	N-metabolism.ammonia metabolism.glutamate synthase.ferredoxin dependent	MICRO.8806.C1	glutamate synthase (ferredoxin) (EC 1.4.7.1) (clone C(35)) - common tobacco (fragment)	-1.0290776973756	-0.156975483024933
12.2.2	N-metabolism.ammonia metabolism.glutamine synthetase	MICRO.8061.C1	glutamine synthetase [Nicotiana tabacum] pir__T03255 glutamate-ammonia ligase (EC 6.3.1.2) 1-5, cytosolic - common tobacco	-1.24385595847423	-2.30423837068927
13	amino acid metabolism	MICRO.12125.C1	ACT domain containing protein (ACR4) [Arabidopsis thaliana]	-1.54351198066038	-0.501786138897346
13	amino acid metabolism	bf_mxflxxxx_0016e06.t3m.scf	No Hits Found	1.748298656225	1.10828640041649
13.1.1.1.1	amino acid metabolism.synthesis.central amino acid metabolism.GABA.glutamate decarboxylase	bf_swstxxxx_0054e12.t3m.scf	putative glutamate decarboxylase [Glycine max]	-2.48258041112579	-1.19352997406788
13.1.1.1.1	amino acid metabolism.synthesis.central amino acid metabolism.GABA.glutamate decarboxylase	bf_lbchxxxx_0061a05.t3m.scf	No Hits Found	-2.0802343311964	-0.96501961019985
13.1.1.1.1	amino acid metabolism.synthesis.central amino acid metabolism.GABA.glutamate decarboxylase	cSTC2M2TH	glutamate decarboxylase isozyme 1 [Nicotiana tabacum]	-1.69890727890144	-0.980035261826165
13.1.1.1.1	amino acid metabolism.synthesis.central amino acid metabolism.GABA.glutamate decarboxylase	MICRO.2061.C1	glutamate decarboxylase isozyme 1 [Nicotiana tabacum]	-1.85153831055526	-0.916239655033801
13.1.1.1.1	amino acid metabolism.synthesis.central amino acid metabolism.GABA.glutamate decarboxylase	MICRO.3974.C4	glutamate decarboxylase isozyme 3 [Nicotiana tabacum]	-4.14110407015349	0.972289749224203
13.1.1.1.1	amino acid metabolism.synthesis.central amino acid metabolism.GABA.glutamate decarboxylase	MICRO.6945.C1	unnamed protein product [Lycopersicon esculentum] sp_P54767_DCE_LYCES Glutamate decarboxylase (GAD) (ERT D1) pir__S56177 probable glutamate decarboxylase - tomato	6.57818234250634	1.94150413778806
13.1.1.1.2	amino acid metabolism.synthesis.central amino acid metabolism.GABA.GABA transaminase	MICRO.100.C1	viroid RNA-binding protein [Lycopersicon esculentum]	-1.97111853033088	0.783314702834859
13.1.1.1.2	amino acid metabolism.synthesis.central amino acid metabolism.GABA.GABA transaminase	MICRO.100.C2	viroid RNA-binding protein [Lycopersicon esculentum]	-1.20568971109419	0.448573653892852
13.1.1.3.1	amino acid metabolism.synthesis.central amino acid metabolism.alanine.alanine aminotransferase	MICRO.1570.C2	alanine aminotransferase [Capsicum annuum]	2.16826479266283	0.772065304885166
13.1.1.3.1	amino acid metabolism.synthesis.central amino acid metabolism.alanine.alanine aminotransferase	MICRO.414.C2	putative alanine aminotransferase [Arabidopsis thaliana] gb_AAK59635.1_ putative alanine aminotransferase [Arabidopsis thaliana] gb_AAN62333.1_ glutamate:glyoxylate aminotransferase 2 [Arabidopsis thaliana] gb_AAG52480.1_ putative alanine aminotrans ...	1.23862351727444	0.395761050587819
13.1.1.3.1	amino acid metabolism.synthesis.central amino acid metabolism.alanine.alanine aminotransferase	bf_suspxxxx_0002f09.t3m.scf	alanine aminotransferase [Capsicum annuum]	2.50281003156446	1.14669064075261
13.1.1.3.11	amino acid metabolism.synthesis.central amino acid metabolism.alanine.alanine-glyoxylate aminotransferase	ACDA01331G11.T3m.scf	No Hits Found	4.3697684825927	1.45946287565982
13.1.1.3.11	amino acid metabolism.synthesis.central amino acid metabolism.alanine.alanine-glyoxylate aminotransferase	MICRO.8323.C1	putative aminotransferase [Arabidopsis thaliana] gb_AAM20667.1_ putative aminotransferase [Arabidopsis thaliana] ref_NP_187498.1_ alanine--glyoxylate aminotransferase, putative / beta-alanine-pyruvate aminotransferase, putative / AGT, putative ...	5.18521192366647	2.40048987718076
13.1.2.2.1	amino acid metabolism.synthesis.glutamate family.proline.delta 1-pyrroline-5-carboxylate synthetase	bf_cswbxxxx_0051g07.t3m.scf	No Hits Found	1.01183657594908	0.553292139325722
13.1.2.2.1	amino acid metabolism.synthesis.glutamate family.proline.delta 1-pyrroline-5-carboxylate synthetase	bf_stolxxxx_0055e04.t3m.scf	delta 1-pyrroline-5-carboxylate synthetase [Lycopersicon esculentum] pir__T07422 delta 1-pyrroline-5-carboxylate synthetase - tomato sp_Q96480_P5CS_LYCES Delta 1-pyrroline-5-carboxylate synthetase (P5CS) [Includes: Glutamate 5-kinase (Gamma-glutamyl ...	2.84951942076458	0.896129448297725
13.1.2.2.1	amino acid metabolism.synthesis.glutamate family.proline.delta 1-pyrroline-5-carboxylate synthetase	cSTA34P1TH	delta 1-pyrroline-5-carboxylate synthetase [Lycopersicon esculentum] pir__T07422 delta 1-pyrroline-5-carboxylate synthetase - tomato sp_Q96480_P5CS_LYCES Delta 1-pyrroline-5-carboxylate synthetase (P5CS) [Includes: Glutamate 5-kinase (Gamma-glutamyl ...	1.8796091899925	0.918265847912053
13.1.2.2.1	amino acid metabolism.synthesis.glutamate family.proline.delta 1-pyrroline-5-carboxylate synthetase	ACDA02183F11.T3m.scf	No Hits Found	2.71536143191847	1.79466812107581
13.1.2.2.1	amino acid metabolism.synthesis.glutamate family.proline.delta 1-pyrroline-5-carboxylate synthetase	MICRO.2515.C1	delta 1-pyrroline-5-carboxylate synthetase [Lycopersicon esculentum] pir__T07422 delta 1-pyrroline-5-carboxylate synthetase - tomato sp_Q96480_P5CS_LYCES Delta 1-pyrroline-5-carboxylate synthetase (P5CS) [Includes: Glutamate 5-kinase (Gamma-glutamyl ...	4.51921440168026	2.35459900340498
13.1.2.3.21	amino acid metabolism.synthesis.glutamate family.arginine.ornithine carbamoyltransferase	MICRO.9418.C1	ornithine carbamoyltransferase	-1.01279338459705	-1.30145642707708
13.1.2.3.31	amino acid metabolism.synthesis.glutamate family.arginine.aspartate racemase	MICRO.2810.C2	unknown protein [Arabidopsis thaliana] gb_AAD39669.1_ Is a member of the PF_01177 Aspartate-glutamate racemase family. EST gb_T43554 comes from this gene. [Arabidopsis thaliana] ref_NP_172993.1_ aspartate-glutamate racemase family [Arabidopsis thaliana]	1.21316686593339	2.32611093672096
13.1.3.1.1	amino acid metabolism.synthesis.aspartate family.asparagine.asparagine synthetase	MICRO.3150.C2	asparagine synthetase [Asparagus officinalis]	6.33165402590903	-2.84565549034453
13.1.3.4.11	amino acid metabolism.synthesis.aspartate family.methionine.S-adenosylmethionine synthetase	106G08AF.esd	S-adenosyl-L-methionine synthetase [Lycopersicon esculentum] pir__S46540 methionine adenosyltransferase (EC 2.5.1.6) - tomato sp_P43282_METM_LYCES S-adenosylmethionine synthetase 3 (Methionine adenosyltransferase 3) (AdoMet synthetase 3)	-0.766433475791278	-1.66728359057815
13.1.3.4.11	amino acid metabolism.synthesis.aspartate family.methionine.S-adenosylmethionine synthetase	MICRO.43.C2	S-adenosyl-L-methionine synthetase [Nicotiana tabacum]	-0.468235251600545	-1.69250731490328
13.1.3.4.11	amino acid metabolism.synthesis.aspartate family.methionine.S-adenosylmethionine synthetase	MICRO.43.C3	S-adenosyl-L-methionine synthetase [Lycopersicon esculentum] pir__S46540 methionine adenosyltransferase (EC 2.5.1.6) - tomato sp_P43282_METM_LYCES S-adenosylmethionine synthetase 3 (Methionine adenosyltransferase 3) (AdoMet synthetase 3)	-0.149036756446497	-1.39706982557832
13.1.3.4.11	amino acid metabolism.synthesis.aspartate family.methionine.S-adenosylmethionine synthetase	MICRO.197.C1	S-adenosyl methionine synthase [Solanum brevidens]	1.26545578452848	0.118272215638912
13.1.3.4.11	amino acid metabolism.synthesis.aspartate family.methionine.S-adenosylmethionine synthetase	MICRO.197.C2	S-adenosyl-L-methionine synthetase [Lycopersicon esculentum] pir__S46538 methionine adenosyltransferase (EC 2.5.1.6) - tomato sp_P43280_METK_LYCES S-adenosylmethionine synthetase 1 (Methionine adenosyltransferase 1) (AdoMet synthetase 1)	1.09834814200384	0.201812539464727
13.1.3.4.11	amino acid metabolism.synthesis.aspartate family.methionine.S-adenosylmethionine synthetase	MICRO.197.C3	S-adenosyl methionine synthase [Solanum brevidens]	1.4922138099156	0.526302403842767
13.1.3.4.3	amino acid metabolism.synthesis.aspartate family.methionine.methionine synthase	MICRO.403.C1	methionine synthase [Solanum tuberosum]	-1.10138334464101	-1.31795016621993
13.1.3.4.3	amino acid metabolism.synthesis.aspartate family.methionine.methionine synthase	MICRO.403.C4	methionine synthase [Solanum tuberosum]	-1.22829631993849	-1.46709498281404
13.1.3.4.3	amino acid metabolism.synthesis.aspartate family.methionine.methionine synthase	MICRO.403.C3	methionine synthase [Solanum tuberosum]	-0.985091985546891	-1.28360409736802
13.1.3.5.1	amino acid metabolism.synthesis.aspartate family.lysine.dihydrodipicolinate synthase	bf_cswbxxxx_0031h09.t3m.scf	No Hits Found	-0.889928293867065	-1.0934736731221
13.1.3.6.1	amino acid metabolism.synthesis.aspartate family.misc.homoserine	cSTB47E1TH	aspartate kinase (EC 2.7.2.4) / homoserine dehydrogenase (EC 1.1.1.3) precursor - carrot sp_P37142_AKH_DAUCA Bifunctional aspartokinase/homoserine dehydrogenase, chloroplast precursor (AK-HD) (AK-HSDH) [Includes: Aspartokinase	-1.46635335402702	0.820156656135917
13.1.3.6.1	amino acid metabolism.synthesis.aspartate family.misc.homoserine	MICRO.710.C1	aspartokinase-homoserine dehydrogenase [Glycine max] pir__T06242 aspartate kinase (EC 2.7.2.4) / homoserine dehydrogenase (EC 1.1.1.3) precursor - soybean chloroplast	-2.06416415004873	0.54988776994273
13.1.3.6.1.1	amino acid metabolism.synthesis.aspartate family.misc.homoserine.aspartate kinase	bf_swstxxxx_0060f06.t3m.scf	No Hits Found	-1.27588119706105	0.432513586820003
13.1.3.6.1.1	amino acid metabolism.synthesis.aspartate family.misc.homoserine.aspartate kinase	MICRO.1787.C1	lysine-sensitive aspartate kinase [Arabidopsis thaliana] ref_NP_196910.1_ aspartate kinase, lysine-sensitive [Arabidopsis thaliana]	-1.38462023796104	0.298276210379186
13.1.3.6.1.1	amino acid metabolism.synthesis.aspartate family.misc.homoserine.aspartate kinase	MICRO.9291.C1	precursor monofunctional aspartokinase [Glycine max]	-1.33282811602527	0.527828187888694
13.1.3.6.1.3	amino acid metabolism.synthesis.aspartate family.misc.homoserine.homoserine dehydrogenase	cSTB47E1TH	aspartate kinase (EC 2.7.2.4) / homoserine dehydrogenase (EC 1.1.1.3) precursor - carrot sp_P37142_AKH_DAUCA Bifunctional aspartokinase/homoserine dehydrogenase, chloroplast precursor (AK-HD) (AK-HSDH) [Includes: Aspartokinase	-1.46635335402702	0.820156656135917
13.1.3.6.1.3	amino acid metabolism.synthesis.aspartate family.misc.homoserine.homoserine dehydrogenase	MICRO.710.C1	aspartokinase-homoserine dehydrogenase [Glycine max] pir__T06242 aspartate kinase (EC 2.7.2.4) / homoserine dehydrogenase (EC 1.1.1.3) precursor - soybean chloroplast	-2.06416415004873	0.54988776994273
13.1.3.6.1.3	amino acid metabolism.synthesis.aspartate family.misc.homoserine.homoserine dehydrogenase	BF_LBCHXXXX_0037E11_T3M.SCF	No Hits Found	0.723336904577299	1.30558845468258
13.1.3.6.1.4	amino acid metabolism.synthesis.aspartate family.misc.homoserine.homoserine kinase	MICRO.14267.C1	homoserine kinase [Arabidopsis thaliana]	1.83693553414534	2.00681331439422
13.1.4.1.1	amino acid metabolism.synthesis.branched chain group.common.acetolactate synthase	cSTA26D2TH	unnamed protein product [Arabidopsis thaliana]	1.0325469385594	0.310528984804376
13.1.4.1.2	amino acid metabolism.synthesis.branched chain group.common.ketol-acid reductoisomerase	bf_stolxxxx_0011D10.t3m.scf	acetohydroxy acid reductoisomerase	1.14446141863424	0.157673052258511
13.1.4.1.4	amino acid metabolism.synthesis.branched chain group.common.branched-chain-amino-acid aminotransferase	MICRO.2772.C2	branched-chain amino acid aminotransferase [Solanum tuberosum]	-0.691888821974189	-1.33171984153941
13.1.4.1.4	amino acid metabolism.synthesis.branched chain group.common.branched-chain-amino-acid aminotransferase	MICRO.10925.C1	branched-chain amino acid aminotransferase [Capsicum annuum]	5.9212456433599	0.547872238537423
13.1.4.1.4	amino acid metabolism.synthesis.branched chain group.common.branched-chain-amino-acid aminotransferase	MICRO.4764.C1	branched-chain amino acid aminotransferase [Capsicum annuum]	2.88291536934717	-0.243003081732658
13.1.4.1.4	amino acid metabolism.synthesis.branched chain group.common.branched-chain-amino-acid aminotransferase	MICRO.10926.C1	branched-chain amino acid aminotransferase [Capsicum annuum]	7.79056836446467	1.11677715864463
13.1.4.5.1	amino acid metabolism.synthesis.branched chain group.isoleucine specific.threonine ammonia-lyase	bf_mxflxxxx_0050d05.t3m.scf	No Hits Found	0.608971516910858	-1.26511498573282
13.1.4.5.1	amino acid metabolism.synthesis.branched chain group.isoleucine specific.threonine ammonia-lyase	MICRO.4585.C1	threonine dehydratase [Solanum tuberosum] sp_P31212_THD1_SOLTU Threonine dehydratase biosynthetic (Threonine deaminase) (TD) pir__PQ0468 threonine ammonia-lyase (EC 4.3.1.19) - potato (fragment)	0.749621343726623	-1.98524499434177
13.1.4.5.1	amino acid metabolism.synthesis.branched chain group.isoleucine specific.threonine ammonia-lyase	MICRO.5878.C1	threonine dehydratase [Solanum tuberosum] sp_P31212_THD1_SOLTU Threonine dehydratase biosynthetic (Threonine deaminase) (TD) pir__PQ0468 threonine ammonia-lyase (EC 4.3.1.19) - potato (fragment)	0.793036396941535	-1.92414474021417
13.1.5.2.41	amino acid metabolism.synthesis.serine-glycine-cysteine group.glycine.sarcosine oxidase	bf_mxflxxxx_0060b02.t3m.scf	putative sarcosine oxidase [Arabidopsis thaliana] gb_AAL38730.1_ putative sarcosine oxidase [Arabidopsis thaliana] gb_AAD23888.1_ putative sarcosine oxidase [Arabidopsis thaliana] gb_AAS84616.1_ peroxisomal sarcosine/pipecolate oxidase [Arabidopsis ...	0.773172642758396	1.02392032024807
13.1.5.3.1	amino acid metabolism.synthesis.serine-glycine-cysteine group.cysteine.OASTL	MICRO.8912.C1	beta-cyanoalanine synthase [Solanum tuberosum]	1.45575651404015	0.333322444235945
13.1.5.3.2	amino acid metabolism.synthesis.serine-glycine-cysteine group.cysteine.SAT	bf_ivrootxx_0030g06.t3m.scf	Putative serine acetyltransferase [Oryza sativa (japonica cultivar-group)]	1.02573326842871	1.22209425712678
13.1.5.3.2	amino acid metabolism.synthesis.serine-glycine-cysteine group.cysteine.SAT	MICRO.7373.C1	Putative serine acetyltransferase [Oryza sativa (japonica cultivar-group)]	1.04569168540242	1.00496634835022
13.1.6.1.1	amino acid metabolism.synthesis.aromatic aa.chorismate.3-deoxy-D-arabino-heptulosonate 7-phosphate synthase	PPCAW32THB	phospho-2-dehydro-3-deoxyheptonate aldolase [Lycopersicon esculentum] sp_P37216_AROG_LYCES Phospho-2-dehydro-3-deoxyheptonate aldolase 2, chloroplast precursor (Phospho-2-keto-3-deoxyheptonate aldolase 2) (DAHP synthetase 2) ...	-0.00379547605082031	-1.2909994958214
13.1.6.1.1	amino acid metabolism.synthesis.aromatic aa.chorismate.3-deoxy-D-arabino-heptulosonate 7-phosphate synthase	STDB005I12u.scf	No Hits Found	-0.328714313866874	-1.54988614430978
13.1.6.1.1	amino acid metabolism.synthesis.aromatic aa.chorismate.3-deoxy-D-arabino-heptulosonate 7-phosphate synthase	cPRO15B14TH	No Hits Found	1.00175457182259	0.0320583105559074
13.1.6.1.1	amino acid metabolism.synthesis.aromatic aa.chorismate.3-deoxy-D-arabino-heptulosonate 7-phosphate synthase	MICRO.1653.C2	phospho-2-dehydro-3-deoxyheptonate aldolase [Lycopersicon esculentum] sp_P37215_AROF_LYCES Phospho-2-dehydro-3-deoxyheptonate aldolase 1, chloroplast precursor (Phospho-2-keto-3-deoxyheptonate aldolase 1) (DAHP synthetase 1) ...	1.26036772506201	0.366322251184922
13.1.6.1.10	amino acid metabolism.synthesis.aromatic aa.chorismate.3-dehydroquinate dehydratase/shikimate dehydrogenase	MICRO.5357.C1	dehydroquinate dehydratase/shikimate:NADP oxidoreductase [Lycopersicon esculentum] gb_AAC17993.1_ dehydroquinate dehydratase/shikimate:NADP oxidoreductase [Lycopersicon esculentum] pir__T06264 3-dehydroquinate dehydratase (EC 4.2.1.10) / shikimate ...	-0.824976588910251	-1.06917183436405
13.1.6.1.10	amino acid metabolism.synthesis.aromatic aa.chorismate.3-dehydroquinate dehydratase/shikimate dehydrogenase	MICRO.5357.C2	No Hits Found	-1.16631131073951	-0.982668878479636
13.1.6.1.10	amino acid metabolism.synthesis.aromatic aa.chorismate.3-dehydroquinate dehydratase/shikimate dehydrogenase	MICRO.7398.C1	3-dehydroquinate dehydratase / shikimate dehydrogenase isoform 2 [Nicotiana tabacum]	1.26492519828444	0.790712717790501
13.1.6.1.10	amino acid metabolism.synthesis.aromatic aa.chorismate.3-dehydroquinate dehydratase/shikimate dehydrogenase	MICRO.7398.C3	3-dehydroquinate dehydratase / shikimate dehydrogenase isoform 2 [Nicotiana tabacum]	0.828491839237992	1.38921276361515
13.1.6.1.10	amino acid metabolism.synthesis.aromatic aa.chorismate.3-dehydroquinate dehydratase/shikimate dehydrogenase	MICRO.7398.C2	3-dehydroquinate dehydratase / shikimate dehydrogenase isoform 2 [Nicotiana tabacum]	1.98435431009541	1.47691222738114
13.1.6.1.6	amino acid metabolism.synthesis.aromatic aa.chorismate.5-enolpyruvylshikimate-3-phosphate synthase	SSBN001F06u.scf	3-phosphoshikimate 1-carboxyvinyltransferase, chloroplast precursor (5-enolpyruvylshikimate-3-phosphate synthase) (EPSP synthase) pir__XUPJVS 3-phosphoshikimate 1-carboxyvinyltransferase (EC 2.5.1.19) precursor - garden petunia gb_AAA33699.1_ ...	-0.315678520504242	-1.22332231719043
13.1.6.3.1	amino acid metabolism.synthesis.aromatic aa.phenylalanine.arogenate dehydratase / prephenate dehydratase	MICRO.5796.C1	prephenate dehydratase [Ipomoea trifida]	-2.65425781657487	-1.83047593605325
13.1.6.3.1	amino acid metabolism.synthesis.aromatic aa.phenylalanine.arogenate dehydratase / prephenate dehydratase	POADP95TP	prephenate dehydratase [Ipomoea trifida]	-2.28277153726084	-1.92322292786921
13.1.6.3.1	amino acid metabolism.synthesis.aromatic aa.phenylalanine.arogenate dehydratase / prephenate dehydratase	MICRO.1565.C1	prephenate dehydratase [Ipomoea trifida]	-1.59418276291829	-0.943343425328973
13.1.6.4.3	amino acid metabolism.synthesis.aromatic aa.tyrosine.tyrosine transaminase	MICRO.7177.C3	putative nicotianamine aminotransferase A [Oryza sativa (japonica cultivar-group)] dbj_BAD23258.1_ putative nicotianamine aminotransferase A [Oryza sativa (japonica cultivar-group)]	1.18722182363826	0.110985702672662
13.1.6.4.3	amino acid metabolism.synthesis.aromatic aa.tyrosine.tyrosine transaminase	SDBN002A15u.scf	tyrosine aminotransferase [Solenostemon scutellarioides]	2.93074001939749	1.07231679294874
13.1.6.5.3	amino acid metabolism.synthesis.aromatic aa.tryptophan.phosphoribosyanthranilate isomerase	bf_acdaxxxx_0064d02.t3m.scf	No Hits Found	-1.25422899466606	-0.579329225460146
13.1.6.5.3	amino acid metabolism.synthesis.aromatic aa.tryptophan.phosphoribosyanthranilate isomerase	bf_cswbxxxx_0018g02.t3m.scf	No Hits Found	-1.25022935617438	-0.556727756987044
13.1.6.5.3	amino acid metabolism.synthesis.aromatic aa.tryptophan.phosphoribosyanthranilate isomerase	MICRO.14868.C1	anthranilate phosphoribosyltransferase-like protein [Arabidopsis thaliana] pir__T46010 anthranilate phosphoribosyltransferase-like protein - Arabidopsis thaliana ref_NP_191347.1_ C2 domain-containing protein [Arabidopsis thaliana]	-1.33612627242878	-0.559542485312114
13.1.6.5.3	amino acid metabolism.synthesis.aromatic aa.tryptophan.phosphoribosyanthranilate isomerase	SDBN001M22u.scf	AT3g57880/T10K17_90 [Arabidopsis thaliana] gb_AAK53020.1_ AT3g57880/T10K17_90 [Arabidopsis thaliana]	-1.15861837711902	-0.105793892045689
13.1.6.5.3	amino acid metabolism.synthesis.aromatic aa.tryptophan.phosphoribosyanthranilate isomerase	STMIG39TV	putative phosphoribosylanthranilate transferase [Cryptomeria japonica] dbj_BAD02821.1_ putative phosphoribosylanthranilate transferase [Cryptomeria japonica] dbj_BAD02820.1_ putative phosphoribosylanthranilate transferase [Cryptomeria japonica] ...	-1.07327560864556	-0.914025727746494
13.1.6.5.4	amino acid metabolism.synthesis.aromatic aa.tryptophan.indole-3-glycerol phosphate synthase	MICRO.4441.C1	indole-3-glycerol phosphate synthase [Arabidopsis thaliana] gb_AAL31111.1_ AT5g48220/MIF21_11 [Arabidopsis thaliana] gb_AAK97693.1_ AT5g48220/MIF21_11 [Arabidopsis thaliana] gb_AAK91344.1_ AT5g48220/MIF21_11 [Arabidopsis thaliana] ref_NP_199633.1_ ...	-1.63714152903952	-0.956897064111807
13.1.7.5	amino acid metabolism.synthesis.histidine.phosphoribosylformimino-5-aminoimidazole carboxamide ribotide isomerase (BBM II)	MICRO.65.C1	glutamine amidotransferase/cyclase [Arabidopsis thaliana] emb_CAB36536.1_ glutamine amidotransferase/cyclase [Arabidopsis thaliana] sp_Q9SZ30_HIS5_ARATH Imidazole glycerol phosphate synthase hisHF, chloroplast precursor (IGP synthase) (ImGP synthase ...	0.58091353579691	1.03090458347571
13.2.2.2	amino acid metabolism.degradation.glutamate family.proline	MICRO.3065.C1	fis1 [Linum usitatissimum] sp_Q40255_DHAL_LINUS Probable aldehyde dehydrogenase (Flax inducible sequence 1)	1.5635315855016	0.33422390778188
13.2.2.2	amino acid metabolism.degradation.glutamate family.proline	MICRO.3065.C2	delta-1-pyrroline-5-carboxylate dehydrogenase precursor [Arabidopsis thaliana]	1.63231618774626	0.416901094526851
13.2.2.3	amino acid metabolism.degradation.glutamate family.arginine	bf_mxlfxxxx_0068d04.t3m.scf	arginase 2 [Lycopersicon esculentum]	-4.50471524626612	-3.95484191608149
13.2.2.3	amino acid metabolism.degradation.glutamate family.arginine	cSTB29A11TH	arginase 2 [Lycopersicon esculentum]	-2.55919468070166	-3.79266457132101
13.2.2.3	amino acid metabolism.degradation.glutamate family.arginine	MICRO.3305.C1	arginase 1 [Lycopersicon esculentum]	-0.663481263068476	-2.50271137738619
13.2.2.3	amino acid metabolism.degradation.glutamate family.arginine	MICRO.1400.C1	ornithine aminotransferase [Vitis vinifera]	1.49127745270979	0.147026033872697
13.2.2.3	amino acid metabolism.degradation.glutamate family.arginine	MICRO.3305.C2	arginase 1 [Lycopersicon esculentum]	2.0420246523308	0.636415002279389
13.2.2.3	amino acid metabolism.degradation.glutamate family.arginine	MICRO.1779.C2	pyrroline-5-carboxylate reductase [Actinidia deliciosa] sp_O04016_PROC_ACTCH Pyrroline-5-carboxylate reductase (P5CR) (P5C reductase)	2.29975426215464	1.5992530767666
13.2.3.1.1	amino acid metabolism.degradation.aspartate family.asparagine.L-asparaginase	MICRO.5707.C1	L-asparaginase [Glycine max]	-3.29825120807723	-1.67866771975873
13.2.3.1.1	amino acid metabolism.degradation.aspartate family.asparagine.L-asparaginase	MICRO.16117.C1	No Hits Found	-1.55325139834547	-0.498921986383773
13.2.3.1.1	amino acid metabolism.degradation.aspartate family.asparagine.L-asparaginase	MICRO.11958.C1	L-asparaginase [Lupinus luteus] sp_Q9ZSD6_ASPG_LUPLU L-asparaginase (L-asparagine amidohydrolase)	1.43275159585554	1.10290234740697
13.2.3.4	amino acid metabolism.degradation.aspartate family.methionine	bf_ivrootxx_0002e09.t3m.scf	No Hits Found	-0.641977988908508	-1.03364389342429
13.2.3.4.1	amino acid metabolism.degradation.aspartate family.methionine.methionine gamma-lyase	MICRO.2739.C1	At1g64660 [Arabidopsis thaliana] gb_AAL16181.1_ At1g64660/F1N19_22 [Arabidopsis thaliana] gb_AAK96737.1_ similar to O-succinylhomoserine sulfhydrylase [Arabidopsis thaliana] gb_AAF19680.1_ F1N19.23 [Arabidopsis thaliana] ref_NP_176647.1_ Cys/Met ...	4.67382081290304	2.15721616802706
13.2.3.5	amino acid metabolism.degradation.aspartate family.lysine	MICRO.4464.C2	bifunctional lysine-ketoglutarate reductase/saccharopine dehydrogenase [Gossypium hirsutum]	2.7130436462872	-2.18039652207488
13.2.3.5	amino acid metabolism.degradation.aspartate family.lysine	MICRO.7180.C1	lysine-ketoglutarate reductase/saccharopine dehydrogenase bifunctional enzyme [Arabidopsis thaliana]	2.69133953193773	-2.09944559449198
13.2.3.5	amino acid metabolism.degradation.aspartate family.lysine	MICRO.7729.C1	bifunctional lysine-ketoglutarate reductase/saccharopine dehydrogenase [Gossypium hirsutum]	2.98415661867543	-2.7053951602486
13.2.3.5.1	amino acid metabolism.degradation.aspartate family.lysine.lysine decarboxylase	MICRO.4881.C2	putative protein [Arabidopsis thaliana] pir__T45885 hypothetical protein F4P12.150 - Arabidopsis thaliana ref_NP_190913.1_ hypothetical protein [Arabidopsis thaliana]	-3.01364269483377	-2.80114002687436
13.2.3.5.1	amino acid metabolism.degradation.aspartate family.lysine.lysine decarboxylase	MICRO.3275.C2	hypothetical protein [Arabidopsis thaliana] ref_NP_181258.2_ expressed protein [Arabidopsis thaliana]	-1.05221150085863	-0.389780487262694
13.2.3.5.1	amino acid metabolism.degradation.aspartate family.lysine.lysine decarboxylase	MICRO.7814.C1	unknown [Arabidopsis thaliana] gb_AAM15149.1_ expressed protein [Arabidopsis thaliana] gb_AAM15229.1_ expressed protein [Arabidopsis thaliana] ref_NP_565668.1_ expressed protein [Arabidopsis thaliana]	1.58362027831953	-0.990942356271455
13.2.4	amino acid metabolism.degradation.branched chain group	MICRO.288.C3	3-ketoacyl-CoA thiolase [Arabidopsis thaliana] gb_AAK15577.1_ putative 3-ketoacyl-CoA thiolase [Arabidopsis thaliana] gb_AAG42910.1_ putative 3-ketoacyl-CoA thiolase [Arabidopsis thaliana] dbj_BAA25249.1_ 3-ketoacyl-CoA thiolase [Arabidopsis ...	-1.10039622880993	-0.595918110125673
13.2.4.1	amino acid metabolism.degradation.branched chain group.shared	bf_arrayxxx_0098a12.t7m.scf	putative branched chain alpha-keto acid dehydrogenase E2 subunit [Oryza sativa (japonica cultivar-group)]	1.11654539470831	-0.434966136643492
13.2.4.4	amino acid metabolism.degradation.branched chain group.leucine	MICRO.9171.C1	isovaleryl-CoA dehydrogenase [Solanum tuberosum] sp_Q9FS87_IVD2_SOLTU Isovaleryl-CoA dehydrogenase 2, mitochondrial precursor (IVD 2)	1.47494865686592	0.462816962695234
13.2.4.4	amino acid metabolism.degradation.branched chain group.leucine	bf_suspxxxx_0054f04.t3m.scf	isovaleryl-CoA dehydrogenase [Solanum tuberosum] sp_Q9FS88_IVD1_SOLTU Isovaleryl-CoA dehydrogenase 1, mitochondrial precursor (IVD 1)	-0.691569019703566	1.10982033591723
13.2.5.2	amino acid metabolism.degradation.serine-glycine-cysteine group.glycine	MICRO.477.C1	T-protein [Solanum tuberosum] sp_P54260_GCST_SOLTU Aminomethyltransferase, mitochondrial precursor (Glycine cleavage system T protein) (GCVT) pir__S59948 aminomethyltransferase (EC 2.1.2.10) precursor - potato	-1.33631889290046	-0.389620462696014
13.2.5.2	amino acid metabolism.degradation.serine-glycine-cysteine group.glycine	MICRO.477.C2	T-protein [Solanum tuberosum] sp_P54260_GCST_SOLTU Aminomethyltransferase, mitochondrial precursor (Glycine cleavage system T protein) (GCVT) pir__S59948 aminomethyltransferase (EC 2.1.2.10) precursor - potato	-1.57290946955327	-0.202175904913659
13.2.5.2	amino acid metabolism.degradation.serine-glycine-cysteine group.glycine	MICRO.2356.C1	unknown protein [Arabidopsis thaliana] gb_AAL86346.1_ unknown protein [Arabidopsis thaliana] ref_NP_849614.1_ L-allo-threonine aldolase-related [Arabidopsis thaliana] ref_NP_849615.1_ L-allo-threonine aldolase-related [Arabidopsis thaliana] ...	0.985479558653336	1.15182552753506
13.2.6.2	amino acid metabolism.degradation.aromatic aa.tyrosine	POAEB63TV	homogentisate 1,2-dioxygenase [Lycopersicon esculentum]	1.80244202847018	-0.171297616701217
13.2.6.3	amino acid metabolism.degradation.aromatic aa.tryptophan	BF_TUBSXXXX_0003E03_T3M.SCF	No Hits Found	-0.379368865196229	-1.91776354914988
13.2.6.3	amino acid metabolism.degradation.aromatic aa.tryptophan	MICRO.13125.C1	enoyl-CoA-hydratase-like protein [Arabidopsis thaliana] pir__T47862 enoyl-CoA-hydratase-like protein - Arabidopsis thaliana	1.26198242557404	0.29554734558905
13.2.6.3	amino acid metabolism.degradation.aromatic aa.tryptophan	MICRO.5781.C1	At3g60510 [Arabidopsis thaliana] gb_AAU90047.1_ At3g60510 [Arabidopsis thaliana] ref_NP_191610.3_ enoyl-CoA hydratase/isomerase family protein [Arabidopsis thaliana]	1.88531633595181	0.710483321685929
13.2.7	amino acid metabolism.degradation.histidine	MICRO.12705.C3	histidine decarboxylase [Lycopersicon esculentum] sp_P54772_DCHS_LYCES Histidine decarboxylase (HDC) (TOM92) pir__S39554 histidine decarboxylase (EC 4.1.1.22) - tomato	-1.61507697382352	-1.19771949883026
13.2.7	amino acid metabolism.degradation.histidine	bf_mxflxxxx_0021g08.t3m.scf	putative serine decarboxylase [Oryza sativa (japonica cultivar-group)] dbj_BAD28070.1_ putative serine decarboxylase [Oryza sativa (japonica cultivar-group)]	-1.27587791071407	-0.753235234483933
13.2.7	amino acid metabolism.degradation.histidine	MICRO.6170.C1	histidine decarboxylase [Lycopersicon esculentum] sp_P54772_DCHS_LYCES Histidine decarboxylase (HDC) (TOM92) pir__S39554 histidine decarboxylase (EC 4.1.1.22) - tomato	2.8209068030126	2.17278812582559
14.1	S-assimilation.APS	MICRO.119.C1	sulfate adenylyltransferase [Solanum tuberosum] pir__S44267 sulfate adenylyltransferase (EC 2.7.7.4) met3-2 - potato	-1.17918389969384	-0.263387339976621
14.1	S-assimilation.APS	MICRO.119.C2	sulfate adenylyltransferase [Solanum tuberosum] pir__S44267 sulfate adenylyltransferase (EC 2.7.7.4) met3-2 - potato	-1.47143760825863	-0.0615432713399944
14.2	S-assimilation.APR	MICRO.16605.C1	No Hits Found	0.0982245170167859	1.3033911899719
14.2	S-assimilation.APR	MICRO.2137.C1	adenylyl-sulfate reductase [Lycopersicon esculentum]	-0.0838618929930028	1.49096182061179
14.2	S-assimilation.APR	MICRO.2641.C1	adenylyl-sulfate reductase [Lycopersicon esculentum]	-0.877348416732016	1.71195720282221
14.2	S-assimilation.APR	MICRO.14779.C1	adenylyl-sulfate reductase [Lycopersicon esculentum]	1.51602735220868	1.74203932848036
14.2	S-assimilation.APR	MICRO.4898.C1	adenylyl-sulfate reductase [Lycopersicon esculentum]	1.49719472340274	1.93762942008118
15	metal handling	bf_stolxxxx_0019a10.t3m.scf	aluminum-induced protein-like protein [Thellungiella halophila]	-1.19896682418017	-1.46748724530396
15	metal handling	MICRO.2855.C1	unnamed protein product [Arabidopsis thaliana] gb_AAM47942.1_ unknown protein [Arabidopsis thaliana] gb_AAL62377.1_ unknown protein [Arabidopsis thaliana] ref_NP_188925.1_ expressed protein [Arabidopsis thaliana]	-1.38449505417634	-1.73234815672885
15	metal handling	MICRO.6225.C1	unknown [Arabidopsis thaliana] gb_AAM14245.1_ unknown protein [Arabidopsis thaliana] gb_AAK76559.1_ unknown protein [Arabidopsis thaliana] gb_AAK53036.1_ AT4g27450/F27G19_50 [Arabidopsis thaliana] ref_NP_567775.1_ expressed protein [Arabidopsis thal ...	-1.26478918670494	-1.13054719980104
15	metal handling	POCC377TP	selenium binding protein [Lotus corniculatus var. japonicus] emb_CAC67491.1_ selenium binding protein [Lotus corniculatus var. japonicus]	-1.92582957667575	-1.03909207828328
15	metal handling	MICRO.4345.C1	hypothetical protein - tomato gb_AAA61967.1_ unknown	-0.367201817164782	-1.35198527166495
15	metal handling	MICRO.4345.C2	hypothetical protein - tomato gb_AAA61967.1_ unknown	1.16778306901666	-0.0708916633311203
15	metal handling	MICRO.4735.C1	selenium binding protein [Medicago sativa]	1.05141605825328	0.633681802797687
15	metal handling	MICRO.4735.C4	selenium binding protein [Medicago sativa]	1.05254860897797	0.332548347313127
15	metal handling	MICRO.6276.C3	putative protein [Arabidopsis thaliana] emb_CAB43877.1_ putative protein [Arabidopsis thaliana] pir__T08937 hypothetical protein F27G19.50 - Arabidopsis thaliana	1.15657533852975	0.198699633662025
15	metal handling	MICRO.1713.C1	putative aluminium-induced protein [Arabidopsis thaliana] gb_AAK64050.1_ putative aluminium-induced protein [Arabidopsis thaliana] ref_NP_197415.1_ auxin/aluminum-responsive protein, putative [Arabidopsis thaliana]	-1.2190158892558	1.23929999888273
15.1	metal handling.acquisition	MICRO.13991.C1	putative FRO1 and FRO2 protein [Arabidopsis thaliana] gb_AAO22815.1_ putative FRO1 and FRO2 protein [Arabidopsis thaliana] ref_NP_199827.2_ ferric reductase-like transmembrane component family protein [Arabidopsis thaliana]	-1.56260647995948	-0.541002610855967
15.1	metal handling.acquisition	MICRO.11840.C2	iron reductase [Pisum sativum] gb_AAK95654.2_ ferric-chelate reductase [Pisum sativum]	0.256098956504313	1.62353055838898
15.1	metal handling.acquisition	MICRO.3937.C1	ferric-chelate reductase [Lycopersicon esculentum]	0.552812522244203	2.06934762182448
15.1	metal handling.acquisition	MICRO.11840.C1	ferric reductase [Medicago truncatula]	1.2479586058837	2.40462386702794
15.1	metal handling.acquisition	MICRO.5069.C1	putative FRO2	1.66923919959511	3.69426304716695
15.2	metal handling.binding, chelation and storage	bf_arrayxxx_0038f04.t7m.scf	No Hits Found	-2.09819689556426	-1.46940313506484
15.2	metal handling.binding, chelation and storage	MICRO.15440.C1	heavy-metal-associated domain-containing protein [Arabidopsis thaliana]	-1.97638030803424	-1.11709191564281
15.2	metal handling.binding, chelation and storage	MICRO.8133.C1	No Hits Found	-1.69617063478425	-1.67520118027365
15.2	metal handling.binding, chelation and storage	MICRO.8133.C2	No Hits Found	-2.90025442142314	-1.85723140548894
15.2	metal handling.binding, chelation and storage	STMDC42TV	No Hits Found	-1.79976342820325	-1.41662614413513
15.2	metal handling.binding, chelation and storage	MICRO.10499.C1	unknown [Populus tremuloides]	-1.316232144149	-0.905772937802663
15.2	metal handling.binding, chelation and storage	MICRO.10499.C2	No Hits Found	-1.92269000998485	-0.226186324692114
15.2	metal handling.binding, chelation and storage	MICRO.14564.C1	hypothetical protein [Oryza sativa] gb_AAV32198.1_ hypothetical protein [Oryza sativa (japonica cultivar-group)]	-2.04051869882163	-0.596955643166574
15.2	metal handling.binding, chelation and storage	MICRO.15192.C1	putative phytochelatin synthase [Solanum tuberosum]	-1.32575945070603	-0.576910719285211
15.2	metal handling.binding, chelation and storage	MICRO.15193.C1	phytochelatin synthase [Solanum tuberosum] emb_CAD68109.1_ phytochelatin synthase [Solanum tuberosum]	-1.51463321737288	-0.735070658251171
15.2	metal handling.binding, chelation and storage	MICRO.15497.C1	germin-like protein [Arabidopsis thaliana] gb_AAF23221.1_ germin-like protein [Arabidopsis thaliana] ref_NP_187246.1_ germin-like protein, putative [Arabidopsis thaliana] sp_Q9SFF9_GL17_ARATH Germin-like protein subfamily 1 member 7 precursor	-1.85212614254	-0.170712656663614
15.2	metal handling.binding, chelation and storage	MICRO.2433.C1	putative copper chaperone (CCH) protein [Arabidopsis thaliana]	-2.80989137249393	-0.488484422139813
15.2	metal handling.binding, chelation and storage	MICRO.3574.C2	putative farnesylated protein ATFP6 [Arabidopsis thaliana] gb_AAG41463.1_ putative farnesylated protein [Arabidopsis thaliana] emb_CAB80522.1_ farnesylated protein (ATFP6) [Arabidopsis thaliana] emb_CAB37514.1_ farnesylated protein (ATFP6) ...	-1.2262141553375	-0.163086709002064
15.2	metal handling.binding, chelation and storage	MICRO.5732.C1	copper homeostasis factor [Arabidopsis thaliana] emb_CAB87423.1_ copper homeostasis factor [Arabidopsis thaliana] gb_AAK32872.1_ AT3g56240/F18O21_200 [Arabidopsis thaliana] gb_AAL47423.1_ AT3g56240/F18O21_200 [Arabidopsis thaliana] gb_AAC33510.1_ ...	-3.15116601432392	-0.779890662476788
15.2	metal handling.binding, chelation and storage	MICRO.5732.C3	copper homeostasis factor [Arabidopsis thaliana] emb_CAB87423.1_ copper homeostasis factor [Arabidopsis thaliana] gb_AAK32872.1_ AT3g56240/F18O21_200 [Arabidopsis thaliana] gb_AAL47423.1_ AT3g56240/F18O21_200 [Arabidopsis thaliana] gb_AAC33510.1_ ...	-3.115660008058	-0.591025218455922
15.2	metal handling.binding, chelation and storage	MICRO.5989.C1	germin-like protein [Arabidopsis thaliana] gb_AAF23221.1_ germin-like protein [Arabidopsis thaliana] ref_NP_187246.1_ germin-like protein, putative [Arabidopsis thaliana] sp_Q9SFF9_GL17_ARATH Germin-like protein subfamily 1 member 7 precursor	-1.48034255479091	-0.716112384270464
15.2	metal handling.binding, chelation and storage	MICRO.6444.C1	ATFP3 [Arabidopsis thaliana]	-1.72883264467563	-0.399558075512015
15.2	metal handling.binding, chelation and storage	MICRO.7352.C1	unknown [Populus tremuloides]	-3.02688550873516	-0.672951494820989
15.2	metal handling.binding, chelation and storage	MICRO.7352.C2	unknown [Populus tremuloides]	-3.00397560524916	-0.574875514128649
15.2	metal handling.binding, chelation and storage	POAE513TP	putative phytochelatin synthase [Solanum tuberosum]	-1.60712867218497	-0.694360804554632
15.2	metal handling.binding, chelation and storage	ACDA04085E05.T3m.scf	No Hits Found	1.58201878079212	0.744366884593612
15.2	metal handling.binding, chelation and storage	bf_suspxxxx_0006G03.t3m.scf	No Hits Found	1.16014553435136	0.625270057213764
15.2	metal handling.binding, chelation and storage	MICRO.15773.C1	putative farnesylated protein ATFP6 [Arabidopsis thaliana] gb_AAG41463.1_ putative farnesylated protein [Arabidopsis thaliana] emb_CAB80522.1_ farnesylated protein (ATFP6) [Arabidopsis thaliana] emb_CAB37514.1_ farnesylated protein (ATFP6) ...	5.32158055996499	0.244549818411771
15.2	metal handling.binding, chelation and storage	MICRO.2304.C1	unknown [Arabidopsis thaliana]	3.28779514210021	0.492450446338275
15.2	metal handling.binding, chelation and storage	bf_mxflxxxx_0001h01.t3m.scf	unknown protein [Arabidopsis thaliana] gb_AAK26037.1_ unknown protein [Arabidopsis thaliana] ref_NP_568974.1_ copper chaperone (CCH)-related [Arabidopsis thaliana]	0.618918782893607	1.03593789085698
15.2	metal handling.binding, chelation and storage	bf_arrayxxx_0036c06.t3m.scf	No Hits Found	1.24677520554551	1.14504196000464
15.2	metal handling.binding, chelation and storage	BF_LBCHXXXX_0042A02_T3M.SCF	No Hits Found	3.22380318947586	1.27835756485153
15.2	metal handling.binding, chelation and storage	bf_mxlfxxxx_0005g01.t3m.scf	putative metal-binding isoprenylated protein [Arabidopsis thaliana] gb_AAL49902.1_ putative metal-binding isoprenylated protein [Arabidopsis thaliana] emb_CAB77982.1_ putative metal-binding isoprenylated protein [Arabidopsis thaliana] pir__T01827 ...	5.82878097514899	5.3923030876074
15.2	metal handling.binding, chelation and storage	bf_mxlfxxxx_0064b03.t3m.scf	No Hits Found	5.26810328722992	5.02421544056295
15.2	metal handling.binding, chelation and storage	MICRO.16384.C2	copper chaperone (CCH)-related [Arabidopsis thaliana]	1.36114475136158	1.96035479780519
15.2	metal handling.binding, chelation and storage	MICRO.16759.C1	putative isoprenylated protein [Arabidopsis thaliana] dbj_BAC42520.1_ putative isoprenylated protein [Arabidopsis thaliana] gb_AAO39894.1_ At1g71050 [Arabidopsis thaliana] pir__H96734 probable isoprenylated protein F23N20.4 [imported] - Arabidopsis ...	6.1876582099931	4.15257848858948
15.2	metal handling.binding, chelation and storage	MICRO.6933.C1	ferritin 1 [Solanum tuberosum]	4.44958186720969	2.72851377094873
15.2	metal handling.binding, chelation and storage	MICRO.8793.C1	nicotianamine synthase [Lycopersicon esculentum] sp_Q9XGI7_NAS_LYCES Nicotianamine synthase (S-adenosyl-L-methionine:S-adenosyl-L-methionine:S- adenosyl-methionine 3-amino-3-carboxypropyltransferase) (Chloronerva)	2.29449654031966	1.02798634672023
15.2	metal handling.binding, chelation and storage	SSBT006O21x.scf	ferritin 1 [Solanum tuberosum]	4.18450712689189	2.50351775470731
15.3	metal handling.regulation	MICRO.12868.C2	putative protein [Arabidopsis thaliana] gb_AAP21374.1_ At5g43850 [Arabidopsis thaliana] ref_NP_568630.1_ acireductone dioxygenase (ARD/ARD*) family protein [Arabidopsis thaliana]	1.04289778675697	1.64855085515422
16	secondary metabolism	MICRO.1086.C1	AER [Nicotiana tabacum]	2.16886649087225	-0.314138631059938
16	secondary metabolism	MICRO.4742.C1	At2g39980/T28M21.14 [Arabidopsis thaliana] gb_AAB95283.1_ putative anthocyanin 5-aromatic acyltransferase [Arabidopsis thaliana] gb_AAK50105.1_ At2g39980/T28M21.14 [Arabidopsis thaliana] pir__G84823 probable anthocyanin 5-aromatic acyltransferase ...	1.10086175746483	-0.0630997864614367
16	secondary metabolism	cSTB1L11TV	AER [Nicotiana tabacum]	3.10228985806803	1.04346966614985
16.1.1	secondary metabolism.isoprenoids.non-mevalonate pathway	MICRO.1948.C1	geranylgeranyl reductase [Nicotiana tabacum]	-1.55453942209611	-0.477672658627407
16.1.1.1	secondary metabolism.isoprenoids.non-mevalonate pathway.DXS	MICRO.2309.C1	1-D-deoxyxylulose 5-phosphate synthase [Lycopersicon esculentum]	-1.04195697496808	-0.756998866383045
16.1.1.1	secondary metabolism.isoprenoids.non-mevalonate pathway.DXS	bf_mxlfxxxx_0013f09.t3m.scf	No Hits Found	1.38354226601015	1.2028562540734
16.1.1.10	secondary metabolism.isoprenoids.non-mevalonate pathway.geranylgeranyl pyrophosphate synthase	MICRO.2028.C3	geranylgeranyl pyrophosphate synthase [Arabidopsis thaliana] emb_CAB80347.1_ geranylgeranyl pyrophosphate synthase [Arabidopsis thaliana] pir__F85434 geranylgeranyl pyrophosphate synthase [imported] - Arabidopsis thaliana ref_NP_195399.1_ ...	-1.09421572404153	-0.548756855862218
16.1.1.2	secondary metabolism.isoprenoids.non-mevalonate pathway.DXR	MICRO.5323.C3	1-deoxy-D-xylulose-5-phosphate reductoisomerase [Lycopersicon esculentum]	1.11878336103396	0.384569590191894
16.1.1.2	secondary metabolism.isoprenoids.non-mevalonate pathway.DXR	MICRO.5323.C4	1-deoxy-D-xylulose-5-phosphate reductoisomerase [Lycopersicon esculentum]	1.23240185689691	0.396026245576264
16.1.2	secondary metabolism.isoprenoids.mevalonate pathway	MICRO.16473.C1	unnamed protein product [Arabidopsis thaliana] ref_NP_200685.1_ dehydrodolichyl diphosphate synthase, putative / DEDOL-PP synthase, putative [Arabidopsis thaliana]	-0.447755082972932	1.10754871833565
16.1.2	secondary metabolism.isoprenoids.mevalonate pathway	MICRO.5280.C2	unnamed protein product [Arabidopsis thaliana] ref_NP_200685.1_ dehydrodolichyl diphosphate synthase, putative / DEDOL-PP synthase, putative [Arabidopsis thaliana]	3.12246547736864	1.50593447362361
16.1.2	secondary metabolism.isoprenoids.mevalonate pathway	MICRO.5280.C3	unnamed protein product [Arabidopsis thaliana] ref_NP_200685.1_ dehydrodolichyl diphosphate synthase, putative / DEDOL-PP synthase, putative [Arabidopsis thaliana]	3.54630564112331	1.82556204280085
16.1.2.1	secondary metabolism.isoprenoids.mevalonate pathway.acetyl-CoA C-acyltransferase	MICRO.3558.C1	peroxisomal acetoacetyl-coenzyme A thiolase [Nicotiana tabacum]	1.05728208443739	0.282422401955326
16.1.2.1	secondary metabolism.isoprenoids.mevalonate pathway.acetyl-CoA C-acyltransferase	MICRO.413.C1	cytosolic acetoacetyl-coenzyme A thiolase [Nicotiana tabacum]	1.22635622138401	0.445080457769618
16.1.2.1	secondary metabolism.isoprenoids.mevalonate pathway.acetyl-CoA C-acyltransferase	MICRO.413.C3	cytosolic acetoacetyl-coenzyme A thiolase [Nicotiana tabacum]	1.15872329840525	0.468800361657046
16.1.2.3	secondary metabolism.isoprenoids.mevalonate pathway.HMG-CoA reductase	MICRO.2814.C1	3-hydroxy-3-methylglutaryl coenzyme A reductase	-2.52743859417324	-2.42733055858566
16.1.2.3	secondary metabolism.isoprenoids.mevalonate pathway.HMG-CoA reductase	TBSK03372FA12.t3m.scf	3-hydroxy-3-methylglutaryl coenzyme A reductase [Tagetes erecta]	-2.25749768967964	-2.58186933336227
16.1.2.3	secondary metabolism.isoprenoids.mevalonate pathway.HMG-CoA reductase	MICRO.3134.C1	3-hydroxy-3-methylglutaryl coenzyme A reductase [Solanum tuberosum]	1.60574861413037	-0.028545740729859
16.1.2.3	secondary metabolism.isoprenoids.mevalonate pathway.HMG-CoA reductase	MICRO.3134.C4	3-hydroxy-3-methylglutaryl CoA reductase 2 [Lycopersicon esculentum]	1.17931740897154	-0.312515153325245
16.1.2.3	secondary metabolism.isoprenoids.mevalonate pathway.HMG-CoA reductase	MICRO.3134.C8	3-hydroxy-3-methylglutaryl coenzyme A reductase [Solanum tuberosum]	1.44897755978625	-0.01785306797556
16.1.2.3	secondary metabolism.isoprenoids.mevalonate pathway.HMG-CoA reductase	MICRO.3134.C9	3-hydroxy-3-methylglutaryl CoA reductase 2 [Lycopersicon esculentum]	1.31418025080968	-0.0986984691056723
16.1.2.8	secondary metabolism.isoprenoids.mevalonate pathway.geranyl diphosphate synthase	MICRO.5051.C1	solanesyl diphosphate synthase [Arabidopsis thaliana] ref_NP_177972.2_ solanesyl diphosphate synthase (SPS) [Arabidopsis thaliana]	1.31668758187286	1.57121610156869
16.1.2.8	secondary metabolism.isoprenoids.mevalonate pathway.geranyl diphosphate synthase	MICRO.5886.C1	Very similar to prenyltransferases [Arabidopsis thaliana] pir__F96813 hypothetical protein T30F21.15 [imported] - Arabidopsis thaliana	1.14958300602646	1.60965075349147
16.1.2.9	secondary metabolism.isoprenoids.mevalonate pathway.farnesyl pyrophosphate synthetase	MICRO.2151.C1	farnesyl pyrophosphate synthase [Lycopersicon esculentum] pir__T06272 farnesyl-pyrophosphate synthetase FPS1 - tomato	-1.07026459955937	-0.461246130303465
16.1.2.9	secondary metabolism.isoprenoids.mevalonate pathway.farnesyl pyrophosphate synthetase	MICRO.5973.C2	unknown [Arabidopsis thaliana]	0.294538272486085	1.02713579792141
16.1.3.1	secondary metabolism.isoprenoids.tocopherol biosynthesis.hydroxyphenylpyruvate dioxygenase	MICRO.10184.C1	4-hydroxyphenylpyruvate dioxygenase (4HPPD) (HPD) (HPPDase) gb_AAC49815.1_ 4-hydroxyphenylpyruvate dioxygenase [Daucus carota] pir__T14353 probable 4-hydroxyphenylpyruvate dioxygenase (EC 1.13.11.27) - carrot	1.42176062369554	1.36322069334016
16.1.3.1	secondary metabolism.isoprenoids.tocopherol biosynthesis.hydroxyphenylpyruvate dioxygenase	MICRO.11694.C1	4-hydroxyphenylpyruvate dioxygenase (4HPPD) (HPD) (HPPDase) gb_AAC49815.1_ 4-hydroxyphenylpyruvate dioxygenase [Daucus carota] pir__T14353 probable 4-hydroxyphenylpyruvate dioxygenase (EC 1.13.11.27) - carrot	3.10724605882048	2.09155619552237
16.1.3.1	secondary metabolism.isoprenoids.tocopherol biosynthesis.hydroxyphenylpyruvate dioxygenase	MICRO.11694.C2	4-hydroxyphenylpyruvate dioxygenase (4HPPD) (HPD) (HPPDase) gb_AAC49815.1_ 4-hydroxyphenylpyruvate dioxygenase [Daucus carota] pir__T14353 probable 4-hydroxyphenylpyruvate dioxygenase (EC 1.13.11.27) - carrot	3.4219322005439	1.89712948856082
16.1.3.5	secondary metabolism.isoprenoids.tocopherol biosynthesis.tocopherol methyltransferase	MICRO.113.C1	putative gamma-tocopherol methyltransferase [Oryza sativa (japonica cultivar-group)] ref_XP_506924.1_ PREDICTED OJ1111_E07.25 gene product [Oryza sativa (japonica cultivar-group)] dbj_BAD07529.1_ putative gamma-tocopherol methyltransferase [Oryza ...	0.157003405700834	1.1537024409095
16.1.3.5	secondary metabolism.isoprenoids.tocopherol biosynthesis.tocopherol methyltransferase	MICRO.113.C4	gamma-tocopherol methyltransferase [Perilla frutescens]	0.26376163582103	1.50472578844962
16.1.4	secondary metabolism.isoprenoids.carotenoids	MICRO.4253.C1	unknown protein [Arabidopsis thaliana] gb_AAL38754.1_ unknown protein [Arabidopsis thaliana] pir__A96612 hypothetical protein F12K22.18 [imported] - Arabidopsis thaliana gb_AAG29233.1_ hypothetical protein [Arabidopsis thaliana] ref_NP_176088.2_ ...	1.26841461937151	0.763676364068933
16.1.4.1	secondary metabolism.isoprenoids.carotenoids.phytoene synthase	MICRO.10548.C1	mutant phytoene synthase [Lycopersicon esculentum]	1.81168220329863	1.39904098881827
16.1.4.5	secondary metabolism.isoprenoids.carotenoids.lycopene beta cyclase	MICRO.14693.C1	lycopene beta-cyclase [Lycopersicon esculentum] sp_Q43503_LCYB_LYCES Lycopene beta cyclase, chloroplast precursor pir__S72505 lycopene beta-cyclase (EC 5.5.1.-) - tomato	0.903332460804133	1.00421166001234
16.1.4.6	secondary metabolism.isoprenoids.carotenoids.carotenoid beta ring hydroxylase	MICRO.2564.C1	beta-carotene hydroxylase [Lycopersicon esculentum]	2.21991564533502	1.23885558808187
16.1.5	secondary metabolism.isoprenoids.terpenoids	MICRO.4171.C1	terpenoid synthase [Vitis vinifera]	-2.88781595205531	-1.38936642094234
16.1.5	secondary metabolism.isoprenoids.terpenoids	MICRO.5349.C1	No Hits Found	-1.89971248591137	-1.84781307252441
16.1.5	secondary metabolism.isoprenoids.terpenoids	MICRO.5349.C3	epidermal germacrene C synthase [Lycopersicon esculentum] gb_AAG41889.1_ sesquiterpene synthase 1 [Lycopersicon esculentum] pir__T06265 germacrene C synthase, epidermal - tomato	-1.27441254729953	-1.74581174539272
16.1.5	secondary metabolism.isoprenoids.terpenoids	STMCQ50TV	putative chloroplast terpene synthase [Quercus ilex]	-1.51279608358331	-1.38810034316163
16.1.5	secondary metabolism.isoprenoids.terpenoids	MICRO.12151.C1	sesquiterpene synthase 1 [Lycopersicon hirsutum]	-1.04731793426857	0.15492140851007
16.1.5	secondary metabolism.isoprenoids.terpenoids	MICRO.5362.C1	(E)-b-ocimene synthase [Antirrhinum majus]	-1.04022046806489	-0.227247715771088
16.1.5	secondary metabolism.isoprenoids.terpenoids	bf_mxlfxxxx_0033g05.t3m.scf	No Hits Found	2.1396380835427	0.646877590480287
16.1.5	secondary metabolism.isoprenoids.terpenoids	MICRO.5526.C1	cyclase [Nicotiana tabacum]	1.18181929302477	-0.421568847741263
16.1.5	secondary metabolism.isoprenoids.terpenoids	STMHW75TV	No Hits Found	1.30977382507504	0.531225491204551
16.1.5	secondary metabolism.isoprenoids.terpenoids	MICRO.11739.C1	subtilisin-like protease [Lycopersicon esculentum] pir__T07170 subtilisin-like proteinase (EC 3.4.21.-) 4 - tomato	0.46983823873229	1.10783940556512
16.1.5	secondary metabolism.isoprenoids.terpenoids	MICRO.725.C2	terpenoid synthetase [Vitis vinifera]	0.543260187687323	1.8894770284005
16.1.5	secondary metabolism.isoprenoids.terpenoids	MICRO.8755.C3	terpene synthase [Vitis vinifera]	-0.131820490140814	1.23746957111947
16.1.5	secondary metabolism.isoprenoids.terpenoids	MICRO.8755.C4	terpene synthase [Vitis vinifera]	0.582961991423235	1.6618316426041
16.1.5	secondary metabolism.isoprenoids.terpenoids	STMFB69TV	sesquiterpene synthase 1 [Lycopersicon hirsutum]	-0.035150168605357	1.43399026781759
16.1.5	secondary metabolism.isoprenoids.terpenoids	BF_TUBSXXXX_0007G11_T3M.SCF	No Hits Found	2.62108395663326	2.77363342012905
16.1.5	secondary metabolism.isoprenoids.terpenoids	MICRO.11705.C1	beta-Amyrin Synthase [Panax ginseng]	3.63713354933213	3.245463777629
16.1.5	secondary metabolism.isoprenoids.terpenoids	MICRO.11705.C2	beta-Amyrin Synthase [Panax ginseng]	2.55824989453558	1.96486783390719
16.1.5	secondary metabolism.isoprenoids.terpenoids	MICRO.4201.C1	beta-Amyrin Synthase [Panax ginseng]	2.95076551622448	2.15496702907925
16.1.5	secondary metabolism.isoprenoids.terpenoids	MICRO.4201.C3	beta-Amyrin Synthase [Panax ginseng]	3.10871160189566	2.38517355378552
16.1.5	secondary metabolism.isoprenoids.terpenoids	MICRO.4201.C4	beta-Amyrin Synthase [Panax ginseng]	2.24337108444472	1.44569866635918
16.1.5	secondary metabolism.isoprenoids.terpenoids	STMGM67TV	beta-amyrin synthase [Betula platyphylla]	4.74301209611332	2.99048303181135
16.10	secondary metabolism.simple phenols	MICRO.15168.C1	diphenol oxidase laccase [Glycine max] gb_AAM54731.1_ diphenol oxidase laccase [Glycine max]	1.26573405537169	0.45426985696442
16.10	secondary metabolism.simple phenols	MICRO.15169.C1	laccase [Populus balsamifera subsp. trichocarpa] emb_CAC14720.1_ laccase [Populus balsamifera subsp. trichocarpa]	2.34174219450326	0.781380311107238
16.10	secondary metabolism.simple phenols	BF_LBCHXXXX_0029A02_T3M.SCF	No Hits Found	2.65159710559628	1.01426115179365
16.2	secondary metabolism.phenylpropanoids	bf_mxflxxxx_0033f11.t3m.scf	HSR201-like protein [Arabidopsis thaliana] gb_AAM20603.1_ HSR201 like protein [Arabidopsis thaliana] emb_CAB78581.1_ HSR201 like protein [Arabidopsis thaliana] emb_CAB10318.1_ HSR201 like protein [Arabidopsis thaliana] pir__D71418 hypothetical ...	-2.25534028819246	-1.71745396960124
16.2	secondary metabolism.phenylpropanoids	MICRO.10529.C1	anthranilate N-hydroxycinnamoyl/benzoyltransferase [Malus x domestica]	-1.53969737584317	-1.07241994551928
16.2	secondary metabolism.phenylpropanoids	MICRO.11836.C1	GTP cyclohydrolase II / 3,4-dihydroxy-2-butanone-4-phosphate synthase [Lycopersicon esculentum] pir__T06410 GTP cyclohydrolase II (EC 3.5.4.25) / 3, 4-dihydroxy-2-butanone 4-phosphate synthase (EC 5.4.99.-) ribA - tomato	-0.848445874584987	-2.17429144666068
16.2	secondary metabolism.phenylpropanoids	MICRO.11836.C2	GTP cyclohydrolase II / 3,4-dihydroxy-2-butanone-4-phosphate synthase [Lycopersicon esculentum] pir__T06410 GTP cyclohydrolase II (EC 3.5.4.25) / 3, 4-dihydroxy-2-butanone 4-phosphate synthase (EC 5.4.99.-) ribA - tomato	-0.813796665967146	-2.52495377556757
16.2	secondary metabolism.phenylpropanoids	MICRO.1473.C1	GTP cyclohydrolase II / 3,4-dihydroxy-2-butanone-4-phosphate synthase [Lycopersicon esculentum] pir__T06410 GTP cyclohydrolase II (EC 3.5.4.25) / 3, 4-dihydroxy-2-butanone 4-phosphate synthase (EC 5.4.99.-) ribA - tomato	-0.793795890047384	-1.97994897200048
16.2	secondary metabolism.phenylpropanoids	MICRO.9670.C1	putative acetyltranferase [Solanum demissum]	-1.93878939276309	-0.409997926127343
16.2	secondary metabolism.phenylpropanoids	TBSK00427FD07.t3m.scf	No Hits Found	1.02466900381818	0.245171813208117
16.2	secondary metabolism.phenylpropanoids	bf_ivrootxx_0020c02.t3m.scf	OSJNBa0038O10.9 [Oryza sativa (japonica cultivar-group)] emb_CAE05643.2_ OSJNBa0038O10.9 [Oryza sativa (japonica cultivar-group)]	1.52181545340139	1.50605346119276
16.2.1.1	secondary metabolism.phenylpropanoids.lignin biosynthesis.PAL	MICRO.2219.C6	Phenylalanine ammonia-lyase 1 pir__S21174 phenylalanine ammonia-lyase (EC 4.3.1.5) 1 - potato	-1.45599944509772	-1.70804947661973
16.2.1.1	secondary metabolism.phenylpropanoids.lignin biosynthesis.PAL	POCAI92TV	Phenylalanine ammonia-lyase (PAL) gb_AAA34176.1_ phenylalanine ammonia-lyase	-1.06151525610622	-1.15327749412193
16.2.1.1	secondary metabolism.phenylpropanoids.lignin biosynthesis.PAL	MICRO.13477.C1	phenylalanine ammonia lyase [Arabidopsis thaliana]	1.1268836886783	0.828095955310825
16.2.1.10	secondary metabolism.phenylpropanoids.lignin biosynthesis.CAD	MICRO.3028.C2	alcohol NADP+ oxidoreductase [Solanum tuberosum]	-1.39335387324701	-1.23970838346493
16.2.1.10	secondary metabolism.phenylpropanoids.lignin biosynthesis.CAD	MICRO.3028.C3	alcohol NADP+ oxidoreductase [Solanum tuberosum]	-1.52081275844919	-1.21164848706177
16.2.1.10	secondary metabolism.phenylpropanoids.lignin biosynthesis.CAD	MICRO.2829.C1	OSJNBa0065B15.8 [Oryza sativa (japonica cultivar-group)] emb_CAD39904.2_ OSJNBa0065B15.8 [Oryza sativa (japonica cultivar-group)]	-0.670836563145619	-1.45773804052275
16.2.1.10	secondary metabolism.phenylpropanoids.lignin biosynthesis.CAD	POCD889TP	probable cinnamyl-alcohol dehydrogenase (EC 1.1.1.195) - tomato	-1.20174671204972	-0.911010612245182
16.2.1.10	secondary metabolism.phenylpropanoids.lignin biosynthesis.CAD	bf_acdaxxxx_0061b09.t3m.scf	cinnamyl-alcohol dehydrogenase [Nicotiana tabacum] sp_P30360_CAD9_TOBAC Cinnamyl-alcohol dehydrogenase (CAD) pir__S23526 cinnamyl-alcohol dehydrogenase (EC 1.1.1.195) CAD19 - common tobacco	2.23034174769971	0.249532690886054
16.2.1.10	secondary metabolism.phenylpropanoids.lignin biosynthesis.CAD	bf_arrayxxx_0100e10.t7m.scf	No Hits Found	1.71234870816121	0.243261123648352
16.2.1.10	secondary metabolism.phenylpropanoids.lignin biosynthesis.CAD	MICRO.7491.C1	cinnamyl-alcohol dehydrogenase [Nicotiana tabacum] sp_P30359_CAD4_TOBAC Cinnamyl-alcohol dehydrogenase (CAD) pir__S23525 cinnamyl-alcohol dehydrogenase (EC 1.1.1.195) CAD14 - common tobacco	1.86893872522878	0.327959412374382
16.2.1.10	secondary metabolism.phenylpropanoids.lignin biosynthesis.CAD	MICRO.8002.C1	putative cinnamyl alcohol dehydrogenase [Oryza sativa (japonica cultivar-group)] gb_AAP52597.1_ putative cinnamyl alcohol dehydrogenase [Oryza sativa (japonica cultivar-group)] gb_AAN09864.1_ putative cinnamyl-alcohol dehydrogenase [Oryza sativa ...	0.73790496621926	1.17452621108626
16.2.1.10	secondary metabolism.phenylpropanoids.lignin biosynthesis.CAD	MICRO.8002.C2	At1g72680 [Arabidopsis thaliana] gb_AAO00800.1_ Unknown protein [Arabidopsis thaliana] gb_AAG51850.1_ putative cinnamyl-alcohol dehydrogenase	0.89333138909045	1.11207502407146
16.2.1.10	secondary metabolism.phenylpropanoids.lignin biosynthesis.CAD	MICRO.8543.C1	10-hydroxygeraniol oxidoreductase [Camptotheca acuminata]	1.00197590712561	1.23225421546731
16.2.1.2	secondary metabolism.phenylpropanoids.lignin biosynthesis.C4H	MICRO.9266.C1	elicitor-inducible cytochrome P450 [Nicotiana tabacum]	-2.15467917478032	-0.872488173385531
16.2.1.2	secondary metabolism.phenylpropanoids.lignin biosynthesis.C4H	MICRO.2260.C4	cinnamic acid 4-hydroxylase [Capsicum chinense]	1.08665803812824	0.34936946138872
16.2.1.3	secondary metabolism.phenylpropanoids.lignin biosynthesis.4CL	cSTA20H24TH	hypothetical protein [Cicer arietinum]	-1.41463331737798	-1.08559119086221
16.2.1.3	secondary metabolism.phenylpropanoids.lignin biosynthesis.4CL	MICRO.4997.C1	4-coumarate:CoA ligase 4 [Populus balsamifera subsp. trichocarpa x Populus deltoides]	1.12555361201813	0.235555377632094
16.2.1.3	secondary metabolism.phenylpropanoids.lignin biosynthesis.4CL	MICRO.10309.C2	4-coumarate CoA ligase isoform 4 [Arabidopsis thaliana] gb_AAQ56837.1_ At5g63380 [Arabidopsis thaliana] gb_AAM97124.1_ 4-coumarate-CoA ligase-like protein [Arabidopsis thaliana] ref_NP_201143.1_ 4-coumarate--CoA ligase family protein / ...	1.06732011342695	1.1244868211931
16.2.1.7	secondary metabolism.phenylpropanoids.lignin biosynthesis.CCR1	MICRO.9688.C1	putative cinnamoyl-CoA reductase [Oryza sativa (japonica cultivar-group)] gb_AAP55155.1_ putative cinnamoyl-CoA reductase [Oryza sativa (japonica cultivar-group)] gb_AAL67601.1_ putative cinnamoyl-CoA reductase [Oryza sativa]	-0.0550472049825572	-1.07162143364942
16.2.1.7	secondary metabolism.phenylpropanoids.lignin biosynthesis.CCR1	MICRO.13889.C1	putative cinnamoyl-CoA reductase [Oryza sativa (japonica cultivar-group)] gb_AAP55155.1_ putative cinnamoyl-CoA reductase [Oryza sativa (japonica cultivar-group)] gb_AAL67601.1_ putative cinnamoyl-CoA reductase [Oryza sativa]	-1.16491566555945	-0.120387373631209
16.2.1.7	secondary metabolism.phenylpropanoids.lignin biosynthesis.CCR1	MICRO.6357.C1	putative cinnamoyl CoA reductase [Arabidopsis thaliana] gb_AAL07065.1_ putative cinnamoyl CoA reductase [Arabidopsis thaliana] emb_CAB87637.1_ cinnamoyl CoA reductase-like protein [Arabidopsis thaliana] pir__T48643 cinnamoyl CoA reductase-like ...	1.99325577686894	0.77815824235137
16.2.1.7	secondary metabolism.phenylpropanoids.lignin biosynthesis.CCR1	MICRO.4563.C1	putative cinnamoyl CoA reductase [Oryza sativa (japonica cultivar-group)] gb_AAU10688.1_ putative cinnamoyl CoA reductase [Oryza sativa (japonica cultivar-group)] gb_AAT39157.1_ putative cinnamoyl CoA reductase [Oryza sativa (japonica cultivar-group)]	2.51206913888515	3.43546513193289
16.2.1.7	secondary metabolism.phenylpropanoids.lignin biosynthesis.CCR1	POCB711TP	putative cinnamoyl-CoA reductase [Oryza sativa (japonica cultivar-group)] gb_AAP55155.1_ putative cinnamoyl-CoA reductase [Oryza sativa (japonica cultivar-group)] gb_AAL67601.1_ putative cinnamoyl-CoA reductase [Oryza sativa]	3.72480261125511	1.43470537801681
16.4.1	secondary metabolism.N misc.alkaloid-like	MICRO.13601.C1	tryptophan decarboxylase [Ophiorrhiza pumila]	-3.8532477202638	-2.47383696981032
16.4.1	secondary metabolism.N misc.alkaloid-like	MICRO.5947.C1	putative strictosidine synthase [Lycopersicon esculentum]	-5.67181838532934	-3.98817384008799
16.4.1	secondary metabolism.N misc.alkaloid-like	STMIY86TV	tryptophan decarboxylase [Camptotheca acuminata]	-6.10818994567006	-4.38319313558795
16.4.1	secondary metabolism.N misc.alkaloid-like	bf_cswbxxxx_0016d10.t3m.scf	No Hits Found	1.18491903676594	0.67403441611018
16.4.1	secondary metabolism.N misc.alkaloid-like	MICRO.14657.C2	putative mucin protein [Arabidopsis thaliana] gb_AAK25984.1_ putative mucin protein [Arabidopsis thaliana] emb_CAB63008.1_ mucin-like protein [Arabidopsis thaliana] pir__T45775 mucin-like protein - Arabidopsis thaliana ref_NP_190712.1_ strictosidine ...	1.37151929233462	0.638218573592654
16.4.1	secondary metabolism.N misc.alkaloid-like	MICRO.15165.C1	OSJNBa0087O24.2 [Oryza sativa (japonica cultivar-group)] emb_CAE03579.1_ OSJNBa0087O24.2 [Oryza sativa (japonica cultivar-group)]	1.28643070041887	0.273311130823736
16.4.1	secondary metabolism.N misc.alkaloid-like	MICRO.18296.C1	unknown protein [Arabidopsis thaliana] gb_AAL36403.1_ unknown protein [Arabidopsis thaliana] gb_AAL31926.1_ At1g08470/T27G7_9 [Arabidopsis thaliana] ref_NP_563818.1_ strictosidine synthase family protein [Arabidopsis thaliana]	1.07130927076798	0.584482798530697
16.4.1	secondary metabolism.N misc.alkaloid-like	MICRO.5421.C1	unknown protein [Arabidopsis thaliana] gb_AAL36403.1_ unknown protein [Arabidopsis thaliana] gb_AAL31926.1_ At1g08470/T27G7_9 [Arabidopsis thaliana] ref_NP_563818.1_ strictosidine synthase family protein [Arabidopsis thaliana]	1.15429913275172	0.68742805338012
16.4.1	secondary metabolism.N misc.alkaloid-like	MICRO.9829.C1	putative protein [Arabidopsis thaliana] pir__T47763 hypothetical protein F24I3.110 - Arabidopsis thaliana	1.68342346237279	0.863480437018829
16.4.1	secondary metabolism.N misc.alkaloid-like	MICRO.16970.C1	ABC transporter permease protein-like protein [Oryza sativa (japonica cultivar-group)] dbj_BAC16494.1_ ABC transporter permease protein-like protein [Oryza sativa (japonica cultivar-group)]	2.39297780617148	1.38051051989634
16.4.1	secondary metabolism.N misc.alkaloid-like	MICRO.9829.C2	putative protein [Arabidopsis thaliana] pir__T47763 hypothetical protein F24I3.110 - Arabidopsis thaliana	1.96261319607924	1.17587945437043
16.5.1.1.1.10	secondary metabolism.sulfur-containing.glucosinolates.synthesis.aliphatic.flavin-containing monooxygenase	bf_mxlfxxxx_0011h05.t3m.scf	No Hits Found	-3.75853496541448	-2.69291438059771
16.5.1.1.1.10	secondary metabolism.sulfur-containing.glucosinolates.synthesis.aliphatic.flavin-containing monooxygenase	MICRO.318.C4	dimethylaniline monooxygenase-like protein [Arabidopsis thaliana] ref_NP_196397.1_ flavin-containing monooxygenase family protein / FMO family protein [Arabidopsis thaliana]	-4.38347931405317	-2.61733350281656
16.5.1.1.1.10	secondary metabolism.sulfur-containing.glucosinolates.synthesis.aliphatic.flavin-containing monooxygenase	MICRO.9872.C1	unknown protein [Arabidopsis thaliana] dbj_BAC42314.1_ unknown protein [Arabidopsis thaliana] dbj_BAB08484.1_ dimethylaniline monooxygenase (N-oxide-forming)-like protein [Arabidopsis thaliana] ref_NP_200937.1_ flavin-containing monooxygenase family ...	-1.85759598200954	-1.28741900738639
16.5.1.1.1.11	secondary metabolism.sulfur-containing.glucosinolates.synthesis.aliphatic.glucosinolate 2-oxoglutarate-dependent dioxygenase (AOP)	MICRO.766.C3	putative oxidoreductase	-1.19302559470724	-1.065839486052
16.5.1.1.1.11	secondary metabolism.sulfur-containing.glucosinolates.synthesis.aliphatic.glucosinolate 2-oxoglutarate-dependent dioxygenase (AOP)	bf_ivrootxx_0043g06.t3m.scf	SRG1 Protein [Arabidopsis thaliana] gb_AAM98100.1_ At1g17020/F6I1.30 [Arabidopsis thaliana] emb_CAA55654.1_ SRG1 [Arabidopsis thaliana] gb_AAK82564.1_ F6I1.30/F6I1.30 [Arabidopsis thaliana] ref_NP_173145.1_ oxidoreductase, 2OG-Fe(II) oxygenase famil ...	-1.57874219566935	-0.99372894996875
16.5.1.1.1.11	secondary metabolism.sulfur-containing.glucosinolates.synthesis.aliphatic.glucosinolate 2-oxoglutarate-dependent dioxygenase (AOP)	MICRO.10941.C1	putative oxidoreductase	-1.75914892118199	-0.746460989844273
16.5.1.1.1.11	secondary metabolism.sulfur-containing.glucosinolates.synthesis.aliphatic.glucosinolate 2-oxoglutarate-dependent dioxygenase (AOP)	MICRO.13065.C1	putative oxidoreductase	-1.69260901642898	-0.540666539814714
16.5.1.1.1.11	secondary metabolism.sulfur-containing.glucosinolates.synthesis.aliphatic.glucosinolate 2-oxoglutarate-dependent dioxygenase (AOP)	MICRO.6496.C1	putative oxidoreductase	-1.26234306028503	-0.0981550727622613
16.5.1.1.1.11	secondary metabolism.sulfur-containing.glucosinolates.synthesis.aliphatic.glucosinolate 2-oxoglutarate-dependent dioxygenase (AOP)	MICRO.6496.C2	putative oxidoreductase	-1.36981907333164	-0.258545404764457
16.5.1.1.1.11	secondary metabolism.sulfur-containing.glucosinolates.synthesis.aliphatic.glucosinolate 2-oxoglutarate-dependent dioxygenase (AOP)	bf_ivrootxx_0052D10.t3m.scf	probable oxidoreductase, 32373-31266 [imported] - Arabidopsis thaliana gb_AAG52288.1_ putative oxidoreductase	-1.06630211855134	3.03095122953258
16.5.1.1.1.11	secondary metabolism.sulfur-containing.glucosinolates.synthesis.aliphatic.glucosinolate 2-oxoglutarate-dependent dioxygenase (AOP)	MICRO.7970.C2	SRG1 Protein [Arabidopsis thaliana] gb_AAM98100.1_ At1g17020/F6I1.30 [Arabidopsis thaliana] emb_CAA55654.1_ SRG1 [Arabidopsis thaliana] gb_AAK82564.1_ F6I1.30/F6I1.30 [Arabidopsis thaliana] ref_NP_173145.1_ oxidoreductase, 2OG-Fe(II) oxygenase famil ...	-0.688465416687221	1.35442100665563
16.5.1.1.1.11	secondary metabolism.sulfur-containing.glucosinolates.synthesis.aliphatic.glucosinolate 2-oxoglutarate-dependent dioxygenase (AOP)	MICRO.7970.C3	SRG1 Protein [Arabidopsis thaliana] gb_AAM98100.1_ At1g17020/F6I1.30 [Arabidopsis thaliana] emb_CAA55654.1_ SRG1 [Arabidopsis thaliana] gb_AAK82564.1_ F6I1.30/F6I1.30 [Arabidopsis thaliana] ref_NP_173145.1_ oxidoreductase, 2OG-Fe(II) oxygenase famil ...	-0.525860316574743	1.35302853245184
16.5.1.1.1.11	secondary metabolism.sulfur-containing.glucosinolates.synthesis.aliphatic.glucosinolate 2-oxoglutarate-dependent dioxygenase (AOP)	MICRO.13358.C1	SRG1 Protein [Arabidopsis thaliana] gb_AAM98100.1_ At1g17020/F6I1.30 [Arabidopsis thaliana] emb_CAA55654.1_ SRG1 [Arabidopsis thaliana] gb_AAK82564.1_ F6I1.30/F6I1.30 [Arabidopsis thaliana] ref_NP_173145.1_ oxidoreductase, 2OG-Fe(II) oxygenase famil ...	2.84413026465481	1.18849859836093
16.5.1.1.1.11	secondary metabolism.sulfur-containing.glucosinolates.synthesis.aliphatic.glucosinolate 2-oxoglutarate-dependent dioxygenase (AOP)	MICRO.295.C2	probable oxidoreductase, 32373-31266 [imported] - Arabidopsis thaliana gb_AAG52288.1_ putative oxidoreductase	2.50826509891044	4.01178444834644
16.5.1.1.1.2	secondary metabolism.sulfur-containing.glucosinolates.synthesis.aliphatic.methylthioalkylmalate synthase (MAM)	MICRO.6034.C1	2-isopropylmalate synthase [Lycopersicon pennellii] sp_O04973_LU1A_LYCPN 2-isopropylmalate synthase A (Alpha-isopropylmalate synthase A) (Alpha-IPM synthetase A)	-2.80041228930074	-1.46940039822998
16.5.99.1	secondary metabolism.sulfur-containing.misc.alliinase	MICRO.13252.C1	hypothetical protein F12G12.14 [imported] - Arabidopsis thaliana gb_AAG12844.1_ alliinase precursor, putative	-1.57096045853097	-0.734002740878182
16.5.99.1	secondary metabolism.sulfur-containing.misc.alliinase	MICRO.11404.C1	putative alliin lyase [Oryza sativa (japonica cultivar-group)]	0.340749552016971	1.20761232164389
16.7	secondary metabolism.wax	MICRO.7887.C1	cuticle protein [Arabidopsis thaliana] dbj_BAD06945.1_ faceless pollen-1 [Arabidopsis thaliana] dbj_BAC81644.1_ YORE-YORE protein [Arabidopsis thaliana] ref_NP_200588.2_ CER1 protein, putative (WAX2) [Arabidopsis thaliana]	-1.13662483936148	-1.4560029108408
16.7	secondary metabolism.wax	MICRO.16445.C1	wax synthase isoform 3 [Vitis vinifera]	-1.40457311435899	-0.937493820778826
16.7	secondary metabolism.wax	bf_mxlfxxxx_0017g02.t3m.scf	putative CER1 [Oryza sativa (japonica cultivar-group)] gb_AAP54228.1_ putative CER1 [Oryza sativa (japonica cultivar-group)] gb_AAG21908.1_ putative CER1 [Oryza sativa]	1.35517453926663	-0.257453801332334
16.7	secondary metabolism.wax	cPRO12A16TH	possible aldehyde decarbonylase [Arabidopsis thaliana]	2.29704135580258	0.256336066673627
16.7	secondary metabolism.wax	MICRO.3095.C1	CER1 protein [Arabidopsis thaliana]	2.14262311803773	-0.0159477786834472
16.7	secondary metabolism.wax	MICRO.6269.C1	CER1 protein [Arabidopsis thaliana]	2.00146781473889	0.344345090671071
16.7	secondary metabolism.wax	SSBT003D14x.scf	putative CER1 [Oryza sativa (japonica cultivar-group)] dbj_BAD22402.1_ putative CER1 [Oryza sativa (japonica cultivar-group)] dbj_BAD21663.1_ putative CER1 [Oryza sativa (japonica cultivar-group)]	1.86601572583235	0.351525463947178
16.7	secondary metabolism.wax	STMEV76TV	putative CER1 [Oryza sativa (japonica cultivar-group)] gb_AAP54228.1_ putative CER1 [Oryza sativa (japonica cultivar-group)] gb_AAG21908.1_ putative CER1 [Oryza sativa]	1.29146300599712	-0.689795032758618
16.7	secondary metabolism.wax	STMHF02TV	lipid transfer protein	0.789731854664605	1.58207635591138
16.7	secondary metabolism.wax	MICRO.12312.C1	glossy1 homolog - rice (fragment) gb_AAB87722.1_ glossy1 homolog [Oryza sativa]	3.2460803013482	1.42892877153041
16.7	secondary metabolism.wax	MICRO.1545.C1	wax synthase isoform 3 [Vitis vinifera]	4.54938649090626	1.80913024592727
16.7	secondary metabolism.wax	MICRO.6001.C1	lipid transfer protein	2.60334244879118	1.09443698327772
16.8	secondary metabolism.flavonoids	MICRO.309.C3	putative protein [Arabidopsis thaliana] emb_CAB38794.1_ putative protein [Arabidopsis thaliana] gb_AAN86175.1_ unknown protein [Arabidopsis thaliana] gb_AAK49584.1_ putative protein [Arabidopsis thaliana] ref_NP_195062.1_ terpene ...	1.1038665995796	0.298618222510486
16.8.1	secondary metabolism.flavonoids.anthocyanins	MICRO.5258.C1	leucoanthocyanidin dioxygenase-like protein [Arabidopsis thaliana] emb_CAC19787.1_ putative leucoanthocyanidin dioxygenase [Arabidopsis thaliana] ref_NP_191156.1_ oxidoreductase, 2OG-Fe(II) oxygenase family protein [Arabidopsis thaliana] pir__T49209 ...	-1.76880259781992	-1.48778481677285
16.8.1	secondary metabolism.flavonoids.anthocyanins	STMCQ37TV	putative leucoanthocyanidin dioxygenase [Arabidopsis thaliana] gb_AAG50980.1_ leucoanthocyanidin dioxygenase, putative	-2.19890444462287	-2.2618524274765
16.8.1	secondary metabolism.flavonoids.anthocyanins	MICRO.17496.C1	AT5g05600/MOP10_14 [Arabidopsis thaliana] dbj_BAB11549.1_ leucoanthocyanidin dioxygenase-like protein [Arabidopsis thaliana] gb_AAK63997.1_ AT5g05600/MOP10_14 [Arabidopsis thaliana] ref_NP_196179.1_ oxidoreductase, 2OG-Fe(II) oxygenase family protei ...	-1.11467043712612	-0.432707819287854
16.8.1.1	secondary metabolism.flavonoids.anthocyanins.leucocyanidin dioxygenase	bf_arrayxxx_0035b07.t7m.scf	Leucoanthocyanidin dioxygenase (LDOX) (Leucocyanidin oxygenase) (Leucoanthocyanidin hydroxylase) pir__S36233 leucoanthocyanidin dioxygenase (EC 1.14.11.-) - garden petunia	0.0417957261831763	1.52204683971813
16.8.1.12	secondary metabolism.flavonoids.anthocyanins.anthocyanidin 3-O-glucosyltransferase	bf_ivrootxx_0044b11.t3m.scf	UDP-glucosyltransferase [Stevia rebaudiana]	-1.04898992929031	-0.981707296545135
16.8.1.12	secondary metabolism.flavonoids.anthocyanins.anthocyanidin 3-O-glucosyltransferase	MICRO.4215.C3	putative anthocyanidine rhamnosyl-transferase [Capsicum annuum]	-1.26254613340768	-0.575807490935019
16.8.1.12	secondary metabolism.flavonoids.anthocyanins.anthocyanidin 3-O-glucosyltransferase	bf_acdaxxxx_0060e06.t3m.scf	putative UDP rhamnose--anthocyanidin-3-glucoside rhamnosyltransferase [Arabidopsis thaliana] gb_AAO63434.1_ At4g27570 [Arabidopsis thaliana] emb_CAB81407.1_ UDP rhamnose--anthocyanidin-3-glucoside rhamnosyltransferase-like protein [Arabidopsis ...	1.50304744674093	-0.148513231905817
16.8.1.12	secondary metabolism.flavonoids.anthocyanins.anthocyanidin 3-O-glucosyltransferase	MICRO.9756.C1	No Hits Found	1.10001479567555	0.511752216840473
16.8.1.12	secondary metabolism.flavonoids.anthocyanins.anthocyanidin 3-O-glucosyltransferase	STMHW62TV	UDP-glucoronosyl/UDP-glucosyl transferase family protein [Arabidopsis thaliana] pir__G86144 hypothetical protein F6F3.22 [imported] - Arabidopsis thaliana gb_AAF97321.1_ Similar to UTP-glucose glucosyltransferases [Arabidopsis thaliana]	1.34423517488881	0.684539454660065
16.8.1.12	secondary metabolism.flavonoids.anthocyanins.anthocyanidin 3-O-glucosyltransferase	MICRO.6561.C1	putative UDP rhamnose--anthocyanidin-3-glucoside rhamnosyltransferase [Arabidopsis thaliana] gb_AAO63434.1_ At4g27570 [Arabidopsis thaliana] emb_CAB81407.1_ UDP rhamnose--anthocyanidin-3-glucoside rhamnosyltransferase-like protein [Arabidopsis ...	1.06649008897083	1.26238834183018
16.8.1.21	secondary metabolism.flavonoids.anthocyanins.anthocyanin 5-aromatic acyltransferase	MICRO.4493.C1	quercetin 3-O-glucoside-6**-O-malonyltransferase [Verbena x hybrida]	0.228062215465362	1.00542159260262
16.8.2	secondary metabolism.flavonoids.chalcones	MICRO.11136.C1	chalcone reductase [Sesbania rostrata]	-1.04863571992759	-0.453366654859058
16.8.2	secondary metabolism.flavonoids.chalcones	SSBN002C20u.scf	chalcone reductase [Sesbania rostrata]	-1.16463134103896	-0.417268767674166
16.8.2	secondary metabolism.flavonoids.chalcones	MICRO.3520.C1	probable chalcone isomerase, 94270-95700 [imported] - Arabidopsis thaliana gb_AAG51975.1_ chalcone isomerase, putative	0.713804160511684	1.07497468116902
16.8.2	secondary metabolism.flavonoids.chalcones	bf_mxlfxxxx_0054a11.t3m.scf	No Hits Found	2.79363707851284	1.49060537835185
16.8.2	secondary metabolism.flavonoids.chalcones	MICRO.6763.C1	contains similarity to chalcone-flavonone isomerase (chalcone isomerase) [Arabidopsis thaliana] gb_AAM20088.1_ unknown protein [Arabidopsis thaliana] gb_AAL36093.1_ unknown protein [Arabidopsis thaliana] ref_NP_850770.1_ chalcone-flavanone isomerase ...	2.3056553491396	1.69701117789012
16.8.2.1	secondary metabolism.flavonoids.chalcones.naringenin-chalcone synthase	bf_stolxxxx_0063g12.t3m.scf	chalcone synthase [Petunia x hybrida] pir__SYPJCJ naringenin-chalcone synthase (EC 2.3.1.74) J - garden petunia sp_P22928_CHSJ_PETHY Chalcone synthase J (Naringenin-chalcone synthase J)	1.51218583802781	0.233059619680911
16.8.2.1	secondary metabolism.flavonoids.chalcones.naringenin-chalcone synthase	STMCT31TV	chalcone synthase [Petunia x hybrida] pir__SYPJCJ naringenin-chalcone synthase (EC 2.3.1.74) J - garden petunia sp_P22928_CHSJ_PETHY Chalcone synthase J (Naringenin-chalcone synthase J)	1.38051804889881	0.228949786395656
16.8.2.1	secondary metabolism.flavonoids.chalcones.naringenin-chalcone synthase	MICRO.12137.C1	chalcone synthase 2 pir__JC5136 naringenin-chalcone synthase (EC 2.3.1.74) 2 - potato sp_Q43188_CHS2_SOLTU Chalcone synthase 2 (Naringenin-chalcone synthase 2)	0.0560614450686181	1.91935564962394
16.8.2.1	secondary metabolism.flavonoids.chalcones.naringenin-chalcone synthase	MICRO.6055.C2	chalcone synthase 2 pir__JC5136 naringenin-chalcone synthase (EC 2.3.1.74) 2 - potato sp_Q43188_CHS2_SOLTU Chalcone synthase 2 (Naringenin-chalcone synthase 2)	-0.208588796775681	1.89922871411077
16.8.2.1	secondary metabolism.flavonoids.chalcones.naringenin-chalcone synthase	MICRO.5082.C1	chalcone synthase 1b sp_Q43163_CHSB_SOLTU Chalcone synthase 1B (Naringenin-chalcone synthase 1B)	1.5647046416031	1.46434446079839
16.8.3	secondary metabolism.flavonoids.dihydroflavonols	MICRO.14670.C1	putative hyoscyamine 6 beta-hydroxylase [Solanum demissum]	-1.55366383108941	-0.886782632053388
16.8.3	secondary metabolism.flavonoids.dihydroflavonols	MICRO.12547.C1	putative flavanone 3-hydroxylase [Saussurea medusa] gb_AAT44124.1_ F3H-like protein [Saussurea medusa]	-0.103580879749058	1.45740785352612
16.8.3	secondary metabolism.flavonoids.dihydroflavonols	MICRO.1608.C1	2-oxoglutarate-dependent dioxygenase [Solanum chacoense]	0.123372564392865	1.30127925118327
16.8.3.1	secondary metabolism.flavonoids.dihydroflavonols.dihydroflavonol 4-reductase	MICRO.17268.C1	probable reductase T26J14.11 [imported] - Arabidopsis thaliana gb_AAG52392.1_ putative reductase	1.8283125560311	0.535775764632154
16.8.3.1	secondary metabolism.flavonoids.dihydroflavonols.dihydroflavonol 4-reductase	MICRO.8515.C1	cinnamoyl CoA reductase [Solanum tuberosum]	1.45423113210349	1.44163487412135
16.8.3.2	secondary metabolism.flavonoids.dihydroflavonols.flavanone 3-hydroxylase	MICRO.349.C2	flavanone 3 beta-hydroxylase [Solanum tuberosum]	1.10454391394249	1.24683255294501
16.8.3.2	secondary metabolism.flavonoids.dihydroflavonols.flavanone 3-hydroxylase	MICRO.349.C3	flavanone 3 beta-hydroxylase [Solanum tuberosum]	1.2396443177716	2.03577726078841
16.8.4.1	secondary metabolism.flavonoids.flavonols.flavonol synthase (FLS)	bf_mxlfxxxx_0027f05.t3m.scf	flavonol synthase [Solanum tuberosum] sp_Q41452_FLS_SOLTU Flavonol synthase (FLS) pir__T07373 flavonol synthase - potato	1.48456278665911	1.66770714837051
16.8.4.1	secondary metabolism.flavonoids.flavonols.flavonol synthase (FLS)	bf_mxlfxxxx_0036d08.t3m.scf	flavonol synthase [Solanum tuberosum] sp_Q41452_FLS_SOLTU Flavonol synthase (FLS) pir__T07373 flavonol synthase - potato	1.9640166315668	2.19042891689255
16.8.4.1	secondary metabolism.flavonoids.flavonols.flavonol synthase (FLS)	MICRO.6121.C1	flavonol synthase [Solanum tuberosum] sp_Q41452_FLS_SOLTU Flavonol synthase (FLS) pir__T07373 flavonol synthase - potato	1.58246003184093	2.23195680413038
16.8.5.1	secondary metabolism.flavonoids.isoflavonols.isoflavone reductase	bf_mxflxxxx_0012h09.t3m.scf	NAD(P)H oxidoreductase [Solanum tuberosum]	-2.8480410435616	-1.82871726274455
16.8.5.1	secondary metabolism.flavonoids.isoflavonols.isoflavone reductase	bf_stolxxxx_0058c12.t3m.scf	phenylcoumaran benzylic ether reductase homolog Fi1 [Forsythia x intermedia]	-2.78125859337387	-0.485946151408644
16.8.5.1	secondary metabolism.flavonoids.isoflavonols.isoflavone reductase	MICRO.15914.C1	allergenic isoflavone reductase-like protein Bet v 6.0102 [Betula pendula]	-2.56966848767849	-0.375982048815848
16.8.5.1	secondary metabolism.flavonoids.isoflavonols.isoflavone reductase	MICRO.3605.C1	phenylcoumaran benzylic ether reductase homolog Fi1 [Forsythia x intermedia]	-2.94432074648407	-0.224758513931208
16.8.5.1	secondary metabolism.flavonoids.isoflavonols.isoflavone reductase	MICRO.3605.C2	phenylcoumaran benzylic ether reductase homolog Fi1 [Forsythia x intermedia]	-1.58538015437495	-0.810771570589104
16.8.5.1	secondary metabolism.flavonoids.isoflavonols.isoflavone reductase	SSBN001O05u.scf	Forsythia x intermedia (+)-pinoresinol/(+)-lariciresinol reductase (PLR) protein, complete sequence	-1.53698718302668	-0.531514569260174
16.8.5.1	secondary metabolism.flavonoids.isoflavonols.isoflavone reductase	MICRO.12349.C1	NAD(P)H oxidoreductase, isoflavone reductase homologue [Solanum tuberosum] sp_P52578_IFRH_SOLTU Isoflavone reductase homolog (CP100) pir__T07386 2*-hydroxyisoflavone reductase (EC 1.3.1.45) - potato	0.109956773157493	1.3522157335383
16.8.5.1	secondary metabolism.flavonoids.isoflavonols.isoflavone reductase	MICRO.5350.C1	probable 2*-hydroxyisoflavone reductase (EC 1.3.1.45) - white lupine gb_AAB67729.1_ isoflavone reductase-like protein sp_P52581_IFRI_LUPAL Isoflavone reductase homolog	1.76409620477994	1.78035671207961
16.99	secondary metabolism.unspecified	MICRO.10250.C1	putative protein [Arabidopsis thaliana] pir__T46116 hypothetical protein T2J13.20 - Arabidopsis thaliana ref_NP_190483.1_ pentatricopeptide (PPR) repeat-containing protein [Arabidopsis thaliana]	-1.02645228811743	-0.261116958797804
17.1	hormone metabolism.abscisic acid	cSTD9C8TH	No Hits Found	1.36325840061514	0.440397784933387
17.1	hormone metabolism.abscisic acid	MICRO.3733.C1	AREB-like protein [Lycopersicon esculentum]	3.95199762115098	1.35312985924165
17.1.1	hormone metabolism.abscisic acid.synthesis-degradation	MICRO.10298.C2	unknown [Arabidopsis thaliana]	-1.34106661765977	-1.14834806885391
17.1.1	hormone metabolism.abscisic acid.synthesis-degradation	STMIC39TV	No Hits Found	-0.934569008851502	-1.11958112242486
17.1.1	hormone metabolism.abscisic acid.synthesis-degradation	MICRO.13044.C1	unknown [Arabidopsis thaliana]	1.0027549754475	-0.195878853128059
17.1.1.1.10	hormone metabolism.abscisic acid.synthesis-degradation.synthesis.9-cis-epoxycarotenoid dioxygenase	MICRO.10505.C1	putative Lignostilbene-alpha,beta-dioxygenase and related enzymes [Oryza sativa (japonica cultivar-group)] dbj_BAD03543.1_ putative Lignostilbene-alpha,beta-dioxygenase and related enzymes [Oryza sativa (japonica cultivar-group)] dbj_BAD03492.1_ ...	-2.99021883074867	-1.21829256798018
17.1.1.1.10	hormone metabolism.abscisic acid.synthesis-degradation.synthesis.9-cis-epoxycarotenoid dioxygenase	bf_mxflxxxx_0012d12.t3m.scf	9-cis-epoxycarotenoid dioxygenase [Lycopersicon esculentum] emb_CAB10168.1_ nine-cis-epoxycarotenoid dioxygenase [Lycopersicon esculentum] pir__T07123 nine-cis-epoxycarotenoid dioxygenase - tomato	-0.90823822666804	-1.94324389098681
17.1.1.1.10	hormone metabolism.abscisic acid.synthesis-degradation.synthesis.9-cis-epoxycarotenoid dioxygenase	MICRO.11321.C1	9-cis-epoxy-carotenoid dioxygenase 2 [Solanum tuberosum]	-0.605383182106511	-1.27298801293424
17.1.1.1.10	hormone metabolism.abscisic acid.synthesis-degradation.synthesis.9-cis-epoxycarotenoid dioxygenase	STMJC96TV	putative Lignostilbene-alpha,beta-dioxygenase and related enzymes [Oryza sativa (japonica cultivar-group)] dbj_BAD03543.1_ putative Lignostilbene-alpha,beta-dioxygenase and related enzymes [Oryza sativa (japonica cultivar-group)] dbj_BAD03492.1_ ...	-1.87475248797709	-0.953079877933797
17.1.1.1.12	hormone metabolism.abscisic acid.synthesis-degradation.synthesis.abscisic aldehyde oxidase	MICRO.3746.C1	aldehyde oxidase 1 homolog [Lycopersicon esculentum] pir__T07658 aldehyde oxidase (EC 1.2.3.1) 1 - tomato (fragment)	-1.79478850679068	-1.29389769800787
17.1.1.1.12	hormone metabolism.abscisic acid.synthesis-degradation.synthesis.abscisic aldehyde oxidase	MICRO.3746.C2	aldehyde oxidase [Lycopersicon esculentum]	-1.84147109325599	-1.1219018546577
17.1.1.1.12	hormone metabolism.abscisic acid.synthesis-degradation.synthesis.abscisic aldehyde oxidase	MICRO.3746.C3	aldehyde oxidase 1 homolog [Lycopersicon esculentum] pir__T07658 aldehyde oxidase (EC 1.2.3.1) 1 - tomato (fragment)	-2.67601561508128	-1.26041940441508
17.1.1.1.12	hormone metabolism.abscisic acid.synthesis-degradation.synthesis.abscisic aldehyde oxidase	137E10AF.esd	aldehyde oxidase TAO3 [Lycopersicon esculentum] gb_AAG22607.1_ aldehyde oxidase [Lycopersicon esculentum]	-1.03112073353528	-0.57576544042942
17.1.1.1.12	hormone metabolism.abscisic acid.synthesis-degradation.synthesis.abscisic aldehyde oxidase	MICRO.3746.C11	aldehyde oxidase [Lycopersicon esculentum]	-1.47847753840792	-0.926505397297475
17.1.1.1.12	hormone metabolism.abscisic acid.synthesis-degradation.synthesis.abscisic aldehyde oxidase	MICRO.3746.C8	aldehyde oxidase 1 homolog [Lycopersicon esculentum] pir__T07658 aldehyde oxidase (EC 1.2.3.1) 1 - tomato (fragment)	-2.06992449272573	-0.481052077653588
17.1.1.1.12	hormone metabolism.abscisic acid.synthesis-degradation.synthesis.abscisic aldehyde oxidase	STMDF92TV	aldehyde oxidase [Lycopersicon esculentum]	-1.00873557930805	-0.468386479239216
17.1.2	hormone metabolism.abscisic acid.signal transduction	bf_ivrootxx_0051G01.t3m.scf	No Hits Found	-1.31528570321306	-1.92118774110533
17.1.2	hormone metabolism.abscisic acid.signal transduction	MICRO.16753.C1	No Hits Found	-1.45777582846123	-1.98060331689595
17.1.2	hormone metabolism.abscisic acid.signal transduction	MICRO.13265.C1	OJ1174_D05.12 [Oryza sativa (japonica cultivar-group)]	-1.62066711450589	0.280872071925655
17.1.2	hormone metabolism.abscisic acid.signal transduction	MICRO.6623.C2	At5g11460 [Arabidopsis thaliana] emb_CAB87706.1_ putative protein [Arabidopsis thaliana] pir__T48505 hypothetical protein F15N18.50 - Arabidopsis thaliana ref_NP_196707.1_ senescence-associated protein-related [Arabidopsis thaliana]	-1.06283532553449	0.363205125778827
17.1.2	hormone metabolism.abscisic acid.signal transduction	BF_TUBSXXXX_0015D01_T3M.SCF	No Hits Found	1.10603239111403	0.57344397617009
17.1.2	hormone metabolism.abscisic acid.signal transduction	cSTB46G5TH	No Hits Found	1.39709652252236	0.984397416985879
17.1.2	hormone metabolism.abscisic acid.signal transduction	MICRO.905.C2	At1g72770 [Arabidopsis thaliana] gb_AAG51849.1_ protein phosphatase 2C (AtP2C-HA)	1.5832479392806	0.612747060728396
17.1.2	hormone metabolism.abscisic acid.signal transduction	POADX15TP	protein phosphatase 2C [Nicotiana tabacum] emb_CAC84141.2_ protein phosphatase 2C [Nicotiana tabacum]	1.5111030395455	0.246291398686683
17.1.2	hormone metabolism.abscisic acid.signal transduction	cSTB47J9TH	unnamed protein product [Oryza sativa (japonica cultivar-group)] dbj_BAA88177.1_ unnamed protein product [Oryza sativa (japonica cultivar-group)]	-0.984265060185406	1.01480706887884
17.1.2	hormone metabolism.abscisic acid.signal transduction	bf_acdaxxxx_0058e12.t3m.scf	protein phosphatase 2C [Nicotiana tabacum] emb_CAC84141.2_ protein phosphatase 2C [Nicotiana tabacum]	7.77113794859663	2.97302025789623
17.1.2	hormone metabolism.abscisic acid.signal transduction	MICRO.10679.C1	protein phosphatase 2C [Prunus avium]	2.46666469126063	1.09131250422477
17.1.2	hormone metabolism.abscisic acid.signal transduction	MICRO.10679.C2	protein phosphatase 2C [Prunus avium]	3.23253941262092	1.83262730175978
17.1.2	hormone metabolism.abscisic acid.signal transduction	MICRO.16173.C1	putative protein phosphatase 2C ABI2 [Oryza sativa (japonica cultivar-group)] gb_AAT44303.1_ putative protein phosphatase 2C ABI2 [Oryza sativa (japonica cultivar-group)]	2.56894790778257	1.45423060004727
17.1.2	hormone metabolism.abscisic acid.signal transduction	MICRO.3489.C1	putative protein phosphatase 2C [Oryza sativa (japonica cultivar-group)]	5.62866548455692	2.60499114792924
17.1.2	hormone metabolism.abscisic acid.signal transduction	MICRO.517.C1	No Hits Found	2.75557059760537	1.58286474836954
17.1.2	hormone metabolism.abscisic acid.signal transduction	MICRO.7516.C2	protein phosphatase 2C [Nicotiana tabacum] emb_CAC84141.2_ protein phosphatase 2C [Nicotiana tabacum]	2.32417193186082	1.41585006042677
17.1.2	hormone metabolism.abscisic acid.signal transduction	MICRO.7516.C5	protein phosphatase 2C [Nicotiana tabacum] emb_CAC84141.2_ protein phosphatase 2C [Nicotiana tabacum]	2.74729649766826	1.62835234424367
17.1.2	hormone metabolism.abscisic acid.signal transduction	MICRO.905.C1	At1g72770 [Arabidopsis thaliana] gb_AAG51849.1_ protein phosphatase 2C (AtP2C-HA)	2.0421676711859	1.27869291177984
17.1.3	hormone metabolism.abscisic acid.induced-regulated-responsive-activated	MICRO.9286.C1	At5g13200 [Arabidopsis thaliana] emb_CAB86627.1_ ABA-responsive protein-like [Arabidopsis thaliana] gb_AAS92344.1_ At5g13200 [Arabidopsis thaliana] pir__T48567 ABA-responsive protein homolog T31B5.20 - Arabidopsis thaliana ref_NP_196824.1_ GRAM ...	1.48332698895587	-1.8280375606627
17.1.3	hormone metabolism.abscisic acid.induced-regulated-responsive-activated	MICRO.11600.C1	ABA-responsive protein-like [Oryza sativa (japonica cultivar-group)] dbj_BAD25877.1_ ABA-responsive protein-like [Oryza sativa (japonica cultivar-group)] dbj_BAD25079.1_ ABA-responsive protein-like [Oryza sativa (japonica cultivar-group)]	-1.38885723075621	-0.440907404564982
17.1.3	hormone metabolism.abscisic acid.induced-regulated-responsive-activated	MICRO.10238.C2	abscisic acid-induced-like protein [Arabidopsis thaliana] gb_AAG33060.1_ AtHVA22e [Arabidopsis thaliana] ref_NP_568744.1_ ABA-responsive protein (HVA22e) [Arabidopsis thaliana] gb_AAG02213.1_ AtHVA22e [Arabidopsis thaliana]	1.63439675835245	1.27904477557805
17.2	hormone metabolism.auxin	STMFB94TV	putative protein [Arabidopsis thaliana] pir__T47569 hypothetical protein F24B22.60 - Arabidopsis thaliana ref_NP_190978.1_ expressed protein [Arabidopsis thaliana]	1.23941535888366	-1.04506706810887
17.2.1	hormone metabolism.auxin.synthesis-degradation	bf_arrayxxx_0019a03.t7m.scf	No Hits Found	-1.52176831964927	-1.43936417359579
17.2.1	hormone metabolism.auxin.synthesis-degradation	MICRO.859.C1	putative auxin-amidohydrolase precursor [Populus alba x Populus tremula]	-1.49295325802967	-1.43078358170064
17.2.1	hormone metabolism.auxin.synthesis-degradation	STMCM67TV	putative auxin-amidohydrolase precursor [Populus alba x Populus tremula]	-1.64771363673812	-1.41566593904652
17.2.1	hormone metabolism.auxin.synthesis-degradation	MICRO.10680.C1	IAA-amino acid hydrolase [Arabidopsis thaliana] gb_AAL67076.1_ IAA-amino acid hydrolase [Arabidopsis thaliana] gb_AAL61929.1_ IAA-amino acid hydrolase, putative [Arabidopsis thaliana] gb_AAK43477.1_ IAA-amino acid hydrolase, putative [Arabidopsis ...	-0.25233534181158	-1.35687815290938
17.2.1	hormone metabolism.auxin.synthesis-degradation	STMGN14TV	putative IAA-amino acid hydrolase [Oryza sativa (japonica cultivar-group)]	0.245636352508088	-1.30943031441688
17.2.1	hormone metabolism.auxin.synthesis-degradation	MICRO.6455.C1	putative auxin-amidohydrolase precursor [Populus alba x Populus tremula]	1.06971243383716	-0.149194127224876
17.2.2	hormone metabolism.auxin.signal transduction	MICRO.15100.C1	transport inhibitor response 1 (TIR1) [Arabidopsis thaliana] gb_AAN71945.1_ putative transport inhibitor response TIR1, AtFBL1 protein [Arabidopsis thaliana] pir__T48087 transport inhibitor response protein TIR1 [imported] - Arabidopsis thaliana ...	-3.08405267024173	-1.80355113479324
17.2.2	hormone metabolism.auxin.signal transduction	MICRO.15975.C1	PIN1-like auxin transport protein [Populus tremula x Populus tremuloides]	-1.7066354257133	-1.36192172092901
17.2.2	hormone metabolism.auxin.signal transduction	MICRO.2063.C1	AUX1-like protein [Populus tremula x Populus tremuloides]	-3.20005596215827	-2.0411712508998
17.2.2	hormone metabolism.auxin.signal transduction	MICRO.2063.C3	AUX1-like protein [Populus tremula x Populus tremuloides]	-1.27864002027025	-1.198703612995
17.2.2	hormone metabolism.auxin.signal transduction	MICRO.8985.C1	auxin transporter protein 1 [Populus tomentosa]	-3.07978586187217	-1.71370709571161
17.2.2	hormone metabolism.auxin.signal transduction	MICRO.8985.C2	AUX1-like protein [Populus tremula x Populus tremuloides]	-3.16356463293952	-1.77596433832682
17.2.2	hormone metabolism.auxin.signal transduction	MICRO.1042.C1	PIN1-like auxin transport protein [Populus tremula x Populus tremuloides]	-0.765077466372983	-1.70652082727926
17.2.2	hormone metabolism.auxin.signal transduction	MICRO.1042.C2	PIN1-like auxin transport protein [Populus tremula x Populus tremuloides]	-0.676343986055194	-2.13159314443476
17.2.2	hormone metabolism.auxin.signal transduction	MICRO.1042.C3	PIN1-like auxin transport protein [Populus tremula x Populus tremuloides]	-0.660598619679071	-1.63335308803751
17.2.2	hormone metabolism.auxin.signal transduction	MICRO.11119.C1	putative auxin transport protein [Arabidopsis thaliana] gb_AAM14031.1_ putative auxin transport protein [Arabidopsis thaliana] sp_Q8RWZ6_AEC4_ARATH Auxin efflux carrier component 4 (AtPIN4) pir__E84424 probable auxin transport protein [imported] - ...	-0.578583189777854	-1.7892781799835
17.2.2	hormone metabolism.auxin.signal transduction	bf_ivrootxx_0011g12.t3m.scf	No Hits Found	-1.36493472385159	-0.647075683087723
17.2.2	hormone metabolism.auxin.signal transduction	bf_stolxxxx_0041b05.t3m.scf	No Hits Found	-1.08363268888947	-0.620637892693912
17.2.2	hormone metabolism.auxin.signal transduction	MICRO.14118.C1	putative AUX1-like permease [Populus tremula x Populus tremuloides]	-1.09556701200254	-0.667610039384142
17.2.2	hormone metabolism.auxin.signal transduction	MICRO.18165.C1	No Hits Found	-1.16633257894429	-0.137551143260097
17.2.2	hormone metabolism.auxin.signal transduction	MICRO.2689.C1	F-box containing protein TIR1 [Populus tremula x Populus tremuloides]	-1.23356066051179	-0.383912916100813
17.2.2	hormone metabolism.auxin.signal transduction	MICRO.2689.C2	F-box containing protein TIR1 [Populus tremula x Populus tremuloides]	-1.14751659968284	-0.2432910098126
17.2.2	hormone metabolism.auxin.signal transduction	MICRO.2689.C3	F-box containing protein TIR1 [Populus tremula x Populus tremuloides]	-1.02064874715923	-0.162944438437133
17.2.2	hormone metabolism.auxin.signal transduction	bf_mxflxxxx_0073g07.t3m.scf	putative polyprotein [Solanum tuberosum]	1.25670303491276	-0.229027538200291
17.2.2	hormone metabolism.auxin.signal transduction	MICRO.8844.C1	No Hits Found	0.398611137132688	1.09016926353236
17.2.3	hormone metabolism.auxin.induced-regulated-responsive-activated	bf_arrayxxx_0030g12.t7m.scf	auxin and ethylene responsive GH3-like protein [Capsicum chinense]	-1.41330821010002	-2.77296154210414
17.2.3	hormone metabolism.auxin.induced-regulated-responsive-activated	bf_mxflxxxx_0040b06.t3m.scf	auxin-induced SAUR-like protein [Capsicum annuum]	-2.35514037284404	-1.56090897010605
17.2.3	hormone metabolism.auxin.induced-regulated-responsive-activated	bf_mxflxxxx_0060e10.t3m.scf	similar to axi 1 protein from Nicotiana tabacum [Arabidopsis thaliana] gb_AAK43924.1_ axi 1 protein-like protein [Arabidopsis thaliana] pir__T02405 Nicotiana tabacum axi1 protein homolog [imported] - Arabidopsis thaliana ref_NP_181978.1_ expressed ...	-1.32740159313674	-1.34354370741258
17.2.3	hormone metabolism.auxin.induced-regulated-responsive-activated	bf_mxlfxxxx_0003d01.t3m.scf	auxin-induced SAUR-like protein [Capsicum annuum]	-1.91742558989624	-1.36922147882597
17.2.3	hormone metabolism.auxin.induced-regulated-responsive-activated	bf_mxlfxxxx_0017h05.t3m.scf	putative auxin-induced protein [Arabidopsis thaliana] ref_NP_179248.1_ auxin-responsive protein, putative [Arabidopsis thaliana] pir__F84541 probable auxin-induced protein [imported] - Arabidopsis thaliana	-3.85051086030755	-1.16773475801354
17.2.3	hormone metabolism.auxin.induced-regulated-responsive-activated	bf_mxlfxxxx_0021g10.t3m.scf	No Hits Found	-2.62859881741859	-2.6485068862144
17.2.3	hormone metabolism.auxin.induced-regulated-responsive-activated	MICRO.11083.C1	auxin-induced SAUR-like protein [Capsicum annuum]	-3.47556686423599	-2.69790038032998
17.2.3	hormone metabolism.auxin.induced-regulated-responsive-activated	MICRO.11939.C1	putative auxin-independent growth promoter [Oryza sativa (japonica cultivar-group)]	-1.24894111261285	-1.33551330164289
17.2.3	hormone metabolism.auxin.induced-regulated-responsive-activated	MICRO.12194.C1	auxin-induced SAUR-like protein [Capsicum annuum]	-2.37558094537694	-1.63626016120699
17.2.3	hormone metabolism.auxin.induced-regulated-responsive-activated	MICRO.14827.C1	auxin-regulated protein GH3 homolog At2g46370 - Arabidopsis thaliana	-1.47761376192144	-1.73547888608214
17.2.3	hormone metabolism.auxin.induced-regulated-responsive-activated	MICRO.16300.C1	putative auxin-independent growth promoter [Oryza sativa (japonica cultivar-group)]	-1.10876068289122	-1.34608359206706
17.2.3	hormone metabolism.auxin.induced-regulated-responsive-activated	MICRO.16631.C1	auxin-induced SAUR-like protein [Capsicum annuum]	-4.15708792472743	-3.42896258109504
17.2.3	hormone metabolism.auxin.induced-regulated-responsive-activated	MICRO.16648.C1	auxin-responsive protein, putative [Arabidopsis thaliana] pir__A96786 protein F10A5.21 [imported] - Arabidopsis thaliana gb_AAF87127.1_ F10A5.21 [Arabidopsis thaliana]	-2.21935099857066	-1.2085479572112
17.2.3	hormone metabolism.auxin.induced-regulated-responsive-activated	MICRO.18202.C1	auxin-responsive-like protein [Arabidopsis thaliana] dbj_BAB17304.1_ auxin-responsive GH3 homologue [Arabidopsis thaliana] ref_NP_200262.1_ auxin-responsive GH3 protein, putative (DFL-1) [Arabidopsis thaliana]	-1.03888507167155	-1.76050161886382
17.2.3	hormone metabolism.auxin.induced-regulated-responsive-activated	MICRO.4381.C1	unknown protein [Arabidopsis thaliana] sp_Q94BT2_AIRC_ARATH Auxin-induced in root cultures protein 12 precursor	-3.96490476767805	-1.11744051828051
17.2.3	hormone metabolism.auxin.induced-regulated-responsive-activated	MICRO.6551.C1	tuberisation-related protein - potato emb_CAA05999.1_ hypothetical protein [Solanum tuberosum]	-1.35847357172598	-1.02083309949375
17.2.3	hormone metabolism.auxin.induced-regulated-responsive-activated	POABW47TP	putative auxin-regulated protein [Oryza sativa (japonica cultivar-group)] gb_AAT47070.1_ putative auxin-regulated protein [Oryza sativa (japonica cultivar-group)]	-1.44498882043779	-1.59164487877517
17.2.3	hormone metabolism.auxin.induced-regulated-responsive-activated	SDBN005A12u.scf	putative auxin-induced SAUR-like protein [Capsicum annuum]	-1.74397291712649	-1.07319488140001
17.2.3	hormone metabolism.auxin.induced-regulated-responsive-activated	ACDA03609E09.T3m.scf	auxin-repressed protein ARP1 [Capsicum annuum]	-0.531527908585186	-1.10381737197026
17.2.3	hormone metabolism.auxin.induced-regulated-responsive-activated	BF_LBCHXXXX_0033F08_T3M.SCF	unknown protein [Arabidopsis thaliana] gb_AAL36306.1_ unknown protein [Arabidopsis thaliana] emb_CAB80897.1_ AT4g00880 [Arabidopsis thaliana] pir__T01558 auxin-induced protein homolog A_TM018A10.6 - Arabidopsis thaliana gb_AAB62852.1_ similar to ...	0.172446100148436	-1.00107099048659
17.2.3	hormone metabolism.auxin.induced-regulated-responsive-activated	MICRO.10332.C2	putative auxin-induced SAUR-like protein [Capsicum annuum]	-0.974171099138374	-1.27888503305737
17.2.3	hormone metabolism.auxin.induced-regulated-responsive-activated	MICRO.11879.C1	unknown protein [Arabidopsis thaliana] gb_AAL36306.1_ unknown protein [Arabidopsis thaliana] emb_CAB80897.1_ AT4g00880 [Arabidopsis thaliana] pir__T01558 auxin-induced protein homolog A_TM018A10.6 - Arabidopsis thaliana gb_AAB62852.1_ similar to ...	0.195130290652161	-1.24520837830456
17.2.3	hormone metabolism.auxin.induced-regulated-responsive-activated	MICRO.13019.C1	Nt-gh3 deduced protein [Nicotiana tabacum]	-0.573443203288941	-1.18008522030548
17.2.3	hormone metabolism.auxin.induced-regulated-responsive-activated	MICRO.13334.C2	auxin-repressed protein-like protein [Nicotiana tabacum]	-0.794398419079488	-1.04223968196883
17.2.3	hormone metabolism.auxin.induced-regulated-responsive-activated	MICRO.14512.C2	auxin and ethylene responsive GH3-like protein [Capsicum chinense]	0.0646872789882789	-1.4829275841652
17.2.3	hormone metabolism.auxin.induced-regulated-responsive-activated	MICRO.17718.C1	auxin and ethylene responsive GH3-like protein [Capsicum chinense]	-0.772908567982123	-1.41552980211016
17.2.3	hormone metabolism.auxin.induced-regulated-responsive-activated	MICRO.1935.C1	putative auxin growth promotor protein [Lycopersicon esculentum]	-0.426267709634937	-1.205706289954
17.2.3	hormone metabolism.auxin.induced-regulated-responsive-activated	bf_mxflxxxx_0061f12.t3m.scf	IAA25 [Arabidopsis thaliana]	-1.15054212122449	-0.573599879892562
17.2.3	hormone metabolism.auxin.induced-regulated-responsive-activated	bf_mxlfxxxx_0054f11.t3m.scf	auxin-induced SAUR-like protein [Capsicum annuum]	-1.13660346507297	-0.00978037359702899
17.2.3	hormone metabolism.auxin.induced-regulated-responsive-activated	MICRO.10523.C1	putative auxin-responsive protein [Arabidopsis thaliana] gb_AAD23040.2_ putative auxin-responsive protein [Arabidopsis thaliana] ref_NP_850453.1_ auxin-responsive GH3 family protein [Arabidopsis thaliana] ref_NP_566071.1_ auxin-responsive GH3 family ...	-1.08375191322421	-0.0155592306647421
17.2.3	hormone metabolism.auxin.induced-regulated-responsive-activated	MICRO.11765.C1	F10A5.20 [Arabidopsis thaliana]	-1.88820360164168	-0.144214963668489
17.2.3	hormone metabolism.auxin.induced-regulated-responsive-activated	MICRO.12040.C3	No Hits Found	-4.65626689048835	0.595127220722121
17.2.3	hormone metabolism.auxin.induced-regulated-responsive-activated	MICRO.12843.C1	putative auxin-regulated protein [Oryza sativa (japonica cultivar-group)] gb_AAT47070.1_ putative auxin-regulated protein [Oryza sativa (japonica cultivar-group)]	-1.25763474107395	-0.13457919056802
17.2.3	hormone metabolism.auxin.induced-regulated-responsive-activated	MICRO.4627.C1	GH3-like protein [Arabidopsis thaliana] emb_CAB77825.1_ putative GH3-like protein [Arabidopsis thaliana] gb_AAL24423.1_ GH3-like protein [Arabidopsis thaliana] gb_AAD11582.1_ GH3-like protein [Arabidopsis thaliana] gb_AAD14468.1_ putative GH3-like ...	-1.65834795845607	0.0116443920297815
17.2.3	hormone metabolism.auxin.induced-regulated-responsive-activated	MICRO.6405.C6	putative polyprotein [Oryza sativa (japonica cultivar-group)] gb_AAP53790.1_ putative polyprotein [Oryza sativa (japonica cultivar-group)]	-1.18743047013235	-0.528545099511371
17.2.3	hormone metabolism.auxin.induced-regulated-responsive-activated	MICRO.9546.C1	BIPOSTO [Arabidopsis thaliana]	-1.20229158071732	-0.82530504194939
17.2.3	hormone metabolism.auxin.induced-regulated-responsive-activated	MICRO.12039.C1	auxin response factor 4 [Cucumis sativus]	1.1949113345269	0.539723871454394
17.2.3	hormone metabolism.auxin.induced-regulated-responsive-activated	MICRO.12040.C1	auxin response factor 4 [Cucumis sativus]	1.26076542587322	0.688252183258239
17.2.3	hormone metabolism.auxin.induced-regulated-responsive-activated	MICRO.5508.C1	membrane protein, putative [Arabidopsis thaliana]	1.044675561488	0.281158141207909
17.2.3	hormone metabolism.auxin.induced-regulated-responsive-activated	MICRO.613.C3	No Hits Found	1.41092478686179	0.0305315942469262
17.2.3	hormone metabolism.auxin.induced-regulated-responsive-activated	MICRO.613.C4	No Hits Found	2.12908473609674	0.159405796471439
17.2.3	hormone metabolism.auxin.induced-regulated-responsive-activated	STMGR29TV	Auxin response factor 6 gb_AAD01513.1_ ARF6 [Arabidopsis thaliana] pir__F86427 auxin response factor 6 (ARF6) [imported] - Arabidopsis thaliana gb_AAG51093.1_ auxin response factor 6 (ARF6) [Arabidopsis thaliana] ref_NP_174323.1_ auxin-responsive ...	1.04984202682208	0.271905385186924
17.2.3	hormone metabolism.auxin.induced-regulated-responsive-activated	STMIY72TV	glucosyltransferase [Nicotiana tabacum]	3.31797433794449	0.261077820735536
17.2.3	hormone metabolism.auxin.induced-regulated-responsive-activated	MICRO.9070.C1	unnamed protein product [Arabidopsis thaliana] dbj_BAD44217.1_ unknown protein [Arabidopsis thaliana] gb_AAS99695.1_ At5g47530 [Arabidopsis thaliana] ref_NP_199564.1_ auxin-responsive protein, putative [Arabidopsis thaliana]	0.734257455454945	1.15825636634247
17.2.3	hormone metabolism.auxin.induced-regulated-responsive-activated	MICRO.13674.C1	auxin-repressed protein [Solanum virginianum]	5.35518002977393	1.47150554344162
17.2.3	hormone metabolism.auxin.induced-regulated-responsive-activated	MICRO.6538.C2	unknown protein [Arabidopsis thaliana] gb_AAL36306.1_ unknown protein [Arabidopsis thaliana] emb_CAB80897.1_ AT4g00880 [Arabidopsis thaliana] pir__T01558 auxin-induced protein homolog A_TM018A10.6 - Arabidopsis thaliana gb_AAB62852.1_ similar to ...	1.27032715961121	1.47562433135111
17.3.1.1.1	hormone metabolism.brassinosteroid.synthesis-degradation.BRs.DET2	MICRO.5772.C1	steroid 5alpha-reductase-like protein [Arabidopsis thaliana] gb_AAK55737.1_ AT5g16010/F1N13_150 [Arabidopsis thaliana] pir__T51384 steroid 5alpha-reductase-like protein - Arabidopsis thaliana ref_NP_197105.1_ 3-oxo-5-alpha-steroid 4-dehydrogenase ...	1.56477634818769	1.41165331796413
17.3.1.1.4	hormone metabolism.brassinosteroid.synthesis-degradation.BRs.BR6OX	MICRO.4295.C1	Cytochrome P450 85 (Dwarf protein) gb_AAB17070.1_ cytochrome P450 homolog [Lycopersicon esculentum] pir__T07859 cytochrome P450 homolog - tomato	-3.33549552946012	-3.24178560224642
17.3.1.1.4	hormone metabolism.brassinosteroid.synthesis-degradation.BRs.BR6OX	STMCE17TV	Cytochrome P450 85 (Dwarf protein) gb_AAB17070.1_ cytochrome P450 homolog [Lycopersicon esculentum] pir__T07859 cytochrome P450 homolog - tomato	-3.24473851839474	-3.49887869232517
17.3.1.2.2	hormone metabolism.brassinosteroid.synthesis-degradation.sterols.SMT2	cSTB20M16TH	S-adenosyl-methionine-sterol-C- methyltransferase [Nicotiana tabacum] pir__T03848 probable sterol 24-C-methyltransferase (EC 2.1.1.41) - common tobacco	-1.30924751837426	-1.17218984047255
17.3.1.2.2	hormone metabolism.brassinosteroid.synthesis-degradation.sterols.SMT2	MICRO.669.C4	S-adenosyl-methionine-sterol-C- methyltransferase [Nicotiana tabacum] pir__T03848 probable sterol 24-C-methyltransferase (EC 2.1.1.41) - common tobacco	-3.0898267569048	-3.11053889055802
17.3.1.2.2	hormone metabolism.brassinosteroid.synthesis-degradation.sterols.SMT2	MICRO.9351.C1	S-adenosyl-methionine-sterol-C- methyltransferase [Nicotiana tabacum]	-2.13661482447473	-2.78602563153831
17.3.1.2.2	hormone metabolism.brassinosteroid.synthesis-degradation.sterols.SMT2	POACH10TV	S-adenosyl-methionine-sterol-C- methyltransferase [Nicotiana tabacum] pir__T03848 probable sterol 24-C-methyltransferase (EC 2.1.1.41) - common tobacco	-2.88374909678246	-3.23959516912001
17.3.1.2.2	hormone metabolism.brassinosteroid.synthesis-degradation.sterols.SMT2	MICRO.10155.C3	S-adenosyl-methionine-sterol-C-methyltransferase homolog [Nicotiana tabacum] pir__T03845 probable sterol 24-C-methyltransferase (EC 2.1.1.41) - common tobacco (fragment)	2.13524818863117	0.241033032294634
17.3.1.2.6	hormone metabolism.brassinosteroid.synthesis-degradation.sterols.DWF7	MICRO.14483.C1	sterol-C5(6)-desaturase homolog [Nicotiana tabacum]	-1.41094911521451	-0.733290732998119
17.3.1.2.7	hormone metabolism.brassinosteroid.synthesis-degradation.sterols.DWF5	MICRO.396.C2	sterol delta-7 reductase [Tropaeolum majus]	-1.53668676289194	0.495222198263486
17.3.1.2.8	hormone metabolism.brassinosteroid.synthesis-degradation.sterols.DWF1	MICRO.344.C1	DWARF1/DIMINUTO [Lycopersicon esculentum]	-1.2115070604158	-0.426321695594057
17.3.1.2.99	hormone metabolism.brassinosteroid.synthesis-degradation.sterols.other	PotatoF0808.scf	squalene monooxygenase 2 [Medicago truncatula]	-0.666940692334782	-1.11224001622225
17.3.2.1	hormone metabolism.brassinosteroid.signal transduction.BRI	bf_mxflxxxx_0062g03.t3m.scf	putative protein [Arabidopsis thaliana] pir__T47727 hypothetical protein F18O21.60 - Arabidopsis thaliana ref_NP_191169.1_ leucine-rich repeat transmembrane protein kinase, putative [Arabidopsis thaliana]	-1.12154644486009	-0.401979567911091
17.3.2.2	hormone metabolism.brassinosteroid.signal transduction.BZR	MICRO.12409.C1	AT4g36780/C7A10_580 [Arabidopsis thaliana] gb_AAK91411.1_ AT4g36780/C7A10_580 [Arabidopsis thaliana]	-1.17826010900062	-1.574337074686
17.3.2.2	hormone metabolism.brassinosteroid.signal transduction.BZR	MICRO.12033.C1	At1g78700/F9K20_26 [Arabidopsis thaliana] gb_AAK91446.1_ At1g78700/F9K20_26 [Arabidopsis thaliana] gb_AAC83038.1_ EST gb_R30300 comes from this gene. [Arabidopsis thaliana] pir__H96815 hypothetical protein F9K20.26 [imported] - Arabidopsis thaliana ...	-0.330425204281101	-1.01270917706435
17.4.1	hormone metabolism.cytokinin.synthesis-degradation	bf_mxflxxxx_0059a04.t3m.scf	cytokinin oxidase (CKX6) [Arabidopsis thaliana] ref_NP_177678.2_ FAD-binding domain-containing protein / cytokinin oxidase family protein [Arabidopsis thaliana]	-1.53458258081915	-2.02909619909529
17.4.1	hormone metabolism.cytokinin.synthesis-degradation	cSTA13J24TH	cytokinin oxidase (CKX6) [Arabidopsis thaliana] ref_NP_177678.2_ FAD-binding domain-containing protein / cytokinin oxidase family protein [Arabidopsis thaliana]	-0.919742622187631	-1.27148345696621
17.4.2	hormone metabolism.cytokinin.signal transduction	bf_arrayxxx_0037g12.t7m.scf	At5g35750 [Arabidopsis thaliana] gb_AAO00890.1_ histidine kinase-like protein [Arabidopsis thaliana]	3.25006512692615	2.61805305165874
17.4.2	hormone metabolism.cytokinin.signal transduction	bf_ivrootxx_0040h04.t3m.scf	histidine kinase (AHK4) (WOL) [Arabidopsis thaliana] dbj_BAB40776.1_ histidine kinase [Arabidopsis thaliana]	1.78882079710805	1.37666805790474
17.4.2	hormone metabolism.cytokinin.signal transduction	MICRO.15394.C1	cytokinin receptor CRE1b [Arabidopsis thaliana]	2.16803206497975	1.10087412488789
17.5.1	hormone metabolism.ethylene.synthesis-degradation	bf_mxlfxxxx_0021c10.t3m.scf	unknown [Prunus armeniaca]	-4.36186363528518	-2.36598340131194
17.5.1	hormone metabolism.ethylene.synthesis-degradation	BF_TUBSXXXX_0066G01_T3M.SCF	No Hits Found	-1.36970332349865	-1.00621237410696
17.5.1	hormone metabolism.ethylene.synthesis-degradation	MICRO.11660.C1	No Hits Found	-4.36565856183439	-2.25831247987147
17.5.1	hormone metabolism.ethylene.synthesis-degradation	MICRO.16666.C1	unknown [Prunus armeniaca]	-3.75506678419739	-2.02880109330047
17.5.1	hormone metabolism.ethylene.synthesis-degradation	MICRO.3581.C1	gibberellin oxidase-like protein [Arabidopsis thaliana] ref_NP_200674.1_ oxidoreductase, 2OG-Fe(II) oxygenase family protein [Arabidopsis thaliana]	-1.97126886279408	-1.02640776357523
17.5.1	hormone metabolism.ethylene.synthesis-degradation	MICRO.3404.C4	unknown [Prunus armeniaca]	0.517242978024403	-1.29525704857502
17.5.1	hormone metabolism.ethylene.synthesis-degradation	MICRO.13828.C1	unknown [Prunus armeniaca]	-1.38565950404295	-0.25685187399726
17.5.1	hormone metabolism.ethylene.synthesis-degradation	MICRO.7256.C1	E8 protein [Lycopersicon esculentum] sp_P10967_ACC3_LYCES 1-aminocyclopropane-1-carboxylate oxidase homolog (Protein E8) pir__S01642 ripening protein E8 - tomato	-1.92901631696466	-0.633127422005737
17.5.1	hormone metabolism.ethylene.synthesis-degradation	SDBN003C11u.scf	At1g55290 [Arabidopsis thaliana] gb_AAG51560.1_ leucoanthocyanidin dioxygenase 2, putative	-1.66584764211458	-0.993414011374026
17.5.1	hormone metabolism.ethylene.synthesis-degradation	bf_acdcxxxx_0005e04.t3m.scf	E8 protein [Lycopersicon esculentum] sp_P10967_ACC3_LYCES 1-aminocyclopropane-1-carboxylate oxidase homolog (Protein E8) pir__S01642 ripening protein E8 - tomato	1.95047096370056	0.854459923449079
17.5.1	hormone metabolism.ethylene.synthesis-degradation	MICRO.8954.C1	E8 protein [Lycopersicon esculentum] sp_P10967_ACC3_LYCES 1-aminocyclopropane-1-carboxylate oxidase homolog (Protein E8) pir__S01642 ripening protein E8 - tomato	1.60854821499034	0.61496683248272
17.5.1	hormone metabolism.ethylene.synthesis-degradation	bf_mxlfxxxx_0010h12.t3m.scf	At1g55290 [Arabidopsis thaliana] gb_AAG51560.1_ leucoanthocyanidin dioxygenase 2, putative	0.277152966529027	1.13132447803716
17.5.1	hormone metabolism.ethylene.synthesis-degradation	MICRO.1121.C1	unknown [Arabidopsis thaliana]	0.751122336904441	1.27579638489052
17.5.1	hormone metabolism.ethylene.synthesis-degradation	MICRO.13883.C1	putative flavonol synthase-like protein [Euphorbia esula]	-0.363383232461498	1.70673334733309
17.5.1	hormone metabolism.ethylene.synthesis-degradation	MICRO.3323.C5	At1g55290 [Arabidopsis thaliana] gb_AAG51560.1_ leucoanthocyanidin dioxygenase 2, putative	0.220781070938905	1.32659106631141
17.5.1	hormone metabolism.ethylene.synthesis-degradation	MICRO.9376.C2	unknown [Arabidopsis thaliana]	0.525513802572403	1.47351729021988
17.5.1	hormone metabolism.ethylene.synthesis-degradation	bf_ivrootxx_0008g06.t3m.scf	unknown [Prunus armeniaca]	1.10191756180473	1.23703132161706
17.5.1	hormone metabolism.ethylene.synthesis-degradation	bf_ivrootxx_0040c10.t3m.scf	unknown [Prunus armeniaca]	1.75982942556375	2.03119360050335
17.5.1	hormone metabolism.ethylene.synthesis-degradation	bf_mxflxxxx_0028g05.t3m.scf	Strong similarity to Arabidopsis 2A6 (gb_X83096). [Arabidopsis thaliana] ref_NP_171933.1_ 2-oxoglutarate-dependent dioxygenase, putative [Arabidopsis thaliana] pir__E86175 hypothetical protein [imported] - Arabidopsis thaliana	1.36645833282793	1.61900496676512
17.5.1	hormone metabolism.ethylene.synthesis-degradation	bf_mxflxxxx_0069a10.t3m.scf	At5g59530 [Arabidopsis thaliana] dbj_BAA97487.1_ leucoanthocyanidin dioxygenase-like protein [Arabidopsis thaliana] dbj_BAD44215.1_ 1-aminocyclopropane-1-carboxylate oxidase - like protein [Arabidopsis thaliana] ref_NP_200761.1_ ...	1.05650470949581	1.37474706736839
17.5.1	hormone metabolism.ethylene.synthesis-degradation	MICRO.13070.C1	E8 protein [Lycopersicon esculentum] sp_P10967_ACC3_LYCES 1-aminocyclopropane-1-carboxylate oxidase homolog (Protein E8) pir__S01642 ripening protein E8 - tomato	2.18993752774848	2.71171952661473
17.5.1	hormone metabolism.ethylene.synthesis-degradation	MICRO.17171.C1	putative wall-associated kinase 2 [Oryza sativa (japonica cultivar-group)] dbj_BAB40010.1_ putative wall-associated kinase 4 [Oryza sativa (japonica cultivar-group)]	1.63656658337097	1.60213574666441
17.5.1	hormone metabolism.ethylene.synthesis-degradation	MICRO.3323.C2	leucoanthocyanidin dioxygenase-like protein [Arabidopsis thaliana] gb_AAS49108.1_ At3g13610 [Arabidopsis thaliana] ref_NP_187970.1_ oxidoreductase, 2OG-Fe(II) oxygenase family protein [Arabidopsis thaliana]	1.24749026782943	1.25173865813583
17.5.1	hormone metabolism.ethylene.synthesis-degradation	MICRO.7256.C2	E8 protein homolog [Lycopersicon esculentum] pir__T06406 ripening protein E8 homolog - tomato	2.00244770597013	1.63352596615733
17.5.1	hormone metabolism.ethylene.synthesis-degradation	MICRO.9751.C1	unknown [Prunus armeniaca]	1.844193642283	2.00963336228459
17.5.1.1	hormone metabolism.ethylene.synthesis-degradation.1-aminocyclopropane-1-carboxylate synthase	STMJH65TV	1-amino-cyclopropane-1-carboxylate synthase [Lycopersicon esculentum]	0.4840322919735	-1.2522975259178
17.5.1.1	hormone metabolism.ethylene.synthesis-degradation.1-aminocyclopropane-1-carboxylate synthase	cPRO6I20TH	ACC synthase [Solanum tuberosum]	-2.01143693695689	-0.277950997875786
17.5.1.2	hormone metabolism.ethylene.synthesis-degradation.1-aminocyclopropane-1-carboxylate oxidase	bf_arrayxxx_0008a01.t7m.scf	1-aminocyclopropane-1-carboxylate oxidase [Solanum tuberosum]	-2.05835440756611	-1.19009179835807
17.5.1.2	hormone metabolism.ethylene.synthesis-degradation.1-aminocyclopropane-1-carboxylate oxidase	BPLI16E1TH	1-aminocyclopropane-1-carboxylate oxidase [Lycopersicon esculentum] sp_P07920_ACC2_LYCES 1-aminocyclopropane-1-carboxylate oxidase 2 (ACC oxidase 2) (Ethylene-forming enzyme) (EFE) (Protein GTOMA) pir__S00519 ethylene-forming enzyme - tomato	-1.65480231468632	-1.49589895110576
17.5.1.2	hormone metabolism.ethylene.synthesis-degradation.1-aminocyclopropane-1-carboxylate oxidase	MICRO.2939.C2	1-aminocyclopropane-1-carboxylate oxidase [Solanum tuberosum]	-2.21856287210974	-1.18251986187196
17.5.1.2	hormone metabolism.ethylene.synthesis-degradation.1-aminocyclopropane-1-carboxylate oxidase	MICRO.2939.C3	1-aminocyclopropane-1-carboxylate oxidase [Solanum tuberosum]	-2.40961890569698	-1.29959772882031
17.5.1.2	hormone metabolism.ethylene.synthesis-degradation.1-aminocyclopropane-1-carboxylate oxidase	MICRO.5523.C6	1-aminocyclopropane-1-carboxylate oxidase [Hevea brasiliensis]	-1.58678299593265	-1.78858813479246
17.5.1.2	hormone metabolism.ethylene.synthesis-degradation.1-aminocyclopropane-1-carboxylate oxidase	bf_stolxxxx_0017h02.t7m.scf	1-aminocyclopropane-1-carboxylate oxidase 3 (ACC oxidase 3) (Ethylene-forming enzyme) (EFE) pir__S42561 1-aminocyclopropane-1-carboxylate oxidase - garden petunia gb_AAA33697.1_ 1-aminocyclopropane-1-carboxylate oxidase	-0.813409496464059	-1.32034148159852
17.5.1.2	hormone metabolism.ethylene.synthesis-degradation.1-aminocyclopropane-1-carboxylate oxidase	MICRO.5523.C2	1-aminocyclopropane-1-carboxylate oxidase [Solanum tuberosum]	-1.29426481142389	-0.895981789906635
17.5.1.2	hormone metabolism.ethylene.synthesis-degradation.1-aminocyclopropane-1-carboxylate oxidase	bf_cswbxxxx_0027a10.t3m.scf	No Hits Found	1.78708652902102	-0.0218271969963837
17.5.1.2	hormone metabolism.ethylene.synthesis-degradation.1-aminocyclopropane-1-carboxylate oxidase	MICRO.2957.C1	OSJNBa0063C18.20 [Oryza sativa (japonica cultivar-group)] emb_CAE05979.2_ OSJNBa0063C18.20 [Oryza sativa (japonica cultivar-group)] emb_CAD41905.2_ OSJNBa0033G05.6 [Oryza sativa (japonica cultivar-group)]	1.41188074990591	0.0283075345181096
17.5.1.2	hormone metabolism.ethylene.synthesis-degradation.1-aminocyclopropane-1-carboxylate oxidase	MICRO.2957.C2	OSJNBa0063C18.20 [Oryza sativa (japonica cultivar-group)] emb_CAE05979.2_ OSJNBa0063C18.20 [Oryza sativa (japonica cultivar-group)] emb_CAD41905.2_ OSJNBa0033G05.6 [Oryza sativa (japonica cultivar-group)]	1.31796442897339	0.134108905523526
17.5.1.2	hormone metabolism.ethylene.synthesis-degradation.1-aminocyclopropane-1-carboxylate oxidase	BF_CSCHXXXX_0022A08.T3M.SCF	No Hits Found	2.89689264534975	1.02746616735197
17.5.2	hormone metabolism.ethylene.signal transduction	MICRO.12256.C2	Pti4 [Lycopersicon esculentum] pir__T07686 transcription factor Pti4 - tomato (fragment)	-1.00709065604378	-1.73422227290247
17.5.2	hormone metabolism.ethylene.signal transduction	MICRO.12438.C1	ethylene response factor 4 [Lycopersicon esculentum]	-1.55962037079199	-1.09705497252978
17.5.2	hormone metabolism.ethylene.signal transduction	MICRO.12846.C1	hypothetical protein AT3G50120 [Arabidopsis thaliana]	-1.15906985958071	-1.22548422222392
17.5.2	hormone metabolism.ethylene.signal transduction	MICRO.773.C1	No Hits Found	-2.01375603321725	-1.04416681620357
17.5.2	hormone metabolism.ethylene.signal transduction	STMEY54TV	hypothetical protein AT3G50120 [Arabidopsis thaliana]	-1.07001903229601	-1.23701530909711
17.5.2	hormone metabolism.ethylene.signal transduction	MICRO.12256.C1	Pti4 [Lycopersicon esculentum] pir__T07686 transcription factor Pti4 - tomato (fragment)	-0.55563442294047	-1.5959501136267
17.5.2	hormone metabolism.ethylene.signal transduction	bf_arrayxxx_0067e02.t3m.scf	ethylene response factor 1 [Lycopersicon esculentum]	-2.35266395636158	-0.0212633552179069
17.5.2	hormone metabolism.ethylene.signal transduction	bf_ivrootxx_0006e10.t3m.scf	ethylene response factor 5 [Lycopersicon esculentum]	-1.48697232087472	-0.0575008660499448
17.5.2	hormone metabolism.ethylene.signal transduction	bf_lbchxxxx_0057e05.t3m.scf	AT5g25190/F21J6_103 [Arabidopsis thaliana] gb_AAK74017.1_ AT5g25190/F21J6_103 [Arabidopsis thaliana] ref_NP_197901.1_ ethylene-responsive element-binding protein, putative [Arabidopsis thaliana]	-1.61687695742942	-0.439634237913266
17.5.2	hormone metabolism.ethylene.signal transduction	bf_mxlfxxxx_0044h01.t3m.scf	ethylene response factor 1 [Lycopersicon esculentum]	-2.30179119423461	-0.0470244855940543
17.5.2	hormone metabolism.ethylene.signal transduction	MICRO.11438.C1	Avr9/Cf-9 rapidly elicited protein 1 [Nicotiana tabacum]	-2.06239882516669	0.49428951483473
17.5.2	hormone metabolism.ethylene.signal transduction	MICRO.11632.C1	No Hits Found	-1.19500297668698	0.421295269443011
17.5.2	hormone metabolism.ethylene.signal transduction	MICRO.17877.C1	Nicotiana EREBP-3-like protein [Arabidopsis thaliana] emb_CAE45639.1_ putative ethylene responsive element binding protein [Arabidopsis thaliana] ref_NP_188964.2_ ethylene-responsive factor, putative [Arabidopsis thaliana]	-1.91425444030705	-0.157369393443823
17.5.2	hormone metabolism.ethylene.signal transduction	MICRO.17971.C1	unknown protein [Arabidopsis thaliana] gb_AAL07048.1_ unknown protein [Arabidopsis thaliana] gb_AAC31831.2_ expressed protein [Arabidopsis thaliana] ref_NP_566032.1_ expressed protein [Arabidopsis thaliana]	-1.19293229716046	0.602610581810136
17.5.2	hormone metabolism.ethylene.signal transduction	MICRO.3330.C1	ripening regulated protein DDTFR10/A [Lycopersicon esculentum]	-2.16067359002932	-0.366419900830481
17.5.2	hormone metabolism.ethylene.signal transduction	MICRO.773.C2	ethylene response factor 5 [Lycopersicon esculentum]	-2.59339244972565	0.446440466518555
17.5.2	hormone metabolism.ethylene.signal transduction	MICRO.773.C3	ethylene response factor 5 [Lycopersicon esculentum]	-2.18491817623974	-0.368547669164833
17.5.2	hormone metabolism.ethylene.signal transduction	MICRO.773.C4	ethylene response factor 5 [Lycopersicon esculentum]	-1.05702197896781	-0.329906090141183
17.5.2	hormone metabolism.ethylene.signal transduction	MICRO.773.C8	ethylene response factor 5 [Lycopersicon esculentum]	-2.059650401831	-0.455763629717543
17.5.2	hormone metabolism.ethylene.signal transduction	MICRO.773.C9	ethylene response factor 5 [Lycopersicon esculentum]	-2.0066447205053	0.0019526648580257
17.5.2	hormone metabolism.ethylene.signal transduction	bf_ivrootxx_0010d04.t3m.scf	No Hits Found	1.27232642985025	1.27973888524807
17.5.2	hormone metabolism.ethylene.signal transduction	bf_mxlfxxxx_0036a11.t3m.scf	No Hits Found	1.70358632746184	1.34427019759772
17.5.3	hormone metabolism.ethylene.induced-regulated-responsive-activated	STDB001O08u.scf	No Hits Found	-1.97423569883544	-1.23232006883415
17.5.3	hormone metabolism.ethylene.induced-regulated-responsive-activated	MICRO.5497.C1	No Hits Found	-1.30985516130335	-0.880131268801495
17.5.3	hormone metabolism.ethylene.induced-regulated-responsive-activated	MICRO.16392.C1	ethylene-responsive transcriptional coactivator [Lycopersicon esculentum]	1.98931914958633	1.42331934976874
17.6.1.11	hormone metabolism.gibberelin.synthesis-degradation.GA20 oxidase	MICRO.10941.C1	putative oxidoreductase	-1.75914892118199	-0.746460989844273
17.6.1.11	hormone metabolism.gibberelin.synthesis-degradation.GA20 oxidase	MICRO.6496.C1	putative oxidoreductase	-1.26234306028503	-0.0981550727622613
17.6.1.11	hormone metabolism.gibberelin.synthesis-degradation.GA20 oxidase	MICRO.6496.C2	putative oxidoreductase	-1.36981907333164	-0.258545404764457
17.6.1.11	hormone metabolism.gibberelin.synthesis-degradation.GA20 oxidase	MICRO.6620.C1	Ga20 oxidase [Solanum tuberosum]	-2.87801812260267	0.5109715898038
17.6.1.13	hormone metabolism.gibberelin.synthesis-degradation.GA2 oxidase	MICRO.13776.C2	Gibberellin 2-beta-dioxygenase 2 (Gibberellin 2-beta-hydroxylase 2) (Gibberellin 2-oxidase 2) (GA 2-oxidase 2) gb_AAD45424.1_ gibberellin 2-oxidase-like protein [Pisum sativum]	0.178620823897645	-1.14470156612104
17.6.1.13	hormone metabolism.gibberelin.synthesis-degradation.GA2 oxidase	cSTB42I1TH	gibberellin 2-oxidase 1 [Nicotiana sylvestris]	2.19395105217811	-0.124512808440962
17.6.1.13	hormone metabolism.gibberelin.synthesis-degradation.GA2 oxidase	MICRO.7232.C1	gibberellin 2-oxidase 1 [Nicotiana tabacum]	4.16681382270124	2.54481268541625
17.6.1.2	hormone metabolism.gibberelin.synthesis-degradation.ent-kaurene synthase	SDBN004J16u.scf	ent-kaurene synthase-like protein 1 [Hordeum vulgare subsp. vulgare]	1.01363836417374	0.50571007598661
17.6.1.3	hormone metabolism.gibberelin.synthesis-degradation.ent-kaurene oxidase	MICRO.10720.C2	ent-kaurene oxidase [Prunus persica]	1.01072347109686	0.496520750055964
17.6.1.3	hormone metabolism.gibberelin.synthesis-degradation.ent-kaurene oxidase	MICRO.2633.C1	ent-kaurene oxidase CYP701A5 [Stevia rebaudiana]	1.28687801472271	0.697564835280417
17.6.2	hormone metabolism.gibberelin.signal transduction	POADV60TV	unnamed protein product [Arabidopsis thaliana] ref_NP_197744.1_ expressed protein [Arabidopsis thaliana]	-1.21890891983691	-0.0560267818645244
17.6.2	hormone metabolism.gibberelin.signal transduction	ACDA00999D03.T3m.scf	No Hits Found	0.225660425857205	1.05191493690435
17.6.2	hormone metabolism.gibberelin.signal transduction	MICRO.2042.C2	No Hits Found	0.32319718180764	1.03600132088265
17.6.2	hormone metabolism.gibberelin.signal transduction	MICRO.7264.C1	putative protein [Arabidopsis thaliana] pir__T48090 hypothetical protein T20O10.110 - Arabidopsis thaliana ref_NP_191860.1_ expressed protein [Arabidopsis thaliana]	0.309548647124466	1.018352197596
17.6.3	hormone metabolism.gibberelin.induced-regulated-responsive-activated	bf_mxflxxxx_0037f09.t3m.scf	Gip1-like protein [Petunia x hybrida]	-1.72885833473576	-1.88785866732118
17.6.3	hormone metabolism.gibberelin.induced-regulated-responsive-activated	MICRO.11045.C1	gast1 [Lycopersicon esculentum] sp_P27057_GST1_LYCES GAST1 protein precursor pir__S22151 gibberellin-regulated protein GAST1 - tomato	-3.58539383370667	-2.55273083037092
17.6.3	hormone metabolism.gibberelin.induced-regulated-responsive-activated	MICRO.11045.C2	gast1 [Lycopersicon esculentum] sp_P27057_GST1_LYCES GAST1 protein precursor pir__S22151 gibberellin-regulated protein GAST1 - tomato	-8.56164212813029	-7.79292427722792
17.6.3	hormone metabolism.gibberelin.induced-regulated-responsive-activated	MICRO.16137.C1	No Hits Found	-2.52123963966266	-2.01015919589163
17.6.3	hormone metabolism.gibberelin.induced-regulated-responsive-activated	MICRO.16427.C1	No Hits Found	-1.66874647093821	-1.62693917351797
17.6.3	hormone metabolism.gibberelin.induced-regulated-responsive-activated	MICRO.63.C4	Gip1-like protein [Petunia x hybrida]	-5.33238014604589	-3.49494678008157
17.6.3	hormone metabolism.gibberelin.induced-regulated-responsive-activated	MICRO.9855.C1	GASA5-like protein [Picea mariana] gb_AAC32170.1_ GASA5-like protein [Picea mariana]	-1.40839507917751	-1.51483007982898
17.6.3	hormone metabolism.gibberelin.induced-regulated-responsive-activated	MICRO.15301.C1	LTCOR11 [Lavatera thuringiaca]	-0.541187191409566	-1.10597467739145
17.6.3	hormone metabolism.gibberelin.induced-regulated-responsive-activated	MICRO.7594.C1	snakin2 [Solanum tuberosum]	-0.33610138702209	-2.30985996955389
17.6.3	hormone metabolism.gibberelin.induced-regulated-responsive-activated	bf_stolxxxx_0056c02.t3m.scf	cytosolic Cu,Zn superoxide dismutase [Lycopersicon esculentum] pir__S55402 superoxide dismutase (EC 1.15.1.1) (Cu-Zn), cytosolic - tomato sp_Q43779_SOD2_LYCES Superoxide dismutase [Cu-Zn] 2	1.56214809613408	-0.312155746472609
17.6.3	hormone metabolism.gibberelin.induced-regulated-responsive-activated	MICRO.13238.C1	RSI-1 protein precursor (TR132) pir__S43910 gibberellin-regulated protein RSI-1 precursor - tomato gb_AAA20130.1_ RSI-1 protein gb_AAA20129.1_ RSI-1 protein	1.70184061807624	0.662703411173382
17.6.3	hormone metabolism.gibberelin.induced-regulated-responsive-activated	MICRO.5991.C1	unknown protein [Arabidopsis thaliana] gb_AAL07085.1_ unknown protein [Arabidopsis thaliana] ref_NP_563871.1_ leucine-rich repeat family protein [Arabidopsis thaliana]	0.81991837261042	1.10139038474281
17.7.1.1	hormone metabolism.jasmonate.synthesis-degradation.lipases	MICRO.4160.C2	putative lipase [Oryza sativa (japonica cultivar-group)] gb_AAU44111.1_ putative lipase [Oryza sativa (japonica cultivar-group)] gb_AAT69581.1_ putative lipase [Oryza sativa (japonica cultivar-group)]	-3.29988522592257	0.792969690585313
17.7.1.2	hormone metabolism.jasmonate.synthesis-degradation.lipoxygenase	MICRO.4514.C1	13-lipoxygenase [Solanum tuberosum] pir__T07062 probable lipoxygenase (EC 1.13.11.12) (clone H1) - potato	-3.52312765548977	-1.76109825379335
17.7.1.2	hormone metabolism.jasmonate.synthesis-degradation.lipoxygenase	MICRO.9093.C1	lipoxygenase [Solanum tuberosum] pir__T07101 lipoxygenase (EC 1.13.11.12) - potato	-1.08425679896407	-1.48248180138135
17.7.1.2	hormone metabolism.jasmonate.synthesis-degradation.lipoxygenase	POACX78TP	lipoxygenase [Solanum tuberosum] pir__T07101 lipoxygenase (EC 1.13.11.12) - potato	-1.0630266438463	-1.49191068564473
17.7.1.2	hormone metabolism.jasmonate.synthesis-degradation.lipoxygenase	MICRO.4514.C2	13-lipoxygenase [Solanum tuberosum] pir__T07062 probable lipoxygenase (EC 1.13.11.12) (clone H1) - potato	-1.12907500919071	-0.699446496810139
17.7.1.3	hormone metabolism.jasmonate.synthesis-degradation.allene oxidase synthase	MICRO.5467.C1	allene oxide synthase [Solanum tuberosum]	-2.41742722421179	-1.51899292646758
17.7.1.4	hormone metabolism.jasmonate.synthesis-degradation.allene oxidase cyclase	MICRO.2858.C2	allene oxide cyclase [Solanum tuberosum]	-2.72782812838679	-2.01472301429
17.7.1.5	hormone metabolism.jasmonate.synthesis-degradation.12-oxophytodienoate reductase 3	MICRO.10473.C2	Chain B, Crystal Structure Of 12-Oxophytodienoate Reductase 1 From Tomato pdb_1ICS_A Chain A, Crystal Structure Of 12-Oxophytodienoate Reductase 1 From Tomato pdb_1ICQ_B Chain B, Crystal Structure Of 12-Oxophytodienoate Reductase 1 From Tomato ...	-1.85507071014928	0.635459566794857
17.7.1.5	hormone metabolism.jasmonate.synthesis-degradation.12-oxophytodienoate reductase 3	MICRO.4800.C1	probable 12-oxophytodienoate reductase (EC 1.3.1.42) CPRD8, drought-inducible - cowpea dbj_BAA12160.1_ CPRD8 protein [Vigna unguiculata]	-1.27790410573645	0.501128889106441
17.7.1.5	hormone metabolism.jasmonate.synthesis-degradation.12-oxophytodienoate reductase 3	BF_LBCHXXXX_0053E03_T3M.SCF	12-oxophytodienoate reductase [Lycopersicon esculentum]	-1.21335687395525	1.01642431120426
17.7.1.5	hormone metabolism.jasmonate.synthesis-degradation.12-oxophytodienoate reductase 3	MICRO.10473.C1	12-oxophytodienoate reductase [Lycopersicon esculentum]	-1.70666529264374	1.01788800358278
17.7.2	hormone metabolism.jasmonate.signal transduction	054D06AF.esd	No Hits Found	-2.46246170868293	-2.2094611959861
17.7.2	hormone metabolism.jasmonate.signal transduction	BPLI14N19TH	No Hits Found	-2.35936180822295	-2.00037258096528
17.7.2	hormone metabolism.jasmonate.signal transduction	MICRO.12081.C1	PnFL-2 [Ipomoea nil]	-1.53868529460973	-3.18357775459829
17.7.2	hormone metabolism.jasmonate.signal transduction	MICRO.760.C1	hypothetical protein [Solanum tuberosum]	-2.18201094210217	-2.23545452315857
17.7.2	hormone metabolism.jasmonate.signal transduction	MICRO.10988.C3	unknown protein [Arabidopsis thaliana] gb_AAM10195.1_ unknown protein [Arabidopsis thaliana] gb_AAL87391.1_ At1g19180/T29M8_5 [Arabidopsis thaliana] gb_AAL38322.1_ unknown protein [Arabidopsis thaliana] gb_AAK63998.1_ At1g19180/T29M8_5 [Arabidopsis ...	-0.592542443758926	-1.67993017562336
17.7.2	hormone metabolism.jasmonate.signal transduction	MICRO.27.C1	PnFL-2 [Ipomoea nil]	-0.284698895331266	-2.57305009880804
17.8.1.1.7	hormone metabolism.salicylic acid.synthesis-degradation.synthesis.methyl-SA methylesterase	MICRO.4827.C1	S-adenosyl-L-methionine:salicylic acid carboxyl methyltransferase [Atropa belladonna]	-1.2985316005745	-0.301322261936702
17.8.3	hormone metabolism.salicylic acid.induced-regulated-responsive-activated	MICRO.15108.C1	expressed protein [Arabidopsis thaliana] gb_AAL31248.1_ At2g27080/T20P8.13 [Arabidopsis thaliana] gb_AAK96484.1_ At2g27080/T20P8.13 [Arabidopsis thaliana] gb_AAK43910.1_ Unknown protein [Arabidopsis thaliana] pir__E84668 hypothetical protein ...	0.329269262870062	-1.10317935795829
17.8.3	hormone metabolism.salicylic acid.induced-regulated-responsive-activated	MICRO.1126.C1	harpin-induced protein-related / HIN1-related / harpin-responsive protein-related [Arabidopsis thaliana]	1.30833123283096	0.533890026579211
18	Co-factor and vitamine metabolism	MICRO.3864.C1	A37 protein	1.04413361139197	0.0447684730815308
18	Co-factor and vitamine metabolism	MICRO.1011.C1	putative pyridoxamine 5-phosphate oxidase [Oryza sativa (japonica cultivar-group)] gb_AAP53435.1_ putative pyridoxamine 5-phosphate oxidase [Oryza sativa (japonica cultivar-group)] gb_AAM08545.1_ Putative pyridoxamine 5-phosphate oxidase [Oryza sativa]	1.70589800814553	1.63934137734476
18.1	Co-factor and vitamine metabolism.molybdenum cofactor	MICRO.6590.C1	molybdenum cofactor sulfurase protein -like [Oryza sativa (japonica cultivar-group)] dbj_BAD45965.1_ molybdenum cofactor sulfurase protein -like [Oryza sativa (japonica cultivar-group)]	1.60661836255145	0.920711736205549
18.1	Co-factor and vitamine metabolism.molybdenum cofactor	MICRO.6149.C1	Cnx3 [Arabidopsis thaliana] ref_NP_171636.1_ molybdopterin biosynthesis CNX3 protein / molybdenum cofactor biosynthesis enzyme CNX3 (CNX3) [Arabidopsis thaliana] pir__T46961 molybdenum cofactor biosynthesis protein cnx3 [validated] - Arabidopsis ...	1.04306615027944	1.05622976941018
18.2	Co-factor and vitamine metabolism.thiamine	MICRO.13264.C1	branched chain alpha-keto acid dehydrogenase E1-alpha subunit [Lycopersicon esculentum] pir__T06589 3-methyl-2-oxobutanoate dehydrogenase (lipoamide) (EC 1.2.4.4) E1-alpha chain precursor, mitochondrial - tomato	-0.427750263799068	-1.93923447966092
18.2	Co-factor and vitamine metabolism.thiamine	STMGW55TV	branched chain alpha-keto acid dehydrogenase E1-alpha subunit [Lycopersicon esculentum] pir__T06589 3-methyl-2-oxobutanoate dehydrogenase (lipoamide) (EC 1.2.4.4) E1-alpha chain precursor, mitochondrial - tomato	-0.0103906552103865	-2.20139286812324
18.2	Co-factor and vitamine metabolism.thiamine	bf_stolxxxx_0051f02.t7m.scf	putative chloroplast thiazole biosynthetic protein [Nicotiana tabacum]	-3.65120296248729	0.425401447275195
18.2	Co-factor and vitamine metabolism.thiamine	MICRO.4753.C2	putative chloroplast thiazole biosynthetic protein [Nicotiana tabacum]	-2.87364113946416	0.433012055557404
18.2	Co-factor and vitamine metabolism.thiamine	MICRO.6448.C1	putative thiamin biosynthesis protein [Arabidopsis thaliana] gb_AAM12988.1_ putative thiamin biosynthesis protein [Arabidopsis thaliana] gb_AAC35232.1_ putative thiamin biosynthesis protein [Arabidopsis thaliana] pir__F84698 probable thiamin ...	-1.62460147837674	-0.0160702215461104
18.2	Co-factor and vitamine metabolism.thiamine	MICRO.6448.C2	No Hits Found	-1.29572105240588	-0.0548933209396445
18.2	Co-factor and vitamine metabolism.thiamine	MICRO.11573.C1	branched chain alpha-keto acid dehydrogenase E1-alpha subunit [Lycopersicon esculentum] pir__T06589 3-methyl-2-oxobutanoate dehydrogenase (lipoamide) (EC 1.2.4.4) E1-alpha chain precursor, mitochondrial - tomato	4.21081711622888	0.0762032867133282
18.2	Co-factor and vitamine metabolism.thiamine	MICRO.7137.C1	branched-chain alpha keto-acid dehydrogenase, putative [Arabidopsis thaliana] gb_AAM20466.1_ branched-chain alpha keto-acid dehydrogenase, putative [Arabidopsis thaliana] ref_NP_173562.1_ 2-oxoisovalerate dehydrogenase, putative / ...	4.12944199178051	0.565516218831865
18.3	Co-factor and vitamine metabolism.riboflavin	cSTA4E10TH	B1131G08.3 [Oryza sativa (japonica cultivar-group)] dbj_BAB90223.1_ B1131G08.3 [Oryza sativa (japonica cultivar-group)]	-3.13547472528561	-0.730187643001321
18.3.1	Co-factor and vitamine metabolism.riboflavin.GTP cyclohydrolase II	MICRO.11836.C1	GTP cyclohydrolase II / 3,4-dihydroxy-2-butanone-4-phosphate synthase [Lycopersicon esculentum] pir__T06410 GTP cyclohydrolase II (EC 3.5.4.25) / 3, 4-dihydroxy-2-butanone 4-phosphate synthase (EC 5.4.99.-) ribA - tomato	-0.848445874584987	-2.17429144666068
18.3.1	Co-factor and vitamine metabolism.riboflavin.GTP cyclohydrolase II	MICRO.11836.C2	GTP cyclohydrolase II / 3,4-dihydroxy-2-butanone-4-phosphate synthase [Lycopersicon esculentum] pir__T06410 GTP cyclohydrolase II (EC 3.5.4.25) / 3, 4-dihydroxy-2-butanone 4-phosphate synthase (EC 5.4.99.-) ribA - tomato	-0.813796665967146	-2.52495377556757
18.3.1	Co-factor and vitamine metabolism.riboflavin.GTP cyclohydrolase II	MICRO.1473.C1	GTP cyclohydrolase II / 3,4-dihydroxy-2-butanone-4-phosphate synthase [Lycopersicon esculentum] pir__T06410 GTP cyclohydrolase II (EC 3.5.4.25) / 3, 4-dihydroxy-2-butanone 4-phosphate synthase (EC 5.4.99.-) ribA - tomato	-0.793795890047384	-1.97994897200048
18.4.5	Co-factor and vitamine metabolism.pantothenate.pantothenate kinase (PANK)	MICRO.10287.C1	unknown protein [Oryza sativa (japonica cultivar-group)] ref_XP_506938.1_ PREDICTED OJ1191_G08.14 gene product [Oryza sativa (japonica cultivar-group)] dbj_BAD09167.1_ unknown protein [Oryza sativa (japonica cultivar-group)]	-1.21720470277545	-1.93298351524016
18.4.5	Co-factor and vitamine metabolism.pantothenate.pantothenate kinase (PANK)	MICRO.2787.C1	eukaryotic pantothenate kinase family protein [Arabidopsis thaliana]	0.0372063114574068	-1.08876931091834
18.6.1	Co-factor and vitamine metabolism.biotin.biotin synthase	MICRO.1392.C1	putative biotin synthase (Bio B) [Arabidopsis thaliana]	1.15994679438162	0.4403594640977
18.7	Co-factor and vitamine metabolism.iron-sulphur clusters	MICRO.15921.C1	putative HesB-like protein [Arabidopsis thaliana]	0.952039937306637	1.06731340214319
18.8.1	Co-factor and vitamine metabolism.ubiquinone.hexaprenyldihydroxybenzoate methyltransferase	cSTA41A18TH	No Hits Found	1.0026988940739	0.784907119997178
18.8.1	Co-factor and vitamine metabolism.ubiquinone.hexaprenyldihydroxybenzoate methyltransferase	STMED22TV	putative dihydroxypolyprenylbenzoate methyltransferase [Oryza sativa (japonica cultivar-group)] dbj_BAD69070.1_ putative dihydroxypolyprenylbenzoate methyltransferase [Oryza sativa (japonica cultivar-group)] dbj_BAD69334.1_ putative ...	1.59289790013104	0.990833034333892
19.10	tetrapyrrole synthesis.magnesium chelatase	BPLI9K8TH	Mg protoporphyrin IX chelatase [Nicotiana tabacum] pir__T01789 protoporphyrin IX magnesium chelatase (EC 4.99.1.-) - common tobacco	-1.31219109754179	-0.426133624214566
19.10	tetrapyrrole synthesis.magnesium chelatase	MICRO.17401.C1	Mg protoporphyrin IX chelatase [Nicotiana tabacum] pir__T01789 protoporphyrin IX magnesium chelatase (EC 4.99.1.-) - common tobacco	-1.15673779985885	-0.514408518345538
19.10	tetrapyrrole synthesis.magnesium chelatase	MICRO.4431.C1	Mg protoporphyrin IX chelatase [Nicotiana tabacum] pir__T01789 protoporphyrin IX magnesium chelatase (EC 4.99.1.-) - common tobacco	-1.11145448760482	0.00960756175263811
19.11	tetrapyrrole synthesis.magnesium protoporphyrin IX methyltransferase	POCCU84TV	S-adenosyl-L-methionine Mg-protoporphyrin IX methyltranserase [Nicotiana tabacum]	-1.00292833434795	0.150822630285184
19.13	tetrapyrrole synthesis.divinyl chlorophyllide-a 8-vinyl-reductase	MICRO.5537.C1	isoflavone reductase-related [Arabidopsis thaliana]	-1.51202060630084	0.386742495908242
19.14	tetrapyrrole synthesis.protochlorophyllide reductase	MICRO.49.C5	NADPH:protochlorophyllide oxidoreductase [Nicotiana tabacum]	-5.133579219816	-3.15367773157039
19.14	tetrapyrrole synthesis.protochlorophyllide reductase	MICRO.49.C7	NADPH:protochlorophyllide oxidoreductase [Nicotiana tabacum]	-2.29570018915988	-2.26636013038787
19.14	tetrapyrrole synthesis.protochlorophyllide reductase	MICRO.49.C8	NADPH:protochlorophyllide oxidoreductase [Nicotiana tabacum]	-1.66803001958584	-1.71862637269008
19.14	tetrapyrrole synthesis.protochlorophyllide reductase	MICRO.1051.C1	NADPH:protochlorophyllide oxidoreductase [Nicotiana tabacum]	-1.56796296279853	-0.549725735071902
19.14	tetrapyrrole synthesis.protochlorophyllide reductase	MICRO.49.C6	NADPH:protochlorophyllide oxidoreductase [Nicotiana tabacum]	-1.04753044925286	-0.870259912207691
19.2	tetrapyrrole synthesis.glu-tRNA reductase	bf_arrayxxx_0015h03.t7m.scf	glutamyl-tRNA reductase (EC 1.2.1.-) - cucumber sp_P93111_HMA1_CUCSA Glutamyl-tRNA reductase 1, chloroplast precursor (GluTR) dbj_BAA08910.1_ glutamyl-tRNA reductase [Cucumis sativus]	-0.701068593401314	-1.16958609911785
19.2	tetrapyrrole synthesis.glu-tRNA reductase	MICRO.15084.C1	glutamyl-tRNA reductase (EC 1.2.1.-) - cucumber sp_P93111_HMA1_CUCSA Glutamyl-tRNA reductase 1, chloroplast precursor (GluTR) dbj_BAA08910.1_ glutamyl-tRNA reductase [Cucumis sativus]	-1.71717566864764	-0.51536022839764
19.2	tetrapyrrole synthesis.glu-tRNA reductase	MICRO.6303.C1	glutamyl-tRNA reductase (EC 1.2.1.-) - cucumber sp_P93111_HMA1_CUCSA Glutamyl-tRNA reductase 1, chloroplast precursor (GluTR) dbj_BAA08910.1_ glutamyl-tRNA reductase [Cucumis sativus]	-2.02048519932825	-0.710287267230575
19.30	tetrapyrrole synthesis.urogen III methylase	MICRO.8958.C1	At5g40850/MHK7_8 [Arabidopsis thaliana] dbj_BAB11347.1_ urophorphyrin III methylase [Arabidopsis thaliana] gb_AAL84983.1_ AT5g40850/MHK7_8 [Arabidopsis thaliana] gb_AAL58921.1_ AT5g40850/MHK7_8 [Arabidopsis thaliana] gb_AAL24201.1_ AT5g40850/MHK7_8 ...	-2.71576313469628	-0.361245987882771
19.8	tetrapyrrole synthesis.coproporphyrinogen III oxidase	STMHP95TV	oxygen-independent coproporphyrinogen-like protein [Arabidopsis thaliana] ref_NP_201134.1_ coproporphyrinogen oxidase-related [Arabidopsis thaliana]	0.716415266985205	1.30804574668908
19.9	tetrapyrrole synthesis.protoporphyrin IX oxidase	MICRO.14040.C1	protoporphyrinogen oxidase [Solanum tuberosum] pir__T07116 protoporphyrinogen oxidase (EC 1.3.3.4) IX, chloroplast - potato	-1.00755952578571	-0.812027904715093
19.99	tetrapyrrole synthesis.unspecified	MICRO.14695.C1	AtCLH2 [Arabidopsis thaliana] gb_AAF27046.1_ AtCLH2 [Arabidopsis thaliana] sp_Q9M7I7_CLH2_ARATH Chlorophyllase 2, chloroplast precursor (AtCLH2) (Chlorophyll-chlorophyllido hydrolase 2) (Chlase 2) ref_NP_199199.1_ chlorophyllase (CLH2) [Arabidopsis ...	-3.17744278967966	-1.90312209587085
19.99	tetrapyrrole synthesis.unspecified	MICRO.6304.C1	chlorophyllase 1 [Brassica oleracea]	-2.72983009524235	-3.11836015919994
19.99	tetrapyrrole synthesis.unspecified	BPLI6G8TH	putative ankyrin repeat containing protein [Solanum demissum]	-1.8817511443695	0.84940514137041
19.99	tetrapyrrole synthesis.unspecified	MICRO.13761.C1	unnamed protein product [Arabidopsis thaliana] ref_NP_198430.1_ hypothetical protein [Arabidopsis thaliana]	-2.53391916067821	0.958244258941798
19.99	tetrapyrrole synthesis.unspecified	MICRO.5345.C1	unnamed protein product [Oryza sativa (japonica cultivar-group)] dbj_BAA96188.1_ unnamed protein product [Oryza sativa (japonica cultivar-group)] dbj_BAA96146.1_ unnamed protein product [Oryza sativa (japonica cultivar-group)]	1.87602091400667	0.975561868198778
19.99	tetrapyrrole synthesis.unspecified	MICRO.5075.C1	AtCLH2 [Arabidopsis thaliana] gb_AAF27046.1_ AtCLH2 [Arabidopsis thaliana] sp_Q9M7I7_CLH2_ARATH Chlorophyllase 2, chloroplast precursor (AtCLH2) (Chlorophyll-chlorophyllido hydrolase 2) (Chlase 2) ref_NP_199199.1_ chlorophyllase (CLH2) [Arabidopsis ...	0.798775490796226	1.36630003585115
20	stress	MICRO.14695.C1	AtCLH2 [Arabidopsis thaliana] gb_AAF27046.1_ AtCLH2 [Arabidopsis thaliana] sp_Q9M7I7_CLH2_ARATH Chlorophyllase 2, chloroplast precursor (AtCLH2) (Chlorophyll-chlorophyllido hydrolase 2) (Chlase 2) ref_NP_199199.1_ chlorophyllase (CLH2) [Arabidopsis ...	-3.17744278967966	-1.90312209587085
20	stress	MICRO.6304.C1	chlorophyllase 1 [Brassica oleracea]	-2.72983009524235	-3.11836015919994
20	stress	BF_LBCHXXXX_0020B10_T3M.SCF	No Hits Found	-0.102331137341084	-1.29870083570898
20	stress	MICRO.3023.C1	unknown protein [Arabidopsis thaliana] gb_AAG41484.1_ unknown protein [Arabidopsis thaliana] emb_CAB88361.1_ hypothetical protein [Arabidopsis thaliana] gb_AAK32867.1_ AT3g53990/F5K20_290 [Arabidopsis thaliana] gb_AAL49942.1_ AT3g53990/F5K20_290 ...	-0.974460133005485	-1.62595157704572
20	stress	BPLI6G8TH	putative ankyrin repeat containing protein [Solanum demissum]	-1.8817511443695	0.84940514137041
20	stress	MICRO.13761.C1	unnamed protein product [Arabidopsis thaliana] ref_NP_198430.1_ hypothetical protein [Arabidopsis thaliana]	-2.53391916067821	0.958244258941798
20	stress	MICRO.3050.C2	unknown protein [Arabidopsis thaliana] gb_AAL36218.1_ unknown protein [Arabidopsis thaliana] gb_AAF78259.1_ Contains similarity to hypothetical protein F19B11.17 gi_4406763 from Arabidopsis thaliana BAC F19B11 gb_AC006836 pir__E96506 hypothetical ...	-1.14541731760712	0.0988793722276178
20	stress	bf_slmwxxxx_0010h09.t3m.scf	water stress-related protein	5.40167829716592	0.737926824553251
20	stress	MICRO.3023.C2	unknown protein [Arabidopsis thaliana] gb_AAG41484.1_ unknown protein [Arabidopsis thaliana] emb_CAB88361.1_ hypothetical protein [Arabidopsis thaliana] gb_AAK32867.1_ AT3g53990/F5K20_290 [Arabidopsis thaliana] gb_AAL49942.1_ AT3g53990/F5K20_290 ...	1.14513246275619	-0.758775052757882
20	stress	MICRO.6939.C3	No Hits Found	1.54640576861539	0.175879528889294
20	stress	MICRO.7901.C2	Em H5 protein [Triticum aestivum] pir__S43332 EmH5 protein - wheat sp_P42755_EM4_WHEAT Em protein H5	3.23397160720369	0.34011420954827
20	stress	MICRO.5075.C1	AtCLH2 [Arabidopsis thaliana] gb_AAF27046.1_ AtCLH2 [Arabidopsis thaliana] sp_Q9M7I7_CLH2_ARATH Chlorophyllase 2, chloroplast precursor (AtCLH2) (Chlorophyll-chlorophyllido hydrolase 2) (Chlase 2) ref_NP_199199.1_ chlorophyllase (CLH2) [Arabidopsis ...	0.798775490796226	1.36630003585115
20	stress	MICRO.15746.C1	unknown protein [Arabidopsis thaliana] ref_NP_850506.1_ universal stress protein (USP) family protein / early nodulin ENOD18 family protein [Arabidopsis thaliana]	4.9155124394842	3.25830364393743
20	stress	MICRO.5533.C2	B1100D10.31 [Oryza sativa (japonica cultivar-group)]	1.55515947947466	2.40305517368078
20	stress	MICRO.6939.C2	universal stress protein (USP) family protein [Arabidopsis thaliana]	3.74426676780455	1.67202619526231
20	stress	POCAV06TV	anti-bacterial protein [Solanum tuberosum]	1.68926597443021	2.43029113948995
20.1	stress.biotic	bf_mxlfxxxx_0018c10.t3m.scf	Sn-1 [Capsicum annuum] pir__S65081 wound-induced protein Sn-1, vacuolar membrane - pepper	-1.80661940577051	-1.07899106138882
20.1	stress.biotic	bf_mxlfxxxx_0023c04.t3m.scf	Sn-2 [Capsicum annuum] pir__S65082 Sn-2 protein - pepper	-2.33686173292389	-1.06086546064308
20.1	stress.biotic	MICRO.13047.C1	hypothetical 16.5K protein - common tobacco gb_AAB23378.1_ orf [Nicotiana tabacum]	-1.95017024620487	-1.13505558584909
20.1	stress.biotic	MICRO.13203.C1	unknown [Arabidopsis thaliana] gb_AAC28773.1_ expressed protein [Arabidopsis thaliana] gb_AAL06802.1_ At2g38310/T19C21.20 [Arabidopsis thaliana] gb_AAK62641.1_ At2g38310/T19C21.20 [Arabidopsis thaliana] pir__T02514 hypothetical protein At2g38310 ...	-3.78613857195011	-2.88429324538397
20.1	stress.biotic	MICRO.13739.C1	unknown [Arabidopsis thaliana] gb_AAC28773.1_ expressed protein [Arabidopsis thaliana] gb_AAL06802.1_ At2g38310/T19C21.20 [Arabidopsis thaliana] gb_AAK62641.1_ At2g38310/T19C21.20 [Arabidopsis thaliana] pir__T02514 hypothetical protein At2g38310 ...	-1.91950582671936	-1.90565762240494
20.1	stress.biotic	MICRO.5993.C1	unknown [Arabidopsis thaliana] gb_AAC28773.1_ expressed protein [Arabidopsis thaliana] gb_AAL06802.1_ At2g38310/T19C21.20 [Arabidopsis thaliana] gb_AAK62641.1_ At2g38310/T19C21.20 [Arabidopsis thaliana] pir__T02514 hypothetical protein At2g38310 ...	-5.58181080526712	-4.0341334217139
20.1	stress.biotic	MICRO.636.C1	unnamed protein product [Arabidopsis thaliana] gb_AAO24544.1_ At5g53160 [Arabidopsis thaliana] ref_NP_200128.1_ expressed protein [Arabidopsis thaliana]	-2.33901668040672	-1.90197298754938
20.1	stress.biotic	MICRO.9326.C1	unknown protein [Arabidopsis thaliana] sp_Q8GYN5_RIN4_ARATH RPM1-interacting protein 4 ref_NP_189143.2_ RPM1-interacting protein 4 (RIN4) [Arabidopsis thaliana]	-1.64338174675801	-1.64718343195615
20.1	stress.biotic	MICRO.14146.C1	unknown [Arabidopsis thaliana] gb_AAC28773.1_ expressed protein [Arabidopsis thaliana] gb_AAL06802.1_ At2g38310/T19C21.20 [Arabidopsis thaliana] gb_AAK62641.1_ At2g38310/T19C21.20 [Arabidopsis thaliana] pir__T02514 hypothetical protein At2g38310 ...	-0.896816913845345	-1.39974835946845
20.1	stress.biotic	SDBN002J03u.scf	NtPRp27 [Nicotiana tabacum]	-0.957664188361836	-1.26515137262999
20.1	stress.biotic	bf_arrayxxx_0016a09.t7m.scf	At3g44220 [Arabidopsis thaliana] gb_AAT41789.1_ At3g44220 [Arabidopsis thaliana] emb_CAB88990.1_ putative protein [Arabidopsis thaliana] pir__T49138 hypothetical protein T10D17.10 - Arabidopsis thaliana ref_NP_190008.1_ harpin-induced family protein ...	-1.50636842309263	-0.699816897054225
20.1	stress.biotic	bf_mxflxxxx_0059d08.t3m.scf	Sn-2 [Capsicum annuum] pir__S65082 Sn-2 protein - pepper	-1.34566930065926	0.247278627968317
20.1	stress.biotic	bf_mxlfxxxx_0069d04.t3m.scf	Sn-1 [Capsicum annuum] pir__S65081 wound-induced protein Sn-1, vacuolar membrane - pepper	-1.39911165382919	-0.532790385361863
20.1	stress.biotic	MICRO.12357.C1	unknown protein [Arabidopsis thaliana] gb_AAL32655.1_ Unknown protein [Arabidopsis thaliana]	-1.24666215655122	-0.607700706343875
20.1	stress.biotic	MICRO.13328.C1	No Hits Found	-3.83376441437751	-0.736807451589756
20.1	stress.biotic	MICRO.5871.C1	putative nitrate-induced protein [Oryza sativa (japonica cultivar-group)] gb_AAO37950.1_ putative nitrate-induced protein [Oryza sativa (japonica cultivar-group)]	-1.00928675470396	-0.893806712702332
20.1	stress.biotic	MICRO.6573.C1	major latex-like protein [Prunus persica]	-1.01086929485218	-0.530990601310283
20.1	stress.biotic	MICRO.9289.C1	At5g53730 [Arabidopsis thaliana] dbj_BAB09545.1_ unnamed protein product [Arabidopsis thaliana] ref_NP_200184.1_ harpin-induced family protein / HIN1 family protein / harpin-responsive family protein [Arabidopsis thaliana] gb_AAR92356.1_ At5g53730 ...	-1.84173867997577	-0.307518159823892
20.1	stress.biotic	TBSK04551FD03.t3m.scf	No Hits Found	-1.56561972430432	-0.848413888518269
20.1	stress.biotic	bf_ivrootxx_0051D07.t3m.scf	No Hits Found	1.03567862715656	0.0789950634277705
20.1	stress.biotic	MICRO.233.C19	unknown [Arabidopsis thaliana] gb_AAM14351.1_ unknown protein [Arabidopsis thaliana] gb_AAK93587.1_ unknown protein [Arabidopsis thaliana] ref_NP_566599.1_ expressed protein [Arabidopsis thaliana]	1.13607381779771	0.622912163671668
20.1	stress.biotic	MICRO.6605.C2	unknown protein [Arabidopsis thaliana] gb_AAK76723.1_ unknown protein [Arabidopsis thaliana] ref_NP_567636.1_ transmembrane protein-related (TOM1) [Arabidopsis thaliana] dbj_BAB12402.1_ putative transmembrane protein [Arabidopsis thaliana] ...	1.46390768976571	0.850073284677503
20.1	stress.biotic	SSBT001I14x.scf	unnamed protein product [Arabidopsis thaliana]	1.02174388742832	0.279090941131818
20.1	stress.biotic	SSBN002F09u.scf	pollen allergen-like protein [Arabidopsis thaliana]	-0.159975512887367	1.97279641494048
20.1	stress.biotic	MICRO.15700.C1	major latex-like protein [Prunus persica]	7.41341584684426	3.8403334627485
20.1.1	stress.biotic.respiratory burst	MICRO.13999.C1	whitefly-induced gp91-phox [Lycopersicon esculentum] gb_AAF73104.1_ whitefly-induced gp91-phox [Lycopersicon esculentum]	-1.648817223713	-1.22558312683161
20.1.1	stress.biotic.respiratory burst	MICRO.839.C3	whitefly-induced gp91-phox [Lycopersicon esculentum] gb_AAF73104.1_ whitefly-induced gp91-phox [Lycopersicon esculentum]	-1.71561375025321	-1.30981849523595
20.1.1	stress.biotic.respiratory burst	bf_mxlfxxxx_0058h03.t3m.scf	respiratory burst oxidase homolog [Nicotiana benthamiana]	-1.42666115302072	-0.606953179585574
20.1.2	stress.biotic.receptors	bf_ivrootxx_0019d12.t3m.scf	At5g49760 [Arabidopsis thaliana] dbj_BAC41801.1_ putative receptor protein kinase [Arabidopsis thaliana] ref_NP_199787.2_ leucine-rich repeat family protein / protein kinase family protein [Arabidopsis thaliana]	-1.65500198965464	-1.39183485953313
20.1.2	stress.biotic.receptors	MICRO.10440.C1	Cf-2.2 [Lycopersicon pimpinellifolium]	-1.82356112525115	-1.19142917519592
20.1.2	stress.biotic.receptors	MICRO.10517.C1	unknown [Arabidopsis thaliana]	-1.29930660300187	-1.59251072423274
20.1.2	stress.biotic.receptors	MICRO.11149.C1	At5g49760 [Arabidopsis thaliana] dbj_BAC41801.1_ putative receptor protein kinase [Arabidopsis thaliana] ref_NP_199787.2_ leucine-rich repeat family protein / protein kinase family protein [Arabidopsis thaliana]	-1.99477429666332	-1.27050859665244
20.1.2	stress.biotic.receptors	MICRO.13083.C1	HcrVf2 protein [Malus floribunda]	-1.7189233453791	-1.35476860135398
20.1.2	stress.biotic.receptors	MICRO.13594.C1	receptor protein kinase-like [Arabidopsis thaliana] ref_NP_199788.1_ leucine-rich repeat transmembrane protein kinase, putative [Arabidopsis thaliana]	-1.73194329263699	-1.57730609684023
20.1.2	stress.biotic.receptors	MICRO.15669.C1	receptor protein kinase-like protein [Arabidopsis thaliana]	-2.23500041637339	-1.72789989354408
20.1.2	stress.biotic.receptors	MICRO.16440.C1	putative receptor protein kinase [Arabidopsis thaliana] emb_CAC01799.1_ receptor protein kinase-like protein [Arabidopsis thaliana] gb_AAN86199.1_ putative receptor protein kinase [Arabidopsis thaliana] pir__T51383 receptor protein kinase-like ...	-3.54548773983562	-2.19478776498135
20.1.2	stress.biotic.receptors	MICRO.1978.C2	unnamed protein product [Arabidopsis thaliana] ref_NP_188563.1_ leucine-rich repeat family protein [Arabidopsis thaliana]	-2.7447057569768	-1.85704243189965
20.1.2	stress.biotic.receptors	MICRO.1978.C3	unnamed protein product [Arabidopsis thaliana] ref_NP_188563.1_ leucine-rich repeat family protein [Arabidopsis thaliana]	-3.65854938929011	-2.27595352537566
20.1.2	stress.biotic.receptors	MICRO.2519.C1	disease resistance protein-like [Arabidopsis thaliana] gb_AAM13082.1_ unknown protein [Arabidopsis thaliana] gb_AAO29978.1_ unknown protein [Arabidopsis thaliana] ref_NP_197731.1_ disease resistance family protein / LRR family protein [Arabidopsis ...	-1.07130902789309	-1.49070380216259
20.1.2	stress.biotic.receptors	MICRO.4172.C3	Hcr9-9E [Lycopersicon pimpinellifolium]	-1.80308898483393	-1.06233280508574
20.1.2	stress.biotic.receptors	MICRO.4463.C1	unnamed protein product [Arabidopsis thaliana] ref_NP_188563.1_ leucine-rich repeat family protein [Arabidopsis thaliana]	-3.06988512186015	-1.428581631865
20.1.2	stress.biotic.receptors	MICRO.4660.C1	putative disease resistance protein [Arabidopsis thaliana]	-1.62619152360661	-1.55926066196977
20.1.2	stress.biotic.receptors	MICRO.4697.C1	leucine rich repeat protein [Cicer arietinum]	-2.86653172688612	-4.37423786288622
20.1.2	stress.biotic.receptors	MICRO.5223.C1	unknown protein [Arabidopsis thaliana] ref_NP_178080.2_ leucine-rich repeat transmembrane protein kinase, putative [Arabidopsis thaliana]	-1.2416852799525	-1.01267409766096
20.1.2	stress.biotic.receptors	STMJC95TV	NL0E [Lycopersicon esculentum] pir__T17462 disease resistance E - tomato	-3.22540591528933	-1.34109922071641
20.1.2	stress.biotic.receptors	MICRO.11054.C1	resistance protein SlVe1 precursor [Solanum lycopersicoides] gb_AAP20228.1_ resistance protein SlVe1 precursor [Solanum lycopersicoides]	-0.445098863619052	-1.11550783071241
20.1.2	stress.biotic.receptors	SDBN002A08u.scf	NL0E [Lycopersicon esculentum] pir__T17462 disease resistance E - tomato	0.369479638912953	-1.23095783141644
20.1.2	stress.biotic.receptors	bf_acdaxxxx_0065b09.t3m.scf	receptor-like protein kinase [Arabidopsis thaliana]	-1.020318543764	0.0731921374012909
20.1.2	stress.biotic.receptors	bf_mxlfxxxx_0041d12.t3m.scf	Hcr2-5D [Lycopersicon esculentum] pir__T30553 disease resistance protein Hcr2-5D - tomato	-1.44086037835023	-0.641226067803626
20.1.2	stress.biotic.receptors	bf_suspxxxx_0052e01.t3m.scf	NL0D [Lycopersicon esculentum] pir__T17461 disease resistance protein D - tomato	-1.00910911525565	-0.857187878003298
20.1.2	stress.biotic.receptors	cSTB1M10TH	putative receptor kinase-like protein [Arabidopsis thaliana] gb_AAL49800.1_ putative receptor kinase homolog [Arabidopsis thaliana] ref_NP_194781.2_ leucine-rich repeat family protein / protein kinase family protein [Arabidopsis thaliana]	-1.5679068883215	-0.88283883840693
20.1.2	stress.biotic.receptors	cSTB41E7TH	unknown protein [Arabidopsis thaliana] ref_NP_178080.2_ leucine-rich repeat transmembrane protein kinase, putative [Arabidopsis thaliana]	-1.31965332098728	-0.675329827969696
20.1.2	stress.biotic.receptors	MICRO.11825.C1	somatic embryogenesis receptor-like kinase-like protein [Arabidopsis thaliana] emb_CAB38801.1_ somatic embryogenesis receptor-like kinase-like protein [Arabidopsis thaliana] pir__T05994 protein kinase homolog F17M5.190 - Arabidopsis thaliana	-1.2356081463075	-0.990384491158162
20.1.2	stress.biotic.receptors	MICRO.17908.C1	receptor-like protein kinase [Arabidopsis thaliana]	-1.17730791892214	-0.110247312288196
20.1.2	stress.biotic.receptors	MICRO.2322.C1	CLV1 receptor kinase like protein [Arabidopsis thaliana] emb_CAA18252.1_ CLV1 receptor kinase like protein [Arabidopsis thaliana] ref_NP_193760.1_ leucine-rich repeat transmembrane protein kinase, putative [Arabidopsis thaliana] pir__T05335 ...	-1.03177621732532	-0.597625369890098
20.1.2	stress.biotic.receptors	MICRO.3284.C3	monooxygenase [Solanum tuberosum]	-2.30957383023014	0.534518270881076
20.1.2	stress.biotic.receptors	MICRO.3600.C1	somatic embryogenesis receptor-like kinase 3 [Arabidopsis thaliana]	-1.00627340632161	-0.995102188741729
20.1.2	stress.biotic.receptors	MICRO.9468.C1	putative SERK2 protein [Oryza sativa (japonica cultivar-group)] dbj_BAD22198.1_ putative SERK2 protein [Oryza sativa (japonica cultivar-group)]	-1.10140169931477	-0.595287032486061
20.1.2	stress.biotic.receptors	bf_ivrootxx_0055c03.t3m.scf	receptor-like kinase [Arabidopsis thaliana]	2.00334911866176	0.0640637747039889
20.1.2	stress.biotic.receptors	cSTA20D19TH	EST gb_F14271 comes from this gene. [Arabidopsis thaliana] pir__D86284 F9L1.1 protein - Arabidopsis thaliana	1.33629742830659	0.0157101120552348
20.1.2	stress.biotic.receptors	MICRO.14074.C4	At1g15070/F9L1_1 [Arabidopsis thaliana] gb_AAL91256.1_ At1g15070/F9L1_1 [Arabidopsis thaliana] dbj_BAD43788.1_ unknown protein [Arabidopsis thaliana] ref_NP_172960.2_ expressed protein [Arabidopsis thaliana]	1.44455824160958	-0.0922914572236788
20.1.2	stress.biotic.receptors	MICRO.6715.C1	putative MYST1 [Oryza sativa (japonica cultivar-group)] dbj_BAD10227.1_ putative MYST1 [Oryza sativa (japonica cultivar-group)] dbj_BAD33010.1_ putative MYST1 [Oryza sativa (japonica cultivar-group)]	1.05741799304058	0.389118930639746
20.1.2	stress.biotic.receptors	MICRO.9530.C1	At2g21100 [Arabidopsis thaliana] gb_AAO64191.1_ putative disease resistance response protein/dirigent protein [Arabidopsis thaliana] ref_NP_850009.1_ disease resistance-responsive protein-related / dirigent protein-related [Arabidopsis thaliana]	1.15648522560802	0.810701630715696
20.1.2	stress.biotic.receptors	POCAX49TV	probable major intrinsic protein [imported] - Arabidopsis thaliana gb_AAG50720.1_ major intrinsic protein, putative [Arabidopsis thaliana]	1.08051684524558	0.668060622255958
20.1.2	stress.biotic.receptors	MICRO.10912.C1	leucine-rich repeat protein [Capsicum annuum]	-0.896221720790338	1.78143620029401
20.1.2	stress.biotic.receptors	MICRO.16756.C1	unknown protein [Arabidopsis thaliana] gb_AAO39937.1_ At1g58170 [Arabidopsis thaliana] gb_AAG50769.1_ dirigent protein, putative [Arabidopsis thaliana] gb_AAG50703.1_ hypothetical protein [Arabidopsis thaliana] pir__A96615 probable dirigent protein ...	-0.0878175376786796	1.79838566825948
20.1.2	stress.biotic.receptors	MICRO.17816.C1	putative brassinosteroid LRR receptor kinase prrotein [Oryza sativa (japonica cultivar-group)] dbj_BAD30371.1_ putative brassinosteroid LRR receptor kinase protein [Oryza sativa (japonica cultivar-group)] dbj_BAC07439.1_ putative brassinosteroid LRR ...	1.70890260181499	1.3316898714286
20.1.2.1	stress.biotic.receptors.CC-NBS-LRR	bf_arrayxxx_0047d07.t7m.scf	hero resistance protein 2 homologue [Lycopersicon esculentum]	-1.08486490419158	-1.10665643700594
20.1.2.1	stress.biotic.receptors.CC-NBS-LRR	bf_arrayxxx_0059a06.t7m.scf	At1g04520 [Arabidopsis thaliana] gb_AAS68113.1_ At1g04520 [Arabidopsis thaliana] ref_NP_171946.2_ 33 kDa secretory protein-related [Arabidopsis thaliana]	-2.76522685933112	-2.38746675897884
20.1.2.1	stress.biotic.receptors.CC-NBS-LRR	bf_arrayxxx_0083a10.t7m.scf	NBS-LRR protein [Solanum tuberosum] gb_AAF04603.1_ disease resistance protein Gpa2 [Solanum tuberosum]	-2.02737885980165	-1.87182914731214
20.1.2.1	stress.biotic.receptors.CC-NBS-LRR	bf_suspxxxx_0062e12.t3m.scf	NBS-LRR protein [Solanum acaule]	-1.52307953766504	-1.2482538026192
20.1.2.1	stress.biotic.receptors.CC-NBS-LRR	cSTE7D6TH	NBS/LRR resistance protein-like protein [Capsicum annuum]	-1.09930283568584	-1.22510730517147
20.1.2.1	stress.biotic.receptors.CC-NBS-LRR	STMEY39TV	CC-NB-LRR protein [Solanum tuberosum]	-1.28545309163069	-2.00299082465703
20.1.2.1	stress.biotic.receptors.CC-NBS-LRR	STMHW38TV	No Hits Found	-1.08685920130417	-1.19231721766545
20.1.2.1	stress.biotic.receptors.CC-NBS-LRR	020E06AF.esd	hypothetical protein [Nicotiana tabacum]	-0.484816744156674	-1.16117731146562
20.1.2.1	stress.biotic.receptors.CC-NBS-LRR	bf_ivrootxx_0044c04.t3m.scf	unnamed protein product [Arabidopsis thaliana] sp_Q9FKZ2_DR41_ARATH Probable disease resistance protein At5g66890 ref_NP_201490.1_ disease resistance protein (CC-NBS-LRR class), putative [Arabidopsis thaliana]	-0.86836625685058	-1.56253804434766
20.1.2.1	stress.biotic.receptors.CC-NBS-LRR	MICRO.13806.C1	disease resistance protein (CC-NBS-LRR class), putative [Arabidopsis thaliana]	0.629331890162609	-1.29078832721426
20.1.2.1	stress.biotic.receptors.CC-NBS-LRR	MICRO.13871.C1	hypothetical protein [Nicotiana tabacum]	-0.631529178758285	-1.01097556075102
20.1.2.1	stress.biotic.receptors.CC-NBS-LRR	MICRO.17292.C1	putative protein [Arabidopsis thaliana] emb_CAB38788.1_ putative protein [Arabidopsis thaliana] sp_Q9SZA7_DR29_ARATH Probable disease resistance protein At4g33300 pir__T05981 hypothetical protein F17M5.60 - Arabidopsis thaliana	0.858755281686234	-1.09901519354505
20.1.2.1	stress.biotic.receptors.CC-NBS-LRR	MICRO.1865.C3	NBS-LRR protein [Solanum acaule]	-0.94153520022108	-1.10882425508778
20.1.2.1	stress.biotic.receptors.CC-NBS-LRR	MICRO.2376.C1	putative disease resistance protein [Solanum tuberosum]	-0.0990142081950429	-1.01912573236449
20.1.2.1	stress.biotic.receptors.CC-NBS-LRR	MICRO.2650.C1	actin [Solanum tuberosum] pir__S20093 actin 101 - potato sp_P30173_ACTD_SOLTU ACTIN 101	-0.636939264456979	-1.41364270379879
20.1.2.1	stress.biotic.receptors.CC-NBS-LRR	MICRO.6146.C1	disease resistance protein-like [Arabidopsis thaliana] sp_Q9FKZ1_DR42_ARATH Probable disease resistance protein At5g66900 ref_NP_201491.1_ disease resistance protein (CC-NBS-LRR class), putative [Arabidopsis thaliana]	-0.835032995786147	-1.64060156877639
20.1.2.1	stress.biotic.receptors.CC-NBS-LRR	MICRO.6146.C2	unnamed protein product [Arabidopsis thaliana] sp_Q9FKZ2_DR41_ARATH Probable disease resistance protein At5g66890 ref_NP_201490.1_ disease resistance protein (CC-NBS-LRR class), putative [Arabidopsis thaliana]	-0.704541792108518	-1.43546935171911
20.1.2.1	stress.biotic.receptors.CC-NBS-LRR	MICRO.7882.C1	No Hits Found	-0.0708543270194166	-1.11422103988962
20.1.2.1	stress.biotic.receptors.CC-NBS-LRR	bf_acdaxxxx_0056f10.t3m.scf	disease resistance protein RPP13 variant [Arabidopsis thaliana]	-1.3271938288869	-0.38843139523452
20.1.2.1	stress.biotic.receptors.CC-NBS-LRR	bf_arrayxxx_0051b11.t7m.scf	disease resistance protein (CC-NBS-LRR class), putative / PRM1 homolog, putative [Arabidopsis thaliana]	-1.11982174700207	-0.615342464261873
20.1.2.1	stress.biotic.receptors.CC-NBS-LRR	bf_mxlfxxxx_0071f09.t3m.scf	RPP13-like protein [Arabidopsis arenosa]	-1.15462951718286	-0.344224981957039
20.1.2.1	stress.biotic.receptors.CC-NBS-LRR	cSTA36I11TH	No Hits Found	-1.48378822532417	-0.582705197785664
20.1.2.1	stress.biotic.receptors.CC-NBS-LRR	cSTB31G8TH	RPP13-like protein [Arabidopsis arenosa]	-1.36149161272114	-0.50045741592522
20.1.2.1	stress.biotic.receptors.CC-NBS-LRR	cSTB46D19TH	No Hits Found	-1.45701493264088	-0.528547737779656
20.1.2.1	stress.biotic.receptors.CC-NBS-LRR	MICRO.11833.C1	blight resistance protein RPI [Solanum bulbocastanum] gb_AAP86601.1_ putative disease resistant protein RGA2 [Solanum bulbocastanum] sp_Q7XBQ9_RGA2_SOLBU Disease resistance protein RGA2 (RGA2-blb) (Blight resistance protein RPI)	-1.31237153032359	-0.75328924154219
20.1.2.1	stress.biotic.receptors.CC-NBS-LRR	MICRO.16670.C1	resistance protein RPP8-like protein [Arabidopsis thaliana]	-1.43424714671396	-0.117838217170155
20.1.2.1	stress.biotic.receptors.CC-NBS-LRR	MICRO.2968.C2	resistance protein RGC2K [Lactuca serriola]	-1.72698149878756	-0.667094996654757
20.1.2.1	stress.biotic.receptors.CC-NBS-LRR	MICRO.3583.C1	putative disease resistance protein [Solanum tuberosum]	-1.01150569845492	-0.913885085418383
20.1.2.1	stress.biotic.receptors.CC-NBS-LRR	POAB159TF	plastidic aldolase NPALDP1 [Nicotiana paniculata]	-1.61156177926468	-0.675223180971788
20.1.2.1	stress.biotic.receptors.CC-NBS-LRR	SSBN002J13u.scf	No Hits Found	-1.41499685136021	-0.568659864120955
20.1.2.1	stress.biotic.receptors.CC-NBS-LRR	STMHK63TV	No Hits Found	-1.18569576731	-0.354627069107651
20.1.2.1	stress.biotic.receptors.CC-NBS-LRR	STMJK76TV	No Hits Found	-1.02254887358056	-0.106147919215431
20.1.2.1	stress.biotic.receptors.CC-NBS-LRR	TBSK02594FA02.t3m.scf	RPP13-like protein [Arabidopsis arenosa]	-1.54217480661071	-0.526780159996603
20.1.2.1	stress.biotic.receptors.CC-NBS-LRR	bf_mxflxxxx_0073g07.t3m.scf	putative polyprotein [Solanum tuberosum]	1.25670303491276	-0.229027538200291
20.1.2.1	stress.biotic.receptors.CC-NBS-LRR	MICRO.2716.C3	Prf [Lycopersicon esculentum]	1.05055620258606	0.369618285643429
20.1.2.1	stress.biotic.receptors.CC-NBS-LRR	MICRO.6076.C2	expressed protein [Oryza sativa (japonica cultivar-group)] gb_AAS07168.1_ expressed protein [Oryza sativa (japonica cultivar-group)]	1.00550342611588	-0.965413947439196
20.1.2.1	stress.biotic.receptors.CC-NBS-LRR	bf_arrayxxx_0042b09.t7m.scf	No Hits Found	0.400612840564136	1.00805213263396
20.1.2.1	stress.biotic.receptors.CC-NBS-LRR	MICRO.2716.C2	Prf [Lycopersicon pimpinellifolium]	0.874782074518451	1.01094401678868
20.1.2.1	stress.biotic.receptors.CC-NBS-LRR	MICRO.2939.C1	No Hits Found	-0.19961591109493	1.09815320514069
20.1.2.1	stress.biotic.receptors.CC-NBS-LRR	BF_LBCHXXXX_0035A12_T3M.SCF	No Hits Found	1.11723661409442	1.01060779008826
20.1.2.2	stress.biotic.receptors.TIR-NBS-LRR	bf_ivrootxx_0007c11.t3m.scf	No Hits Found	-1.32069386158255	-1.32552475468936
20.1.2.2	stress.biotic.receptors.TIR-NBS-LRR	MICRO.13365.C1	unknown protein [Arabidopsis thaliana] dbj_BAB09113.1_ unnamed protein product [Arabidopsis thaliana] gb_AAO63925.1_ unknown protein [Arabidopsis thaliana] ref_NP_200433.1_ expressed protein [Arabidopsis thaliana]	-1.78450207959091	-1.40775234822456
20.1.2.2	stress.biotic.receptors.TIR-NBS-LRR	MICRO.2840.C1	TMV resistance protein N pir__A54810 TMV resistance protein N - tobacco (Nicotiana glutinosa) gb_AAA50763.1_ N	-1.53419266501531	-1.14711572977854
20.1.2.2	stress.biotic.receptors.TIR-NBS-LRR	MICRO.2840.C2	N protein [Nicotiana tabacum]	-2.09266273469203	-1.61257401709357
20.1.2.2	stress.biotic.receptors.TIR-NBS-LRR	MICRO.4082.C5	disease resistance protein (TIR-NBS-LRR class), putative [Arabidopsis thaliana]	-1.23227002493297	-1.08961287047169
20.1.2.2	stress.biotic.receptors.TIR-NBS-LRR	MICRO.4082.C7	No Hits Found	-1.25550924843051	-1.6179140137256
20.1.2.2	stress.biotic.receptors.TIR-NBS-LRR	046E08AF.esd	resistance gene-like [Solanum tuberosum subsp. andigena]	-0.419891111506168	-1.36639071079297
20.1.2.2	stress.biotic.receptors.TIR-NBS-LRR	bf_mxlfxxxx_0071g12.t3m.scf	No Hits Found	-0.635460288925724	-1.73054532498205
20.1.2.2	stress.biotic.receptors.TIR-NBS-LRR	cPRO6E4TH	T7N9.23 [Arabidopsis thaliana]	-0.743227249152644	-1.0220086925324
20.1.2.2	stress.biotic.receptors.TIR-NBS-LRR	MICRO.18339.C1	No Hits Found	-0.58887398797842	-1.14859404427394
20.1.2.2	stress.biotic.receptors.TIR-NBS-LRR	MICRO.338.C3	TMV resistance protein N [Arabidopsis thaliana]	-0.235018699915759	-1.06499335508167
20.1.2.2	stress.biotic.receptors.TIR-NBS-LRR	MICRO.4082.C9	No Hits Found	0.0754604012555573	-1.05039534968625
20.1.2.2	stress.biotic.receptors.TIR-NBS-LRR	bf_suspxxxx_0023A08.t3m.scf	putative TIR-NBS type R protein 4 [Malus baccata]	-1.28455618129613	-0.505098242986639
20.1.2.2	stress.biotic.receptors.TIR-NBS-LRR	cSTB17N7TH	bacterial spot disease resistance protein 4 [Lycopersicon esculentum]	-1.12855036265839	-0.93669697477474
20.1.2.2	stress.biotic.receptors.TIR-NBS-LRR	MICRO.2336.C2	F-box family protein / SKP1 interacting partner 3-related [Arabidopsis thaliana]	-1.17071927780754	-0.950357370870029
20.1.2.2	stress.biotic.receptors.TIR-NBS-LRR	MICRO.4082.C6	putative TIR-NBS type R protein 4 [Malus baccata]	-1.78931244562607	-0.692366854370867
20.1.2.2	stress.biotic.receptors.TIR-NBS-LRR	MICRO.5145.C1	No Hits Found	-1.21970955965587	-0.577231410465007
20.1.2.2	stress.biotic.receptors.TIR-NBS-LRR	MICRO.8129.C1	putative lectin 2 [Oryza sativa (japonica cultivar-group)] dbj_BAD61079.1_ putative lectin 2 [Oryza sativa (japonica cultivar-group)]	-1.17457570277988	-0.175901245526159
20.1.3	stress.biotic.signalling	MICRO.10204.C2	unknown [Arabidopsis thaliana] gb_AAO42379.1_ unknown protein [Arabidopsis thaliana] gb_AAO22644.1_ unknown protein [Arabidopsis thaliana] ref_NP_568700.1_ expressed protein [Arabidopsis thaliana]	-1.39044337311867	-0.605725754922089
20.1.3	stress.biotic.signalling	MICRO.12245.C1	hypothetical protein [Oryza sativa (japonica cultivar-group)] dbj_BAD33166.1_ hypothetical protein [Oryza sativa (japonica cultivar-group)]	-1.83702010911118	-0.757971971543102
20.1.3	stress.biotic.signalling	MICRO.17190.C1	putative nitrate-induced NOI protein [Arabidopsis thaliana] gb_AAL38736.1_ putative NOI protein, nitrate-induced [Arabidopsis thaliana] dbj_BAA97284.1_ NOI protein, nitrate-induced [Arabidopsis thaliana] gb_AAB86938.1_ NOI protein [Arabidopsis ...	1.29210294758026	-0.0159111494383559
20.1.3	stress.biotic.signalling	POCDD06TP	unknown [Arabidopsis thaliana]	1.11513479618327	0.882164169990617
20.1.3.1	stress.biotic.signalling.MLO-like	MICRO.10986.C1	H. vulgare Mlo protein homolog [imported] - Arabidopsis thaliana	-0.686044338088516	-1.18189326393646
20.1.3.1	stress.biotic.signalling.MLO-like	MICRO.3842.C1	membrane protein Mlo6 [Arabidopsis thaliana] sp_Q94KB7_MLO6_ARATH MLO-like protein 6 (AtMlo6) pir__H96640 hypothetical protein T25B24.9 [imported] - Arabidopsis thaliana ref_NP_176350.1_ seven transmembrane MLO family protein / MLO-like protein 6 ...	-0.70877893191404	-1.18573034517438
20.1.3.1	stress.biotic.signalling.MLO-like	SDBN001J22u.scf	No Hits Found	-0.824282337152411	-1.1401033957018
20.1.7	stress.biotic.PR-proteins	MICRO.8856.C2	No Hits Found	1.44390806497955	-1.38876051146836
20.1.7	stress.biotic.PR-proteins	MICRO.11296.C2	WIN2 protein [Solanum tuberosum] sp_P09762_WIN2_SOLTU Wound-induced protein WIN2 precursor pir__S04927 wound-induced protein 2 precursor - potato	1.23360996252922	0.882571279246068
20.1.7	stress.biotic.PR-proteins	MICRO.9359.C1	pathogenesis-related protein-like protein [Arabidopsis thaliana] ref_NP_565189.1_ pathogenesis-related family protein [Arabidopsis thaliana]	1.32822274676272	1.32114611785306
20.1.7.1	stress.biotic.PR-proteins.PR1 (antifungal)	BPLI14P23TH	unnamed protein product [Nicotiana tabacum] emb_CAA27183.1_ PR-1b precursor	-1.8774008116417	-1.07907779585396
20.1.7.1	stress.biotic.PR-proteins.PR1 (antifungal)	MICRO.1389.C3	EDS1-like protein [Nicotiana benthamiana]	-1.21494348996193	-1.22100841643306
20.1.7.1	stress.biotic.PR-proteins.PR1 (antifungal)	MICRO.5318.C1	sts14 [Solanum tuberosum] sp_Q41495_ST14_SOLTU STS14 protein precursor gb_AAG32153.1_ pistil-specific	-1.3106134951634	-2.25253440585334
20.1.7.1	stress.biotic.PR-proteins.PR1 (antifungal)	MICRO.1389.C1	EDS1-like protein [Nicotiana benthamiana]	-0.680281104050183	-1.13251077646018
20.1.7.1	stress.biotic.PR-proteins.PR1 (antifungal)	MICRO.16957.C1	tumor-related protein [Nicotiana glauca x Nicotiana langsdorffii]	2.05728673608806	-0.682536870703995
20.1.7.1	stress.biotic.PR-proteins.PR1 (antifungal)	MICRO.8918.C2	basic PR-1 protein precursor [Capsicum annuum] gb_AAK30143.1_ pathogenesis-related protein PR-1 precursor [Capsicum annuum]	1.6431636420888	-0.462716559495018
20.1.7.1	stress.biotic.PR-proteins.PR1 (antifungal)	bf_mxlfxxxx_0043c03.t3m.scf	No Hits Found	2.62158128483636	2.08196205852328
20.1.7.1	stress.biotic.PR-proteins.PR1 (antifungal)	MICRO.13818.C2	B1108H10.8 [Oryza sativa (japonica cultivar-group)] dbj_BAB92723.1_ B1108H10.8 [Oryza sativa (japonica cultivar-group)]	2.33706934463442	1.748638756956
20.1.7.1	stress.biotic.PR-proteins.PR1 (antifungal)	MICRO.15316.C1	putative pathogenesis-related protein [Arabidopsis thaliana] emb_CAB39599.1_ putative pathogenesis-related protein [Arabidopsis thaliana] emb_CAB79433.1_ putative pathogenesis-related protein [Arabidopsis thaliana] ref_NP_194308.1_ ...	4.82236683939306	2.60608919544445
20.1.7.13	stress.biotic.PR-proteins.PR13 (thionins)	MICRO.8586.C2	No Hits Found	-1.23083050699202	-1.04708369622285
20.1.7.13	stress.biotic.PR-proteins.PR13 (thionins)	MICRO.6656.C2	No Hits Found	3.18200699147385	0.62360180429758
20.1.7.13	stress.biotic.PR-proteins.PR13 (thionins)	PotatoF1496.scf	No Hits Found	1.42355830766699	0.0484018607020484
20.1.7.2	stress.biotic.PR-proteins.PR2 (endo-beta-1,3-glucanases)	MICRO.16823.C1	putative beta-glucan binding protein [Oryza sativa (japonica cultivar-group)] ref_XP_506660.1_ PREDICTED P0027G10.24 gene product [Oryza sativa (japonica cultivar-group)] dbj_BAD26084.1_ putative beta-glucan binding protein [Oryza sativa (japonica ...	0.613715057765335	-2.09765013642953
20.1.7.3	stress.biotic.PR-proteins.PR3/4/8/11 (chitinases and chitin binding proteins)	159H09AF.esd	No Hits Found	-2.02987678815232	-1.70128802588575
20.1.7.3	stress.biotic.PR-proteins.PR3/4/8/11 (chitinases and chitin binding proteins)	MICRO.1082.C4	class1 chitinase [Pisum sativum]	-2.451308690275	-1.89675559987863
20.1.7.3	stress.biotic.PR-proteins.PR3/4/8/11 (chitinases and chitin binding proteins)	MICRO.13599.C1	LysM domain-containing receptor-like kinase 7 [Medicago truncatula]	-0.561608491028974	-1.24612269305262
20.1.7.3	stress.biotic.PR-proteins.PR3/4/8/11 (chitinases and chitin binding proteins)	MICRO.14970.C1	receptor protein kinase PERK1-like protein [Oryza sativa (japonica cultivar-group)] dbj_BAD01244.1_ receptor protein kinase PERK1-like protein [Oryza sativa (japonica cultivar-group)] dbj_BAD33138.1_ receptor protein kinase PERK1-like protein [Oryza ...	0.0366368076288097	-1.04348923886399
20.1.7.3	stress.biotic.PR-proteins.PR3/4/8/11 (chitinases and chitin binding proteins)	MICRO.556.C7	chitinase (EC 3.2.1.14) precursor (clone ChtB1) - potato (fragment) sp_P52403_CHI1_SOLTU Endochitinase 1 precursor gb_AAA18332.1_ chitinase	0.266023032294031	-1.024672228454
20.1.7.3	stress.biotic.PR-proteins.PR3/4/8/11 (chitinases and chitin binding proteins)	bf_stolxxxx_0054c06.t3m.scf	chitinase	-1.05550006918357	-0.1803405332866
20.1.7.3	stress.biotic.PR-proteins.PR3/4/8/11 (chitinases and chitin binding proteins)	MICRO.1082.C3	chitinase-like protein [Gossypium hirsutum]	-1.17917741846258	-0.747511809625562
20.1.7.3	stress.biotic.PR-proteins.PR3/4/8/11 (chitinases and chitin binding proteins)	MICRO.11279.C1	chitinase	-1.0764677179919	0.795342724153244
20.1.7.3	stress.biotic.PR-proteins.PR3/4/8/11 (chitinases and chitin binding proteins)	MICRO.11674.C2	receptor protein kinase PERK1-like protein [Oryza sativa (japonica cultivar-group)] dbj_BAD01244.1_ receptor protein kinase PERK1-like protein [Oryza sativa (japonica cultivar-group)] dbj_BAD33138.1_ receptor protein kinase PERK1-like protein [Oryza ...	-1.19784710850062	-0.962608755778873
20.1.7.3	stress.biotic.PR-proteins.PR3/4/8/11 (chitinases and chitin binding proteins)	MICRO.556.C1	chitinase [Lycopersicon esculentum] pir__S37344 chitinase (EC 3.2.1.14) chi9 precursor - tomato sp_Q05538_CHIC_LYCES Basic 30 kDa endochitinase precursor	-3.46704013422985	-0.343482095341363
20.1.7.3	stress.biotic.PR-proteins.PR3/4/8/11 (chitinases and chitin binding proteins)	MICRO.556.C10	chitinase (EC 3.2.1.14) class I precursor (clone ChtB3) - potato (fragment) sp_P52405_CHI3_SOLTU Endochitinase 3 precursor gb_AAA17409.1_ chitinase	-1.63410380469101	-0.431618345105063
20.1.7.3	stress.biotic.PR-proteins.PR3/4/8/11 (chitinases and chitin binding proteins)	BF_TUBSXXXX_0038G11_T3M.SCF	No Hits Found	1.67723037597701	0.869429883590543
20.1.7.3	stress.biotic.PR-proteins.PR3/4/8/11 (chitinases and chitin binding proteins)	MICRO.11070.C2	acidic chitinase III [Nicotiana tabacum] pir__S23544 chitinase (EC 3.2.1.14) class III, acidic - common tobacco sp_P29060_CHIA_TOBAC Acidic endochitinase precursor	1.04681432995928	0.855373073902323
20.1.7.3	stress.biotic.PR-proteins.PR3/4/8/11 (chitinases and chitin binding proteins)	MICRO.556.C3	chitinase B class I [Nicotiana tabacum] emb_CAA35945.1_ chitinase [Nicotiana tabacum] pir__S20981 chitinase (EC 3.2.1.14) B precursor - common tobacco sp_P24091_CHI2_TOBAC Endochitinase B precursor (CHN-B)	2.94326203004914	0.700698747243442
20.1.7.3	stress.biotic.PR-proteins.PR3/4/8/11 (chitinases and chitin binding proteins)	MICRO.7501.C1	No Hits Found	1.2596934797656	0.343833951453032
20.1.7.3	stress.biotic.PR-proteins.PR3/4/8/11 (chitinases and chitin binding proteins)	bf_ivrootxx_0028f03.t3m.scf	chitinase 134 [Nicotiana tabacum]	0.520316236787637	1.07597976578563
20.1.7.3	stress.biotic.PR-proteins.PR3/4/8/11 (chitinases and chitin binding proteins)	MICRO.10439.C1	class II chitinase [Solanum tuberosum]	1.11210704062583	1.30954390961637
20.1.7.3	stress.biotic.PR-proteins.PR3/4/8/11 (chitinases and chitin binding proteins)	MICRO.10439.C4	class II chitinase [Solanum tuberosum]	1.00031619592959	1.65198512545234
20.1.7.3	stress.biotic.PR-proteins.PR3/4/8/11 (chitinases and chitin binding proteins)	MICRO.11279.C2	chitinase	1.32837198651291	1.43138263200295
20.1.7.3	stress.biotic.PR-proteins.PR3/4/8/11 (chitinases and chitin binding proteins)	MICRO.7973.C2	chitinase, class V [Nicotiana tabacum]	1.65792100508368	1.03310861395572
20.1.7.5	stress.biotic.PR-proteins.PR5 (thaumatin-like proteins)	MICRO.14064.C1	putative thaumatin protein [Arabidopsis thaliana] gb_AAK25875.1_ putative thaumatin protein [Arabidopsis thaliana] emb_CAB81510.1_ thaumatin-like protein [Arabidopsis thaliana] emb_CAA18495.1_ thaumatin-like protein [Arabidopsis thaliana] ...	-1.08709302190784	-1.92286764523556
20.1.7.5	stress.biotic.PR-proteins.PR5 (thaumatin-like proteins)	MICRO.14652.C1	At5g40020 [Arabidopsis thaliana] dbj_BAB10226.1_ thaumatin-like protein [Arabidopsis thaliana] ref_NP_198818.1_ pathogenesis-related thaumatin family protein [Arabidopsis thaliana]	-1.91555230173905	-1.29542368315349
20.1.7.5	stress.biotic.PR-proteins.PR5 (thaumatin-like proteins)	MICRO.1588.C8	osmotin-like protein [Solanum phureja]	-0.0227618430607173	-1.52958541981899
20.1.7.5	stress.biotic.PR-proteins.PR5 (thaumatin-like proteins)	PPCBF91TH	No Hits Found	-0.772553149121811	-1.37167321318841
20.1.7.5	stress.biotic.PR-proteins.PR5 (thaumatin-like proteins)	bf_mxflxxxx_0009b02.t3m.scf	No Hits Found	-1.45479295602185	-0.613176428297709
20.1.7.5	stress.biotic.PR-proteins.PR5 (thaumatin-like proteins)	MICRO.11744.C1	putative thaumatin-like protein [Arabidopsis thaliana]	-2.9643504332306	-0.98531497214849
20.1.7.5	stress.biotic.PR-proteins.PR5 (thaumatin-like proteins)	MICRO.1528.C2	thaumatin-like protein [Arabidopsis thaliana] dbj_BAC42848.1_ putative thaumatin [Arabidopsis thaliana]	-1.56089060207061	-0.845887579495972
20.1.7.5	stress.biotic.PR-proteins.PR5 (thaumatin-like proteins)	SDBN005G18u.scf	hypothetical protein [Arabidopsis thaliana] pir__E84553 hypothetical protein At2g17550 [imported] - Arabidopsis thaliana ref_NP_179346.1_ expressed protein [Arabidopsis thaliana]	-1.30734796681154	-0.873761876247421
20.1.7.5	stress.biotic.PR-proteins.PR5 (thaumatin-like proteins)	bf_arrayxxx_0105a09.t7m.scf	hypothetical protein [Arabidopsis thaliana] emb_CAA20026.1_ hypothetical protein [Arabidopsis thaliana] pir__T04661 hypothetical protein F8D20.70 - Arabidopsis thaliana ref_NP_195281.1_ expressed protein [Arabidopsis thaliana]	4.03308593564763	0.946356134729381
20.1.7.5	stress.biotic.PR-proteins.PR5 (thaumatin-like proteins)	cSTA20K21TH	osmotin-like protein precursor [Solanum nigrum]	1.61145341987264	0.729766486231506
20.1.7.5	stress.biotic.PR-proteins.PR5 (thaumatin-like proteins)	MICRO.12664.C2	putative thaumatin-like protein [Solanum tuberosum]	1.04744714315843	0.848562897706402
20.1.7.5	stress.biotic.PR-proteins.PR5 (thaumatin-like proteins)	MICRO.13533.C1	OSJNBa0017B10.7 [Oryza sativa (japonica cultivar-group)] emb_CAE03092.2_ OSJNBa0017B10.7 [Oryza sativa (japonica cultivar-group)]	2.965604068662	0.460978904684199
20.1.7.5	stress.biotic.PR-proteins.PR5 (thaumatin-like proteins)	MICRO.1588.C2	osmotin-like protein [Solanum tuberosum]	2.76984673691268	0.745376281025096
20.1.7.5	stress.biotic.PR-proteins.PR5 (thaumatin-like proteins)	MICRO.1588.C9	osmotin-like protein [Solanum phureja] gb_AAU93854.1_ osmotin-like protein A35 [Solanum phureja] emb_CAA47669.1_ osmotin-like protein [Solanum commersonii] pir__S25114 osmotin-like protein precursor (clone pA35) - Commerson*s wild potato ...	1.32930920983006	0.0991260253994088
20.1.7.5	stress.biotic.PR-proteins.PR5 (thaumatin-like proteins)	MICRO.17218.C1	putative thaumatin protein [Arabidopsis thaliana] gb_AAK25875.1_ putative thaumatin protein [Arabidopsis thaliana] emb_CAB81510.1_ thaumatin-like protein [Arabidopsis thaliana] emb_CAA18495.1_ thaumatin-like protein [Arabidopsis thaliana] ...	2.46977135693162	0.340928366931082
20.1.7.5	stress.biotic.PR-proteins.PR5 (thaumatin-like proteins)	STMGW86TV	hypothetical protein [Arabidopsis thaliana] emb_CAA20026.1_ hypothetical protein [Arabidopsis thaliana] pir__T04661 hypothetical protein F8D20.70 - Arabidopsis thaliana ref_NP_195281.1_ expressed protein [Arabidopsis thaliana]	4.00034643968232	0.779954635782024
20.1.7.5	stress.biotic.PR-proteins.PR5 (thaumatin-like proteins)	MICRO.18132.C1	SCUTL2 [Vitis vinifera]	-0.61910827460053	2.16658983275634
20.1.7.5	stress.biotic.PR-proteins.PR5 (thaumatin-like proteins)	bf_mxlfxxxx_0056b11.t3m.scf	osmotin-like protein [Solanum tuberosum]	3.07178517113565	1.41049707905166
20.1.7.5	stress.biotic.PR-proteins.PR5 (thaumatin-like proteins)	bf_suspxxxx_0014c04.t3m.scf	putative thaumatin-like protein [Solanum tuberosum]	3.35804892491502	1.46162423959497
20.1.7.5	stress.biotic.PR-proteins.PR5 (thaumatin-like proteins)	MICRO.12664.C1	putative thaumatin-like protein [Solanum tuberosum]	1.58485798958833	1.63767304293373
20.1.7.5	stress.biotic.PR-proteins.PR5 (thaumatin-like proteins)	MICRO.1588.C7	osmotin-like protein [Solanum tuberosum]	3.48191674159164	1.74802148673012
20.1.7.6	stress.biotic.PR-proteins.PR6 (proteinase inhibitors)	bf_arrayxxx_0058a11.t7m.scf	No Hits Found	-0.730498568548164	-1.9727548193481
20.1.7.6	stress.biotic.PR-proteins.PR6 (proteinase inhibitors)	bf_cswbxxxx_0019g08.t3m.scf	proteinase inhibitor I [Solanum tuberosum] sp_Q00783_ICI1_SOLTU Proteinase inhibitor I precursor pir__S26717 proteinase inhibitor I precursor - potato	-0.732075087649154	-1.66256289281586
20.1.7.6	stress.biotic.PR-proteins.PR6 (proteinase inhibitors)	bf_cswcxxxx_0007b05.t3m.scf	Wound-induced proteinase inhibitor I precursor (Chymotrypsin inhibitor I, D subunit) gb_AAA69781.1_ proteinase inhibitor I	-0.410278234626889	-1.78273788954587
20.1.7.6	stress.biotic.PR-proteins.PR6 (proteinase inhibitors)	MICRO.12677.C1	putative disease resistance protein [Solanum tuberosum]	-0.752875380389983	-1.28391861980504
20.1.7.6	stress.biotic.PR-proteins.PR6 (proteinase inhibitors)	MICRO.3368.C12	proteinase inhibitor I [Solanum tuberosum] sp_Q00783_ICI1_SOLTU Proteinase inhibitor I precursor pir__S26717 proteinase inhibitor I precursor - potato	-0.615898800545846	-1.42556355799218
20.1.7.6	stress.biotic.PR-proteins.PR6 (proteinase inhibitors)	MICRO.3368.C16	protease inhibitor I [Solanum tuberosum] emb_CAA47907.1_ proteinase inhibitor I [Solanum tuberosum] pir__S25159 proteinase inhibitor I - potato (cultivar Ilam Hardy)	-0.282932863131576	-1.44145696378154
20.1.7.6	stress.biotic.PR-proteins.PR6 (proteinase inhibitors)	SSBT005M24x.scf	No Hits Found	-0.28018059222768	-1.24699766448413
20.1.7.6	stress.biotic.PR-proteins.PR6 (proteinase inhibitors)	TBSK02083FF07.t3m.scf	proteinase inhibitor I	-0.698808494371648	-1.63341076361422
20.1.7.6	stress.biotic.PR-proteins.PR6 (proteinase inhibitors)	TBSK02677FH01.t3m.scf	proteinase inhibitor I	-0.216336154777336	-1.47453918547959
20.1.7.6	stress.biotic.PR-proteins.PR6 (proteinase inhibitors)	MICRO.9973.C2	serpin-like protein [Citrus x paradisi]	2.70802326722641	-1.05696391662188
20.1.7.6	stress.biotic.PR-proteins.PR6 (proteinase inhibitors)	MICRO.12677.C2	Ethylene-responsive proteinase inhibitor I precursor pir__A32067 ethylene-responsive proproteinase inhibitor I precursor - tomato gb_AAA60745.1_ proteinase inhibitor I	1.45595567882248	-0.451049220537669
20.1.7.6	stress.biotic.PR-proteins.PR6 (proteinase inhibitors)	MICRO.9973.C1	serpin-like protein [Citrus x paradisi]	1.68927953991799	-0.737220762547675
20.1.7.6	stress.biotic.PR-proteins.PR6 (proteinase inhibitors)	BF_LBCHXXXX_0053B01_T3M.SCF	No Hits Found	1.50684986242969	1.61355441814333
20.1.7.6.1	stress.biotic.PR-proteins.PR6 (proteinase inhibitors).trypsin inhibitor	MICRO.10677.C1	von Willebrand factor type A domain containing protein [Oryza sativa (japonica cultivar-group)]	-1.5387663939436	-1.29381071962115
20.1.7.6.1	stress.biotic.PR-proteins.PR6 (proteinase inhibitors).trypsin inhibitor	MICRO.10677.C2	unknown protein [Arabidopsis thaliana] gb_AAM97055.1_ unknown protein [Arabidopsis thaliana] ref_NP_173345.2_ inter-alpha-trypsin inhibitor heavy chain-related [Arabidopsis thaliana]	-1.35788542608343	-1.38308521630885
20.1.7.6.1	stress.biotic.PR-proteins.PR6 (proteinase inhibitors).trypsin inhibitor	MICRO.17652.C2	pathogen-inducible trypsin-inhibitor-like protein [Medicago truncatula]	-1.1256881264085	-1.23237923803131
20.1.7.6.1	stress.biotic.PR-proteins.PR6 (proteinase inhibitors).trypsin inhibitor	MICRO.839.C13	putative proteinase inhibitor [Nicotiana glutinosa]	0.234985743781511	-1.11263523467975
20.1.7.6.1	stress.biotic.PR-proteins.PR6 (proteinase inhibitors).trypsin inhibitor	MICRO.839.C6	putative proteinase inhibitor [Nicotiana glutinosa]	-0.382319602524628	-2.17208331410559
20.1.7.6.1	stress.biotic.PR-proteins.PR6 (proteinase inhibitors).trypsin inhibitor	MICRO.839.C8	putative microtubial binding protein [Oryza sativa (japonica cultivar-group)] ref_XP_507153.1_ PREDICTED OSJNBa0056O06.5 gene product [Oryza sativa (japonica cultivar-group)] dbj_BAD05590.1_ putative microtubial binding protein [Oryza sativa ...	1.58394413836958	-2.0631071417541
20.1.7.6.1	stress.biotic.PR-proteins.PR6 (proteinase inhibitors).trypsin inhibitor	bf_mxflxxxx_0028e11.t3m.scf	hypothetical protein precursor (clone TPP11) - tomato gb_AAA80497.1_ unknown	-3.50863803254786	-0.407964069079837
20.1.7.6.1	stress.biotic.PR-proteins.PR6 (proteinase inhibitors).trypsin inhibitor	MICRO.4937.C1	hypothetical protein precursor (clone TPP11) - tomato gb_AAA80497.1_ unknown	-2.71173183625205	-0.218336205920453
20.2	stress.abiotic	MICRO.3917.C1	unknown protein [Arabidopsis thaliana] gb_AAK28638.1_ unknown protein [Arabidopsis thaliana] ref_NP_567639.1_ methionine sulfoxide reductase domain-containing protein / SeIR domain-containing protein [Arabidopsis thaliana]	1.21110607967579	0.700941318161863
20.2	stress.abiotic	MICRO.16939.C1	unknown [Oryza sativa (japonica cultivar-group)]	0.35161246069724	2.00186647660819
20.2.1	stress.abiotic.heat	ACDA04713A09.T3m.scf	No Hits Found	-2.10448497649293	-1.27672560920931
20.2.1	stress.abiotic.heat	BF_LBCHXXXX_0038G07_T3M.SCF	No Hits Found	-2.3247726002668	-1.71283746471514
20.2.1	stress.abiotic.heat	BF_LBCHXXXX_0045F12_T3M.SCF	thioredoxin 3 [Plantago major]	-4.13130002293094	-1.93006380128695
20.2.1	stress.abiotic.heat	bf_mxflxxxx_0028c10.t3m.scf	OSJNBa0018M05.19 [Oryza sativa (japonica cultivar-group)] emb_CAE03244.2_ OSJNBa0018M05.19 [Oryza sativa (japonica cultivar-group)]	-2.23796646707488	-1.5212211787578
20.2.1	stress.abiotic.heat	bf_mxlfxxxx_0060a08.t3m.scf	unknown protein [Arabidopsis thaliana]	-2.24387734793791	-1.76721388321098
20.2.1	stress.abiotic.heat	MICRO.10641.C1	At4g02100 [Arabidopsis thaliana] ref_NP_192119.2_ DNAJ heat shock N-terminal domain-containing protein [Arabidopsis thaliana]	-2.15749067987468	-2.01087658130811
20.2.1	stress.abiotic.heat	MICRO.10892.C3	No Hits Found	-1.34151851510155	-2.18675502859725
20.2.1	stress.abiotic.heat	MICRO.14603.C1	No Hits Found	-4.25871030575747	-1.13211877134734
20.2.1	stress.abiotic.heat	MICRO.16559.C1	No Hits Found	-1.15027677654481	-1.57702622508942
20.2.1	stress.abiotic.heat	MICRO.2600.C2	unknown protein [Arabidopsis thaliana] gb_AAM14057.1_ unknown protein [Arabidopsis thaliana] dbj_BAB02987.1_ unnamed protein product [Arabidopsis thaliana] ref_NP_188036.1_ DNAJ heat shock N-terminal domain-containing protein [Arabidopsis thaliana]	-1.4785369143442	-1.22640735683015
20.2.1	stress.abiotic.heat	MICRO.2600.C4	unknown protein [Arabidopsis thaliana] gb_AAM14057.1_ unknown protein [Arabidopsis thaliana] dbj_BAB02987.1_ unnamed protein product [Arabidopsis thaliana] ref_NP_188036.1_ DNAJ heat shock N-terminal domain-containing protein [Arabidopsis thaliana]	-2.45147208330358	-1.54099028092002
20.2.1	stress.abiotic.heat	MICRO.4263.C4	putative heat shock transcription factor [Arabidopsis thaliana] ref_NP_190759.1_ heat shock transcription factor family protein [Arabidopsis thaliana] pir__T49070 probable heat shock transcription factor - Arabidopsis thaliana	-4.14011098572522	-2.80179667988221
20.2.1	stress.abiotic.heat	MICRO.4633.C1	heat stress transcription factor A3 [Lycopersicon peruvianum]	-2.24669438604056	-1.35791869087147
20.2.1	stress.abiotic.heat	MICRO.8544.C2	putative DnaJ protein [Malus x domestica]	-1.10893620614987	-2.0681251730498
20.2.1	stress.abiotic.heat	MICRO.8544.C3	putative DnaJ protein [Malus x domestica]	-2.08229584149088	-2.78418965175577
20.2.1	stress.abiotic.heat	POCBS77TP	unnamed protein product [Arabidopsis thaliana] ref_NP_197715.1_ DNAJ heat shock N-terminal domain-containing protein [Arabidopsis thaliana]	-2.07624462154635	-1.74071179237781
20.2.1	stress.abiotic.heat	POCD416TV	No Hits Found	-4.55811141956519	-2.12378775132449
20.2.1	stress.abiotic.heat	STMCI46TV	heat stress transcription factor A3 [Lycopersicon peruvianum]	-2.51466809271571	-1.58296173526665
20.2.1	stress.abiotic.heat	STMGI18TV	No Hits Found	-3.02343908842981	-3.03081092691265
20.2.1	stress.abiotic.heat	bf_mxlfxxxx_0032c05.t3m.scf	unknown protein [Arabidopsis thaliana] gb_AAC62866.1_ unknown protein [Arabidopsis thaliana] gb_AAN72168.1_ unknown protein [Arabidopsis thaliana] pir__T00440 hypothetical protein At2g47440 [imported] - Arabidopsis thaliana ref_NP_182266.1_ DNAJ hea ...	-0.931441427566422	-1.14358624401237
20.2.1	stress.abiotic.heat	MICRO.11783.C1	No Hits Found	-0.780206204983111	-2.19911561772586
20.2.1	stress.abiotic.heat	MICRO.2264.C2	unnamed protein product [Arabidopsis thaliana] gb_AAL62005.1_ AT3g24520/MOB24_5 [Arabidopsis thaliana] gb_AAL06998.1_ AT3g24520/MOB24_5 [Arabidopsis thaliana] ref_NP_189095.1_ heat shock transcription factor family protein [Arabidopsis thaliana]	0.312401646483782	-1.73244528560906
20.2.1	stress.abiotic.heat	MICRO.2264.C3	No Hits Found	0.351620650800135	-1.32582376726532
20.2.1	stress.abiotic.heat	MICRO.2600.C6	DnaJ protein homolog - kidney bean (fragment) gb_AAB36543.1_ DnaJ-like protein [Phaseolus vulgaris]	-0.256284737147331	-1.71363432929404
20.2.1	stress.abiotic.heat	MICRO.5003.C1	DnaJ-like protein [Glycine max]	-0.579998281327001	-1.77450082168531
20.2.1	stress.abiotic.heat	MICRO.6642.C2	At1g52560 [Arabidopsis thaliana] gb_AAD55608.1_ Similar to gb_X07187 heat shock protein 21 precursor from Pisum sativum and is a member of the PF_00011 HSP20/alpha crystallin family. [Arabidopsis thaliana] pir__C96566 hypothetical protein F6D8.22 ...	-0.128129228411418	-1.42678877166241
20.2.1	stress.abiotic.heat	MICRO.7140.C3	putative heat shock protein [Arabidopsis thaliana] gb_AAK76648.1_ putative heat shock protein [Arabidopsis thaliana] dbj_BAB01258.1_ heat shock transcription factor-like protein [Arabidopsis thaliana] ref_NP_188922.1_ heat shock transcription factor ...	-0.191722900078325	-1.84479190300897
20.2.1	stress.abiotic.heat	MICRO.8544.C1	putative DnaJ protein [Malus x domestica]	0.980409786847697	-1.10394360593743
20.2.1	stress.abiotic.heat	MICRO.9642.C1	DnaJ protein homolog - kidney bean (fragment) gb_AAB36543.1_ DnaJ-like protein [Phaseolus vulgaris]	0.218506208298537	-1.23290884576893
20.2.1	stress.abiotic.heat	STMIF70TV	putative DnaJ protein [Malus x domestica]	1.37661614133567	-1.71684618852162
20.2.1	stress.abiotic.heat	cPRO31E4TH	No Hits Found	-1.38954426399	-0.924831679957228
20.2.1	stress.abiotic.heat	cSTB30E7TH	putative DNA J domain protein [Oryza sativa (japonica cultivar-group)] dbj_BAD33317.1_ putative DNA J domain protein [Oryza sativa (japonica cultivar-group)] dbj_BAD15456.1_ putative DNA J domain protein [Oryza sativa (japonica cultivar-group)]	-1.40809963578228	-0.458883570002491
20.2.1	stress.abiotic.heat	MICRO.10931.C1	heat shock protein-like [Arabidopsis thaliana] emb_CAB79142.1_ heat shock protein-like [Arabidopsis thaliana] emb_CAA17154.1_ heat shock protein - like [Arabidopsis thaliana] pir__T05469 heat shock protein homolog T8O5.80 - Arabidopsis thaliana ...	-1.7316319544756	-0.909415821009538
20.2.1	stress.abiotic.heat	MICRO.10931.C2	heat shock protein-like [Arabidopsis thaliana] emb_CAB79142.1_ heat shock protein-like [Arabidopsis thaliana] emb_CAA17154.1_ heat shock protein - like [Arabidopsis thaliana] pir__T05469 heat shock protein homolog T8O5.80 - Arabidopsis thaliana ...	-1.90859958368689	-0.650032572582842
20.2.1	stress.abiotic.heat	MICRO.11191.C1	cytochrome P450 homolog F14M4.21 - Arabidopsis thaliana	-1.13092090387915	-0.176664514230384
20.2.1	stress.abiotic.heat	MICRO.11752.C1	No Hits Found	-1.58541292198138	-0.921929384318519
20.2.1	stress.abiotic.heat	MICRO.11752.C3	heat stress transcription factor A3 [Lycopersicon peruvianum]	-1.72098761884038	-0.562415257530866
20.2.1	stress.abiotic.heat	MICRO.12728.C1	DnaJ domain family [Arabidopsis thaliana] ref_NP_850862.1_ DNAJ heat shock N-terminal domain-containing protein [Arabidopsis thaliana]	-1.27939502494483	-0.28758490785788
20.2.1	stress.abiotic.heat	MICRO.139.C6	Endoplasmin homolog precursor (GRP94 homolog) pir__S39558 HSP90 homolog - Madagascar periwinkle gb_AAA16785.1_ heat shock protein 90	-1.08134206017775	-0.449430539615987
20.2.1	stress.abiotic.heat	MICRO.14476.C1	hypothetical protein [imported] - Arabidopsis thaliana gb_AAF82200.1_ Strong similarity to an unknown protein F23F1.11 gi_7486038 from Arabidopsis thaliana BAC F23F1 gb_AC004680. ESTs gb_T75672, gb_N65732 and gb_AA404793 come from this gene	-1.00382538396705	-0.756067177307541
20.2.1	stress.abiotic.heat	MICRO.2600.C1	unknown protein [Arabidopsis thaliana] gb_AAM14057.1_ unknown protein [Arabidopsis thaliana] dbj_BAB02987.1_ unnamed protein product [Arabidopsis thaliana] ref_NP_188036.1_ DNAJ heat shock N-terminal domain-containing protein [Arabidopsis thaliana]	-1.93753090384314	-0.753995877501245
20.2.1	stress.abiotic.heat	MICRO.2600.C3	No Hits Found	-1.79764540886122	-0.50557275378533
20.2.1	stress.abiotic.heat	MICRO.4263.C1	putative heat shock transcription factor [Oryza sativa (japonica cultivar-group)] gb_AAQ23059.1_ heat shock factor RHSF5 [Oryza sativa (japonica cultivar-group)] dbj_BAD30327.1_ putative heat shock transcription factor [Oryza sativa (japonica ...	-1.06038599684329	-0.254567931360194
20.2.1	stress.abiotic.heat	MICRO.4263.C2	putative heat shock transcription factor [Arabidopsis thaliana] ref_NP_190759.1_ heat shock transcription factor family protein [Arabidopsis thaliana] pir__T49070 probable heat shock transcription factor - Arabidopsis thaliana	-2.82345012120447	-0.731454781390238
20.2.1	stress.abiotic.heat	MICRO.4263.C5	putative heat shock transcription factor [Oryza sativa (japonica cultivar-group)] gb_AAQ23059.1_ heat shock factor RHSF5 [Oryza sativa (japonica cultivar-group)] dbj_BAD30327.1_ putative heat shock transcription factor [Oryza sativa (japonica ...	-3.35507009231388	-0.758913140321965
20.2.1	stress.abiotic.heat	MICRO.7343.C1	unknown protein [Arabidopsis thaliana]	-1.10217738872333	-0.854289137860107
20.2.1	stress.abiotic.heat	MICRO.9131.C1	DnaJ-like protein [Glycine max]	-1.84115170679097	-0.973605622834041
20.2.1	stress.abiotic.heat	MICRO.9523.C1	thioredoxin 3 [Plantago major]	-1.73413697016907	-0.846887816696061
20.2.1	stress.abiotic.heat	MICRO.986.C1	potyviral capsid protein interacting protein 2a [Nicotiana tabacum]	-1.83801201721517	-0.296338421384339
20.2.1	stress.abiotic.heat	059F09AF.esd	No Hits Found	1.13524641576666	0.313409777971804
20.2.1	stress.abiotic.heat	159B04AF.esd	molecular chaperone Hsp90-1 [Nicotiana benthamiana]	1.01650475737227	0.305637595540325
20.2.1	stress.abiotic.heat	171F04AF.esd	heat shock protein [Hevea brasiliensis]	1.07736682480106	0.193958782418958
20.2.1	stress.abiotic.heat	ACDA00677A05.T3m.scf	No Hits Found	1.29980490426985	0.366219649993019
20.2.1	stress.abiotic.heat	ACDA00761H05.T3m.scf	putative heat shock protein 90 [Arabidopsis thaliana] gb_AAN64168.1_ putative heat shock protein 90 [Arabidopsis thaliana]	1.3573908029573	0.258242308188395
20.2.1	stress.abiotic.heat	ACDA02452E04.T3m.scf	heat shock protein 80 - tomato gb_AAB01376.1_ heat shock cognate protein 80 gb_AAR12196.1_ molecular chaperone Hsp90-2 [Lycopersicon esculentum] sp_P36181_HS80_LYCES HEAT SHOCK COGNATE PROTEIN 80 prf__1909348A heat shock protein hsp80	1.05105377035342	0.40852628698307
20.2.1	stress.abiotic.heat	ACDA04224H12.T3m.scf	heat shock protein 80 - tomato gb_AAB01376.1_ heat shock cognate protein 80 gb_AAR12196.1_ molecular chaperone Hsp90-2 [Lycopersicon esculentum] sp_P36181_HS80_LYCES HEAT SHOCK COGNATE PROTEIN 80 prf__1909348A heat shock protein hsp80	1.00002898856427	0.316272357872053
20.2.1	stress.abiotic.heat	bf_acdaxxxx_0059b08.t3m.scf	LDJ2 [Allium porrum] sp_P42824_DNJ2_ALLPO DnaJ protein homolog 2 pir__S42031 LDJ2 protein - leek	1.03030687098421	0.24985507161127
20.2.1	stress.abiotic.heat	bf_acdaxxxx_0065h11.t3m.scf	No Hits Found	2.00057340423274	0.380756377836759
20.2.1	stress.abiotic.heat	bf_ivrootxx_0039e08.t3m.scf	17.7 kD class I small heat shock protein [Lycopersicon esculentum] gb_AAN64316.1_ type I small heat shock protein 17.7 kDa I2I isoform	1.30223108281216	-0.2259580588065
20.2.1	stress.abiotic.heat	bf_mxlfxxxx_0014c09.t3m.scf	Hsp19.9 protein [Lycopersicon peruvianum]	3.93884141132307	0.651987784420488
20.2.1	stress.abiotic.heat	bf_stolxxxx_0024c03.t7m.scf	heat shock protein 80 [Solanum tuberosum]	1.30287582309981	0.305788849153464
20.2.1	stress.abiotic.heat	bf_suspxxxx_0028F11.t3m.scf	No Hits Found	1.22517215575518	0.484382980429191
20.2.1	stress.abiotic.heat	bf_suspxxxx_0041c03.t3m.scf	molecular chaperone Hsp90-2 [Nicotiana benthamiana]	1.33806333333967	0.533861437397507
20.2.1	stress.abiotic.heat	cSTD1G13TH	chloroplast small heat shock protein class I [Capsicum frutescens]	2.58657775807713	-0.164682633357742
20.2.1	stress.abiotic.heat	cSTS4K22TH	heat shock protein 80 - tomato gb_AAB01376.1_ heat shock cognate protein 80 gb_AAR12196.1_ molecular chaperone Hsp90-2 [Lycopersicon esculentum] sp_P36181_HS80_LYCES HEAT SHOCK COGNATE PROTEIN 80 prf__1909348A heat shock protein hsp80	1.22671630854538	0.507547586563049
20.2.1	stress.abiotic.heat	MICRO.12560.C1	expressed protein [Arabidopsis thaliana]	1.04781422604091	0.759095301513796
20.2.1	stress.abiotic.heat	MICRO.13115.C2	putative heat shock protein [Arabidopsis thaliana] ref_NP_187503.1_ DNAJ heat shock protein, putative [Arabidopsis thaliana]	2.00055016284204	0.928107577456644
20.2.1	stress.abiotic.heat	MICRO.1364.C3	ATP-dependent clp protease ATP-binding subunit clpA homolog CD4A, chloroplast precursor pir__A35905 endopeptidase Clp (EC 3.4.21.-) ATP-binding chain cd4A, chloroplast [similarity] - tomato gb_AAA34160.1_ ATP-dependent protease (CD4A)	1.29618597871304	0.233184445671601
20.2.1	stress.abiotic.heat	MICRO.16339.C1	luminal binding protein [Pseudotsuga menziesii]	1.1865784846275	-0.0544525551451587
20.2.1	stress.abiotic.heat	MICRO.16372.C1	low molecular weight heat shock protein precursor (clone Hsp22.3) - soybean gb_AAB03097.1_ Hsp22.3	4.65913204649256	0.714006753771889
20.2.1	stress.abiotic.heat	MICRO.213.C3	heat shock protein cognate 70 [Lycopersicon esculentum] pir__S14950 dnaK-type molecular chaperone hsc-2 - tomato sp_P27322_HS72_LYCES HEAT SHOCK COGNATE 70 KD PROTEIN 2	1.1028993856649	-0.0345827002860215
20.2.1	stress.abiotic.heat	MICRO.267.C2	putative heat-shock protein [Arabidopsis thaliana]	1.22403235630347	0.648443407546324
20.2.1	stress.abiotic.heat	MICRO.3678.C1	unknown protein [Arabidopsis thaliana] gb_AAM91581.1_ unknown protein [Arabidopsis thaliana] gb_AAG51943.1_ hypothetical protein	1.25407508459198	0.977388060684847
20.2.1	stress.abiotic.heat	MICRO.6473.C5	chloroplast small heat shock protein class I [Capsicum frutescens]	1.02676029466791	0.975514353799786
20.2.1	stress.abiotic.heat	MICRO.6712.C2	No Hits Found	1.0258989322224	0.89908326232535
20.2.1	stress.abiotic.heat	MICRO.6780.C1	Hsp20.0 protein [Lycopersicon peruvianum]	2.72130221110561	0.551198915341734
20.2.1	stress.abiotic.heat	MICRO.6886.C1	No Hits Found	1.27549701668988	0.075813153739019
20.2.1	stress.abiotic.heat	MICRO.6915.C1	Heat shock protein 83 gb_AAA33748.1_ heat shock protein 83 prf__1909372A heat shock protein 83	1.33832243807345	0.392756765573965
20.2.1	stress.abiotic.heat	MICRO.7066.C1	At2g32120/F22D22.13 [Arabidopsis thaliana] gb_AAM74502.1_ At2g32120/F22D22.13 [Arabidopsis thaliana] gb_AAD15393.1_ 70kD heat shock protein [Arabidopsis thaliana] ref_NP_180771.1_ heat shock protein 70 family protein / HSP70 family protein ...	1.81560483696341	0.601161533617185
20.2.1	stress.abiotic.heat	MICRO.7168.C1	F9H16.15 protein - Arabidopsis thaliana ref_NP_173511.1_ expressed protein [Arabidopsis thaliana] gb_AAD30605.1_ Hypothetical protein [Arabidopsis thaliana]	1.09291074092797	0.411482220886993
20.2.1	stress.abiotic.heat	MICRO.7313.C2	putative heat shock transcription factor [Oryza sativa (japonica cultivar-group)] gb_AAQ23057.1_ heat shock factor RHSF3 [Oryza sativa (japonica cultivar-group)] gb_AAO66547.1_ putative heat shock transcription factor [Oryza sativa (japonica ...	1.57489365160174	0.347331218291749
20.2.1	stress.abiotic.heat	MICRO.738.C1	heat shock protein 70-3 [Nicotiana tabacum]	1.02480517613028	0.992973813885229
20.2.1	stress.abiotic.heat	MICRO.738.C3	heat shock protein cognate 70 [Lycopersicon esculentum] pir__S14949 dnaK-type molecular chaperone hsc-1 - tomato sp_P24629_HS71_LYCES HEAT SHOCK COGNATE 70 KD PROTEIN 1	1.77443098227852	0.339030120599022
20.2.1	stress.abiotic.heat	MICRO.7395.C1	No Hits Found	1.35061119680032	0.859323932495969
20.2.1	stress.abiotic.heat	MICRO.8956.C1	DNAJ heat shock N-terminal domain-containing protein-like [Oryza sativa (japonica cultivar-group)] dbj_BAD61384.1_ DNAJ heat shock N-terminal domain-containing protein-like [Oryza sativa (japonica cultivar-group)]	1.42162657465177	0.997996910093402
20.2.1	stress.abiotic.heat	MICRO.9090.C3	DnaJ-like protein [Arabidopsis thaliana]	1.56082623912262	0.780620352465701
20.2.1	stress.abiotic.heat	MICRO.9911.C1	heat shock protein 70 [Nicotiana tabacum] pir__S18181 dnaK-type molecular chaperone Nthsp70 - common tobacco (fragment)	2.64337256647701	0.923373443255693
20.2.1	stress.abiotic.heat	POACY64TV	ATP-dependent clp protease ATP-binding subunit clpA homolog CD4A, chloroplast precursor pir__A35905 endopeptidase Clp (EC 3.4.21.-) ATP-binding chain cd4A, chloroplast [similarity] - tomato gb_AAA34160.1_ ATP-dependent protease (CD4A)	1.30950529844628	0.127239172005888
20.2.1	stress.abiotic.heat	SDBN005L14u.scf	DNAJ heat shock family protein [Arabidopsis thaliana]	1.48768610623811	0.940413868253367
20.2.1	stress.abiotic.heat	STMHK18TV	chloroplast small heat shock protein class I [Capsicum frutescens]	2.52080638121262	0.219997425768984
20.2.1	stress.abiotic.heat	TBSK01483FD07.t3m.scf	No Hits Found	1.42485993445387	0.614146759875297
20.2.1	stress.abiotic.heat	TBSK03185FB05.t3m.scf	heat shock protein 80 [Solanum tuberosum]	1.74058272895237	0.386472210709988
20.2.1	stress.abiotic.heat	TBSK03186FB06.t3m.scf	heat shock protein 70-3 [Nicotiana tabacum]	1.3780625031194	0.554321237664182
20.2.1	stress.abiotic.heat	MICRO.1254.C1	putative heat-shock protein [Arabidopsis thaliana] gb_AAF21187.1_ putative heat-shock protein [Arabidopsis thaliana] ref_NP_187434.1_ heat shock protein-related [Arabidopsis thaliana]	0.940212138390645	1.83052279580109
20.2.1	stress.abiotic.heat	MICRO.1254.C2	putative heat-shock protein [Arabidopsis thaliana] gb_AAF21187.1_ putative heat-shock protein [Arabidopsis thaliana] ref_NP_187434.1_ heat shock protein-related [Arabidopsis thaliana]	0.921634716944117	1.55561836940089
20.2.1	stress.abiotic.heat	MICRO.135.C1	molecular chaperone Hsp90-1 [Lycopersicon esculentum]	0.563743429915755	1.42414615066578
20.2.1	stress.abiotic.heat	MICRO.14072.C1	putative protein [Arabidopsis thaliana] emb_CAB78206.1_ putative protein [Arabidopsis thaliana] gb_AAS76282.1_ At4g11630 [Arabidopsis thaliana] pir__T04210 hypothetical protein T5C23.60 - Arabidopsis thaliana ref_NP_192900.1_ ribosomal protein L19 ...	0.367748665121219	1.12425394803923
20.2.1	stress.abiotic.heat	MICRO.14072.C3	putative protein [Arabidopsis thaliana] emb_CAB78206.1_ putative protein [Arabidopsis thaliana] gb_AAS76282.1_ At4g11630 [Arabidopsis thaliana] pir__T04210 hypothetical protein T5C23.60 - Arabidopsis thaliana ref_NP_192900.1_ ribosomal protein L19 ...	0.101327527941299	1.16534620557605
20.2.1	stress.abiotic.heat	MICRO.1515.C3	Altered Response to Gravity [Arabidopsis thaliana] gb_AAF26045.1_ ARG1 protein (Altered Response to Gravity)	0.968693464668155	1.065453844631
20.2.1	stress.abiotic.heat	MICRO.4466.C1	putative heat shock protein [Arabidopsis thaliana] gb_AAL32008.1_ At2g04030/F3C11.14 [Arabidopsis thaliana] gb_AAK96633.1_ At2g04030/F3C11.14 [Arabidopsis thaliana] gb_AAN72245.1_ At2g04030/F3C11.14 [Arabidopsis thaliana] ref_NP_178487.1_ heat shock ...	0.96750401225589	1.58759487883698
20.2.1	stress.abiotic.heat	SDBN005L20u.scf	lectin-like receptor kinase 7	-0.0311466244396383	1.46890978319739
20.2.1	stress.abiotic.heat	STMCH18TV	No Hits Found	-0.120077837960046	1.03975065465687
20.2.1	stress.abiotic.heat	ACDA00800C08.T3m.scf	No Hits Found	2.48672905137857	1.28922020520334
20.2.1	stress.abiotic.heat	ACDA02277F09.T3m.scf	No Hits Found	2.00995153101635	1.08995930258618
20.2.1	stress.abiotic.heat	ACDA03861B09.T3m.scf	No Hits Found	3.60761189311162	2.57962612430849
20.2.1	stress.abiotic.heat	bf_cswbxxxx_0059a10.t3m.scf	No Hits Found	2.81177478408597	2.33312653122131
20.2.1	stress.abiotic.heat	bf_mxlfxxxx_0014h10.t3m.scf	clpB heat shock protein-like [Arabidopsis thaliana] ref_NP_568314.1_ heat shock protein 100, putative / HSP100, putative / heat shock protein clpB, putative / HSP100/ClpB, putative [Arabidopsis thaliana] pir__T51523 clpB heat shock protein-like - ...	1.7784324443569	1.17237186676503
20.2.1	stress.abiotic.heat	bf_mxlfxxxx_0032c02.t3m.scf	chloroplast small heat shock protein class I [Capsicum frutescens]	3.42979980558752	2.83449029904841
20.2.1	stress.abiotic.heat	bf_stolxxxx_0025f04.t3m.scf	DnaJ like protein [Lycopersicon esculentum]	1.33822821187361	1.26109352966827
20.2.1	stress.abiotic.heat	bf_suspxxxx_0059b10.t3m.scf	No Hits Found	1.36628651271841	1.0094280323958
20.2.1	stress.abiotic.heat	cSTE5O11TH	DnaJ like protein [Lycopersicon esculentum]	1.32676470898564	1.26105371812754
20.2.1	stress.abiotic.heat	MICRO.11569.C1	heat shock protein 82 [Nicotiana tabacum] pir__S18865 heat shock protein 82 - common tobacco (fragment) sp_P36182_HS82_TOBAC HEAT SHOCK PROTEIN 82	1.9044213998255	1.5577369674367
20.2.1	stress.abiotic.heat	MICRO.13551.C1	At2g32120/F22D22.13 [Arabidopsis thaliana] gb_AAM74502.1_ At2g32120/F22D22.13 [Arabidopsis thaliana] gb_AAD15393.1_ 70kD heat shock protein [Arabidopsis thaliana] ref_NP_180771.1_ heat shock protein 70 family protein / HSP70 family protein ...	4.11820859637228	2.44703059091331
20.2.1	stress.abiotic.heat	MICRO.14654.C1	heat shock protein 70 [Petunia x hybrida] pir__S03250 dnaK-type molecular chaperone hsp70 (clone pMON9743) - garden petunia sp_P09189_HS7C_PETHY HEAT SHOCK COGNATE 70 KD PROTEIN	4.93079759318605	4.65748399574595
20.2.1	stress.abiotic.heat	MICRO.14758.C1	putative low-molecular-weight heat shock protein [Arabidopsis thaliana] dbj_BAB08313.1_ heat shock hsp20 protein-like [Arabidopsis thaliana] gb_AAO63869.1_ putative low molecular-weight heat shock protein [Arabidopsis thaliana] ref_NP_198583.1_ 15.7 ...	3.6428598052718	2.69798663651639
20.2.1	stress.abiotic.heat	MICRO.14787.C2	putative heat shock protein [Arabidopsis thaliana] gb_AAM91474.1_ At2g20560/T13C7.15 [Arabidopsis thaliana] gb_AAD25656.1_ putative heat shock protein [Arabidopsis thaliana] gb_AAL09794.1_ At2g20560/T13C7.15 [Arabidopsis thaliana] pir__G84590 ...	1.94553664763188	1.07529036984599
20.2.1	stress.abiotic.heat	MICRO.14860.C1	101 kDa heat shock protein	4.03329219482679	3.49559477390944
20.2.1	stress.abiotic.heat	MICRO.15057.C1	small heat shock protein [Lycopersicon esculentum] gb_AAM96944.1_ small heat shock protein [Lycopersicon esculentum]	6.43830034443132	4.63421717406778
20.2.1	stress.abiotic.heat	MICRO.15638.C1	ripening regulated protein DDTFR8 [Lycopersicon esculentum]	1.7767617344678	1.21471033144678
20.2.1	stress.abiotic.heat	MICRO.165.C21	At4g11660 [Arabidopsis thaliana] gb_AAM13205.1_ heat shock transcription factor-like protein [Arabidopsis thaliana] emb_CAB39937.1_ heat shock transcription factor-like protein [Arabidopsis thaliana] emb_CAB78209.1_ heat shock transcription ...	1.08662402210087	1.26203375378777
20.2.1	stress.abiotic.heat	MICRO.17287.C1	ripening regulated protein DDTFR8 [Lycopersicon esculentum]	2.94283648744413	2.51419713432301
20.2.1	stress.abiotic.heat	MICRO.17631.C1	putative DnaJ protein [Arabidopsis thaliana] gb_AAO50534.1_ putative DnaJ protein [Arabidopsis thaliana] gb_AAO41936.1_ putative DnaJ protein [Arabidopsis thaliana] ref_NP_187509.1_ DNAJ heat shock N-terminal domain-containing protein [Arabidopsis ...	1.7271614720103	1.22315763667757
20.2.1	stress.abiotic.heat	MICRO.2037.C3	Hsc70 pir__JC4786 dnaK-type molecular chaperone hsc70-3 - tomato	5.69480042912335	4.2474998368437
20.2.1	stress.abiotic.heat	MICRO.2037.C4	Hsc70 pir__JC4786 dnaK-type molecular chaperone hsc70-3 - tomato	5.67574182331455	4.78217077980713
20.2.1	stress.abiotic.heat	MICRO.2037.C6	putative HSP70 [Oryza sativa (japonica cultivar-group)] dbj_BAB93214.1_ putative HSP70 [Oryza sativa (japonica cultivar-group)] dbj_BAB67894.1_ putative HSP70 [Oryza sativa (japonica cultivar-group)]	5.70229715764137	4.20210319352911
20.2.1	stress.abiotic.heat	MICRO.2860.C1	ClpB [Phaseolus lunatus]	1.96690364862517	1.23966020744764
20.2.1	stress.abiotic.heat	MICRO.3119.C1	DnaJ like protein [Lycopersicon esculentum]	1.46472173873232	1.15999435271884
20.2.1	stress.abiotic.heat	MICRO.3166.C1	heat shock protein MTSHP precursor, mitochondrial - tomato dbj_BAA32547.1_ mitochondrial small heat shock protein [Lycopersicon esculentum]	2.96061976396421	1.01534927719466
20.2.1	stress.abiotic.heat	MICRO.3166.C2	heat shock protein MTSHP precursor, mitochondrial - tomato dbj_BAA32547.1_ mitochondrial small heat shock protein [Lycopersicon esculentum]	3.34730659579324	1.95039077824461
20.2.1	stress.abiotic.heat	MICRO.410.C1	clpB heat shock protein-like [Arabidopsis thaliana] ref_NP_568314.1_ heat shock protein 100, putative / HSP100, putative / heat shock protein clpB, putative / HSP100/ClpB, putative [Arabidopsis thaliana] pir__T51523 clpB heat shock protein-like - ...	2.54084074526173	1.26499018576326
20.2.1	stress.abiotic.heat	MICRO.4562.C3	chloroplast small heat shock protein class I [Capsicum frutescens]	2.81107983472291	2.26280990491296
20.2.1	stress.abiotic.heat	MICRO.4562.C9	chloroplast small heat shock protein class I [Capsicum frutescens]	3.88431399773432	3.02121268964709
20.2.1	stress.abiotic.heat	MICRO.4951.C1	putative protein [Arabidopsis thaliana]	1.06128440052072	1.27112228819535
20.2.1	stress.abiotic.heat	MICRO.5626.C1	Heat shock protein 83 gb_AAA33748.1_ heat shock protein 83 prf__1909372A heat shock protein 83	5.74158015041634	4.97907434831031
[truncated: 6,432 more rows]
