# Supplementary material for: Transcriptional and Metabolic Profiling of Potato Plants Expressing a Plastid-Targeted Electron Shuttle Reveal Modulation of Genes Associated to Drought Tolerance by Chloroplast Redox Poise
Source: Int J Mol Sci. 2020 Sep 29;21(19):7199. doi: 10.3390/ijms21197199 (PMC7582712; doi:10.3390/ijms21197199)
Supplement: Supplementary file 1 [file ijms-21-07199-s001.zip › Supplementary Table S3.xlsx]

## Sheet: Cluster1
Table S3. List of potato genes belonging to clusters formed by drought-induced or repressed genes independently of genotype (Figure S4).
BINCODE	NAME	IDENTIFIER	DESCRIPTION	log2(Drought_vs_Control_inWT)	log2(Drought_vs_Control_in_Stpfld252)	log2(Stpfld252_vs_WT_in_Control)	log2(Stpfld252_vs_WT_inDrought)
1.1.1.1	PS.lightreaction.photosystem II.LHC-II	ACDA03879D03.T3m.scf	No Hits Found	1.52011477899084	1.05111626934507	-0.204342812530367	-0.673341322176141
1.1.1.1	PS.lightreaction.photosystem II.LHC-II	bf_stolxxxx_0042g10.t3m.scf	No Hits Found	1.29415797546547	1.6156695585679	-0.74597767225263	-0.424466089150197
1.1.1.1	PS.lightreaction.photosystem II.LHC-II	MICRO.8209.C1	unknown [Arabidopsis thaliana] gb_AAD20414.1_ expressed protein [Arabidopsis thaliana] gb_AAF61626.1_ stress enhanced protein 2	1.14628021444893	1.21020693266548	-0.48388276677092	-0.419956048554367
1.1.1.1	PS.lightreaction.photosystem II.LHC-II	POAC705TP	unknown [Arabidopsis thaliana] gb_AAD20414.1_ expressed protein [Arabidopsis thaliana] gb_AAF61626.1_ stress enhanced protein 2	1.26996541938471	1.27723572272313	-0.650088332261822	-0.642818028923397
1.1.4.2	PS.lightreaction.ATP synthase.beta subunit	bf_mxflxxxx_0005c10.t3m.scf	ATPase beta subunit [Nicotiana sylvestris]	2.80118177017916	2.54081508165196	0.247999628240768	-0.012367060286433
1.1.5.4	PS.lightreaction.other electron carrier (ox/red).ferredoxin oxireductase	bf_arrayxxx_0073e07.t7m.scf	B1147A04.9 [Oryza sativa (japonica cultivar-group)] dbj_BAB86192.1_ B1147A04.9 [Oryza sativa (japonica cultivar-group)]	1.19170059948619	1.49088134790645	-0.610499868896673	-0.311319120476421
1.1.5.4	PS.lightreaction.other electron carrier (ox/red).ferredoxin oxireductase	cSTB48A12TH	hypothetical protein [Arabidopsis thaliana] gb_AAM91300.1_ unknown protein [Arabidopsis thaliana] gb_AAM20557.1_ unknown protein [Arabidopsis thaliana] ref_NP_566344.2_ phytochromobilin:ferredoxin oxidoreductase, chloroplast / phytochromobilin ...	1.64438400089871	1.91893827987207	-0.729920146782728	-0.45536586780937
1.1.5.4	PS.lightreaction.other electron carrier (ox/red).ferredoxin oxireductase	MICRO.10180.C1	phytochromobilin:ferredoxin oxidoreductase, chloroplast / phytochromobilin synthase (HY2) [Arabidopsis thaliana]	1.15522803402922	1.64175346865076	-0.642343761160932	-0.155818326539393
2.1.2.3	major CHO metabolism.synthesis.starch.starch branching	MICRO.1689.C1	1,4-alpha-glucan branching enzyme [Solanum tuberosum] pir__S34730 1,4-alpha-glucan branching enzyme (EC 2.4.1.18) precursor, amyloplast - potato sp_P30924_GLGB_SOLTU 1,4-alpha-glucan branching enzyme (Starch branching enzyme) (Q-enzyme)	1.18330980534758	1.00255875180283	0.10771698882874	-0.0730340647160039
2.2.1.3.30	major CHO metabolism.degradation.sucrose.invertases.inhibitors	MICRO.11044.C1	tomato invertase inhibitor [Lycopersicon esculentum] pir__T07380 invertase inhibitor precursor - tomato	1.53548399496686	2.01610210576964	-0.762867527662459	-0.282249416859687
2.2.2.10	major CHO metabolism.degradation.starch.laforin like phosphoglucan phosphatase (SEX4)	MICRO.1811.C1	protein tyrosine phosphatase [Lycopersicon esculentum]	2.34301386636337	1.18481362720813	0.36499985899359	-0.793200380161656
2.2.2.4	major CHO metabolism.degradation.starch.D enzyme	MICRO.7638.C1	putative protein [Arabidopsis thaliana] pir__T45966 hypothetical protein F7J8.240 - Arabidopsis thaliana ref_NP_974720.1_ glycoside hydrolase starch-binding domain-containing protein [Arabidopsis thaliana]	1.29596008615972	1.83850634580621	-0.753568306873021	-0.211022047226523
3.4.5	minor CHO metabolism.myo-inositol.inositol phosphatase	MICRO.8030.C1	At4g39120 [Arabidopsis thaliana] dbj_BAD43296.1_ Inositol monophosphatase - like protein [Arabidopsis thaliana] ref_NP_195623.2_ inositol monophosphatase family protein [Arabidopsis thaliana]	1.83870370388252	1.31536714532126	0.509944211738246	-0.0133923468230179
3.4.5	minor CHO metabolism.myo-inositol.inositol phosphatase	MICRO.8030.C2	At4g39120 [Arabidopsis thaliana] dbj_BAD43296.1_ Inositol monophosphatase - like protein [Arabidopsis thaliana] ref_NP_195623.2_ inositol monophosphatase family protein [Arabidopsis thaliana]	1.53736831682639	1.2274333011617	0.381633260069348	0.0716982444046561
4.1.9	glycolysis.cytosolic branch.non-phosphorylating glyceraldehyde 3-phosphate dehydrogenase (NPGAP-DH)	MICRO.3219.C1	non-phosphorylating glyceraldehyde dehydrogenase [Nicotiana plumbaginifolia] sp_P93338_GAPN_NICPL NADP-dependent glyceraldehyde-3-phosphate dehydrogenase (Non-phosphorylating glyceraldehyde 3-phosphate dehydrogenase) (Glyceraldehyde-3-phosphate ...	1.68606681561138	1.73685237746911	-0.267234688686424	-0.216449126828685
4.1.9	glycolysis.cytosolic branch.non-phosphorylating glyceraldehyde 3-phosphate dehydrogenase (NPGAP-DH)	MICRO.3219.C2	putative NADP-dependent glyceraldehyde-3-phosphate dehydrogenase [Arabidopsis thaliana] gb_AAO42797.1_ At2g24270/F27D4.18 [Arabidopsis thaliana] gb_AAD03388.1_ putative NADP-dependent glyceraldehyde-3-phosphate dehydrogenase [Arabidopsis thaliana] ...	1.95367992149762	1.77028685108706	-0.273909889397602	-0.457302959808162
4.1.9	glycolysis.cytosolic branch.non-phosphorylating glyceraldehyde 3-phosphate dehydrogenase (NPGAP-DH)	MICRO.3219.C3	No Hits Found	1.40672079018196	1.42251435012498	0.0605299441720089	0.0763235041150292
4.2.14	glycolysis.plastid branch.pyruvate kinase (PK)	MICRO.50.C1	putative pyruvate kinase [Oryza sativa (japonica cultivar-group)] gb_AAP03381.1_ putative pyruvate kinase [Oryza sativa (japonica cultivar-group)]	1.07651850078594	1.22192625508878	0.259688327318667	0.405096081621512
4.3.4	glycolysis.unclear/dually targeted.phosphofructokinase (PFK)	MICRO.4320.C1	AT4g26270/T25K17_80 [Arabidopsis thaliana] gb_AAK83587.1_ AT4g26270/T25K17_80 [Arabidopsis thaliana] ref_NP_567742.1_ phosphofructokinase family protein [Arabidopsis thaliana]	2.99975830748429	2.80596793427316	-0.487574413712815	-0.681364786923947
8.1.1.1	TCA / organic transformation.TCA.pyruvate DH.E1	MICRO.4506.C3	putative pyruvate dehydrogenase E1 beta subunit isoform 1 protein [Oryza sativa (japonica cultivar-group)] ref_XP_507310.1_ PREDICTED OSJNBa0033D24.29 gene product [Oryza sativa (japonica cultivar-group)] dbj_BAD13111.1_ putative pyruvate ...	2.33726879522754	1.71283778889491	-0.142581725721511	-0.767012732054136
8.1.1.1	TCA / organic transformation.TCA.pyruvate DH.E1	MICRO.4745.C1	putative pyruvate dehydrogenase E1 beta subunit isoform 1 protein [Oryza sativa (japonica cultivar-group)] ref_XP_507310.1_ PREDICTED OSJNBa0033D24.29 gene product [Oryza sativa (japonica cultivar-group)] dbj_BAD13111.1_ putative pyruvate ...	2.53246377733048	2.13666556048787	-0.422499051291112	-0.818297268133728
8.3	TCA / organic transformation.carbonic anhydrases	MICRO.4170.C3	Carbonic anhydrase, chloroplast precursor (Carbonate dehydratase) pir__T02936 carbonate dehydratase (EC 4.2.1.1) precursor, chloroplast - common tobacco gb_AAA34065.1_ chloroplast carbonic anhydrase prf__1909357A carbonic anhydrase	1.24190940132863	1.42616323152949	0.506721384024717	0.690975214225578
9.9	mitochondrial electron transport / ATP synthesis.F1-ATPase	bf_arrayxxx_0098a07.t7m.scf	No Hits Found	4.30915972796614	3.25882467550687	0.22183909838129	-0.828495954077983
9.9	mitochondrial electron transport / ATP synthesis.F1-ATPase	bf_mxflxxxx_0005c10.t3m.scf	ATPase beta subunit [Nicotiana sylvestris]	2.80118177017916	2.54081508165196	0.247999628240768	-0.012367060286433
9.9	mitochondrial electron transport / ATP synthesis.F1-ATPase	MICRO.9157.C1	putative protein [Arabidopsis thaliana] pir__T45826 hypothetical protein F2K15.70 - Arabidopsis thaliana ref_NP_190490.1_ expressed protein [Arabidopsis thaliana]	4.46238483789692	3.51516327483776	0.0732625890391878	-0.873958974019969
10.2.1	cell wall.cellulose synthesis.cellulose synthase	cSTA27F13TH	putative cellulose synthase-like protein OsCslE1 [Oryza sativa (japonica cultivar-group)]	1.1317661950971	1.50457432476308	0.188613185912053	0.561421315578034
10.2.1	cell wall.cellulose synthesis.cellulose synthase	MICRO.4440.C1	putative cellulose synthase [Arabidopsis thaliana] pir__T02561 probable cellulose synthase At2g32620 [imported] - Arabidopsis thaliana ref_NP_180821.1_ cellulose synthase family protein [Arabidopsis thaliana]	1.22244696261982	1.57080370062236	0.340195995985455	0.688552733987997
10.6.3	cell wall.degradation.pectate lyases and polygalacturonases	bf_suspxxxx_0031g12.t3m.scf	putative polygalacturonase [Arabidopsis thaliana] gb_AAO22613.1_ putative polygalacturonase [Arabidopsis thaliana] ref_NP_195070.2_ glycoside hydrolase family 28 protein / polygalacturonase (pectinase) family protein [Arabidopsis thaliana]	1.11575092128692	1.03431712590281	0.242875603574882	0.161441808190769
11.1.11	lipid metabolism.FA synthesis and FA elongation.fatty acid elongase	MICRO.5641.C1	fatty acid elongase-like protein (cer2-like) [Arabidopsis thaliana]	1.82228004294166	1.14280033448956	0.0654885155412028	-0.613991192910895
11.1.9	lipid metabolism.FA synthesis and FA elongation.long chain fatty acid CoA ligase	MICRO.8605.C1	putative acyl-CoA synthetase [Oryza sativa (japonica cultivar-group)]	1.82656274820118	1.16665165716524	0.989906423530813	0.329995332494875
11.3	lipid metabolism.phospholipid synthesis	STMJN54TV	unknown protein [Arabidopsis thaliana] gb_AAO50667.1_ unknown protein [Arabidopsis thaliana] gb_AAG51432.1_ unknown protein	1.83860076221246	1.30060213184021	0.820182530290749	0.282183899918493
11.4	lipid metabolism.TAG synthesis	MICRO.16546.C1	unknown protein [Oryza sativa (japonica cultivar-group)] gb_AAT39147.1_ unknown protein [Oryza sativa (japonica cultivar-group)]	2.28917587239357	1.750255507943	-0.200502276825745	-0.739422641276313
11.6	lipid metabolism.lipid transfer proteins etc	bf_mxlfxxxx_0071h07.t3m.scf	No Hits Found	4.34924829481499	4.15205865310125	-0.367533556698275	-0.564723198412018
11.6	lipid metabolism.lipid transfer proteins etc	MICRO.13027.C1	lipid transfer protein LTP1 precursor [Capsicum annuum]	5.0778460884727	3.67512544413724	0.731826137158833	-0.670894507176627
11.6	lipid metabolism.lipid transfer proteins etc	MICRO.2125.C2	Nonspecific lipid-transfer protein 1 precursor (LTP 1) gb_AAB42069.1_ non specific lipid transfer protein [Lycopersicon esculentum] pir__T07626 non specific lipid transfer protein, drought and ABA induced - tomato	3.65790460775612	3.34903347142809	-0.103319572528957	-0.412190708856979
11.6	lipid metabolism.lipid transfer proteins etc	MICRO.2125.C6	putative non-specific lipid transfer protein StnsLTP [Solanum tuberosum]	5.32755696836928	3.89751496596416	0.627782380871086	-0.80225962153404
11.6	lipid metabolism.lipid transfer proteins etc	MICRO.9385.C1	putative lipid transfer protein [Solanum tuberosum]	2.26565535152489	1.02477979226683	0.671852709510992	-0.569022849747071
11.6	lipid metabolism.lipid transfer proteins etc	SSBT004P07x.scf	No Hits Found	4.38058639642899	3.92740039828727	0.0438322086289098	-0.409353789512814
11.9.3	lipid metabolism.lipid degradation.lysophospholipases	bf_ivrootxx_0021c03.t3m.scf	putative protein [Arabidopsis thaliana] emb_CAB37525.1_ putative protein [Arabidopsis thaliana] gb_AAM10267.1_ AT4g38690/F20M13_250 [Arabidopsis thaliana] gb_AAL49931.1_ AT4g38690/F20M13_250 [Arabidopsis thaliana] pir__T05697 hypothetical protein ...	3.77050452465041	2.8843144241632	0.173121540379788	-0.713068560107425
13	amino acid metabolism	bf_mxflxxxx_0016e06.t3m.scf	No Hits Found	1.748298656225	1.10828640041649	-0.178158332371954	-0.818170588180465
13.1.1.3.1	amino acid metabolism.synthesis.central amino acid metabolism.alanine.alanine aminotransferase	bf_suspxxxx_0002f09.t3m.scf	alanine aminotransferase [Capsicum annuum]	2.50281003156446	1.14669064075261	0.985976955588667	-0.37014243522318
13.1.2.2.1	amino acid metabolism.synthesis.glutamate family.proline.delta 1-pyrroline-5-carboxylate synthetase	ACDA02183F11.T3m.scf	No Hits Found	2.71536143191847	1.79466812107581	0.603064050550537	-0.317629260292126
13.1.2.3.31	amino acid metabolism.synthesis.glutamate family.arginine.aspartate racemase	MICRO.2810.C2	unknown protein [Arabidopsis thaliana] gb_AAD39669.1_ Is a member of the PF_01177 Aspartate-glutamate racemase family. EST gb_T43554 comes from this gene. [Arabidopsis thaliana] ref_NP_172993.1_ aspartate-glutamate racemase family [Arabidopsis thaliana]	1.21316686593339	2.32611093672096	-0.536732840942012	0.576211229845564
13.1.3.6.1.4	amino acid metabolism.synthesis.aspartate family.misc.homoserine.homoserine kinase	MICRO.14267.C1	homoserine kinase [Arabidopsis thaliana]	1.83693553414534	2.00681331439422	-0.594556995850302	-0.424679215601422
13.1.5.3.2	amino acid metabolism.synthesis.serine-glycine-cysteine group.cysteine.SAT	bf_ivrootxx_0030g06.t3m.scf	Putative serine acetyltransferase [Oryza sativa (japonica cultivar-group)]	1.02573326842871	1.22209425712678	0.329053759556784	0.525414748254855
13.1.5.3.2	amino acid metabolism.synthesis.serine-glycine-cysteine group.cysteine.SAT	MICRO.7373.C1	Putative serine acetyltransferase [Oryza sativa (japonica cultivar-group)]	1.04569168540242	1.00496634835022	0.500162128955958	0.459436791903755
13.1.6.1.10	amino acid metabolism.synthesis.aromatic aa.chorismate.3-dehydroquinate dehydratase/shikimate dehydrogenase	MICRO.7398.C2	3-dehydroquinate dehydratase / shikimate dehydrogenase isoform 2 [Nicotiana tabacum]	1.98435431009541	1.47691222738114	-0.152925350947347	-0.660367433661618
13.2.2.3	amino acid metabolism.degradation.glutamate family.arginine	MICRO.1779.C2	pyrroline-5-carboxylate reductase [Actinidia deliciosa] sp_O04016_PROC_ACTCH Pyrroline-5-carboxylate reductase (P5CR) (P5C reductase)	2.29975426215464	1.5992530767666	-0.115191953801666	-0.815693139189708
13.2.3.1.1	amino acid metabolism.degradation.aspartate family.asparagine.L-asparaginase	MICRO.11958.C1	L-asparaginase [Lupinus luteus] sp_Q9ZSD6_ASPG_LUPLU L-asparaginase (L-asparagine amidohydrolase)	1.43275159585554	1.10290234740697	0.279628705430484	-0.0502205430180869
13.2.7	amino acid metabolism.degradation.histidine	MICRO.6170.C1	histidine decarboxylase [Lycopersicon esculentum] sp_P54772_DCHS_LYCES Histidine decarboxylase (HDC) (TOM92) pir__S39554 histidine decarboxylase (EC 4.1.1.22) - tomato	2.8209068030126	2.17278812582559	0.921461219209129	0.273342542022119
15.1	metal handling.acquisition	MICRO.11840.C1	ferric reductase [Medicago truncatula]	1.2479586058837	2.40462386702794	-0.773365408544164	0.383299852600073
15.2	metal handling.binding, chelation and storage	bf_arrayxxx_0036c06.t3m.scf	No Hits Found	1.24677520554551	1.14504196000464	0.108794378368975	0.0070611328281025
15.3	metal handling.regulation	MICRO.12868.C2	putative protein [Arabidopsis thaliana] gb_AAP21374.1_ At5g43850 [Arabidopsis thaliana] ref_NP_568630.1_ acireductone dioxygenase (ARD/ARD*) family protein [Arabidopsis thaliana]	1.04289778675697	1.64855085515422	-0.196972606877198	0.408680461520046
16.1.1.1	secondary metabolism.isoprenoids.non-mevalonate pathway.DXS	bf_mxlfxxxx_0013f09.t3m.scf	No Hits Found	1.38354226601015	1.2028562540734	0.123723792027187	-0.0569622199095665
16.1.2.8	secondary metabolism.isoprenoids.mevalonate pathway.geranyl diphosphate synthase	MICRO.5051.C1	solanesyl diphosphate synthase [Arabidopsis thaliana] ref_NP_177972.2_ solanesyl diphosphate synthase (SPS) [Arabidopsis thaliana]	1.31668758187286	1.57121610156869	0.139728555818435	0.394257075514265
16.1.2.8	secondary metabolism.isoprenoids.mevalonate pathway.geranyl diphosphate synthase	MICRO.5886.C1	Very similar to prenyltransferases [Arabidopsis thaliana] pir__F96813 hypothetical protein T30F21.15 [imported] - Arabidopsis thaliana	1.14958300602646	1.60965075349147	0.0135362889138655	0.473604036378877
16.1.3.1	secondary metabolism.isoprenoids.tocopherol biosynthesis.hydroxyphenylpyruvate dioxygenase	MICRO.10184.C1	4-hydroxyphenylpyruvate dioxygenase (4HPPD) (HPD) (HPPDase) gb_AAC49815.1_ 4-hydroxyphenylpyruvate dioxygenase [Daucus carota] pir__T14353 probable 4-hydroxyphenylpyruvate dioxygenase (EC 1.13.11.27) - carrot	1.42176062369554	1.36322069334016	-0.284892194874747	-0.343432125230123
16.1.4.1	secondary metabolism.isoprenoids.carotenoids.phytoene synthase	MICRO.10548.C1	mutant phytoene synthase [Lycopersicon esculentum]	1.81168220329863	1.39904098881827	0.308070655198424	-0.104570559281932
16.1.4.6	secondary metabolism.isoprenoids.carotenoids.carotenoid beta ring hydroxylase	MICRO.2564.C1	beta-carotene hydroxylase [Lycopersicon esculentum]	2.21991564533502	1.23885558808187	0.378252744462138	-0.602807312791013
16.1.5	secondary metabolism.isoprenoids.terpenoids	BF_TUBSXXXX_0007G11_T3M.SCF	No Hits Found	2.62108395663326	2.77363342012905	-0.98729350712178	-0.834744043625989
16.1.5	secondary metabolism.isoprenoids.terpenoids	MICRO.11705.C2	beta-Amyrin Synthase [Panax ginseng]	2.55824989453558	1.96486783390719	-0.403393806904974	-0.996775867533364
16.1.5	secondary metabolism.isoprenoids.terpenoids	MICRO.4201.C4	beta-Amyrin Synthase [Panax ginseng]	2.24337108444472	1.44569866635918	-0.1629960670901	-0.960668485175637
16.10	secondary metabolism.simple phenols	BF_LBCHXXXX_0029A02_T3M.SCF	No Hits Found	2.65159710559628	1.01426115179365	0.829270207043288	-0.808065746759343
16.2	secondary metabolism.phenylpropanoids	bf_ivrootxx_0020c02.t3m.scf	OSJNBa0038O10.9 [Oryza sativa (japonica cultivar-group)] emb_CAE05643.2_ OSJNBa0038O10.9 [Oryza sativa (japonica cultivar-group)]	1.52181545340139	1.50605346119276	-0.324207742774696	-0.339969734983326
16.2.1.10	secondary metabolism.phenylpropanoids.lignin biosynthesis.CAD	MICRO.8543.C1	10-hydroxygeraniol oxidoreductase [Camptotheca acuminata]	1.00197590712561	1.23225421546731	-0.334974776872674	-0.104696468530969
16.2.1.3	secondary metabolism.phenylpropanoids.lignin biosynthesis.4CL	MICRO.10309.C2	4-coumarate CoA ligase isoform 4 [Arabidopsis thaliana] gb_AAQ56837.1_ At5g63380 [Arabidopsis thaliana] gb_AAM97124.1_ 4-coumarate-CoA ligase-like protein [Arabidopsis thaliana] ref_NP_201143.1_ 4-coumarate--CoA ligase family protein / ...	1.06732011342695	1.1244868211931	-0.312010971652123	-0.254844263885973
16.2.1.7	secondary metabolism.phenylpropanoids.lignin biosynthesis.CCR1	MICRO.4563.C1	putative cinnamoyl CoA reductase [Oryza sativa (japonica cultivar-group)] gb_AAU10688.1_ putative cinnamoyl CoA reductase [Oryza sativa (japonica cultivar-group)] gb_AAT39157.1_ putative cinnamoyl CoA reductase [Oryza sativa (japonica cultivar-group)]	2.51206913888515	3.43546513193289	-0.999208497058602	-0.0758125040108588
16.4.1	secondary metabolism.N misc.alkaloid-like	MICRO.16970.C1	ABC transporter permease protein-like protein [Oryza sativa (japonica cultivar-group)] dbj_BAC16494.1_ ABC transporter permease protein-like protein [Oryza sativa (japonica cultivar-group)]	2.39297780617148	1.38051051989634	0.100552507903418	-0.911914778371718
16.4.1	secondary metabolism.N misc.alkaloid-like	MICRO.9829.C2	putative protein [Arabidopsis thaliana] pir__T47763 hypothetical protein F24I3.110 - Arabidopsis thaliana	1.96261319607924	1.17587945437043	0.380280724978716	-0.406453016730088
16.8.1.12	secondary metabolism.flavonoids.anthocyanins.anthocyanidin 3-O-glucosyltransferase	MICRO.6561.C1	putative UDP rhamnose--anthocyanidin-3-glucoside rhamnosyltransferase [Arabidopsis thaliana] gb_AAO63434.1_ At4g27570 [Arabidopsis thaliana] emb_CAB81407.1_ UDP rhamnose--anthocyanidin-3-glucoside rhamnosyltransferase-like protein [Arabidopsis ...	1.06649008897083	1.26238834183018	-0.245798573745332	-0.0499003208859827
16.8.2	secondary metabolism.flavonoids.chalcones	bf_mxlfxxxx_0054a11.t3m.scf	No Hits Found	2.79363707851284	1.49060537835185	0.815512371572892	-0.487519328588091
16.8.2	secondary metabolism.flavonoids.chalcones	MICRO.6763.C1	contains similarity to chalcone-flavonone isomerase (chalcone isomerase) [Arabidopsis thaliana] gb_AAM20088.1_ unknown protein [Arabidopsis thaliana] gb_AAL36093.1_ unknown protein [Arabidopsis thaliana] ref_NP_850770.1_ chalcone-flavanone isomerase ...	2.3056553491396	1.69701117789012	-0.255369436778278	-0.864013608027763
16.8.2.1	secondary metabolism.flavonoids.chalcones.naringenin-chalcone synthase	MICRO.5082.C1	chalcone synthase 1b sp_Q43163_CHSB_SOLTU Chalcone synthase 1B (Naringenin-chalcone synthase 1B)	1.5647046416031	1.46434446079839	-0.501314081846691	-0.601674262651406
16.8.3.1	secondary metabolism.flavonoids.dihydroflavonols.dihydroflavonol 4-reductase	MICRO.8515.C1	cinnamoyl CoA reductase [Solanum tuberosum]	1.45423113210349	1.44163487412135	0.698162886211795	0.685566628229653
16.8.3.2	secondary metabolism.flavonoids.dihydroflavonols.flavanone 3-hydroxylase	MICRO.349.C2	flavanone 3 beta-hydroxylase [Solanum tuberosum]	1.10454391394249	1.24683255294501	-0.688205234155513	-0.545916595152994
16.8.4.1	secondary metabolism.flavonoids.flavonols.flavonol synthase (FLS)	bf_mxlfxxxx_0027f05.t3m.scf	flavonol synthase [Solanum tuberosum] sp_Q41452_FLS_SOLTU Flavonol synthase (FLS) pir__T07373 flavonol synthase - potato	1.48456278665911	1.66770714837051	-0.952462450008088	-0.769318088296689
16.8.5.1	secondary metabolism.flavonoids.isoflavonols.isoflavone reductase	MICRO.5350.C1	probable 2*-hydroxyisoflavone reductase (EC 1.3.1.45) - white lupine gb_AAB67729.1_ isoflavone reductase-like protein sp_P52581_IFRI_LUPAL Isoflavone reductase homolog	1.76409620477994	1.78035671207961	-0.503903760129464	-0.487643252829804
17.1.2	hormone metabolism.abscisic acid.signal transduction	MICRO.10679.C1	protein phosphatase 2C [Prunus avium]	2.46666469126063	1.09131250422477	0.390268367736236	-0.985083819299619
17.1.2	hormone metabolism.abscisic acid.signal transduction	MICRO.10679.C2	protein phosphatase 2C [Prunus avium]	3.23253941262092	1.83262730175978	0.545255153314266	-0.854656957546872
17.1.2	hormone metabolism.abscisic acid.signal transduction	MICRO.16173.C1	putative protein phosphatase 2C ABI2 [Oryza sativa (japonica cultivar-group)] gb_AAT44303.1_ putative protein phosphatase 2C ABI2 [Oryza sativa (japonica cultivar-group)]	2.56894790778257	1.45423060004727	0.265963209414471	-0.84875409832083
17.1.2	hormone metabolism.abscisic acid.signal transduction	MICRO.517.C1	No Hits Found	2.75557059760537	1.58286474836954	0.33213360064472	-0.840572248591114
17.1.2	hormone metabolism.abscisic acid.signal transduction	MICRO.7516.C2	protein phosphatase 2C [Nicotiana tabacum] emb_CAC84141.2_ protein phosphatase 2C [Nicotiana tabacum]	2.32417193186082	1.41585006042677	-0.0149865482562479	-0.923308419690297
17.1.2	hormone metabolism.abscisic acid.signal transduction	MICRO.7516.C5	protein phosphatase 2C [Nicotiana tabacum] emb_CAC84141.2_ protein phosphatase 2C [Nicotiana tabacum]	2.74729649766826	1.62835234424367	0.21390421977468	-0.905039933649908
17.1.3	hormone metabolism.abscisic acid.induced-regulated-responsive-activated	MICRO.10238.C2	abscisic acid-induced-like protein [Arabidopsis thaliana] gb_AAG33060.1_ AtHVA22e [Arabidopsis thaliana] ref_NP_568744.1_ ABA-responsive protein (HVA22e) [Arabidopsis thaliana] gb_AAG02213.1_ AtHVA22e [Arabidopsis thaliana]	1.63439675835245	1.27904477557805	-0.100834480736033	-0.456186463510436
17.2.3	hormone metabolism.auxin.induced-regulated-responsive-activated	MICRO.6538.C2	unknown protein [Arabidopsis thaliana] gb_AAL36306.1_ unknown protein [Arabidopsis thaliana] emb_CAB80897.1_ AT4g00880 [Arabidopsis thaliana] pir__T01558 auxin-induced protein homolog A_TM018A10.6 - Arabidopsis thaliana gb_AAB62852.1_ similar to ...	1.27032715961121	1.47562433135111	-0.601294451304861	-0.39599727956497
17.3.1.1.1	hormone metabolism.brassinosteroid.synthesis-degradation.BRs.DET2	MICRO.5772.C1	steroid 5alpha-reductase-like protein [Arabidopsis thaliana] gb_AAK55737.1_ AT5g16010/F1N13_150 [Arabidopsis thaliana] pir__T51384 steroid 5alpha-reductase-like protein - Arabidopsis thaliana ref_NP_197105.1_ 3-oxo-5-alpha-steroid 4-dehydrogenase ...	1.56477634818769	1.41165331796413	-0.494226038940085	-0.647349069163647
17.4.2	hormone metabolism.cytokinin.signal transduction	bf_arrayxxx_0037g12.t7m.scf	At5g35750 [Arabidopsis thaliana] gb_AAO00890.1_ histidine kinase-like protein [Arabidopsis thaliana]	3.25006512692615	2.61805305165874	-0.0589983954787705	-0.691010470746178
17.4.2	hormone metabolism.cytokinin.signal transduction	bf_ivrootxx_0040h04.t3m.scf	histidine kinase (AHK4) (WOL) [Arabidopsis thaliana] dbj_BAB40776.1_ histidine kinase [Arabidopsis thaliana]	1.78882079710805	1.37666805790474	-0.163023962426014	-0.575176701629324
17.4.2	hormone metabolism.cytokinin.signal transduction	MICRO.15394.C1	cytokinin receptor CRE1b [Arabidopsis thaliana]	2.16803206497975	1.10087412488789	0.101010526879403	-0.966147413212461
17.5.1	hormone metabolism.ethylene.synthesis-degradation	bf_ivrootxx_0008g06.t3m.scf	unknown [Prunus armeniaca]	1.10191756180473	1.23703132161706	0.0875651064310432	0.222678866243378
17.5.1	hormone metabolism.ethylene.synthesis-degradation	bf_ivrootxx_0040c10.t3m.scf	unknown [Prunus armeniaca]	1.75982942556375	2.03119360050335	-0.646342236787633	-0.374978061848031
17.5.1	hormone metabolism.ethylene.synthesis-degradation	bf_mxflxxxx_0028g05.t3m.scf	Strong similarity to Arabidopsis 2A6 (gb_X83096). [Arabidopsis thaliana] ref_NP_171933.1_ 2-oxoglutarate-dependent dioxygenase, putative [Arabidopsis thaliana] pir__E86175 hypothetical protein [imported] - Arabidopsis thaliana	1.36645833282793	1.61900496676512	-0.0388083465909776	0.213738287346215
17.5.1	hormone metabolism.ethylene.synthesis-degradation	bf_mxflxxxx_0069a10.t3m.scf	At5g59530 [Arabidopsis thaliana] dbj_BAA97487.1_ leucoanthocyanidin dioxygenase-like protein [Arabidopsis thaliana] dbj_BAD44215.1_ 1-aminocyclopropane-1-carboxylate oxidase - like protein [Arabidopsis thaliana] ref_NP_200761.1_ ...	1.05650470949581	1.37474706736839	-0.219018339184919	0.0992240186876545
17.5.1	hormone metabolism.ethylene.synthesis-degradation	MICRO.13070.C1	E8 protein [Lycopersicon esculentum] sp_P10967_ACC3_LYCES 1-aminocyclopropane-1-carboxylate oxidase homolog (Protein E8) pir__S01642 ripening protein E8 - tomato	2.18993752774848	2.71171952661473	-0.590155713972953	-0.0683737151067074
17.5.1	hormone metabolism.ethylene.synthesis-degradation	MICRO.17171.C1	putative wall-associated kinase 2 [Oryza sativa (japonica cultivar-group)] dbj_BAB40010.1_ putative wall-associated kinase 4 [Oryza sativa (japonica cultivar-group)]	1.63656658337097	1.60213574666441	-0.293423708542566	-0.327854545249128
17.5.1	hormone metabolism.ethylene.synthesis-degradation	MICRO.3323.C2	leucoanthocyanidin dioxygenase-like protein [Arabidopsis thaliana] gb_AAS49108.1_ At3g13610 [Arabidopsis thaliana] ref_NP_187970.1_ oxidoreductase, 2OG-Fe(II) oxygenase family protein [Arabidopsis thaliana]	1.24749026782943	1.25173865813583	-0.111066037480613	-0.106817647174212
17.5.1	hormone metabolism.ethylene.synthesis-degradation	MICRO.7256.C2	E8 protein homolog [Lycopersicon esculentum] pir__T06406 ripening protein E8 homolog - tomato	2.00244770597013	1.63352596615733	-0.0196667410990958	-0.388588480911896
17.5.1	hormone metabolism.ethylene.synthesis-degradation	MICRO.9751.C1	unknown [Prunus armeniaca]	1.844193642283	2.00963336228459	-0.452072800377792	-0.286633080376204
17.5.2	hormone metabolism.ethylene.signal transduction	bf_ivrootxx_0010d04.t3m.scf	No Hits Found	1.27232642985025	1.27973888524807	-0.0405243442864727	-0.033111888888655
17.5.2	hormone metabolism.ethylene.signal transduction	bf_mxlfxxxx_0036a11.t3m.scf	No Hits Found	1.70358632746184	1.34427019759772	0.0886038838346286	-0.2707122460295
17.5.3	hormone metabolism.ethylene.induced-regulated-responsive-activated	MICRO.16392.C1	ethylene-responsive transcriptional coactivator [Lycopersicon esculentum]	1.98931914958633	1.42331934976874	0.977671114228555	0.411671314410967
18	Co-factor and vitamine metabolism	MICRO.1011.C1	putative pyridoxamine 5-phosphate oxidase [Oryza sativa (japonica cultivar-group)] gb_AAP53435.1_ putative pyridoxamine 5-phosphate oxidase [Oryza sativa (japonica cultivar-group)] gb_AAM08545.1_ Putative pyridoxamine 5-phosphate oxidase [Oryza sativa]	1.70589800814553	1.63934137734476	-0.365773004751875	-0.432329635552646
18.1	Co-factor and vitamine metabolism.molybdenum cofactor	MICRO.6149.C1	Cnx3 [Arabidopsis thaliana] ref_NP_171636.1_ molybdopterin biosynthesis CNX3 protein / molybdenum cofactor biosynthesis enzyme CNX3 (CNX3) [Arabidopsis thaliana] pir__T46961 molybdenum cofactor biosynthesis protein cnx3 [validated] - Arabidopsis ...	1.04306615027944	1.05622976941018	-0.0443664744672487	-0.031202855336506
20	stress	POCAV06TV	anti-bacterial protein [Solanum tuberosum]	1.68926597443021	2.43029113948995	0.248770002239469	0.989795167299209
20.1.2	stress.biotic.receptors	MICRO.17816.C1	putative brassinosteroid LRR receptor kinase prrotein [Oryza sativa (japonica cultivar-group)] dbj_BAD30371.1_ putative brassinosteroid LRR receptor kinase protein [Oryza sativa (japonica cultivar-group)] dbj_BAC07439.1_ putative brassinosteroid LRR ...	1.70890260181499	1.3316898714286	0.577486693974866	0.200273963588478
20.1.2.1	stress.biotic.receptors.CC-NBS-LRR	BF_LBCHXXXX_0035A12_T3M.SCF	No Hits Found	1.11723661409442	1.01060779008826	-0.17387991117281	-0.280508735178969
20.1.7	stress.biotic.PR-proteins	MICRO.9359.C1	pathogenesis-related protein-like protein [Arabidopsis thaliana] ref_NP_565189.1_ pathogenesis-related family protein [Arabidopsis thaliana]	1.32822274676272	1.32114611785306	-0.913335911970263	-0.920412540879918
20.1.7.1	stress.biotic.PR-proteins.PR1 (antifungal)	bf_mxlfxxxx_0043c03.t3m.scf	No Hits Found	2.62158128483636	2.08196205852328	0.181219833504128	-0.35839939280895
20.1.7.1	stress.biotic.PR-proteins.PR1 (antifungal)	MICRO.13818.C2	B1108H10.8 [Oryza sativa (japonica cultivar-group)] dbj_BAB92723.1_ B1108H10.8 [Oryza sativa (japonica cultivar-group)]	2.33706934463442	1.748638756956	0.472532312515336	-0.115898275163088
20.1.7.3	stress.biotic.PR-proteins.PR3/4/8/11 (chitinases and chitin binding proteins)	MICRO.10439.C1	class II chitinase [Solanum tuberosum]	1.11210704062583	1.30954390961637	-0.0394530162310041	0.157983852759541
20.1.7.3	stress.biotic.PR-proteins.PR3/4/8/11 (chitinases and chitin binding proteins)	MICRO.10439.C4	class II chitinase [Solanum tuberosum]	1.00031619592959	1.65198512545234	-0.261353752059442	0.390315177463306
20.1.7.3	stress.biotic.PR-proteins.PR3/4/8/11 (chitinases and chitin binding proteins)	MICRO.11279.C2	chitinase	1.32837198651291	1.43138263200295	0.563079509011715	0.666090154501753
20.1.7.3	stress.biotic.PR-proteins.PR3/4/8/11 (chitinases and chitin binding proteins)	MICRO.7973.C2	chitinase, class V [Nicotiana tabacum]	1.65792100508368	1.03310861395572	0.135640776061645	-0.489171615066323
20.1.7.5	stress.biotic.PR-proteins.PR5 (thaumatin-like proteins)	bf_mxlfxxxx_0056b11.t3m.scf	osmotin-like protein [Solanum tuberosum]	3.07178517113565	1.41049707905166	0.741149368350811	-0.920138723733182
20.1.7.6	stress.biotic.PR-proteins.PR6 (proteinase inhibitors)	BF_LBCHXXXX_0053B01_T3M.SCF	No Hits Found	1.50684986242969	1.61355441814333	0.349106282331444	0.455810838045076
20.2.1	stress.abiotic.heat	ACDA02277F09.T3m.scf	No Hits Found	2.00995153101635	1.08995930258618	0.0917642519124593	-0.828227976517702
20.2.1	stress.abiotic.heat	bf_cswbxxxx_0059a10.t3m.scf	No Hits Found	2.81177478408597	2.33312653122131	-0.108030855507787	-0.586679108372454
20.2.1	stress.abiotic.heat	bf_mxlfxxxx_0014h10.t3m.scf	clpB heat shock protein-like [Arabidopsis thaliana] ref_NP_568314.1_ heat shock protein 100, putative / HSP100, putative / heat shock protein clpB, putative / HSP100/ClpB, putative [Arabidopsis thaliana] pir__T51523 clpB heat shock protein-like - ...	1.7784324443569	1.17237186676503	-0.159175146857503	-0.765235724449374
20.2.1	stress.abiotic.heat	bf_mxlfxxxx_0032c02.t3m.scf	chloroplast small heat shock protein class I [Capsicum frutescens]	3.42979980558752	2.83449029904841	-0.325346097510856	-0.920655604049964
20.2.1	stress.abiotic.heat	bf_stolxxxx_0025f04.t3m.scf	DnaJ like protein [Lycopersicon esculentum]	1.33822821187361	1.26109352966827	-0.326585007827839	-0.403719690033187
20.2.1	stress.abiotic.heat	bf_suspxxxx_0059b10.t3m.scf	No Hits Found	1.36628651271841	1.0094280323958	-0.262103936044801	-0.618962416367406
20.2.1	stress.abiotic.heat	cSTE5O11TH	DnaJ like protein [Lycopersicon esculentum]	1.32676470898564	1.26105371812754	-0.335652652181116	-0.401363643039216
20.2.1	stress.abiotic.heat	MICRO.11569.C1	heat shock protein 82 [Nicotiana tabacum] pir__S18865 heat shock protein 82 - common tobacco (fragment) sp_P36182_HS82_TOBAC HEAT SHOCK PROTEIN 82	1.9044213998255	1.5577369674367	0.2697207759521	-0.0769636564367016
20.2.1	stress.abiotic.heat	MICRO.14654.C1	heat shock protein 70 [Petunia x hybrida] pir__S03250 dnaK-type molecular chaperone hsp70 (clone pMON9743) - garden petunia sp_P09189_HS7C_PETHY HEAT SHOCK COGNATE 70 KD PROTEIN	4.93079759318605	4.65748399574595	-0.549098444670767	-0.82241204211086
20.2.1	stress.abiotic.heat	MICRO.14860.C1	101 kDa heat shock protein	4.03329219482679	3.49559477390944	-0.448781765595305	-0.98647918651265
20.2.1	stress.abiotic.heat	MICRO.15638.C1	ripening regulated protein DDTFR8 [Lycopersicon esculentum]	1.7767617344678	1.21471033144678	0.418353083904593	-0.143698319116426
20.2.1	stress.abiotic.heat	MICRO.17287.C1	ripening regulated protein DDTFR8 [Lycopersicon esculentum]	2.94283648744413	2.51419713432301	-0.199670481822265	-0.628309834943387
20.2.1	stress.abiotic.heat	MICRO.17631.C1	putative DnaJ protein [Arabidopsis thaliana] gb_AAO50534.1_ putative DnaJ protein [Arabidopsis thaliana] gb_AAO41936.1_ putative DnaJ protein [Arabidopsis thaliana] ref_NP_187509.1_ DNAJ heat shock N-terminal domain-containing protein [Arabidopsis ...	1.7271614720103	1.22315763667757	-0.258045248898215	-0.76204908423095
20.2.1	stress.abiotic.heat	MICRO.3119.C1	DnaJ like protein [Lycopersicon esculentum]	1.46472173873232	1.15999435271884	-0.104242789126001	-0.408970175139483
20.2.1	stress.abiotic.heat	MICRO.4562.C3	chloroplast small heat shock protein class I [Capsicum frutescens]	2.81107983472291	2.26280990491296	-0.0660366179578933	-0.614306547767847
20.2.1	stress.abiotic.heat	MICRO.4951.C1	putative protein [Arabidopsis thaliana]	1.06128440052072	1.27112228819535	0.0259899125998775	0.23582780027451
20.2.1	stress.abiotic.heat	MICRO.763.C1	At2g04030/F3C11.14 [Arabidopsis thaliana]	1.01720957444758	1.34229732521626	-0.128621961191485	0.196465789577191
20.2.1	stress.abiotic.heat	POAC120TP	101 kDa heat shock protein	2.14811834718742	1.89010096656042	-0.617376072949958	-0.875393453576958
20.2.1	stress.abiotic.heat	SSBT002J04x.scf	heat shock protein 70 [Petunia x hybrida] pir__S03250 dnaK-type molecular chaperone hsp70 (clone pMON9743) - garden petunia sp_P09189_HS7C_PETHY HEAT SHOCK COGNATE 70 KD PROTEIN	4.03145564396788	3.54350555957065	-0.214496361307702	-0.702446445704931
20.2.1	stress.abiotic.heat	SSBT004A04x.scf	No Hits Found	1.60053511295339	1.10552433808892	-0.104139530968928	-0.599150305833398
20.2.1	stress.abiotic.heat	STDB001I03u.scf	heat shock protein 82 [Nicotiana tabacum] pir__S18865 heat shock protein 82 - common tobacco (fragment) sp_P36182_HS82_TOBAC HEAT SHOCK PROTEIN 82	2.52580176519387	1.92197022010217	0.0495856988291141	-0.554245846262585
20.2.1	stress.abiotic.heat	STDB001M14u.scf	ClpB [Phaseolus lunatus]	2.33078777609342	1.4785821304662	-0.0290176893822647	-0.881223335009489
20.2.3	stress.abiotic.drought/salt	bf_arrayxxx_0088d12.t3m.scf	No Hits Found	1.06615344717766	1.37853815940075	-0.322827612642763	-0.0104429004196724
20.2.3	stress.abiotic.drought/salt	MICRO.7532.C1	stress responsive protein homolog [Arabidopsis thaliana] emb_CAB52439.1_ stress responsive protein homolog [Arabidopsis thaliana] sp_Q9SUI0_RC24_ARATH Hypothetical UPF0057 protein At4g30660 pir__G85358 stress responsive protein homolog [imported] - ...	1.18730661662175	1.31793969385403	-0.18221240032231	-0.0515793230900279
21.1	redox.thioredoxin	bf_suspxxxx_0048a03.t7m.scf	No Hits Found	2.57550337168558	2.19796629983481	-0.132258964239838	-0.509796036090604
21.1	redox.thioredoxin	MICRO.2719.C1	putative thioredoxin [Arabidopsis thaliana] gb_AAK59444.1_ putative thioredoxin [Arabidopsis thaliana] gb_AAD35005.1_ thioredoxin-like 1 [Arabidopsis thaliana] pir__T00710 thioredoxin homolog F22O13.5 - Arabidopsis thaliana gb_AAF99754.1_ F22O13.5 ...	1.35918157052776	1.47659448161322	-0.697233422523816	-0.579820511438358
21.2	redox.ascorbate and glutathione	MICRO.11194.C1	putative amino acid transporter [Oryza sativa (japonica cultivar-group)] dbj_BAD07889.1_ putative amino acid transporter [Oryza sativa (japonica cultivar-group)] dbj_BAD07518.1_ putative amino acid transporter [Oryza sativa (japonica cultivar-group)]	1.54888911047434	2.14875117164169	0.137494345270651	0.737356406437994
21.2	redox.ascorbate and glutathione	MICRO.1970.C1	putative amino acid permease [Oryza sativa (japonica cultivar-group)] ref_XP_463023.1_ putative amino acid permease [Oryza sativa (japonica cultivar-group)]	1.37104559319846	2.13234881331254	-0.0335438381911164	0.727759381922963
21.4	redox.glutaredoxins	MICRO.6009.C2	putative peptide transporter protein [Arabidopsis thaliana]	2.42058514001523	1.94297226997429	0.375080583589387	-0.102532286451545
21.5	redox.peroxiredoxin	MICRO.16177.C1	putative thioredoxin peroxidase 1 [Oryza sativa (japonica cultivar-group)] dbj_BAD35693.1_ putative thioredoxin peroxidase 1 [Oryza sativa (japonica cultivar-group)]	2.07839376313275	1.81071335103354	0.641347513770654	0.373667101671444
21.6	redox.dismutases and catalases	MICRO.2240.C1	superoxide dismutase [Arabidopsis thaliana]	1.16664472571176	1.22115574714698	-0.100704454777095	-0.0461934333418785
21.6	redox.dismutases and catalases	MICRO.2240.C2	superoxide dismutase [Fe] [Lycopersicon esculentum]	1.02661809448132	1.27921945636306	0.0774505155605603	0.330051877442299
23.2	nucleotide metabolism.degradation	cSTB46M12TH	No Hits Found	1.18643014098689	1.28803420309263	-0.616684068138891	-0.515080006033153
26.10	misc.cytochrome P450	bf_mxlfxxxx_0041d05.t3m.scf	No Hits Found	2.79814440011835	1.85493777801565	0.385063102994795	-0.558143519107907
26.10	misc.cytochrome P450	cSTA26M2TH	putative cytochrome P450 [Glycine max] sp_O49858_C823_SOYBN Cytochrome P450 82A3 (P450 CP6) pir__T07748 probable cytochrome P450 - soybean	1.60201783680597	1.58827526289104	0.126021215627257	0.112278641712328
26.10	misc.cytochrome P450	cSTB10J9TH	putative cytochrome P450 [Arabidopsis thaliana] gb_AAB87111.1_ putative cytochrome P450 [Arabidopsis thaliana] gb_AAK43908.1_ putative cytochrome P450 [Arabidopsis thaliana] ref_NP_179899.1_ cytochrome P450, putative [Arabidopsis thaliana] ...	1.9425516540168	2.01303080081247	-0.149925472331322	-0.0794463255356472
26.10	misc.cytochrome P450	cSTB46N20TH	CYP82C1p [Glycine max] pir__T05942 cytochrome P450 82C1 - soybean	2.05689221120035	1.97814504712457	-0.0887373519044035	-0.167484515980186
26.10	misc.cytochrome P450	MICRO.11546.C1	ACT11D09.3 [Cucumis melo]	1.4498419131396	1.12206153769913	-0.10475541455701	-0.43253578999748
26.10	misc.cytochrome P450	MICRO.13003.C1	Cytochrome P450 98A2 gb_AAB94587.1_ CYP98A2p [Glycine max] pir__T05937 cytochrome P450 monooxygenase 98A2p - soybean	2.58023858324081	1.42525689789629	0.614138631470636	-0.540843053873882
26.10	misc.cytochrome P450	MICRO.13377.C1	cytochrome P450 [Capsicum annuum]	1.77404503038211	2.12039620451312	-0.154363694226979	0.191987479904031
26.10	misc.cytochrome P450	MICRO.13445.C1	P450 hydroxylase [Solanum melongena] sp_P37117_C714_SOLME Cytochrome P450 71A4 (CYPLXXIA4) (P-450EG2) pir__S36805 cytochrome P450 71A4 - eggplant	3.12828092637562	2.74117241923261	0.380842577210434	-0.00626592993257802
26.10	misc.cytochrome P450	MICRO.16437.C1	putative elicitor-inducible cytochrome P450 [Oryza sativa (japonica cultivar-group)] dbj_BAD36161.1_ putative elicitor-inducible cytochrome P450 [Oryza sativa (japonica cultivar-group)]	1.98573599541607	1.54106631137816	-0.40243027936093	-0.847099963398841
26.10	misc.cytochrome P450	MICRO.4642.C6	P450 hydroxylase [Solanum melongena] sp_P37122_C762_SOLME Cytochrome P450 76A2 (CYPLXXVIA2) (P-450EG7) pir__S38534 cytochrome P450 76A2 - eggplant	1.46794095824092	1.70587971469306	-0.239597189934896	-0.00165843348275629
26.10	misc.cytochrome P450	MICRO.5390.C1	P450 hydroxylase [Solanum melongena] pir__S36807 cytochrome P450 71A3 - eggplant (fragment) sp_P37119_C713_SOLME CYTOCHROME P450 71A3 (CYPLXXIA3) (P-450EG3)	1.87940388739764	2.02398339073707	-0.0172206020387593	0.127358901300669
26.10	misc.cytochrome P450	MICRO.5403.C1	CYP83D1p [Glycine max] pir__T05940 cytochrome P450 83D1p - soybean (fragment)	1.85670987737323	1.44690872104364	-0.330851159938115	-0.74065231626771
26.10	misc.cytochrome P450	MICRO.713.C1	putative cytochrome P450 protein [Arabidopsis thaliana] gb_AAK92762.1_ putative cytochrome P450 protein [Arabidopsis thaliana] dbj_BAB02401.1_ cytochrome P450 [Arabidopsis thaliana] ref_NP_188087.1_ cytochrome P450, putative [Arabidopsis thaliana]	1.58796323125782	1.07599071484415	0.0479964772413162	-0.463976039172353
26.10	misc.cytochrome P450	MICRO.713.C3	Cytochrome P450 72A1 (CYPLXXII) (Secologanin synthase) (SLS) gb_AAA33106.1_ cytochrome P-450 protein [Catharanthus roseus] pir__T09944 probable cytochrome P450 protein - Madagascar periwinkle prf__1909351A cytochrome P450	1.76320322799246	1.25253746407154	0.134712918328272	-0.375952845592643
26.10	misc.cytochrome P450	MICRO.8049.C2	elicitor-inducible cytochrome P450 [Nicotiana tabacum]	1.34565429780196	1.32289655327585	0.333626204142019	0.310868459615913
26.10	misc.cytochrome P450	SSBN003F20u.scf	At5g24910/F6A4_120 [Arabidopsis thaliana] gb_AAL24168.1_ AT5g24910/F6A4_120 [Arabidopsis thaliana] ref_NP_568463.1_ cytochrome P450 family protein [Arabidopsis thaliana]	2.52420627293046	1.96230284494403	0.0892643005770033	-0.472639127409428
26.10	misc.cytochrome P450	STMIL90TV	cytochrome P450 family protein [Arabidopsis thaliana]	1.65974741805077	1.65352087094862	0.526169808013766	0.519943260911614
26.10	misc.cytochrome P450	STMJE59TV	cytochrome P450 [Solanum tuberosum]	2.53212419613996	2.73640530318412	-0.0402378910774477	0.164043215966713
26.13	misc.acid and other phosphatases	MICRO.7347.C2	At5g66450 [Arabidopsis thaliana] dbj_BAD43524.1_ putative protein [Arabidopsis thaliana] ref_NP_201446.2_ phosphatidic acid phosphatase-related / PAP2-related [Arabidopsis thaliana]	1.3891835810806	1.25104005388492	-0.0747183331764489	-0.212861860372128
26.13	misc.acid and other phosphatases	STMCQ91TV	putative protein [Arabidopsis thaliana] pir__T51452 hypothetical protein F2G14_190 - Arabidopsis thaliana	1.18920874180386	2.04981929163379	-0.899364204619142	-0.038753654789204
26.18	misc.invertase/pectin methylesterase inhibitor family protein	MICRO.2453.C9	ripening-related protein-like	1.52969531016761	1.13873928793929	0.834813091079507	0.443857068851184
26.2	misc.UDP glucosyl and glucoronyl transferases	bf_mxflxxxx_0040c10.t3m.scf	putative glucosyltransferase [Phaseolus lunatus]	1.34176793462962	1.25122868576209	-0.15664776216564	-0.24718701103317
26.2	misc.UDP glucosyl and glucoronyl transferases	cSTB17J1TH	UDP-glucoronosyl/UDP-glucosyl transferase family protein [Arabidopsis thaliana] pir__C86356 UDP-glucose glucosyltransferase homolog - Arabidopsis thaliana gb_AAF87257.1_ Strong similarity to UDP-glucose glucosyltransferase from Arabidopsis thaliana ...	1.53827247182723	1.76007729306853	-0.659698233403754	-0.437893412162449
26.2	misc.UDP glucosyl and glucoronyl transferases	MICRO.11421.C1	At2g30140 [Arabidopsis thaliana] gb_AAM13175.1_ putative glucosyltransferase [Arabidopsis thaliana] gb_AAC16958.1_ putative glucosyltransferase [Arabidopsis thaliana] ref_NP_180575.1_ UDP-glucoronosyl/UDP-glucosyl transferase family protein ...	1.39029360510195	1.18771604918531	0.39674765789414	0.194170101977504
26.2	misc.UDP glucosyl and glucoronyl transferases	MICRO.13277.C1	putative glucosyltransferase [Phaseolus lunatus]	2.22780179705563	1.8670368006306	0.0342713975425113	-0.32649359888252
26.2	misc.UDP glucosyl and glucoronyl transferases	MICRO.4357.C1	anthocyanidin 3-O-glucosyltransferase [Petunia x hybrida]	1.26547936410181	2.23757289709054	-0.850019566732762	0.122073966255975
26.2	misc.UDP glucosyl and glucoronyl transferases	MICRO.4477.C1	cold-induced glucosyl transferase [Solanum sogarandinum]	1.0499210642267	1.56284383096864	-0.407634812852484	0.105287953889452
26.2	misc.UDP glucosyl and glucoronyl transferases	MICRO.6561.C1	putative UDP rhamnose--anthocyanidin-3-glucoside rhamnosyltransferase [Arabidopsis thaliana] gb_AAO63434.1_ At4g27570 [Arabidopsis thaliana] emb_CAB81407.1_ UDP rhamnose--anthocyanidin-3-glucoside rhamnosyltransferase-like protein [Arabidopsis ...	1.06649008897083	1.26238834183018	-0.245798573745332	-0.0499003208859827
26.2	misc.UDP glucosyl and glucoronyl transferases	MICRO.7333.C1	zeatin O-glucosyltransferase [Glycine max]	1.51672282145198	1.25559989784827	-0.0966982936198004	-0.357821217223516
26.2	misc.UDP glucosyl and glucoronyl transferases	MICRO.8842.C1	glucosyltransferase-2 [Vigna angularis]	1.41164739976155	1.1301349972753	-0.14834080892606	-0.429853211412311
26.21	misc.protease inhibitor/seed storage/lipid transfer protein (LTP) family protein	bf_mxlfxxxx_0071h07.t3m.scf	No Hits Found	4.34924829481499	4.15205865310125	-0.367533556698275	-0.564723198412018
26.21	misc.protease inhibitor/seed storage/lipid transfer protein (LTP) family protein	MICRO.13027.C1	lipid transfer protein LTP1 precursor [Capsicum annuum]	5.0778460884727	3.67512544413724	0.731826137158833	-0.670894507176627
26.21	misc.protease inhibitor/seed storage/lipid transfer protein (LTP) family protein	MICRO.2125.C2	Nonspecific lipid-transfer protein 1 precursor (LTP 1) gb_AAB42069.1_ non specific lipid transfer protein [Lycopersicon esculentum] pir__T07626 non specific lipid transfer protein, drought and ABA induced - tomato	3.65790460775612	3.34903347142809	-0.103319572528957	-0.412190708856979
26.21	misc.protease inhibitor/seed storage/lipid transfer protein (LTP) family protein	MICRO.2125.C6	putative non-specific lipid transfer protein StnsLTP [Solanum tuberosum]	5.32755696836928	3.89751496596416	0.627782380871086	-0.80225962153404
26.21	misc.protease inhibitor/seed storage/lipid transfer protein (LTP) family protein	MICRO.9385.C1	putative lipid transfer protein [Solanum tuberosum]	2.26565535152489	1.02477979226683	0.671852709510992	-0.569022849747071
26.21	misc.protease inhibitor/seed storage/lipid transfer protein (LTP) family protein	MICRO.9976.C1	unknown [Arabidopsis thaliana]	1.87056971879167	1.64273856777572	0.879417889538693	0.651586738522746
26.21	misc.protease inhibitor/seed storage/lipid transfer protein (LTP) family protein	SSBT004P07x.scf	No Hits Found	4.38058639642899	3.92740039828727	0.0438322086289098	-0.409353789512814
26.22	misc.short chain dehydrogenase/reductase (SDR)	bf_ivrootxx_0012g11.t3m.scf	putative carbonyl reductase [Arabidopsis thaliana] pir__F84633 probable carbonyl reductase [imported] - Arabidopsis thaliana ref_NP_179996.1_ short-chain dehydrogenase/reductase (SDR) family protein [Arabidopsis thaliana]	1.65449553978114	2.3237039534054	-0.294330044449715	0.374878369174541
26.22	misc.short chain dehydrogenase/reductase (SDR)	MICRO.7651.C1	putative carbonyl reductase [Arabidopsis thaliana] pir__F84633 probable carbonyl reductase [imported] - Arabidopsis thaliana ref_NP_179996.1_ short-chain dehydrogenase/reductase (SDR) family protein [Arabidopsis thaliana]	1.61257512596525	1.9256811006134	-0.200465094241517	0.112640880406634
26.24	misc.GCN5-related N-acetyltransferase	MICRO.11619.C1	GCN5-related N-acetyltransferase (GNAT) family-like protein [Oryza sativa (japonica cultivar-group)] dbj_BAD31998.1_ GCN5-related N-acetyltransferase (GNAT) family-like protein [Oryza sativa (japonica cultivar-group)] dbj_BAC84763.1_ GCN5-related ...	1.56688485636143	2.18103947938908	0.0570644535857046	0.671219076613349
26.24	misc.GCN5-related N-acetyltransferase	MICRO.4283.C1	hypothetical protein [Arabidopsis thaliana] ref_NP_671784.2_ GCN5-related N-acetyltransferase (GNAT) family protein [Arabidopsis thaliana]	1.6095986663843	2.02866862841785	-0.0915517244028425	0.327518237630705
26.24	misc.GCN5-related N-acetyltransferase	MICRO.4283.C2	hypothetical protein [Arabidopsis thaliana] ref_NP_671784.2_ GCN5-related N-acetyltransferase (GNAT) family protein [Arabidopsis thaliana]	1.94674210764152	2.44206407304327	-0.135912073636161	0.359409891765591
26.24	misc.GCN5-related N-acetyltransferase	STMIQ30TV	No Hits Found	1.23813797827198	1.74910031434943	0.275312031824923	0.786274367902378
26.28	misc.GDSL-motif lipase	MICRO.11658.C1	unnamed protein product [Arabidopsis thaliana] ref_NP_199031.1_ GDSL-motif lipase/hydrolase protein-related [Arabidopsis thaliana]	3.0446553022697	2.062844562342	0.210670246997568	-0.771140492930128
26.28	misc.GDSL-motif lipase	MICRO.4260.C1	lipase, putative [Arabidopsis thaliana]	2.11168512692628	1.42686516413743	0.376380974250494	-0.308438988538356
26.28	misc.GDSL-motif lipase	MICRO.9595.C1	GDSL-motif lipase/hydrolase-like protein [Arabidopsis thaliana] ref_NP_197672.1_ GDSL-motif lipase, putative [Arabidopsis thaliana]	1.07814918894879	1.24215067639349	0.72068931011771	0.884690797562408
26.28	misc.GDSL-motif lipase	SSBT006G02x.scf	putative GDSL-motif lipase/hydrolase [Arabidopsis thaliana]	2.31257853803233	1.42988750835604	0.977396088115045	0.0947050584387608
26.3	misc.gluco-, galacto- and mannosidases	cPRO15B20TH	latex cyanogenic beta glucosidase [Hevea brasiliensis]	1.40493512803499	1.06515546108701	0.377497225056091	0.037717558108108
26.3	misc.gluco-, galacto- and mannosidases	MICRO.17847.C1	latex cyanogenic beta glucosidase [Hevea brasiliensis]	1.15521071276515	1.24178994439436	-0.0528689869975478	0.0337102446316599
26.3	misc.gluco-, galacto- and mannosidases	MICRO.5261.C1	amygdalin hydrolase isoform AH I precursor [Prunus serotina]	1.2211289722215	1.26679796376186	0.0119671468157208	0.0576361383560782
26.3	misc.gluco-, galacto- and mannosidases	MICRO.6989.C2	OSJNBa0004N05.24 [Oryza sativa (japonica cultivar-group)] emb_CAE01908.2_ OSJNBb0070J16.1 [Oryza sativa (japonica cultivar-group)] emb_CAE54544.1_ OSJNBa0004N05.24 [Oryza sativa (japonica cultivar-group)]	1.40619336249288	1.1259375850798	-0.257834836711633	-0.538090614124713
26.3.5	misc.gluco-, galacto- and mannosidases.glycosyl hydrolase family 5	cSTB10H17TH	unknown [Arabidopsis thaliana]	1.29732438712559	1.04042851989486	-0.622099570489824	-0.878995437720549
26.3.5	misc.gluco-, galacto- and mannosidases.glycosyl hydrolase family 5	MICRO.6211.C1	unknown [Arabidopsis thaliana]	1.24050427166319	2.00639358587335	-0.683509802988103	0.0823795112220544
26.3.5	misc.gluco-, galacto- and mannosidases.glycosyl hydrolase family 5	MICRO.6211.C2	expressed protein [Arabidopsis thaliana]	1.60440531484927	2.14415216641716	-0.0422107221648957	0.497536129402999
26.3.5	misc.gluco-, galacto- and mannosidases.glycosyl hydrolase family 5	POABX56TP	expressed protein [Arabidopsis thaliana]	1.17949223293889	1.63960472458116	-0.234972935188196	0.225139556454074
26.3.5	misc.gluco-, galacto- and mannosidases.glycosyl hydrolase family 5	POABX56TV	No Hits Found	1.47086907724067	1.76437982751605	-0.0316238431728948	0.261886907102484
26.4.1	misc.beta 1,3 glucan hydrolases.glucan endo-1,3-beta-glucosidase	MICRO.6187.C1	glucan endo-1,3-beta-D-glucosidase [Lycopersicon esculentum] pir__S44365 1,3-beta-glucanase (EC 3.2.1.-), basic - tomato	1.45914991099798	1.05791622375992	-0.110372407706263	-0.51160609494433
26.6	misc.O-methyl transferases	MICRO.1706.C3	AT3g53140/T4D2_70 [Arabidopsis thaliana] emb_CAB64217.1_ caffeic acid O-methyltransferase-like protein [Arabidopsis thaliana] gb_AAK56277.1_ AT3g53140/T4D2_70 [Arabidopsis thaliana] pir__T46160 caffeic acid O-methyltransferase-like protein - ...	1.89217893656178	1.80683865209335	0.951124835491123	0.865784551022688
26.7	misc.oxidases - copper, flavone etc	MICRO.14123.C1	AT4g12290/T4C9_130 [Arabidopsis thaliana] gb_AAO42784.1_ AT4g12290/T4C9_130 [Arabidopsis thaliana]	1.0071265182165	1.56187495966384	-0.847493718512357	-0.292745277065015
26.8	misc.nitrilases, nitrile lyases, berberine bridge enzymes, reticuline oxidases, troponine reductases	bf_ivrootxx_0063e02.t3m.scf	N-acylethanolamine amidohydrolase [Arabidopsis thaliana]	1.79581916378518	1.38901764088295	-0.0455087681312492	-0.452310291033479
26.8	misc.nitrilases, nitrile lyases, berberine bridge enzymes, reticuline oxidases, troponine reductases	MICRO.50.C1	putative pyruvate kinase [Oryza sativa (japonica cultivar-group)] gb_AAP03381.1_ putative pyruvate kinase [Oryza sativa (japonica cultivar-group)]	1.07651850078594	1.22192625508878	0.259688327318667	0.405096081621512
26.9	misc.glutathione S transferases	BF_LBCHXXXX_0016G04_T3M.SCF	putative glutathione S-transferase T3 [Lycopersicon esculentum]	2.3816289950437	1.24751912476421	0.618639699095276	-0.515470171184218
26.9	misc.glutathione S transferases	MICRO.4777.C2	glutathione S-transferase [Cucurbita maxima]	1.02099755296536	1.13624789031196	0.232908949907319	0.348159287253917
26.9	misc.glutathione S transferases	SDBN005B23u.scf	putative glutathione S-transferase T2 [Lycopersicon esculentum]	1.3489209089018	1.65854095812456	0.344263797299497	0.653883846522263
27.1	RNA.processing	MICRO.4408.C1	transducin family protein / WD-40 repeat family protein [Arabidopsis thaliana]	1.16029801353623	1.71727765447826	-0.356062316818516	0.200917324123512
27.1.1	RNA.processing.splicing	MICRO.326.C2	No Hits Found	1.37758094035476	1.236296737347	-0.387747655444249	-0.529031858452012
27.1.1	RNA.processing.splicing	MICRO.9721.C1	AT3g61860/F21F14_30 [Arabidopsis thaliana] gb_AAL27502.1_ AT3g61860/F21F14_30 [Arabidopsis thaliana] sp_P92964_RS31_ARATH Arginine/serine-rich splicing factor RSP31 ref_NP_567120.1_ arginine/serine-rich splicing factor RSP31 (RSP31) [Arabidopsis tha ...	1.11511930060625	1.40308326159574	-0.174365082988688	0.113598878000801
27.1.1	RNA.processing.splicing	STMEI41TV	hypothetical protein [Arabidopsis thaliana] pir__D84685 hypothetical protein At2g28480 [imported] - Arabidopsis thaliana gb_AAS49116.1_ At2g28480 [Arabidopsis thaliana] ref_NP_180415.1_ expressed protein [Arabidopsis thaliana]	1.16728852778877	1.62332800094378	-0.515634531672486	-0.0595950585174698
27.2	RNA.transcription	bf_mxlfxxxx_0001b08.t3m.scf	No Hits Found	1.506775401876	1.06370451167376	-0.364968926727177	-0.808039816929414
27.2	RNA.transcription	MICRO.6886.C4	unknown protein [Arabidopsis thaliana] gb_AAO63830.1_ unknown protein [Arabidopsis thaliana] emb_CAB72178.1_ putative protein [Arabidopsis thaliana] ref_NP_191267.1_ eukaryotic rpb5 RNA polymerase subunit family protein [Arabidopsis thaliana] ...	1.0275665116488	1.18069434027284	-0.518302477075975	-0.365174648451927
27.3.11	RNA.regulation of transcription.C2H2 zinc finger family	BF_LBCHXXXX_0015E01_T3M.SCF	No Hits Found	1.38591041364039	1.1877280626939	0.318273042956762	0.120090692010271
27.3.11	RNA.regulation of transcription.C2H2 zinc finger family	BF_TUBSXXXX_0055G10_T3M.SCF	No Hits Found	1.66229718125826	1.4183144979687	0.652693818228194	0.408711134938629
27.3.11	RNA.regulation of transcription.C2H2 zinc finger family	BF_TUBSXXXX_0056D03_T3M.SCF	No Hits Found	1.62823057873434	1.26387000247385	0.622898562630815	0.258537986370325
27.3.11	RNA.regulation of transcription.C2H2 zinc finger family	cSTB37I3TH	zinc finger-like protein [Arabidopsis thaliana] gb_AAD21434.1_ expressed protein [Arabidopsis thaliana] pir__C84779 hypothetical protein At2g36320 [imported] - Arabidopsis thaliana ref_NP_565844.1_ zinc finger (AN1-like) family protein [Arabidopsis ...	2.14775877204572	1.0027766653138	0.388113790728156	-0.756868316003766
27.3.11	RNA.regulation of transcription.C2H2 zinc finger family	MICRO.11222.C1	zinc finger-like protein [Arabidopsis thaliana] gb_AAD21434.1_ expressed protein [Arabidopsis thaliana] pir__C84779 hypothetical protein At2g36320 [imported] - Arabidopsis thaliana ref_NP_565844.1_ zinc finger (AN1-like) family protein [Arabidopsis ...	2.50598724861245	1.25158642103994	0.576011576850329	-0.678389250722182
27.3.12	RNA.regulation of transcription.C3H zinc finger family	MICRO.12342.C1	No Hits Found	1.25983930748429	1.40251810654769	-0.619419354245091	-0.476740555181685
27.3.12	RNA.regulation of transcription.C3H zinc finger family	MICRO.6392.C2	probable CCCH-type zinc finger protein [imported] - Arabidopsis thaliana	5.38067123425847	4.90076390822731	-0.230924684771548	-0.710832010802704
27.3.14	RNA.regulation of transcription.CCAAT box binding factor family, HAP2	MICRO.17297.C1	putative transcription factor [Arabidopsis thaliana] gb_AAO42275.1_ putative transcription factor [Arabidopsis thaliana] ref_NP_849733.1_ CCAAT-binding transcription factor (CBF-B/NF-YA) family protein [Arabidopsis thaliana]	1.75553001448419	1.32070708823535	-0.438864651562059	-0.873687577810899
27.3.14	RNA.regulation of transcription.CCAAT box binding factor family, HAP2	MICRO.5954.C1	putative transcription factor [Arabidopsis thaliana] gb_AAO42275.1_ putative transcription factor [Arabidopsis thaliana] ref_NP_849733.1_ CCAAT-binding transcription factor (CBF-B/NF-YA) family protein [Arabidopsis thaliana]	1.8020928001139	1.52472816598561	0.0206010828917247	-0.256763551236565
27.3.15	RNA.regulation of transcription.CCAAT box binding factor family, HAP3	BF_LBCHXXXX_0034H11_T3M.SCF	No Hits Found	1.03857258520613	1.36216862806836	-0.628986550092677	-0.305390507230445
27.3.16	RNA.regulation of transcription.CCAAT box binding factor family, HAP5	bf_cswbxxxx_0053c01.t3m.scf	No Hits Found	1.77202659286375	1.41142328387226	-0.473244908260279	-0.833848217251766
27.3.16	RNA.regulation of transcription.CCAAT box binding factor family, HAP5	MICRO.6654.C1	At1g08970/F7G19_16 [Arabidopsis thaliana] gb_AAM63073.1_ putative transcription factor [Arabidopsis thaliana] gb_AAM83224.1_ At1g08970/F7G19_16 [Arabidopsis thaliana] ref_NP_973796.1_ CCAAT-box binding transcription factor Hap5a, putative ...	1.62801205113874	1.36092222389423	-0.517420397955766	-0.784510225200274
27.3.22	RNA.regulation of transcription.homeobox transcription factor family (HB)	MICRO.12450.C1	putative homeodomain protein [Oryza sativa (japonica cultivar-group)] gb_AAK00972.1_ putative homeodomain protein [Oryza sativa (japonica cultivar-group)]	1.9899008275797	1.12030526970958	0.389351421109824	-0.480244136760289
27.3.22	RNA.regulation of transcription.homeobox transcription factor family (HB)	MICRO.14661.C1	No Hits Found	2.19986556617764	1.2065845414225	0.133554123319605	-0.859726901435529
27.3.22	RNA.regulation of transcription.homeobox transcription factor family (HB)	MICRO.8875.C2	homeobox 1 protein [Lycopersicon esculentum]	2.01839115545962	1.08475887036092	0.379416820445304	-0.554215464653393
27.3.25	RNA.regulation of transcription.MYB domain transcription factor family	cSTB17K19TH	contains similarity to MYB-related DNA-binding protein [Arabidopsis thaliana] ref_NP_851177.1_ myb family transcription factor [Arabidopsis thaliana]	1.2171129137111	1.18332733974793	-0.178819436031961	-0.212605009995123
27.3.25	RNA.regulation of transcription.MYB domain transcription factor family	MICRO.4460.C1	putative myb-like DNA-binding protein [Solanum demissum]	1.55424523085655	1.66057730911674	-0.451696823822656	-0.345364745562462
27.3.25	RNA.regulation of transcription.MYB domain transcription factor family	STMCG25TV	putative myb-like DNA-binding protein [Solanum demissum]	1.42475774430696	1.34962651124747	-0.546756954469446	-0.621888187528933
27.3.26	RNA.regulation of transcription.MYB-related transcription factor family	057B09AF.esd	No Hits Found	1.8539464084646	1.07104397477413	-0.0227461669032039	-0.805648600593676
27.3.26	RNA.regulation of transcription.MYB-related transcription factor family	MICRO.14662.C1	LHY protein [Phaseolus vulgaris]	2.04492563357192	1.38323391894442	-0.115559055891483	-0.777250770518988
27.3.26	RNA.regulation of transcription.MYB-related transcription factor family	MICRO.3155.C9	transcription factor Myb1 [Malus xiaojinensis]	1.83630131383914	1.25640878231546	-0.17957198486466	-0.75946451638834
27.3.26	RNA.regulation of transcription.MYB-related transcription factor family	MICRO.4528.C1	putative Myb-related transcription factor [Oryza sativa (japonica cultivar-group)] gb_AAT38072.1_ putative Myb-related transcription factor [Oryza sativa (japonica cultivar-group)]	1.31845833197393	1.50380671403596	-0.291755890430887	-0.106407508368857
27.3.27	RNA.regulation of transcription.NAC domain transcription factor family	MICRO.14355.C1	putative jasmonic acid regulatory protein [Arabidopsis thaliana] dbj_BAB02380.1_ jasmonic acid regulatory protein-like [Arabidopsis thaliana] gb_AAO50577.1_ putative jasmonic acid regulatory protein [Arabidopsis thaliana] gb_AAO42106.1_ putative ...	2.02513540052949	2.04851127118021	0.327702110853806	0.351077981504522
27.3.3	RNA.regulation of transcription.AP2/EREBP, APETALA2/ethylene-responsive element binding protein family	cPRO2M24TH	unknown [Arabidopsis thaliana] gb_AAM98095.1_ AT3g20300/MQC12_5 [Arabidopsis thaliana] gb_AAL67091.1_ AT3g20300/MQC12_5 [Arabidopsis thaliana] ref_NP_566658.1_ expressed protein [Arabidopsis thaliana]	2.44112245051227	1.30424017683186	0.157976103499608	-0.9789061701808
27.3.3	RNA.regulation of transcription.AP2/EREBP, APETALA2/ethylene-responsive element binding protein family	MICRO.16904.C1	dehydration responsive element binding protein [Gossypium hirsutum] gb_AAO43165.1_ DRE binding protein 1 [Gossypium hirsutum]	1.1278307584671	1.4124315597279	-0.0111642409706185	0.273436560290188
27.3.3	RNA.regulation of transcription.AP2/EREBP, APETALA2/ethylene-responsive element binding protein family	MICRO.9082.C1	unknown [Arabidopsis thaliana] gb_AAM98095.1_ AT3g20300/MQC12_5 [Arabidopsis thaliana] gb_AAL67091.1_ AT3g20300/MQC12_5 [Arabidopsis thaliana] ref_NP_566658.1_ expressed protein [Arabidopsis thaliana]	3.04612248789022	2.03042056562633	0.206069064197443	-0.809632858066447
27.3.30	RNA.regulation of transcription.triple-helix transcription factor family (Trihelix)	STMHI33TV	T19E23.10 [Arabidopsis thaliana]	1.0544979170666	1.94480275194092	-0.415002986716888	0.475301848157439
27.3.32	RNA.regulation of transcription.WRKY domain transcription factor family	bf_suspxxxx_0048g10.t7m.scf	DNA-binding protein 4 [Nicotiana tabacum] pir__T50861 DNA-binding protein 4 [imported] - common tobacco (fragment)	1.7445860459862	1.17982438259286	0.12599568239831	-0.438765980995035
27.3.32	RNA.regulation of transcription.WRKY domain transcription factor family	BPLI4N10TH	No Hits Found	2.21161848600694	1.11259857435847	0.424890860854847	-0.674129050793631
27.3.32	RNA.regulation of transcription.WRKY domain transcription factor family	cSTB42B12TH	No Hits Found	2.25363280729654	1.66534366441581	-0.159578261999398	-0.747867404880123
27.3.32	RNA.regulation of transcription.WRKY domain transcription factor family	MICRO.189.C1	TMV response-related gene product [Nicotiana tabacum]	1.94132542982226	1.20917829867568	0.1867001229153	-0.545447008231284
27.3.32	RNA.regulation of transcription.WRKY domain transcription factor family	MICRO.2876.C1	DNA-binding protein 4 [Nicotiana tabacum] pir__T50861 DNA-binding protein 4 [imported] - common tobacco (fragment)	1.75006899059457	1.07965162344076	0.113635287985614	-0.556782079168199
27.3.32	RNA.regulation of transcription.WRKY domain transcription factor family	MICRO.2876.C2	DNA-binding protein 4 [Nicotiana tabacum] pir__T50861 DNA-binding protein 4 [imported] - common tobacco (fragment)	2.16631057751165	1.16301970635567	0.356203230770323	-0.64708764038566
27.3.32	RNA.regulation of transcription.WRKY domain transcription factor family	MICRO.7085.C1	thermal hysteresis protein STHP-64 [Solanum dulcamara]	2.21107802473561	1.4541667788292	-0.242919821993472	-0.999831067899883
27.3.34	RNA.regulation of transcription.orphan family	cSTD3H22TH	No Hits Found	1.76904980289593	1.41873990944259	-0.299412997568083	-0.649722891021421
27.3.34	RNA.regulation of transcription.orphan family	MICRO.11667.C1	unnamed protein product [Arabidopsis thaliana] gb_AAK51445.1_ CIA2 [Arabidopsis thaliana] ref_NP_568852.2_ expressed protein [Arabidopsis thaliana]	2.63608868395085	1.91737905392539	-0.25122882633176	-0.969938456357221
27.3.34	RNA.regulation of transcription.orphan family	MICRO.6540.C1	AT5g57180/MUL3_13 [Arabidopsis thaliana] gb_AAK50069.1_ AT5g57180/MUL3_13 [Arabidopsis thaliana] ref_NP_851201.1_ expressed protein [Arabidopsis thaliana]	1.78916476645812	1.49910289902249	-0.427457539355274	-0.717519406790904
27.3.35	RNA.regulation of transcription.bZIP transcription factor family	ACDA04016G08.T3m.scf	No Hits Found	1.9637918492859	1.7529910407773	0.0921575350097985	-0.118643273498801
27.3.35	RNA.regulation of transcription.bZIP transcription factor family	MICRO.11735.C2	BAC19.15 [Lycopersicon esculentum]	1.74889251769305	1.16555042037303	-0.386366055508647	-0.969708152828671
27.3.35	RNA.regulation of transcription.bZIP transcription factor family	MICRO.2963.C1	homeobox [Lycopersicon esculentum] pir__T07734 homeotic protein VAHOX1 - tomato	1.56024181649698	1.38053599009212	-0.179280883274114	-0.35898670967897
27.3.35	RNA.regulation of transcription.bZIP transcription factor family	MICRO.708.C10	putative HD-zip protein [Solanum demissum]	1.5098829872191	2.46657135570022	-0.102888857792782	0.853799510688342
27.3.35	RNA.regulation of transcription.bZIP transcription factor family	MICRO.708.C9	No Hits Found	1.28043214698934	2.14598861017545	-0.340228730016229	0.525327733169883
27.3.35	RNA.regulation of transcription.bZIP transcription factor family	MICRO.8729.C1	At5g67620 [Arabidopsis thaliana] dbj_BAB08470.1_ unnamed protein product [Arabidopsis thaliana] ref_NP_201563.1_ expressed protein [Arabidopsis thaliana]	1.74630670286006	2.43251102570503	-0.258586955094521	0.427617367750448
27.3.5	RNA.regulation of transcription.ARR	bf_mxlfxxxx_0058g12.t3m.scf	No Hits Found	1.27236441215906	1.50062810747731	-0.247445094023279	-0.0191813987050278
27.3.5	RNA.regulation of transcription.ARR	MICRO.8742.C1	T10O24.8 [Arabidopsis thaliana] pir__T48851 response regulator 1 [imported] - Arabidopsis thaliana gb_AAC26636.1_ two-component response regulator homolog [Arabidopsis thaliana] ref_NP_172517.1_ two-component responsive regulator / response regulato ...	1.76516191517413	2.07924217400779	-0.752584278097642	-0.438504019263988
27.3.5	RNA.regulation of transcription.ARR	MICRO.9222.C2	At3g57040/F24I3_120 [Arabidopsis thaliana] emb_CAB72174.1_ responce reactor 4 [Arabidopsis thaliana] gb_AAL90898.1_ AT3g57040/F24I3_120 [Arabidopsis thaliana] pir__T47764 responce reactor 4 - Arabidopsis thaliana ref_NP_191263.1_ two-component ...	1.58610297527242	2.07007660782521	-0.585379095511671	-0.101405462958875
27.3.5	RNA.regulation of transcription.ARR	MICRO.9692.C1	type-A response regulator [Catharanthus roseus]	2.14647771336861	1.44986169181659	-0.225210705048321	-0.92182672660034
27.3.50	RNA.regulation of transcription.general transcription	SSBN003J07u.scf	At5g09250 [Arabidopsis thaliana] emb_CAC05451.1_ putative transcriptional co-activator (KIWI) [Arabidopsis thaliana] sp_O65154_KIWI_ARATH RNA polymerase II transcriptional coactivator KIWI gb_AAC08574.1_ putative transcriptional co-activator ...	1.80096748447779	1.76222601386355	0.0531766498065931	0.0144351791923505
27.3.6	RNA.regulation of transcription.basic helix-loop-helix family (bHLH)	MICRO.10580.C2	At4g09180 [Arabidopsis thaliana] emb_CAB78042.1_ putative protein [Arabidopsis thaliana] pir__B85093 hypothetical protein AT4g09180 [imported] - Arabidopsis thaliana ref_NP_192657.1_ basic helix-loop-helix (bHLH) family protein [Arabidopsis thaliana]	1.37946089822117	1.08793691055155	-0.0421069152639699	-0.333630902933596
27.3.6	RNA.regulation of transcription.basic helix-loop-helix family (bHLH)	STMDI16TV	No Hits Found	2.00445166823587	1.60757136521435	-0.115418960496417	-0.512299263517935
27.3.63	RNA.regulation of transcription.PHD finger transcription factor	MICRO.11194.C1	putative amino acid transporter [Oryza sativa (japonica cultivar-group)] dbj_BAD07889.1_ putative amino acid transporter [Oryza sativa (japonica cultivar-group)] dbj_BAD07518.1_ putative amino acid transporter [Oryza sativa (japonica cultivar-group)]	1.54888911047434	2.14875117164169	0.137494345270651	0.737356406437994
27.3.63	RNA.regulation of transcription.PHD finger transcription factor	MICRO.1970.C1	putative amino acid permease [Oryza sativa (japonica cultivar-group)] ref_XP_463023.1_ putative amino acid permease [Oryza sativa (japonica cultivar-group)]	1.37104559319846	2.13234881331254	-0.0335438381911164	0.727759381922963
27.3.67	RNA.regulation of transcription.putative transcription regulator	MICRO.10721.C1	No Hits Found	1.1324133500145	1.95981875720722	-0.388827072231667	0.438578334961058
27.3.67	RNA.regulation of transcription.putative transcription regulator	MICRO.1574.C2	unknown protein [Arabidopsis thaliana]	1.13392338509203	1.11737637942324	-0.395921828687168	-0.412468834355955
27.3.67	RNA.regulation of transcription.putative transcription regulator	MICRO.6812.C1	putative DNA binding protein [Arabidopsis thaliana] gb_AAG41465.1_ putative DNA binding protein [Arabidopsis thaliana] gb_AAB63554.1_ putative DNA binding protein [Arabidopsis thaliana] gb_AAM14826.1_ putative DNA binding protein [Arabidopsis ...	1.8420931089643	1.90351698769869	-0.238175787312652	-0.176751908578261
27.3.67	RNA.regulation of transcription.putative transcription regulator	MICRO.8772.C2	putative protein [Arabidopsis thaliana] emb_CAB81343.1_ putative protein [Arabidopsis thaliana] gb_AAO30071.1_ putative protein [Arabidopsis thaliana] emb_CAA23073.1_ putative protein [Arabidopsis thaliana] pir__T05553 hypothetical protein F24A6.160 ...	1.05557458946422	1.20558991994133	-0.615754413473411	-0.465739082996306
27.3.67	RNA.regulation of transcription.putative transcription regulator	MICRO.9182.C1	unknown protein [Arabidopsis thaliana]	1.43115477989507	1.36603448582652	-0.25279763129379	-0.317917925362332
27.3.67	RNA.regulation of transcription.putative transcription regulator	MICRO.9216.C1	remorin-like protein [Oryza sativa (japonica cultivar-group)] dbj_BAC79688.1_ remorin-like protein [Oryza sativa (japonica cultivar-group)]	1.8642759525491	1.71481724634553	-0.0304088145948143	-0.179867520798386
27.3.67	RNA.regulation of transcription.putative transcription regulator	MICRO.9216.C2	No Hits Found	2.26866861025989	1.72713261393866	0.223811813956035	-0.317724182365197
27.3.67	RNA.regulation of transcription.putative transcription regulator	TBSK04592FG08.t3m.scf	No Hits Found	1.83153221550866	1.26675188911544	0.243107662347025	-0.321672664046197
27.3.69	RNA.regulation of transcription.SET-domain transcriptional regulator family	cSTB32H10TH	expressed protein [Solanum demissum]	1.09646080374778	1.14889398626297	0.336849892098029	0.389283074613219
27.3.69	RNA.regulation of transcription.SET-domain transcriptional regulator family	MICRO.3007.C1	leucine-rich repeat transmembrane protein kinase, putative [Arabidopsis thaliana] gb_AAR99871.1_ strubbelig receptor family 3 [Arabidopsis thaliana]	1.66200874247669	1.15896475405253	-0.422203412410946	-0.92524740083511
27.3.7	RNA.regulation of transcription.C2C2(Zn) Constans-like zinc finger family (CO-like)	bf_mxflxxxx_0068f11.t3m.scf	No Hits Found	1.80538639107184	1.67937174749296	0.65522721065413	0.529212567075243
27.3.7	RNA.regulation of transcription.C2C2(Zn) Constans-like zinc finger family (CO-like)	MICRO.4598.C2	putative salt-tolerance protein [Arabidopsis thaliana] gb_AAK76468.1_ putative salt-tolerance protein [Arabidopsis thaliana] gb_AAF80128.1_ Identical to salt-tolerance protein from Arabidopsis thaliana gb_X95572 and is a member of the Constans zinc ...	1.36608758525418	1.07739311261455	-0.153868899309211	-0.442563371948834
27.3.7	RNA.regulation of transcription.C2C2(Zn) Constans-like zinc finger family (CO-like)	MICRO.4598.C3	putative CONSTANS B-box zinc finger protein [Arabidopsis thaliana] gb_AAK44126.1_ putative CONSTANS B-box zinc finger protein [Arabidopsis thaliana] gb_AAD26481.2_ putative CONSTANS-like B-box zinc finger protein [Arabidopsis thaliana] ...	1.47114826921414	1.32201277589166	-0.217510912522593	-0.366646405845074
27.3.7	RNA.regulation of transcription.C2C2(Zn) Constans-like zinc finger family (CO-like)	MICRO.9575.C1	unknown protein [Oryza sativa (japonica cultivar-group)]	3.32550157279172	3.38675475388311	0.313773751948034	0.375026933039432
27.3.7	RNA.regulation of transcription.C2C2(Zn) Constans-like zinc finger family (CO-like)	MICRO.9575.C2	unknown protein [Oryza sativa (japonica cultivar-group)]	3.05933475875946	3.21963702581629	0.206616752566882	0.366919019623705
27.3.99	RNA.regulation of transcription.unclassified	bf_mxlfxxxx_0014a01.t3m.scf	No Hits Found	2.09393181868116	1.13928562919661	0.786033414364845	-0.168612775119703
27.3.99	RNA.regulation of transcription.unclassified	MICRO.11483.C1	MAK16 protein-related [Arabidopsis thaliana]	1.5461452916625	1.04239312210669	-0.287679135359767	-0.79143130491558
27.3.99	RNA.regulation of transcription.unclassified	MICRO.11483.C2	No Hits Found	1.14702801019715	1.01082108756684	-0.372659100412527	-0.50886602304284
27.3.99	RNA.regulation of transcription.unclassified	STMCG81TV	unnamed protein product [Arabidopsis thaliana]	2.74712712864351	2.14187010411029	-0.35552318674841	-0.960780211281623
27.3.99	RNA.regulation of transcription.unclassified	STMCM30TV	putative cell differentiation protein [Arabidopsis thaliana]	1.33039359049381	1.03942353931874	-0.163627207070853	-0.454597258245918
27.4	RNA.RNA binding	bf_mxlfxxxx_0074c08.t3m.scf	No Hits Found	1.76212356008	1.03680092369539	-0.147976990420709	-0.87329962680532
27.4	RNA.RNA binding	MICRO.1770.C4	pSTH-2 protein [Solanum tuberosum] sp_P17642_PRS2_SOLTU Pathogenesis-related protein STH-2 pir__S35161 STH-2 protein - potato gb_AAA02828.1_ STH-2 protein	1.91819339437741	1.10285622062804	0.52674802228317	-0.288589151466197
27.4	RNA.RNA binding	MICRO.2018.C1	putative RNA-binding protein RNP1 precursor [Oryza sativa (japonica cultivar-group)] ref_XP_507042.1_ PREDICTED OJ1293_E04.28 gene product [Oryza sativa (japonica cultivar-group)] dbj_BAD21996.1_ putative RNA-binding protein RNP1 precursor [Oryza ...	1.41136807295038	1.26153053826927	-0.219640442130242	-0.369477976811348
27.4	RNA.RNA binding	MICRO.2018.C2	chloroplast RNA binding protein [Phaseolus vulgaris] pir__S49463 RNA-binding protein RNP1 precursor - kidney bean	1.07166241104233	1.02971066022639	-0.170138855842714	-0.212090606658647
27.4	RNA.RNA binding	MICRO.5151.C2	putative transformer-SR ribonucleoprotein [Arabidopsis thaliana]	2.42954831514024	1.82060912389007	0.0384798743207089	-0.570459316929465
28.1	DNA.synthesis/chromatin structure	MICRO.1263.C1	replication factor C 37 kDa subunit [Oryza sativa (japonica cultivar-group)]	2.11068908445842	1.15782819611156	0.48182277264695	-0.471038115699905
28.1	DNA.synthesis/chromatin structure	MICRO.17026.C1	Putative phospatase 2A inhibitor [Arabidopsis thaliana] pir__H86321 hypothetical protein F6A14.10 [imported] - Arabidopsis thaliana	1.80442329793726	1.37152351821932	-0.0406880167396544	-0.473587796457588
28.1	DNA.synthesis/chromatin structure	MICRO.3822.C1	unnamed protein product [Arabidopsis thaliana] ref_NP_196249.1_ expressed protein [Arabidopsis thaliana]	1.12862703355028	1.15746599418831	-0.430844022844958	-0.402005062206932
28.1	DNA.synthesis/chromatin structure	MICRO.4725.C1	putative replication factor C 36kDa subunit [Oryza sativa (japonica cultivar-group)] dbj_BAD17365.1_ putative replication factor C 36kDa subunit [Oryza sativa (japonica cultivar-group)] dbj_BAD17147.1_ putative replication factor C 36kDa subunit ...	1.00153274223968	1.06800674385738	0.167657659537769	0.23413166115547
28.1	DNA.synthesis/chromatin structure	MICRO.8570.C1	OSJNBa0016O02.10 [Oryza sativa (japonica cultivar-group)] emb_CAE06000.3_ OSJNBa0016O02.10 [Oryza sativa (japonica cultivar-group)]	1.36980023398955	1.24735642115973	-0.428988135019327	-0.551431947849148
28.1	DNA.synthesis/chromatin structure	MICRO.8901.C1	Putative phospatase 2A inhibitor [Arabidopsis thaliana] pir__H86321 hypothetical protein F6A14.10 [imported] - Arabidopsis thaliana	1.10390997166065	1.36373904167731	0.156572823917902	0.416401893934566
28.2	DNA.repair	MICRO.14765.C1	SNF2 domain-containing protein / helicase domain-containing protein / RING finger domain-containing protein [Arabidopsis thaliana]	1.29634589528399	1.26753392590391	-0.278314621010048	-0.307126590390121
28.2	DNA.repair	MICRO.7059.C2	At1g07750/F24B9_13 [Arabidopsis thaliana] gb_AAG50106.1_ putative globulin protein [Arabidopsis thaliana] gb_AAF75077.1_ Contains similarity to 12S seed storage globulin precursor gi_134919. ESTs gb_T13642, gb_T21684 and gb_T22751 come from this ...	1.77569089032306	1.89956823516401	-0.866090199041285	-0.742212854200336
28.2	DNA.repair	SDBN005P16u.scf	No Hits Found	1.05251487053653	1.0058046528227	-0.086172978260552	-0.132883195974376
29	protein	MICRO.1030.C3	chaperonin CPN10 [Arabidopsis thaliana] gb_AAM14191.1_ putative chaperonin CPN10 protein [Arabidopsis thaliana] gb_AAL36284.1_ putative chaperonin CPN10 protein [Arabidopsis thaliana] sp_P34893_CH10_ARATH 10 kDa chaperonin (Protein CPN10) (Protein ...	1.41734819248824	1.04179082298696	-0.0837602984360544	-0.459317667937334
29.1.30	protein.aa activation.pseudouridylate synthase	bf_mxflxxxx_0017e03.t3m.scf	tRNA pseudouridine synthase family protein [Arabidopsis thaliana]	1.41071318805638	1.5860594567915	0.0832895534945148	0.258635822229635
29.1.30	protein.aa activation.pseudouridylate synthase	bf_mxlfxxxx_0036d11.t3m.scf	tRNA pseudouridine synthase family protein [Arabidopsis thaliana]	1.24485472825398	1.52621723656685	0.0625734515191017	0.34393595983197
29.2.1.2.2.12	protein.synthesis.ribosomal protein.eukaryotic.60S subunit.L12	MICRO.2468.C2	60S ribosomal protein L12 [Capsicum annuum]	1.39518184273133	1.26047368569741	0.458984154533586	0.324275997499664
29.2.1.2.2.1730	protein.synthesis.ribosomal protein.eukaryotic.60S subunit.L7/L30/S12	bf_arrayxxx_0005b03.t3m.scf	nhp2-like protein [Arabidopsis thaliana] gb_AAK91490.1_ AT5g08180/T22D6_120 [Arabidopsis thaliana] gb_AAK55688.1_ AT5g08180/T22D6_120 [Arabidopsis thaliana] pir__T50503 nhp2-like protein - Arabidopsis thaliana ref_NP_196435.1_ ribosomal protein ...	1.07569347008041	1.31093722676763	0.0129120204706634	0.24815577715788
29.2.1.2.2.6	protein.synthesis.ribosomal protein.eukaryotic.60S subunit.L6	MICRO.9575.C1	unknown protein [Oryza sativa (japonica cultivar-group)]	3.32550157279172	3.38675475388311	0.313773751948034	0.375026933039432
29.2.1.2.2.6	protein.synthesis.ribosomal protein.eukaryotic.60S subunit.L6	MICRO.9575.C2	unknown protein [Oryza sativa (japonica cultivar-group)]	3.05933475875946	3.21963702581629	0.206616752566882	0.366919019623705
29.2.1.2.2.7	protein.synthesis.ribosomal protein.eukaryotic.60S subunit.L7	ACDA01221F09.T3m.scf	No Hits Found	2.04621777226378	1.63301519520299	-0.198773092316221	-0.61197566937701
29.2.1.2.2.81	protein.synthesis.ribosomal protein.eukaryotic.60S subunit.P1	bf_mxlfxxxx_0059e10.t3m.scf	acidic ribosomal protein, putative [Arabidopsis thaliana]	1.16601664742087	1.57838780873652	0.0635713774081186	0.475942538723771
29.2.1.99.99	protein.synthesis.ribosomal protein.unknown.unknown	MICRO.14770.C1	AT4g19390/T5K18_170 [Arabidopsis thaliana] ref_NP_567583.1_ expressed protein [Arabidopsis thaliana]	3.12666710558764	1.8980440147113	0.270960421357785	-0.957662669518564
29.2.2	protein.synthesis.ribosome biogenesis	MICRO.8699.C1	CRS2 [Zea mays]	1.08654438084857	1.90432095829385	-0.85542381501574	-0.0376472375704573
29.2.2.3.3	protein.synthesis.ribosome biogenesis.pre-rRNA processing and modifications.methylotransferases	bf_mxlfxxxx_0051f06.t3m.scf	putative protein [Arabidopsis thaliana] emb_CAB45319.1_ putative protein [Arabidopsis thaliana] pir__T09922 hypothetical protein T16L4.100 - Arabidopsis thaliana ref_NP_194688.1_ expressed protein [Arabidopsis thaliana]	1.13556189441855	1.03333163719907	0.178199250416881	0.0759689931973995
29.2.2.3.3	protein.synthesis.ribosome biogenesis.pre-rRNA processing and modifications.methylotransferases	MICRO.13645.C1	unknown protein [Arabidopsis thaliana] gb_AAL67056.1_ unknown protein [Arabidopsis thaliana] dbj_BAB02862.1_ unnamed protein product [Arabidopsis thaliana] ref_NP_189487.2_ expressed protein [Arabidopsis thaliana]	1.14250795887471	1.49785794407753	0.0939844193643822	0.449334404567201
29.3	protein.targeting	MICRO.1740.C1	unknown protein [Arabidopsis thaliana]	1.37376296929822	1.50420185277446	-0.151528131086854	-0.0210892476106128
29.3.1	protein.targeting.nucleus	bf_arrayxxx_0030a02.t7m.scf	unknown protein [Arabidopsis thaliana] gb_AAK96728.1_ Unknown protein [Arabidopsis thaliana] ref_NP_564275.1_ expressed protein [Arabidopsis thaliana] gb_AAF99729.1_ F17L21.9 [Arabidopsis thaliana]	2.20796346880122	1.01056927911252	0.679264864589436	-0.518129325099261
29.3.1	protein.targeting.nucleus	MICRO.15796.C1	unknown protein [Arabidopsis thaliana] gb_AAK96728.1_ Unknown protein [Arabidopsis thaliana] ref_NP_564275.1_ expressed protein [Arabidopsis thaliana] gb_AAF99729.1_ F17L21.9 [Arabidopsis thaliana]	2.57711549871021	1.38383091919445	0.716057799897195	-0.477226779618565
29.3.4.3	protein.targeting.secretory pathway.vacuole	cSTB10M6TH	At5g09320 [Arabidopsis thaliana] gb_AAM97056.1_ putative protein [Arabidopsis thaliana]	1.3348499135491	1.40206978426178	-0.311206322286944	-0.24398645157426
29.3.4.99	protein.targeting.secretory pathway.unspecified	MICRO.8824.C1	hypothetical protein T3F12.1 - Arabidopsis thaliana (fragment)	1.01430199806697	1.1758370741909	-0.331003997243662	-0.169468921119723
29.3.4.99	protein.targeting.secretory pathway.unspecified	TBSK04461FD09.t3m.scf	Serine protease inhibitor 5 precursor (gCDI-B1) dbj_BAA04152.1_ proteinase inhibitor [Solanum tuberosum] pir__T07414 proteinase inhibitor PIE - potato	4.01730310196987	3.66174776155266	0.310415453758486	-0.0451398866587205
29.4	protein.postranslational modification	bf_cswbxxxx_0036h04.t3m.scf	isoamylase N-terminal domain containing protein [Oryza sativa (japonica cultivar-group)]	1.02367196896486	1.0025116621522	-0.542620410785787	-0.563780717598444
29.4	protein.postranslational modification	MICRO.10679.C1	protein phosphatase 2C [Prunus avium]	2.46666469126063	1.09131250422477	0.390268367736236	-0.985083819299619
29.4	protein.postranslational modification	MICRO.10679.C2	protein phosphatase 2C [Prunus avium]	3.23253941262092	1.83262730175978	0.545255153314266	-0.854656957546872
29.4	protein.postranslational modification	MICRO.16173.C1	putative protein phosphatase 2C ABI2 [Oryza sativa (japonica cultivar-group)] gb_AAT44303.1_ putative protein phosphatase 2C ABI2 [Oryza sativa (japonica cultivar-group)]	2.56894790778257	1.45423060004727	0.265963209414471	-0.84875409832083
29.4	protein.postranslational modification	MICRO.4725.C1	putative replication factor C 36kDa subunit [Oryza sativa (japonica cultivar-group)] dbj_BAD17365.1_ putative replication factor C 36kDa subunit [Oryza sativa (japonica cultivar-group)] dbj_BAD17147.1_ putative replication factor C 36kDa subunit ...	1.00153274223968	1.06800674385738	0.167657659537769	0.23413166115547
29.4	protein.postranslational modification	MICRO.517.C1	No Hits Found	2.75557059760537	1.58286474836954	0.33213360064472	-0.840572248591114
29.4	protein.postranslational modification	MICRO.5968.C1	No Hits Found	1.10174528769058	1.23653064657267	-0.933986711867362	-0.799201352985277
29.4	protein.postranslational modification	MICRO.7516.C2	protein phosphatase 2C [Nicotiana tabacum] emb_CAC84141.2_ protein phosphatase 2C [Nicotiana tabacum]	2.32417193186082	1.41585006042677	-0.0149865482562479	-0.923308419690297
29.4	protein.postranslational modification	MICRO.7516.C5	protein phosphatase 2C [Nicotiana tabacum] emb_CAC84141.2_ protein phosphatase 2C [Nicotiana tabacum]	2.74729649766826	1.62835234424367	0.21390421977468	-0.905039933649908
29.4	protein.postranslational modification	MICRO.9290.C1	calcium-binding EF hand-like protein [Oryza sativa (japonica cultivar-group)] dbj_BAD35633.1_ calcium-binding EF hand-like protein [Oryza sativa (japonica cultivar-group)]	1.37319754818454	1.36755079757434	-0.73359382597626	-0.739240576586462
29.4	protein.postranslational modification	MICRO.9290.C3	calcium-binding EF hand-like protein [Oryza sativa (japonica cultivar-group)] dbj_BAD35633.1_ calcium-binding EF hand-like protein [Oryza sativa (japonica cultivar-group)]	1.79703941282768	1.48008828316824	-0.628273744827111	-0.945224874486557
29.4	protein.postranslational modification	MICRO.98.C11	putative xanthine/uracil permease [Plantago major]	2.07397500221778	1.45036018439766	0.03974925518901	-0.583865562631105
29.4	protein.postranslational modification	MICRO.98.C8	CBL-interacting protein kinase CIPK25 [Arabidopsis thaliana] ref_NP_568466.1_ CBL-interacting protein kinase 25 (CIPK25) [Arabidopsis thaliana]	2.37825367560841	2.18713523341664	-0.389693076896444	-0.580811519088213
29.4.1	protein.postranslational modification.kinase	bf_cswbxxxx_0053a02.t3m.scf	No Hits Found	2.16021248185419	1.14829265135976	0.156692514312429	-0.855227316182003
29.4.1	protein.postranslational modification.kinase	MICRO.3369.C1	hypothetical protein F11M15.3 [imported] - Arabidopsis thaliana gb_AAG50535.1_ serine/threonine protein kinase, putative [Arabidopsis thaliana] ref_NP_564584.1_ protein kinase family protein [Arabidopsis thaliana] gb_AAD30630.1_ Similar to protein ...	1.62770882659833	1.12890801538863	-0.292525704037702	-0.791326515247405
29.4.1.57	protein.postranslational modification.kinase.receptor like cytoplasmatic kinase VII	cSTC8F17TH	At5g56885 [Arabidopsis thaliana] gb_AAN72298.1_ At5g56885/At5g56885 [Arabidopsis thaliana]	1.39701079379525	1.16756740607147	-0.40093728762541	-0.63038067534919
29.5	protein.degradation	cSTA31A2TH	Xaa-Pro aminopeptidase 1 [Lycopersicon esculentum]	1.56288388843721	1.08409467181535	0.335123933041388	-0.143665283580473
29.5	protein.degradation	MICRO.11229.C1	peptidase S41 family protein [Arabidopsis thaliana]	1.03916481764978	1.23510761368089	-0.322021616076082	-0.126078820044965
29.5	protein.degradation	MICRO.16086.C1	peptidase S41 family protein [Arabidopsis thaliana]	1.05037267979454	1.08851138300192	-0.306205990838693	-0.268067287631316
29.5.1	protein.degradation.subtilases	MICRO.101.C3	putative subtilisin serine proteinase [Arabidopsis thaliana] gb_AAL67071.1_ putative subtilisin serine protease [Arabidopsis thaliana] emb_CAB80215.1_ subtilisin proteinase-like [Arabidopsis thaliana] emb_CAA17763.1_ subtilisin proteinase-like ...	2.01305444106903	1.69446113588834	-0.563801921883332	-0.882395227064025
29.5.11.1	protein.degradation.ubiquitin.ubiquitin	bf_acdcxxxx_0013c04.t3m.scf	ubiquitin-like protein SMT3-like [Arabidopsis thaliana] dbj_BAB08585.1_ ubiquitin-like protein SMT3-like [Arabidopsis thaliana] gb_AAM47327.1_ AT5g55160/MCO15_11 [Arabidopsis thaliana] gb_AAN03846.1_ small ubiquitin-like modifier 2 [Arabidopsis ...	1.13367968789292	1.03950706714219	-0.0363789945197439	-0.130551615270479
29.5.11.4.2	protein.degradation.ubiquitin.E3.RING	bf_suspxxxx_0053f07.t3m.scf	At2g16090/F7H1.11 [Arabidopsis thaliana] gb_AAL57664.1_ At2g16090/F7H1.11 [Arabidopsis thaliana]	1.35147086586145	1.1791494118056	-0.0581607098801573	-0.230482163936005
29.5.11.4.2	protein.degradation.ubiquitin.E3.RING	MICRO.13435.C1	putative protein [Arabidopsis thaliana] emb_CAA20200.1_ putative protein [Arabidopsis thaliana] pir__T05177 hypothetical protein T6K22.80 - Arabidopsis thaliana ref_NP_193866.1_ U-box domain-containing protein [Arabidopsis thaliana]	2.25292694789961	1.31473550392996	0.118486105953357	-0.819705338016291
29.5.11.4.2	protein.degradation.ubiquitin.E3.RING	MICRO.13548.C1	unnamed protein product [Arabidopsis thaliana] ref_NP_851231.1_ zinc finger (C3HC4-type RING finger) family protein [Arabidopsis thaliana] ref_NP_568923.1_ zinc finger (C3HC4-type RING finger) family protein [Arabidopsis thaliana]	1.09618342330407	2.07818423029159	-0.401982076742231	0.580018730245294
29.5.11.4.2	protein.degradation.ubiquitin.E3.RING	MICRO.15075.C1	At3g12920 [Arabidopsis thaliana] dbj_BAB02499.1_ unnamed protein product [Arabidopsis thaliana] dbj_BAC43062.1_ unknown protein [Arabidopsis thaliana] ref_NP_566438.1_ expressed protein [Arabidopsis thaliana]	1.13513744012891	1.11105596750257	-0.196667327836279	-0.220748800462623
29.5.11.4.2	protein.degradation.ubiquitin.E3.RING	MICRO.16765.C1	anaphase promoting complex subunit 11 [Arabidopsis thaliana]	1.15260615445957	1.50321985725941	-0.283500147744824	0.0671135550550161
29.5.11.4.2	protein.degradation.ubiquitin.E3.RING	MICRO.7995.C1	RING zinc finger protein-like [Arabidopsis thaliana] dbj_BAD44076.1_ RING finger -like protein [Arabidopsis thaliana] ref_NP_198841.1_ zinc finger (C3HC4-type RING finger) family protein [Arabidopsis thaliana]	1.38821750082523	1.52051294228688	0.225686628305124	0.357982069766774
29.5.11.4.2	protein.degradation.ubiquitin.E3.RING	MICRO.8599.C1	unknown [Arabidopsis thaliana]	1.0099105051868	1.00159844697339	-0.646686161348212	-0.654998219561623
29.5.11.4.2	protein.degradation.ubiquitin.E3.RING	SDBN004N05u.scf	unknown protein [Oryza sativa (japonica cultivar-group)] gb_AAS90643.1_ unknown protein [Oryza sativa (japonica cultivar-group)]	1.19266713582492	1.23437234106899	0.159623936638774	0.201329141882844
29.5.11.4.3.1	protein.degradation.ubiquitin.E3.SCF.SKP	MICRO.17953.C1	SKP1 [Nicotiana tabacum]	1.29304566919929	1.94961845096736	-0.329865409179964	0.326707372588109
29.5.11.4.3.2	protein.degradation.ubiquitin.E3.SCF.FBOX	MICRO.15356.C2	No Hits Found	1.49805762303592	1.2805749945578	-0.222750341496594	-0.440232969974717
29.5.11.4.3.2	protein.degradation.ubiquitin.E3.SCF.FBOX	STMEO17TV	No Hits Found	1.66822187728233	1.0934581056302	0.00275200786425955	-0.572011763787871
29.5.11.4.3.3	protein.degradation.ubiquitin.E3.SCF.cullin	MICRO.8532.C1	unknown [Arabidopsis thaliana] dbj_BAC43451.1_ unknown protein [Arabidopsis thaliana] gb_AAO63841.1_ unknown protein [Arabidopsis thaliana] pir__F86424 unknown protein, 69948-68670 [imported] - Arabidopsis thaliana gb_AAG52056.1_ unknown protein	2.10757607574706	1.83590652299565	-0.0906834141263246	-0.36235296687774
29.5.11.4.5.2	protein.degradation.ubiquitin.E3.BTB/POZ Cullin3.BTB/POZ	MICRO.7367.C2	At5g63160 [Arabidopsis thaliana] gb_AAQ87004.1_ BTB and TAZ domain protein 1 [Arabidopsis thaliana] dbj_BAB10558.1_ unnamed protein product [Arabidopsis thaliana] ref_NP_201121.1_ speckle-type POZ protein-related [Arabidopsis thaliana]	1.42780661054765	1.25969003747098	-0.301662570483213	-0.469779143559881
29.5.9	protein.degradation.AAA type	TBSK04461FD09.t3m.scf	Serine protease inhibitor 5 precursor (gCDI-B1) dbj_BAA04152.1_ proteinase inhibitor [Solanum tuberosum] pir__T07414 proteinase inhibitor PIE - potato	4.01730310196987	3.66174776155266	0.310415453758486	-0.0451398866587205
29.6	protein.folding	ACDA02033B05.T3m.scf	probable chaperonin 60 beta chain precursor, chloroplast (clone potbchap1) - potato gb_AAB39827.1_ chaperonin-60 beta subunit	1.02401295398544	1.07899993171722	-0.585818228979393	-0.530831251247613
29.6	protein.folding	ACDA02277F09.T3m.scf	No Hits Found	2.00995153101635	1.08995930258618	0.0917642519124593	-0.828227976517702
29.6	protein.folding	ACDA03981D09.T3m.scf	No Hits Found	1.45104282430317	1.24620945420375	-0.317293484198945	-0.522126854298365
29.6	protein.folding	bf_cswbxxxx_0043c05.t3m.scf	No Hits Found	1.01250397398529	1.02364632097475	-0.102230781067348	-0.0910884340778892
29.6	protein.folding	MICRO.14654.C1	heat shock protein 70 [Petunia x hybrida] pir__S03250 dnaK-type molecular chaperone hsp70 (clone pMON9743) - garden petunia sp_P09189_HS7C_PETHY HEAT SHOCK COGNATE 70 KD PROTEIN	4.93079759318605	4.65748399574595	-0.549098444670767	-0.82241204211086
29.6	protein.folding	SSBT002J04x.scf	heat shock protein 70 [Petunia x hybrida] pir__S03250 dnaK-type molecular chaperone hsp70 (clone pMON9743) - garden petunia sp_P09189_HS7C_PETHY HEAT SHOCK COGNATE 70 KD PROTEIN	4.03145564396788	3.54350555957065	-0.214496361307702	-0.702446445704931
29.7	protein.glycosylation	MICRO.10697.C1	unknown protein [Arabidopsis thaliana] gb_AAC69935.1_ unknown protein [Arabidopsis thaliana] pir__A84733 hypothetical protein At2g32430 [imported] - Arabidopsis thaliana ref_NP_180802.1_ galactosyltransferase family protein [Arabidopsis thaliana]	1.08814025663237	1.76995401187779	-0.55187290870091	0.129940846544512
30.1.1	signalling.in sugar and nutrient physiology.misc	MICRO.14267.C1	homoserine kinase [Arabidopsis thaliana]	1.83693553414534	2.00681331439422	-0.594556995850302	-0.424679215601422
30.1.1	signalling.in sugar and nutrient physiology.misc	PPCBF37TH	PAR-1b [Nicotiana tabacum] pir__S62699 photoassimilate-responsive protein PAR-1b precursor - common tobacco	1.32208626524409	1.40067711596138	0.589375840651593	0.667966691368882
30.1.1	signalling.in sugar and nutrient physiology.misc	STMIU01TV	photoassimilate-responsive protein precursor (clone PAR-1a) - common tobacco	1.35190325554911	1.27099760045158	0.596610885944079	0.515705230846542
30.1.2	signalling.in sugar and nutrient physiology.pyruvate dehydrogenase kinase	MICRO.6407.C2	putative pyruvate dehydrogenase kinase [Arabidopsis thaliana] gb_AAK59522.1_ putative pyruvate dehydrogenase kinase [Arabidopsis thaliana] gb_AAC97601.1_ pyruvate dehydrogenase kinase [Arabidopsis thaliana]	1.24837756929807	1.23861714460276	-0.330225261436324	-0.339985686131639
30.11	signalling.light	cPRO26K2TH	early light inducible protein [Lycopersicon esculentum]	2.90432431408753	3.37796035227009	-0.885930105332472	-0.412294067149913
30.11	signalling.light	MICRO.11284.C1	photomorphogenesis repressor protein-like [Arabidopsis thaliana]	1.26664388946624	1.07707055028395	-0.323938044459625	-0.513511383641913
30.11	signalling.light	MICRO.11285.C1	photomorphogenesis repressor protein-like [Arabidopsis thaliana]	1.54025983476647	1.60042348546044	-0.096678639146079	-0.0365149884521081
30.2.12	signalling.receptor kinases.leucine rich repeat XII	SDBN003O11u.scf	putative leucine rich repeat containing protein [Solanum demissum]	1.00661236271561	1.02307280071495	-0.0465694271048855	-0.0301089891055497
30.2.17	signalling.receptor kinases.DUF 26	MICRO.7152.C2	No Hits Found	2.59409813127513	2.60963222028677	0.570562667530025	0.586096756541657
30.2.17	signalling.receptor kinases.DUF 26	MICRO.7973.C2	chitinase, class V [Nicotiana tabacum]	1.65792100508368	1.03310861395572	0.135640776061645	-0.489171615066323
30.2.18	signalling.receptor kinases.extensin	cSTC8F17TH	At5g56885 [Arabidopsis thaliana] gb_AAN72298.1_ At5g56885/At5g56885 [Arabidopsis thaliana]	1.39701079379525	1.16756740607147	-0.40093728762541	-0.63038067534919
30.2.18	signalling.receptor kinases.extensin	MICRO.7109.C1	At5g56885 [Arabidopsis thaliana] gb_AAN72298.1_ At5g56885/At5g56885 [Arabidopsis thaliana]	1.92667872662605	1.57984832249487	0.0597423562534223	-0.287088047877758
30.2.22	signalling.receptor kinases.proline extensin like	cSTC8F17TH	At5g56885 [Arabidopsis thaliana] gb_AAN72298.1_ At5g56885/At5g56885 [Arabidopsis thaliana]	1.39701079379525	1.16756740607147	-0.40093728762541	-0.63038067534919
30.2.25	signalling.receptor kinases.wall associated kinase	MICRO.15840.C1	OSJNBa0083N12.1 [Oryza sativa (japonica cultivar-group)]	1.38210005342304	1.3929001465665	-0.398439819232259	-0.387639726088799
30.2.25	signalling.receptor kinases.wall associated kinase	MICRO.17171.C1	putative wall-associated kinase 2 [Oryza sativa (japonica cultivar-group)] dbj_BAB40010.1_ putative wall-associated kinase 4 [Oryza sativa (japonica cultivar-group)]	1.63656658337097	1.60213574666441	-0.293423708542566	-0.327854545249128
30.2.25	signalling.receptor kinases.wall associated kinase	MICRO.3323.C2	leucoanthocyanidin dioxygenase-like protein [Arabidopsis thaliana] gb_AAS49108.1_ At3g13610 [Arabidopsis thaliana] ref_NP_187970.1_ oxidoreductase, 2OG-Fe(II) oxygenase family protein [Arabidopsis thaliana]	1.24749026782943	1.25173865813583	-0.111066037480613	-0.106817647174212
30.2.6	signalling.receptor kinases.leucine rich repeat VI	MICRO.17816.C1	putative brassinosteroid LRR receptor kinase prrotein [Oryza sativa (japonica cultivar-group)] dbj_BAD30371.1_ putative brassinosteroid LRR receptor kinase protein [Oryza sativa (japonica cultivar-group)] dbj_BAC07439.1_ putative brassinosteroid LRR ...	1.70890260181499	1.3316898714286	0.577486693974866	0.200273963588478
30.3	signalling.calcium	bf_mxlfxxxx_0007g02.t3m.scf	calcium-binding protein [Lotus corniculatus var. japonicus]	1.49349360438509	1.53455364558954	0.676272715618126	0.717332756822577
30.3	signalling.calcium	MICRO.9290.C1	calcium-binding EF hand-like protein [Oryza sativa (japonica cultivar-group)] dbj_BAD35633.1_ calcium-binding EF hand-like protein [Oryza sativa (japonica cultivar-group)]	1.37319754818454	1.36755079757434	-0.73359382597626	-0.739240576586462
30.3	signalling.calcium	MICRO.9290.C3	calcium-binding EF hand-like protein [Oryza sativa (japonica cultivar-group)] dbj_BAD35633.1_ calcium-binding EF hand-like protein [Oryza sativa (japonica cultivar-group)]	1.79703941282768	1.48008828316824	-0.628273744827111	-0.945224874486557
30.3	signalling.calcium	STMGR01TV	calcium-dependent protein kinase 8 [Nicotiana plumbaginifolia]	1.37201438920134	1.0350175484272	-0.635891324836585	-0.972888165610723
30.5	signalling.G-proteins	cSTA33K11TH	rac GTPase activating protein, putative [Arabidopsis thaliana]	1.03122663362079	1.1851489260815	-0.520267676645353	-0.366345384184649
30.6	signalling.MAP kinases	MICRO.4725.C1	putative replication factor C 36kDa subunit [Oryza sativa (japonica cultivar-group)] dbj_BAD17365.1_ putative replication factor C 36kDa subunit [Oryza sativa (japonica cultivar-group)] dbj_BAD17147.1_ putative replication factor C 36kDa subunit ...	1.00153274223968	1.06800674385738	0.167657659537769	0.23413166115547
31.1	cell.organisation	ACDA03933H09.T3m.scf	No Hits Found	1.24281173786183	1.29504202986045	-0.233544482377154	-0.181314190378528
31.1	cell.organisation	bf_mxflxxxx_0029d10.t3m.scf	ankyrin repeat-like protein [Oryza sativa (japonica cultivar-group)] dbj_BAD22162.1_ ankyrin repeat-like protein [Oryza sativa (japonica cultivar-group)] dbj_BAD19336.1_ ankyrin repeat-like protein [Oryza sativa (japonica cultivar-group)]	2.05575843660786	1.59789580294967	-0.0826242447932248	-0.540486878451416
31.1	cell.organisation	bf_mxflxxxx_0029f05.t3m.scf	No Hits Found	2.00228153261423	1.58243072550146	-0.0442089477379071	-0.464059754850675
31.1	cell.organisation	bf_mxflxxxx_0063c01.t3m.scf	OSJNBa0028I23.21 [Oryza sativa (japonica cultivar-group)] emb_CAE04639.1_ OSJNBa0028I23.21 [Oryza sativa (japonica cultivar-group)]	2.24625912141005	2.51285054426898	0.283411386271794	0.550002809130726
31.1	cell.organisation	bf_stolxxxx_0037e06.t3m.scf	No Hits Found	1.78679878454542	1.49200337226556	-0.067148420550236	-0.361943832830097
31.1	cell.organisation	MICRO.10263.C1	No Hits Found	1.76125311473533	1.3163180380378	0.159269597130864	-0.285665479566665
31.1	cell.organisation	MICRO.10263.C2	No Hits Found	1.73066037617429	1.50030750566862	0.112615997758102	-0.117736872747576
31.1	cell.organisation	MICRO.13515.C1	hypothetical protein F11P17.7 [imported] - Arabidopsis thaliana gb_AAB71474.1_ contains beta-transducin motif [Arabidopsis thaliana]	1.06110476846992	1.32735812613017	-0.143716523987178	0.122536833673074
31.1	cell.organisation	MICRO.13516.C1	WD-40 repeat family protein / katanin p80 subunit, putative [Arabidopsis thaliana]	1.35760921691701	1.41520858480412	-0.171282190450697	-0.113682822563595
31.1	cell.organisation	MICRO.4662.C1	plastid-lipid associated protein PAP / fibrillin family protein [Arabidopsis thaliana]	2.23441965483734	3.33891655260825	-0.307671912235243	0.796824985535673
31.1	cell.organisation	MICRO.4678.C1	No Hits Found	1.4527212109904	1.6286584317898	-0.261012580427506	-0.0850753596281049
31.1	cell.organisation	MICRO.4891.C1	unnamed protein product [Arabidopsis thaliana] tpg_DAA00031.1_ TPA: actin-related protein 8B	1.18363134870454	1.55901673819504	-0.245951154680702	0.129434234809793
31.1	cell.organisation	MICRO.6724.C1	chloroplast drought-induced stress protein, 34 kD) [Solanum tuberosum] sp_P80471_LIPC_SOLTU Light-induced protein, chloroplast precursor (Chloroplastic drought-induced stress protein CDSP-34) pir__T07825 fibrillin homolog CDSP34 precursor, ...	1.45043242634346	1.87920993901013	-0.330717500028957	0.0980600126377205
31.1	cell.organisation	SSBN001A03u.scf	No Hits Found	1.49709145681843	1.07950662306023	-0.302314201753282	-0.719899035511474
31.2	cell.division	MICRO.12511.C1	cell division cycle family protein [Arabidopsis thaliana]	1.08074053337755	1.23343572789563	-0.25476420511657	-0.102069010598489
31.2	cell.division	MICRO.12511.C2	cell division cycle family protein [Arabidopsis thaliana]	1.58746950573282	1.59657935774605	0.0162942198849096	0.0254040718981425
31.2	cell.division	MICRO.16056.C1	P0446B05.22 [Oryza sativa (japonica cultivar-group)] dbj_BAB64268.1_ P0005H10.5 [Oryza sativa (japonica cultivar-group)] dbj_BAB89573.1_ P0446B05.22 [Oryza sativa (japonica cultivar-group)]	1.26699989080094	1.15547686227802	0.0237706071913051	-0.0877524213316079
31.2	cell.division	MICRO.16551.C1	Regulator of chromosome condensation-like protein [Arabidopsis thaliana] pir__T47697 Regulator of chromosome condensation-like protein - Arabidopsis thaliana ref_NP_191117.1_ regulator of chromosome condensation (RCC1) family protein [Arabidopsis ...	1.62590941406087	1.16018753674294	0.347056718533691	-0.118665158784244
31.2	cell.division	MICRO.2994.C1	At1g66510/F28G11_5 [Arabidopsis thaliana] gb_AAK97694.1_ At1g66510/F28G11_5 [Arabidopsis thaliana] gb_AAG51165.1_ unknown protein [Arabidopsis thaliana] pir__G96690 unknown protein F28G11.5 [imported] - Arabidopsis thaliana ref_NP_564876.1_ AAR2 ...	1.73442457316456	1.15652653955662	0.0269083160788437	-0.550989717529093
31.2	cell.division	MICRO.3576.C1	putative phospholipid cytidylyltransferase [Arabidopsis thaliana] gb_AAM12983.1_ putative phospholipid cytidylyltransferase [Arabidopsis thaliana] gb_AAC67351.1_ putative phospholipid cytidylyltransferase [Arabidopsis thaliana] pir__H84807 probable ...	1.6105637596211	1.38861980487969	-0.234894380884231	-0.456838335625644
31.2	cell.division	MICRO.3627.C1	unknown protein [Arabidopsis thaliana] gb_AAO63918.1_ putative UVB-resistance protein UVR8 [Arabidopsis thaliana] ref_NP_680156.2_ regulator of chromosome condensation (RCC1) family protein / UVB-resistance protein-related [Arabidopsis thaliana]	1.44991390177817	1.11676442767185	-0.473375491139867	-0.806524965246188
31.2	cell.division	MICRO.7620.C2	Regulator of chromosome condensation-like protein [Arabidopsis thaliana] pir__T47697 Regulator of chromosome condensation-like protein - Arabidopsis thaliana ref_NP_191117.1_ regulator of chromosome condensation (RCC1) family protein [Arabidopsis ...	1.37648330785929	1.62883195246878	-0.505118335977352	-0.252769691367865
31.2	cell.division	SDBN004M08u.scf	No Hits Found	2.23383719731447	2.06802248347616	0.67721756188469	0.511402848046382
31.3	cell.cycle	bf_cswbxxxx_0043a07.t3m.scf	No Hits Found	2.67434130684329	1.99482311475162	0.293764066968459	-0.38575412512321
31.3	cell.cycle	bf_mxflxxxx_0006b11.t3m.scf	No Hits Found	2.2059656390377	1.78468257318301	-0.211686763956454	-0.632969829811145
31.3	cell.cycle	MICRO.16488.C1	No Hits Found	3.24106168963735	2.39577742118047	0.364490441582156	-0.480793826874729
31.3	cell.cycle	MICRO.4616.C1	CycD3	1.05180850054586	1.01592934401495	0.803815706299992	0.767936549769086
31.4	cell.vesicle transport	MICRO.1302.C2	coatomer alpha subunit-like protein [Lotus corniculatus var. japonicus]	2.52647053960396	1.81485135149342	-0.260962692822929	-0.972581880933477
33.1	development.storage proteins	MICRO.7059.C2	At1g07750/F24B9_13 [Arabidopsis thaliana] gb_AAG50106.1_ putative globulin protein [Arabidopsis thaliana] gb_AAF75077.1_ Contains similarity to 12S seed storage globulin precursor gi_134919. ESTs gb_T13642, gb_T21684 and gb_T22751 come from this ...	1.77569089032306	1.89956823516401	-0.866090199041285	-0.742212854200336
33.2	development.late embryogenesis abundant	SDBN004G19u.scf	hypothetical protein [Arabidopsis thaliana] gb_AAT69159.1_ hypothetical protein At2g46150 [Arabidopsis thaliana] gb_AAC62891.1_ hypothetical protein [Arabidopsis thaliana] pir__C84899 hypothetical protein At2g46150 [imported] - Arabidopsis thaliana ...	2.84890261112582	1.42241649317122	0.680323323637508	-0.746162794317089
33.3	development.squamosa promoter binding like (SPL)	MICRO.11125.C1	No Hits Found	2.11744745938535	1.08795247759804	0.540419166503094	-0.489075815284224
33.99	development.unspecified	bf_arrayxxx_0057c06.t7m.scf	No Hits Found	1.08080124625895	1.84383992503385	-0.38017862472189	0.382860054053006
33.99	development.unspecified	BF_LBCHXXXX_0024A09_T3M.SCF	No Hits Found	1.75386537184745	1.82961653452726	-0.227002386921752	-0.151251224241941
33.99	development.unspecified	bf_mxflxxxx_0063c01.t3m.scf	OSJNBa0028I23.21 [Oryza sativa (japonica cultivar-group)] emb_CAE04639.1_ OSJNBa0028I23.21 [Oryza sativa (japonica cultivar-group)]	2.24625912141005	2.51285054426898	0.283411386271794	0.550002809130726
33.99	development.unspecified	bf_mxflxxxx_0068b01.t3m.scf	P0681B11.31 [Oryza sativa (japonica cultivar-group)] dbj_BAB92461.1_ MtN3-like [Oryza sativa (japonica cultivar-group)] dbj_BAB78664.1_ MtN3-like [Oryza sativa (japonica cultivar-group)]	2.49932498661953	1.84072905090481	-0.234239381553171	-0.892835317267899
33.99	development.unspecified	bf_mxlfxxxx_0014e11.t3m.scf	No Hits Found	1.18854106951776	1.30348018492561	-0.370474841003883	-0.255535725596037
33.99	development.unspecified	bf_mxlfxxxx_0018d01.t3m.scf	unknown protein T21F11.18 [imported] - Arabidopsis thaliana gb_AAF27128.1_ unknown protein	2.53372654017512	2.17358374127997	-0.473860053334793	-0.834002852229942
33.99	development.unspecified	cSTB41H8TH	No Hits Found	1.60914713399474	1.49356416153133	-0.216125615294562	-0.331708587757964
33.99	development.unspecified	MICRO.1081.C63	putative protein [Arabidopsis thaliana] emb_CAB36768.1_ putative protein [Arabidopsis thaliana] pir__T02900 hypothetical protein T13J8.100 - Arabidopsis thaliana ref_NP_194528.1_ YGGT family protein [Arabidopsis thaliana]	1.76147484158454	1.13763417852837	-0.0257746284393612	-0.649615291495528
33.99	development.unspecified	MICRO.11720.C1	putative Ruv DNA-helicase [Cicer arietinum]	1.12745062746379	1.44689834668643	0.168145329104881	0.487593048327518
33.99	development.unspecified	MICRO.13953.C1	At1g76980 [Arabidopsis thaliana] gb_AAR20761.1_ At1g76980 [Arabidopsis thaliana] gb_AAC00634.1_ Hypothetical protein [Arabidopsis thaliana] pir__G96798 hypothetical protein F22K20.8 [imported] - Arabidopsis thaliana ref_NP_177824.1_ expressed protei ...	3.04734131254158	1.9364012007728	0.582739622136671	-0.528200489632114
33.99	development.unspecified	MICRO.14986.C1	nodulin-like protein [Poncirus trifoliata]	1.26712936812682	1.11113071111059	0.323165345000014	0.167166687983785
33.99	development.unspecified	MICRO.15742.C1	photoregulatory zinc-finger protein COP1 [Rosa hybrid cultivar]	1.18324075188735	1.00675163747985	-0.0382156948294021	-0.214704809236899
33.99	development.unspecified	MICRO.4662.C1	plastid-lipid associated protein PAP / fibrillin family protein [Arabidopsis thaliana]	2.23441965483734	3.33891655260825	-0.307671912235243	0.796824985535673
33.99	development.unspecified	MICRO.7396.C1	putative cytochrome c oxidoreductase [Arabidopsis thaliana]	2.69709585234054	2.01862769114552	-0.0489585632840148	-0.72742672447904
33.99	development.unspecified	MICRO.9719.C1	No Hits Found	1.1892814951923	1.99028776510181	-0.552545261403298	0.248461008506213
33.99	development.unspecified	POABP62TV	No Hits Found	1.63648353460433	1.20885291779956	-0.536042126106998	-0.963672742911772
33.99	development.unspecified	SDBN003P23u.scf	No Hits Found	1.91999259989571	1.92762071845999	-0.539904162690034	-0.532276044125757
34.1	transport.p- and v-ATPases	MICRO.12576.C1	P-type transporting ATPase-like protein [Arabidopsis thaliana] sp_Q9LK90_ALA8_ARATH Potential phospholipid-transporting ATPase 8 (Aminophospholipid flippase 8)	1.26215455726412	1.43817429732391	-0.152088153143399	0.0239315869163956
34.1	transport.p- and v-ATPases	MICRO.1779.C2	pyrroline-5-carboxylate reductase [Actinidia deliciosa] sp_O04016_PROC_ACTCH Pyrroline-5-carboxylate reductase (P5CR) (P5C reductase)	2.29975426215464	1.5992530767666	-0.115191953801666	-0.815693139189708
34.1	transport.p- and v-ATPases	STMGV34TV	P-type transporting ATPase-like protein [Arabidopsis thaliana] sp_Q9LK90_ALA8_ARATH Potential phospholipid-transporting ATPase 8 (Aminophospholipid flippase 8)	1.3521226905035	1.28076372859372	0.062834141952063	-0.00852481995771903
34.10	transport.nucleotides	MICRO.17011.C2	putative protein [Arabidopsis thaliana] emb_CAA16794.1_ putative protein [Arabidopsis thaliana] pir__T04924 hypothetical protein T9A21.70 - Arabidopsis thaliana ref_NP_193556.1_ purine permease family protein [Arabidopsis thaliana]	1.64121192471984	1.09878751913699	0.868818176301112	0.326393770718258
34.13	transport.peptides and oligopeptides	MICRO.8713.C2	nitrite transporter [Cucumis sativus]	3.52443107994585	2.92079673851235	-0.360942654556588	-0.964576995990088
34.13	transport.peptides and oligopeptides	STMGQ15TV	LeOPT1 [Lycopersicon esculentum]	1.32941369102156	1.00888577950208	-0.00142599532710719	-0.32195390684659
34.15	transport.potassium	MICRO.5507.C1	putative protein [Arabidopsis thaliana] gb_AAM10237.1_ putative protein [Arabidopsis thaliana] gb_AAL32581.1_ putative protein [Arabidopsis thaliana] pir__T47746 hypothetical protein F18O21.250 - Arabidopsis thaliana ref_NP_191188.1_ expressed ...	3.66082194409333	3.99583616575901	-0.309670802640365	0.0253434190253135
34.16	transport.ABC transporters and multidrug resistance systems	bf_acdcxxxx_0019d10.t3m.scf	No Hits Found	1.45125062377164	1.04373362125662	-0.0393208809101573	-0.446837883425182
34.16	transport.ABC transporters and multidrug resistance systems	MICRO.1150.C1	putative ABC transporter protein [Arabidopsis thaliana]	1.64207705579514	1.0039190910448	-0.0557026494791968	-0.693860614229536
34.16	transport.ABC transporters and multidrug resistance systems	MICRO.16343.C1	No Hits Found	2.68719815366642	1.96487614565668	0.127308443144639	-0.595013564865095
34.16	transport.ABC transporters and multidrug resistance systems	SDBN006I14u.scf	ABC transporter-like protein [Arabidopsis thaliana]	1.45141546252997	1.42322163856739	0.0588687548505327	0.0306749308879528
34.2	transport.sugars	MICRO.14503.C1	hexose transporter [Lycopersicon esculentum]	1.05877601707293	1.05150088397619	-0.00144850351984349	-0.00872363661658238
34.2	transport.sugars	MICRO.14840.C1	sugar transporter [Citrus unshiu]	1.43954072949698	1.26042826720393	0.09704249071196	-0.08206997158109
34.2	transport.sugars	POABY30TP	sugar transporter [Citrus unshiu]	1.5868263905593	1.18986219510051	0.387772600634758	-0.00919159482402776
34.3	transport.amino acids	MICRO.11194.C1	putative amino acid transporter [Oryza sativa (japonica cultivar-group)] dbj_BAD07889.1_ putative amino acid transporter [Oryza sativa (japonica cultivar-group)] dbj_BAD07518.1_ putative amino acid transporter [Oryza sativa (japonica cultivar-group)]	1.54888911047434	2.14875117164169	0.137494345270651	0.737356406437994
34.3	transport.amino acids	MICRO.1970.C1	putative amino acid permease [Oryza sativa (japonica cultivar-group)] ref_XP_463023.1_ putative amino acid permease [Oryza sativa (japonica cultivar-group)]	1.37104559319846	2.13234881331254	-0.0335438381911164	0.727759381922963
34.3	transport.amino acids	MICRO.8641.C1	amino acid transporter, putative [Arabidopsis thaliana] gb_AAG51376.1_ putative amino acid transporter	1.81387523040756	1.67094739823117	-0.825413337323043	-0.968341169499435
34.30	transport.H+ transporting pyrophosphatase	MICRO.4225.C1	inorganic pyrophosphatase [Nicotiana tabacum] pir__S54172 inorganic diphosphatase (EC 3.6.1.1) - common tobacco	2.0441057421687	1.77120944623522	-0.111754833773301	-0.38465112970678
34.4	transport.nitrate	cSTA27H1TH	putative low-affinity nitrate transporter [Nicotiana plumbaginifolia]	2.35317787668697	1.3253074749733	0.332225501256335	-0.695644900457325
34.5	transport.ammonium	MICRO.5703.C2	ammonium transporter [Lycopersicon esculentum] sp_O04161_AT12_LYCES Ammonium transporter 1, member 2 (LeAMT1	1.19571638179215	1.43947305685065	0.472249767452112	0.716006442510604
34.5	transport.ammonium	MICRO.9086.C2	putative GTP binding protein [Oryza sativa (japonica cultivar-group)]	1.48010776472222	1.51312986668	-0.840848745500126	-0.807826643542345
34.6	transport.sulphate	bf_arrayxxx_0090f11.t7m.scf	No Hits Found	3.5443256244573	3.42155393616098	-0.690564428273385	-0.813336116569701
34.6	transport.sulphate	MICRO.16317.C1	sulfate transporter [Arabidopsis thaliana] pir__T48901 sulfate transporter ATST1 [imported] - Arabidopsis thaliana	1.37941020297355	1.12056351790005	0.0970813486207538	-0.161765336452747
34.6	transport.sulphate	MICRO.18285.C1	sulfate transporter [Arabidopsis thaliana] pir__T48901 sulfate transporter ATST1 [imported] - Arabidopsis thaliana	2.56674271865892	2.52477694780803	-0.289699383625667	-0.331665154476561
34.6	transport.sulphate	POCCS29TP	sulfate transporter [Arabidopsis thaliana] pir__T48902 sulfate transporter AST12 [imported] - Arabidopsis thaliana	3.44902709433925	3.12553900757387	-0.559759919827155	-0.883248006592535
34.6	transport.sulphate	SSBN001G08u.scf	sulfate transporter [Arabidopsis thaliana] pir__T48901 sulfate transporter ATST1 [imported] - Arabidopsis thaliana	2.75011688934286	2.66038588571557	-0.867466430751941	-0.957197434379225
34.7	transport.phosphate	MICRO.12107.C1	transporter-related [Arabidopsis thaliana]	2.72611434851823	2.16044487569664	-0.20259170083053	-0.768261173652121
34.8	transport.metabolite transporters at the envelope membrane	cSTA14O15TH	putative ADP,ATP carrier [Arabidopsis thaliana] emb_CAB79641.1_ ADP, ATP carrier-like protein [Arabidopsis thaliana] emb_CAA16877.1_ ADP, ATP carrier-like protein [Arabidopsis thaliana] ref_NP_194568.1_ ADP, ATP carrier protein, mitochondrial, ...	1.13129259333581	1.04509771325562	-0.226738501910893	-0.312933381991085
34.9	transport.metabolite transporters at the mitochondrial membrane	cSTA14O15TH	putative ADP,ATP carrier [Arabidopsis thaliana] emb_CAB79641.1_ ADP, ATP carrier-like protein [Arabidopsis thaliana] emb_CAA16877.1_ ADP, ATP carrier-like protein [Arabidopsis thaliana] ref_NP_194568.1_ ADP, ATP carrier protein, mitochondrial, ...	1.13129259333581	1.04509771325562	-0.226738501910893	-0.312933381991085
34.9	transport.metabolite transporters at the mitochondrial membrane	MICRO.6761.C1	At2g17270 [Arabidopsis thaliana] gb_AAB86504.2_ putative mitochondrial phosphate translocator protein [Arabidopsis thaliana] ref_NP_179319.1_ mitochondrial substrate carrier family protein [Arabidopsis thaliana] pir__B84550 hypothetical protein ...	1.20151207803956	1.21370652062708	0.107858262971046	0.120052705558568
34.9	transport.metabolite transporters at the mitochondrial membrane	MICRO.7943.C1	calcium-binding transporter-like protein [Arabidopsis thaliana] ref_NP_199918.1_ mitochondrial substrate carrier family protein [Arabidopsis thaliana]	1.38360757293478	1.04379496963764	0.0666192933585803	-0.273193309938566
34.9	transport.metabolite transporters at the mitochondrial membrane	STMHO64TV	At2g17270 [Arabidopsis thaliana] gb_AAB86504.2_ putative mitochondrial phosphate translocator protein [Arabidopsis thaliana] ref_NP_179319.1_ mitochondrial substrate carrier family protein [Arabidopsis thaliana] pir__B84550 hypothetical protein ...	1.38527341606001	1.22427803391821	0.283881261271114	0.122885879129313
34.9	transport.metabolite transporters at the mitochondrial membrane	STMIP13TV	mitochondrial phosphate translocator [Betula pendula]	1.3361603766151	1.13516743059657	-0.480696059877363	-0.68168900589589
34.99	transport.misc	bf_mxflxxxx_0073h03.t3m.scf	No Hits Found	1.52031642923354	1.89257969128436	0.476187875710488	0.848451137761309
34.99	transport.misc	MICRO.11663.C1	At5g65380/MNA5_11 [Arabidopsis thaliana] dbj_BAB11560.1_ unnamed protein product [Arabidopsis thaliana] gb_AAK53040.1_ AT5g65380/MNA5_11 [Arabidopsis thaliana] ref_NP_201341.1_ ripening-responsive protein, putative [Arabidopsis thaliana]	1.30302994709463	1.00196234807743	0.0951753131266138	-0.205892285890588
34.99	transport.misc	MICRO.6390.C1	ripening regulated protein DDTFR18 [Lycopersicon esculentum]	1.74816091593096	1.29884248901308	0.194484968410375	-0.254833458507502
35.1	not assigned.no ontology	ACDA00109B01.T3m.scf	No Hits Found	1.75302445087097	1.58778485072569	0.0928946429605144	-0.0723449571847681
35.1	not assigned.no ontology	bf_slmwxxxx_0006g08.t3m.scf	No Hits Found	1.47270454592418	1.16241479332075	-0.198492480582804	-0.508782233186235
35.1	not assigned.no ontology	BF_TUBSXXXX_0042A12_T3M.SCF	No Hits Found	1.81294565643523	1.93036547510563	-0.0991756314945542	0.0182441871758403
35.1	not assigned.no ontology	cPRO5M12TH	unknown protein [Arabidopsis thaliana]	2.84685754115919	2.02027095849831	0.479129534961722	-0.347457047699157
35.1	not assigned.no ontology	MICRO.10162.C2	stress-responsive protein, putative [Arabidopsis thaliana]	2.23703496014804	1.36494128312108	0.202148965418021	-0.669944711608943
35.1	not assigned.no ontology	MICRO.11818.C1	No Hits Found	1.4897526794105	2.22875160853663	-0.4989922249156	0.240006704210531
35.1	not assigned.no ontology	MICRO.13950.C2	OSJNBb0004A17.3 [Oryza sativa (japonica cultivar-group)] emb_CAE03601.1_ OSJNBb0004A17.3 [Oryza sativa (japonica cultivar-group)]	1.43313092306576	1.08772401921281	0.0879640485498143	-0.257442855303145
35.1	not assigned.no ontology	MICRO.1523.C1	unknown protein [Arabidopsis thaliana] ref_NP_567889.1_ centromeric protein-related [Arabidopsis thaliana]	2.19123621774219	1.80158459161752	-0.192923289701627	-0.582574915826292
35.1	not assigned.no ontology	MICRO.15933.C1	unknown [Arabidopsis thaliana] gb_AAM48001.1_ unknown protein [Arabidopsis thaliana] gb_AAL91210.1_ putative protein [Arabidopsis thaliana] gb_AAL15353.1_ AT5g10730/MAJ23_90 [Arabidopsis thaliana] gb_AAK49607.1_ AT5g10730/MAJ23_90 [Arabidopsis ...	1.19532560582529	1.43783287588805	-0.174137487150146	0.0683697829126064
35.1	not assigned.no ontology	MICRO.1604.C1	hypothetical protein At2g33250 [imported] - Arabidopsis thaliana	1.3943591744117	1.37517066723728	-0.282359781743132	-0.301548288917555
35.1	not assigned.no ontology	MICRO.17772.C1	unknown [Arabidopsis thaliana]	1.49977653848338	1.04123843621469	0.00407200497195248	-0.454466097296741
35.1	not assigned.no ontology	MICRO.18169.C1	TPA: putative ABC transporter 1	1.08222659542852	1.3291372633735	-0.369714448591957	-0.12280378064697
35.1	not assigned.no ontology	MICRO.18260.C1	unknown protein [Arabidopsis thaliana] gb_AAM14827.1_ Expressed protein [Arabidopsis thaliana] ref_NP_565956.1_ camphor resistance CrcB family protein [Arabidopsis thaliana]	1.50827768627583	1.54020022012747	-0.114420425501914	-0.0824978916502737
35.1	not assigned.no ontology	MICRO.1877.C1	At1g07080/F10K1_15 [Arabidopsis thaliana] gb_AAK83650.1_ At1g07080/F10K1_15 [Arabidopsis thaliana] ref_NP_563779.1_ gamma interferon responsive lysosomal thiol reductase family protein / GILT family protein [Arabidopsis thaliana]	1.17221823721241	1.05188513559354	0.408944686047782	0.288611584428903
35.1	not assigned.no ontology	MICRO.1877.C2	hypothetical protein [imported] - Arabidopsis thaliana gb_AAF82212.1_ Contains similarity to an unknown protein F7A7_100 gi_7327817 from Arabidopsis thaliana BAC F7A7 gb_AL161946. ESTs gb_N65842, gb_F19836 and gb_AI993679 come from this gene	1.58023345722781	1.60090290027134	0.28567134807048	0.306340791114014
35.1	not assigned.no ontology	MICRO.1877.C3	hypothetical protein [imported] - Arabidopsis thaliana gb_AAF82212.1_ Contains similarity to an unknown protein F7A7_100 gi_7327817 from Arabidopsis thaliana BAC F7A7 gb_AL161946. ESTs gb_N65842, gb_F19836 and gb_AI993679 come from this gene	2.10085624130217	1.72609341817072	0.134427515878775	-0.240335307252677
35.1	not assigned.no ontology	MICRO.2828.C1	similar to ENSANGP00000000640 [Apis mellifera]	1.03887155550937	1.23674906171844	-0.27865589603161	-0.0807783898225409
35.1	not assigned.no ontology	MICRO.3021.C1	unknown [Arabidopsis thaliana]	1.2424082835881	2.06710340444865	-0.612030037769214	0.212665083091331
35.1	not assigned.no ontology	MICRO.377.C3	stress related protein, putative [Arabidopsis thaliana] gb_AAM62466.1_ stress related protein, putative [Arabidopsis thaliana] gb_AAM14352.1_ putative stress related protein [Arabidopsis thaliana] gb_AAK93588.1_ putative stress related protein ...	1.06705724804666	1.2744547947531	-0.446578544775949	-0.239180998069505
35.1	not assigned.no ontology	MICRO.3832.C1	unknown protein [Arabidopsis thaliana] gb_AAL49776.1_ unknown protein [Arabidopsis thaliana] gb_AAC78546.1_ hypothetical protein [Arabidopsis thaliana] pir__F84839 hypothetical protein At2g41250 [imported] - Arabidopsis thaliana ref_NP_181658.1_ ...	4.16904673731765	4.2275108981828	-0.359210652134342	-0.300746491269196
35.1	not assigned.no ontology	MICRO.3832.C2	unknown protein [Oryza sativa (japonica cultivar-group)] dbj_BAD30682.1_ unknown protein [Oryza sativa (japonica cultivar-group)] dbj_BAC15484.1_ unknown protein [Oryza sativa (japonica cultivar-group)]	4.76268957965648	4.50696637843021	-0.0461411120754036	-0.301864313301676
35.1	not assigned.no ontology	MICRO.397.C1	chloroplast outer membrane protein-related [Arabidopsis thaliana]	1.16237749637554	1.16924997134507	-0.246936256205511	-0.240063781235982
35.1	not assigned.no ontology	MICRO.4113.C1	No Hits Found	1.00816069893842	1.19008447325392	-0.114159810256644	0.0677639640588534
35.1	not assigned.no ontology	MICRO.4113.C2	unknown protein [Arabidopsis thaliana] gb_AAM14827.1_ Expressed protein [Arabidopsis thaliana] ref_NP_565956.1_ camphor resistance CrcB family protein [Arabidopsis thaliana]	1.17661002375496	1.22953205468378	-0.0798499975334916	-0.0269279666046724
35.1	not assigned.no ontology	MICRO.5311.C1	At5g52030/MSG15_11 [Arabidopsis thaliana] gb_AAL91254.1_ AT5g52030/MSG15_11 [Arabidopsis thaliana]	1.98120820191961	1.35397289930109	0.196165737864606	-0.431069564753914
35.1	not assigned.no ontology	MICRO.8857.C1	unknown [Arabidopsis thaliana]	1.31811300861475	1.48212896546633	0.613037995025198	0.777053951876776
35.1	not assigned.no ontology	MICRO.9333.C2	AX110P-like protein [Arabidopsis thaliana] gb_AAM63123.1_ AX110P-like protein [Arabidopsis thaliana] emb_CAB78090.1_ AX110P-like protein [Arabidopsis thaliana] gb_AAN86188.1_ putative AX110P protein [Arabidopsis thaliana] pir__T04014 hypothetical ...	3.14107213590729	1.48033889967	0.697322023641878	-0.963411212595414
35.1	not assigned.no ontology	MICRO.9423.C1	unknown protein [Arabidopsis thaliana]	1.83941325163617	1.58795814124875	-0.390563171741263	-0.642018282128682
35.1	not assigned.no ontology	POACL48TP	putative protein [Arabidopsis thaliana] emb_CAA16971.1_ putative protein [Arabidopsis thaliana] pir__T05409 hypothetical protein F10M6.170 - Arabidopsis thaliana	1.84664327875297	1.64630425330867	-0.336986020568089	-0.537325046012395
35.1	not assigned.no ontology	POADG77TP	No Hits Found	1.12431041730673	1.19913767977279	-0.479392150034036	-0.40456488756797
35.1	not assigned.no ontology	PPCCA85TH	No Hits Found	1.30248473222598	1.27120241058754	0.180005448100639	0.148723126462199
35.1	not assigned.no ontology	SDBN003O01u.scf	wound/stress protein [Lycopersicon esculentum]	1.08686786906624	1.06858454095496	0.142720273848374	0.124436945737097
35.1	not assigned.no ontology	STMED27TV	No Hits Found	1.31588043540269	2.07174307791209	-0.51075260183028	0.245110040679114
35.1.27	not assigned.no ontology.tetratricopeptide repeat (TPR)	bf_arrayxxx_0008h01.t7m.scf	No Hits Found	1.10477012466334	2.15296332867991	-0.672250973536434	0.375942230480135
35.1.27	not assigned.no ontology.tetratricopeptide repeat (TPR)	MICRO.12973.C2	AT5g03560/F12E4 [Arabidopsis thaliana] gb_AAK60307.1_ AT5g03560/F12E4 [Arabidopsis thaliana] ref_NP_568123.1_ expressed protein [Arabidopsis thaliana]	1.69162978833294	1.81762880966396	-0.467057487328312	-0.341058465997296
35.1.27	not assigned.no ontology.tetratricopeptide repeat (TPR)	MICRO.15741.C2	At1g77230 [Arabidopsis thaliana] gb_AAL36394.1_ unknown protein [Arabidopsis thaliana] dbj_BAD43428.1_ hypothetical protein [Arabidopsis thaliana] dbj_BAD43411.1_ hypothetical protein [Arabidopsis thaliana]	1.25294777624177	1.05736710688036	0.366425951252661	0.170845281891246
35.1.27	not assigned.no ontology.tetratricopeptide repeat (TPR)	MICRO.1669.C4	No Hits Found	1.07175793416485	1.54051060385075	-0.0176262824700419	0.451126387215858
35.1.27	not assigned.no ontology.tetratricopeptide repeat (TPR)	MICRO.17964.C1	unnamed protein product [Arabidopsis thaliana] ref_NP_187922.1_ pentatricopeptide (PPR) repeat-containing protein [Arabidopsis thaliana]	1.23323025400184	1.32987520320908	-0.0778231940481664	0.018821755159081
35.1.27	not assigned.no ontology.tetratricopeptide repeat (TPR)	MICRO.6616.C3	expressed protein [Arabidopsis thaliana]	2.02161244771192	3.19937027183921	-0.909996317595731	0.267761506531562
35.1.3	not assigned.no ontology.armadillo/beta-catenin repeat family protein	MICRO.563.C1	unknown protein [Arabidopsis thaliana] gb_AAO42326.1_ unknown protein [Arabidopsis thaliana] ref_NP_566349.1_ armadillo/beta-catenin repeat family protein [Arabidopsis thaliana]	1.75563359886272	1.32523725972442	0.0270452203444727	-0.403351118793829
35.1.40	not assigned.no ontology.glycine rich proteins	MICRO.4085.C4	glycine-rich protein-like [Oryza sativa (japonica cultivar-group)] dbj_BAD68450.1_ glycine-rich protein-like [Oryza sativa (japonica cultivar-group)]	2.19988572618505	1.53873287424808	-0.274385419960358	-0.93553827189732
35.1.41	not assigned.no ontology.hydroxyproline rich proteins	bf_arrayxxx_0051h06.t7m.scf	No Hits Found	1.61728961997017	1.11864060824465	0.876400864337596	0.37775185261208
35.1.41	not assigned.no ontology.hydroxyproline rich proteins	BF_TUBSXXXX_0055G10_T3M.SCF	No Hits Found	1.66229718125826	1.4183144979687	0.652693818228194	0.408711134938629
35.1.41	not assigned.no ontology.hydroxyproline rich proteins	BF_TUBSXXXX_0056D03_T3M.SCF	No Hits Found	1.62823057873434	1.26387000247385	0.622898562630815	0.258537986370325
35.1.5	not assigned.no ontology.pentatricopeptide (PPR) repeat-containing protein	BF_TUBSXXXX_0007G11_T3M.SCF	No Hits Found	2.62108395663326	2.77363342012905	-0.98729350712178	-0.834744043625989
35.1.5	not assigned.no ontology.pentatricopeptide (PPR) repeat-containing protein	cSTB10M6TH	At5g09320 [Arabidopsis thaliana] gb_AAM97056.1_ putative protein [Arabidopsis thaliana]	1.3348499135491	1.40206978426178	-0.311206322286944	-0.24398645157426
35.1.5	not assigned.no ontology.pentatricopeptide (PPR) repeat-containing protein	MICRO.4891.C1	unnamed protein product [Arabidopsis thaliana] tpg_DAA00031.1_ TPA: actin-related protein 8B	1.18363134870454	1.55901673819504	-0.245951154680702	0.129434234809793
35.2	not assigned.unknown	188B10.esd	No Hits Found	1.05824737785318	2.10311341554485	-0.173801676739977	0.871064360951692
35.2	not assigned.unknown	ACDA00678A06.T3m.scf	No Hits Found	2.02023845021644	1.32513166465992	-0.112689560074038	-0.807796345630564
35.2	not assigned.unknown	ACDA00897C09.T3m.scf	No Hits Found	1.40622712173264	1.289836331395	-0.146872825564828	-0.263263615902464
35.2	not assigned.unknown	ACDA01755C03.T3m.scf	No Hits Found	1.12417229085367	1.35832910025445	-0.0516754394202614	0.182481369980513
35.2	not assigned.unknown	ACDA02277F09.T3m.scf	No Hits Found	2.00995153101635	1.08995930258618	0.0917642519124593	-0.828227976517702
35.2	not assigned.unknown	bf_acdaxxxx_0062b06.t3m.scf	unknown protein [Arabidopsis thaliana] gb_AAL36227.1_ unknown protein [Arabidopsis thaliana] dbj_BAB09841.1_ unnamed protein product [Arabidopsis thaliana] ref_NP_200876.1_ expressed protein [Arabidopsis thaliana]	1.61594495306966	1.21868986739433	-0.101779659443737	-0.49903474511907
35.2	not assigned.unknown	bf_acdcxxxx_0013c04.t3m.scf	ubiquitin-like protein SMT3-like [Arabidopsis thaliana] dbj_BAB08585.1_ ubiquitin-like protein SMT3-like [Arabidopsis thaliana] gb_AAM47327.1_ AT5g55160/MCO15_11 [Arabidopsis thaliana] gb_AAN03846.1_ small ubiquitin-like modifier 2 [Arabidopsis ...	1.13367968789292	1.03950706714219	-0.0363789945197439	-0.130551615270479
35.2	not assigned.unknown	bf_acdcxxxx_0057f01.t3m.scf	No Hits Found	4.14374530639562	2.95080230587929	0.776386164169421	-0.416556836346912
35.2	not assigned.unknown	bf_arrayxxx_0017a10.t7m.scf	Probable serine protease inhibitor 6 precursor (AM66) gb_AAC49602.1_ Kunitz-type proteinase inhibitor pir__S66277 Kunitz-type proteinase inhibitor - potato	4.90228758475537	3.84885951294087	0.42108568896806	-0.632342382846437
35.2	not assigned.unknown	bf_arrayxxx_0023b08.t7m.scf	No Hits Found	2.84101541071941	2.05843488202882	0.130974065747056	-0.651606462943527
35.2	not assigned.unknown	bf_arrayxxx_0030a02.t7m.scf	unknown protein [Arabidopsis thaliana] gb_AAK96728.1_ Unknown protein [Arabidopsis thaliana] ref_NP_564275.1_ expressed protein [Arabidopsis thaliana] gb_AAF99729.1_ F17L21.9 [Arabidopsis thaliana]	2.20796346880122	1.01056927911252	0.679264864589436	-0.518129325099261
35.2	not assigned.unknown	bf_arrayxxx_0051h06.t7m.scf	No Hits Found	1.61728961997017	1.11864060824465	0.876400864337596	0.37775185261208
35.2	not assigned.unknown	bf_arrayxxx_0057h01.t7m.scf	No Hits Found	1.55053440514751	1.49703340945355	-0.367440485990342	-0.420941481684293
35.2	not assigned.unknown	bf_arrayxxx_0060f05.t7m.scf	outer membrane lipoprotein-like [Arabidopsis thaliana] gb_AAM10174.1_ outer membrane lipoprotein-like [Arabidopsis thaliana] gb_AAL32867.1_ outer membrane lipoprotein-like [Arabidopsis thaliana] ref_NP_200615.1_ lipocalin, putative [Arabidopsis thal ...	1.33113858067125	1.51854212835474	0.0808423086240815	0.268245856307573
35.2	not assigned.unknown	bf_arrayxxx_0087c08.t7m.scf	expressed protein [Arabidopsis thaliana]	2.20638366296007	1.68269179815552	-0.146625690410117	-0.670317555214671
35.2	not assigned.unknown	BF_CSCHXXXX_0035C09.T3M.SCF	No Hits Found	2.5057554983554	2.03991492819832	-0.0817917272116402	-0.547632297368729
35.2	not assigned.unknown	bf_cswbxxxx_0033d09.t3m.scf	No Hits Found	1.56472607358836	1.15029921713073	0.577161116200248	0.162734259742623
35.2	not assigned.unknown	bf_cswbxxxx_0043a07.t3m.scf	No Hits Found	2.67434130684329	1.99482311475162	0.293764066968459	-0.38575412512321
35.2	not assigned.unknown	bf_cswbxxxx_0043g09.t3m.scf	No Hits Found	1.20007871536737	1.28479732654167	-0.757653450325404	-0.672934839151102
35.2	not assigned.unknown	bf_cswbxxxx_0066c12.t3m.scf	No Hits Found	1.14014218753858	1.0042249970411	-0.796059684986571	-0.931976875484057
35.2	not assigned.unknown	bf_cswcxxxx_0003g12.t3m.scf	unknown protein [Oryza sativa (japonica cultivar-group)] dbj_BAC55749.1_ unknown protein [Oryza sativa (japonica cultivar-group)]	1.0081669233939	1.28593652577915	-0.168099655356389	0.109669947028859
35.2	not assigned.unknown	bf_ivrootxx_0017g10.t3m.scf	No Hits Found	2.06286874149199	1.39690967597199	0.121052359046676	-0.544906706473327
35.2	not assigned.unknown	bf_ivrootxx_0045a03.t3m.scf	unknown [Arabidopsis thaliana]	1.06272034982206	1.44614136773858	-0.148599433169823	0.234821584746702
35.2	not assigned.unknown	bf_ivrootxx_0050h09.t3m.scf	No Hits Found	1.58652705638391	2.07311917657918	-0.51727761210196	-0.0306854919066915
35.2	not assigned.unknown	bf_ivrootxx_0063e02.t3m.scf	N-acylethanolamine amidohydrolase [Arabidopsis thaliana]	1.79581916378518	1.38901764088295	-0.0455087681312492	-0.452310291033479
35.2	not assigned.unknown	BF_LBCHXXXX_0009C02_T3M.SCF	No Hits Found	2.71165576988386	2.4376033661077	-0.112569849858367	-0.386622253634531
35.2	not assigned.unknown	BF_LBCHXXXX_0011D02_T3M.SCF	No Hits Found	1.21426449869803	1.55901661151268	-0.373519223704058	-0.0287671108894134
35.2	not assigned.unknown	BF_LBCHXXXX_0037E05_T3M.SCF	TPA: putative phytosulfokine peptide precursor [Solanum tuberosum]	2.32302192860397	1.45583521630466	0.474682217913896	-0.392504494385415
35.2	not assigned.unknown	bf_lbchxxxx_0061a06.t3m.scf	No Hits Found	2.74196320951424	2.82162962156845	-0.305594060544786	-0.225927648490572
35.2	not assigned.unknown	bf_lbchxxxx_0065a08.t3m.scf	No Hits Found	1.25310976305463	1.09628310529827	-0.39406107108044	-0.5508877288368
35.2	not assigned.unknown	bf_mxflxxxx_0002e01.t3m.scf	No Hits Found	1.34016184036983	1.13820828027157	0.0379746532951319	-0.163978906803125
35.2	not assigned.unknown	bf_mxflxxxx_0005c10.t3m.scf	ATPase beta subunit [Nicotiana sylvestris]	2.80118177017916	2.54081508165196	0.247999628240768	-0.012367060286433
35.2	not assigned.unknown	bf_mxflxxxx_0006b11.t3m.scf	No Hits Found	2.2059656390377	1.78468257318301	-0.211686763956454	-0.632969829811145
35.2	not assigned.unknown	bf_mxflxxxx_0013h11.t3m.scf	No Hits Found	1.27132981028941	1.10534331456906	-0.0760535553780963	-0.242040051098443
35.2	not assigned.unknown	bf_mxflxxxx_0015f08.t3m.scf	No Hits Found	1.78423436105226	1.42410329001715	-0.367361586684955	-0.727492657720063
35.2	not assigned.unknown	bf_mxflxxxx_0017c01.t3m.scf	No Hits Found	1.8412574634427	1.45310944379246	0.655099810060621	0.266951790410374
35.2	not assigned.unknown	bf_mxflxxxx_0059c02.t3m.scf	unknown protein [Oryza sativa (japonica cultivar-group)]	1.11906835819099	2.73328099898477	-0.639031788358855	0.975180852434926
35.2	not assigned.unknown	bf_mxlfxxxx_0007f03.t3m.scf	No Hits Found	1.51450827681593	1.11649611078972	-0.0840197435127195	-0.482031909538929
35.2	not assigned.unknown	bf_mxlfxxxx_0010g08.t3m.scf	No Hits Found	1.03894043301701	1.13508094379067	-0.400366296537977	-0.304225785764319
35.2	not assigned.unknown	bf_mxlfxxxx_0060f12.t3m.scf	No Hits Found	2.04218332921742	1.01585322337758	0.29317097174145	-0.733159134098388
35.2	not assigned.unknown	bf_mxlfxxxx_0062e11.t3m.scf	No Hits Found	2.03981630719693	1.60386066988734	-0.269982191615467	-0.705937828925057
35.2	not assigned.unknown	bf_slmwxxxx_0006g08.t3m.scf	No Hits Found	1.47270454592418	1.16241479332075	-0.198492480582804	-0.508782233186235
35.2	not assigned.unknown	BF_TUBSXXXX_0015C12_T3M.SCF	No Hits Found	2.09305776251648	1.365838234175	-0.175646851331098	-0.902866379672574
35.2	not assigned.unknown	BF_TUBSXXXX_0028H12_T3M.SCF	No Hits Found	2.86227263705696	2.54937240706262	-0.531994127208797	-0.84489435720314
35.2	not assigned.unknown	BF_TUBSXXXX_0059E09_T3M.SCF	No Hits Found	1.81951204201862	1.3000901177385	-0.382250063502521	-0.901671987782636
35.2	not assigned.unknown	BF_TUBSXXXX_0065E04_T3M.SCF	No Hits Found	1.36480254032596	1.06931693356396	-0.095319692818209	-0.390805299580213
35.2	not assigned.unknown	cPRO26K2TH	early light inducible protein [Lycopersicon esculentum]	2.90432431408753	3.37796035227009	-0.885930105332472	-0.412294067149913
35.2	not assigned.unknown	cSTA31A2TH	Xaa-Pro aminopeptidase 1 [Lycopersicon esculentum]	1.56288388843721	1.08409467181535	0.335123933041388	-0.143665283580473
35.2	not assigned.unknown	cSTB37A20TH	No Hits Found	1.16141714263046	1.1755174423213	0.4194464431163	0.433546742807138
35.2	not assigned.unknown	MICRO.10087.C2	At1g49000 [Arabidopsis thaliana] gb_AAS65939.1_ At1g49000 [Arabidopsis thaliana] gb_AAF69704.1_ F27J15.21 [Arabidopsis thaliana] ref_NP_175330.1_ expressed protein [Arabidopsis thaliana]	2.73974145515745	2.24534070444491	-0.445326987796657	-0.939727738509193
35.2	not assigned.unknown	MICRO.10097.C1	unknown protein [Arabidopsis thaliana] gb_AAL61923.1_ unknown protein [Arabidopsis thaliana] ref_NP_566327.1_ expressed protein [Arabidopsis thaliana] gb_AAN65055.1_ unknown protein [Arabidopsis thaliana]	1.46672416473926	1.14689822000333	0.38390953981798	0.064083595082046
35.2	not assigned.unknown	MICRO.10139.C1	No Hits Found	3.06649978591413	1.23749631938029	0.918790396062459	-0.910213070471384
35.2	not assigned.unknown	MICRO.10139.C2	unknown protein [Arabidopsis thaliana] gb_AAL36256.1_ unknown protein [Arabidopsis thaliana] emb_CAB79247.1_ hypothetical protein [Arabidopsis thaliana] emb_CAA19807.1_ hypothetical protein [Arabidopsis thaliana] pir__T05123 hypothetical protein ...	2.67210408771534	1.55058413389446	0.317179684570345	-0.804340269250535
35.2	not assigned.unknown	MICRO.10425.C1	expressed protein [Arabidopsis thaliana]	1.59411386749828	1.56471333078695	0.14153125093671	0.112130714225385
35.2	not assigned.unknown	MICRO.1043.C1	expressed protein [Arabidopsis thaliana]	1.55831128957936	1.08648826655798	-0.203040851731417	-0.674863874752805
35.2	not assigned.unknown	MICRO.10454.C1	TPA: putative phytosulfokine peptide precursor [Solanum tuberosum]	2.59253318703798	1.53829828257117	0.573838754160713	-0.480396150306099
35.2	not assigned.unknown	MICRO.10548.C1	mutant phytoene synthase [Lycopersicon esculentum]	1.81168220329863	1.39904098881827	0.308070655198424	-0.104570559281932
35.2	not assigned.unknown	MICRO.10958.C1	unknown protein [Arabidopsis thaliana] gb_AAL36227.1_ unknown protein [Arabidopsis thaliana] dbj_BAB09841.1_ unnamed protein product [Arabidopsis thaliana] ref_NP_200876.1_ expressed protein [Arabidopsis thaliana]	1.72791624332607	1.50156930765707	-0.314980096225554	-0.541327031894546
35.2	not assigned.unknown	MICRO.11044.C1	tomato invertase inhibitor [Lycopersicon esculentum] pir__T07380 invertase inhibitor precursor - tomato	1.53548399496686	2.01610210576964	-0.762867527662459	-0.282249416859687
35.2	not assigned.unknown	MICRO.11611.C1	No Hits Found	1.50395886107508	2.06769155519462	-0.341977538229367	0.22175515589017
35.2	not assigned.unknown	MICRO.11613.C1	No Hits Found	1.35658535894396	1.08810676438727	-0.187953332823008	-0.456431927379698
35.2	not assigned.unknown	MICRO.11769.C1	expressed protein [Arabidopsis thaliana] gb_AAL31156.1_ At2g21180/F26H11.6 [Arabidopsis thaliana] gb_AAK74010.1_ At2g21180/F26H11.6 [Arabidopsis thaliana] pir__B84598 hypothetical protein At2g21180 [imported] - Arabidopsis thaliana ref_NP_565499.1_ ...	1.57570943937988	1.68071123141373	-0.707678387694699	-0.602676595660844
35.2	not assigned.unknown	MICRO.12625.C1	No Hits Found	1.14333892245174	1.00149915601424	-0.527049582159366	-0.668889348596867
35.2	not assigned.unknown	MICRO.12762.C1	No Hits Found	2.98461728916589	2.20780640204736	0.114358752508726	-0.662452134609797
35.2	not assigned.unknown	MICRO.13349.C1	No Hits Found	1.74909588196917	1.82761132840163	0.195203846560608	0.273719292993068
35.2	not assigned.unknown	MICRO.13349.C2	No Hits Found	1.62253535208072	1.90631726111667	0.0912576626685704	0.375039571704525
35.2	not assigned.unknown	MICRO.13356.C1	No Hits Found	1.04074038855174	1.27802379005017	0.0301974240743572	0.267480825572781
35.2	not assigned.unknown	MICRO.13558.C1	No Hits Found	1.11223998910042	1.0449846104096	-0.288696881840412	-0.355952260531225
35.2	not assigned.unknown	MICRO.13634.C1	At3g48180 [Arabidopsis thaliana] emb_CAB51065.1_ hypothetical protein [Arabidopsis thaliana] dbj_BAD43385.1_ hypothetical protein [Arabidopsis thaliana] dbj_BAD43372.1_ hypothetical protein [Arabidopsis thaliana] dbj_BAD43902.1_ hypothetical protein ...	2.06972488036938	1.27485570507278	0.0764589352137364	-0.718410240082857
35.2	not assigned.unknown	MICRO.13634.C2	No Hits Found	1.74239824688829	1.09754019972255	-0.00614124402499527	-0.650999291190736
35.2	not assigned.unknown	MICRO.13953.C1	At1g76980 [Arabidopsis thaliana] gb_AAR20761.1_ At1g76980 [Arabidopsis thaliana] gb_AAC00634.1_ Hypothetical protein [Arabidopsis thaliana] pir__G96798 hypothetical protein F22K20.8 [imported] - Arabidopsis thaliana ref_NP_177824.1_ expressed protei ...	3.04734131254158	1.9364012007728	0.582739622136671	-0.528200489632114
35.2	not assigned.unknown	MICRO.13961.C1	pSTH-21 protein [Solanum tuberosum] pir__S35162 STH-21 protein - potato sp_P17641_PRS1_SOLTU Pathogenesis-related protein STH-21 gb_AAA02829.1_ STH-21 protein	3.03103752630064	1.62761119927805	0.564233894067322	-0.839192432955265
35.2	not assigned.unknown	MICRO.14267.C1	homoserine kinase [Arabidopsis thaliana]	1.83693553414534	2.00681331439422	-0.594556995850302	-0.424679215601422
35.2	not assigned.unknown	MICRO.14765.C1	SNF2 domain-containing protein / helicase domain-containing protein / RING finger domain-containing protein [Arabidopsis thaliana]	1.29634589528399	1.26753392590391	-0.278314621010048	-0.307126590390121
35.2	not assigned.unknown	MICRO.15244.C1	No Hits Found	1.91928808145426	1.02482607478288	0.651404002657062	-0.243058004014316
35.2	not assigned.unknown	MICRO.15704.C1	No Hits Found	1.38826340304377	1.02850267832816	0.171659155407801	-0.188101569307804
35.2	not assigned.unknown	MICRO.15796.C1	unknown protein [Arabidopsis thaliana] gb_AAK96728.1_ Unknown protein [Arabidopsis thaliana] ref_NP_564275.1_ expressed protein [Arabidopsis thaliana] gb_AAF99729.1_ F17L21.9 [Arabidopsis thaliana]	2.57711549871021	1.38383091919445	0.716057799897195	-0.477226779618565
35.2	not assigned.unknown	MICRO.15898.C1	No Hits Found	1.13867383801935	1.23284745085212	0.234823673838931	0.328997286671706
35.2	not assigned.unknown	MICRO.16170.C1	No Hits Found	1.61001556201012	1.8843935164605	-0.814219858454134	-0.539841904003751
35.2	not assigned.unknown	MICRO.16488.C1	No Hits Found	3.24106168963735	2.39577742118047	0.364490441582156	-0.480793826874729
35.2	not assigned.unknown	MICRO.16498.C1	No Hits Found	1.13124094984213	1.37506161545109	-0.307852130255364	-0.0640314646464031
35.2	not assigned.unknown	MICRO.16546.C1	unknown protein [Oryza sativa (japonica cultivar-group)] gb_AAT39147.1_ unknown protein [Oryza sativa (japonica cultivar-group)]	2.28917587239357	1.750255507943	-0.200502276825745	-0.739422641276313
35.2	not assigned.unknown	MICRO.16615.C1	putative protein [Arabidopsis thaliana] gb_AAL38610.1_ AT3g52740/F3C22_140 [Arabidopsis thaliana] gb_AAK96599.1_ AT3g52740/F3C22_140 [Arabidopsis thaliana] pir__T49027 hypothetical protein F3C22.140 - Arabidopsis thaliana ref_NP_566972.1_ expressed ...	2.66467772378552	2.79308815040332	0.689374310494065	0.817784737111868
35.2	not assigned.unknown	MICRO.16729.C1	No Hits Found	1.49127295876199	2.12111592774029	-0.499552859015046	0.130290109963251
35.2	not assigned.unknown	MICRO.17046.C1	At3g60520 [Arabidopsis thaliana] emb_CAB81838.1_ putative protein [Arabidopsis thaliana] pir__T47863 hypothetical protein T8B10.180 - Arabidopsis thaliana ref_NP_191611.1_ expressed protein [Arabidopsis thaliana]	1.99744439374179	2.28811414184757	-0.359488889817168	-0.0688191417113888
35.2	not assigned.unknown	MICRO.17122.C1	putative [Marchantia polymorpha] ref_NP_054462.1_ atp9 [Marchantia polymorpha] sp_P26855_ATP9_MARPO ATP synthase protein 9, mitochondrial (Lipid-binding protein) pir__S25960 H+-transporting two-sector ATPase (EC 3.6.3.14) lipid-binding protein - ...	1.43064586580599	1.06063453373532	-0.0863550484792359	-0.456366380549904
35.2	not assigned.unknown	MICRO.1751.C24	Serine protease inhibitor 5 precursor (gCDI-B1) dbj_BAA04152.1_ proteinase inhibitor [Solanum tuberosum] pir__T07414 proteinase inhibitor PIE - potato	1.73153626972015	1.28090799756064	0.236593702115264	-0.214034570044253
35.2	not assigned.unknown	MICRO.1751.C43	Kunitz-type proteinase inhibitor precursor [Solanum tuberosum]	1.27989455947287	1.35794573507465	0.0867266311961234	0.1647778067979
35.2	not assigned.unknown	MICRO.1770.C4	pSTH-2 protein [Solanum tuberosum] sp_P17642_PRS2_SOLTU Pathogenesis-related protein STH-2 pir__S35161 STH-2 protein - potato gb_AAA02828.1_ STH-2 protein	1.91819339437741	1.10285622062804	0.52674802228317	-0.288589151466197
35.2	not assigned.unknown	MICRO.17964.C1	unnamed protein product [Arabidopsis thaliana] ref_NP_187922.1_ pentatricopeptide (PPR) repeat-containing protein [Arabidopsis thaliana]	1.23323025400184	1.32987520320908	-0.0778231940481664	0.018821755159081
35.2	not assigned.unknown	MICRO.18001.C1	No Hits Found	2.71205654603533	1.58237502796014	0.205483130498972	-0.924198387576217
35.2	not assigned.unknown	MICRO.18089.C1	No Hits Found	2.63818362011913	2.65561957483171	-0.246615376398098	-0.229179421685517
35.2	not assigned.unknown	MICRO.2018.C1	putative RNA-binding protein RNP1 precursor [Oryza sativa (japonica cultivar-group)] ref_XP_507042.1_ PREDICTED OJ1293_E04.28 gene product [Oryza sativa (japonica cultivar-group)] dbj_BAD21996.1_ putative RNA-binding protein RNP1 precursor [Oryza ...	1.41136807295038	1.26153053826927	-0.219640442130242	-0.369477976811348
35.2	not assigned.unknown	MICRO.2018.C2	chloroplast RNA binding protein [Phaseolus vulgaris] pir__S49463 RNA-binding protein RNP1 precursor - kidney bean	1.07166241104233	1.02971066022639	-0.170138855842714	-0.212090606658647
35.2	not assigned.unknown	MICRO.2113.C1	PBng143 [Vigna radiata]	2.06682678964974	2.13449697223948	-0.055596997575444	0.0120731850142946
35.2	not assigned.unknown	MICRO.2456.C3	No Hits Found	1.20390976617179	1.50511981083337	0.210581030257737	0.511791074919316
35.2	not assigned.unknown	MICRO.2608.C8	transport inhibitor response 1 (TIR1) [Arabidopsis thaliana] gb_AAN71945.1_ putative transport inhibitor response TIR1, AtFBL1 protein [Arabidopsis thaliana] pir__T48087 transport inhibitor response protein TIR1 [imported] - Arabidopsis thaliana ...	1.59130854217147	1.42437903958367	-0.370535573224361	-0.537465075812166
35.2	not assigned.unknown	MICRO.2810.C2	unknown protein [Arabidopsis thaliana] gb_AAD39669.1_ Is a member of the PF_01177 Aspartate-glutamate racemase family. EST gb_T43554 comes from this gene. [Arabidopsis thaliana] ref_NP_172993.1_ aspartate-glutamate racemase family [Arabidopsis thaliana]	1.21316686593339	2.32611093672096	-0.536732840942012	0.576211229845564
35.2	not assigned.unknown	MICRO.326.C2	No Hits Found	1.37758094035476	1.236296737347	-0.387747655444249	-0.529031858452012
35.2	not assigned.unknown	MICRO.3839.C1	hypothetical protein [imported] - Arabidopsis thaliana gb_AAF80216.1_ Contains a weak similarity to an unknown protein T16B12.4 gi_3746061 from Arabidopsis thaliana BAC T16B12 gb_AC005311. ESTs gb_AI999279, gb_Z30507, gb_AI997722, gb_Z26742 come fro ...	1.2288481157029	1.18665342103612	-0.0314535673417478	-0.0736482620085344
35.2	not assigned.unknown	MICRO.3867.C1	unknown protein [Arabidopsis thaliana] gb_AAO41883.1_ unknown protein [Arabidopsis thaliana] ref_NP_680756.1_ expressed protein [Arabidopsis thaliana]	1.99041365103374	2.54402428436236	-0.618853526248999	-0.0652428929203843
35.2	not assigned.unknown	MICRO.3867.C2	No Hits Found	1.80415433430928	2.79970072499348	-0.912734778222807	0.0828116124613949
35.2	not assigned.unknown	MICRO.3921.C5	No Hits Found	1.42523454431439	1.26058926173839	-0.3084442331175	-0.473089515693504
35.2	not assigned.unknown	MICRO.4120.C1	Bet v I allergen-like [Oryza sativa (japonica cultivar-group)] dbj_BAD29693.1_ Bet v I allergen-like [Oryza sativa (japonica cultivar-group)]	1.06402414141119	1.17826099943387	-0.338345937637827	-0.224109079615152
35.2	not assigned.unknown	MICRO.4196.C1	No Hits Found	2.01162910091713	1.67509215141842	-0.435305612384602	-0.77184256188332
35.2	not assigned.unknown	MICRO.4521.C1	No Hits Found	1.15299217362744	1.18150649802248	-0.33431149788309	-0.305797173488045
35.2	not assigned.unknown	MICRO.4551.C3	unknown [Arabidopsis thaliana]	1.0916756825527	1.5630848279675	-0.273375229886005	0.198033915528795
35.2	not assigned.unknown	MICRO.4642.C3	No Hits Found	1.87965239950276	2.1571066247189	0.712225988174858	0.989680213390997
35.2	not assigned.unknown	MICRO.4646.C1	No Hits Found	1.54436140207642	1.42868198468742	-0.123988143170286	-0.239667560559294
35.2	not assigned.unknown	MICRO.4665.C1	unknown [Arabidopsis thaliana] gb_AAO50682.1_ unknown protein [Arabidopsis thaliana] gb_AAO42050.1_ unknown protein [Arabidopsis thaliana] ref_NP_568382.1_ expressed protein [Arabidopsis thaliana]	1.41548439647993	1.29921369350959	0.391730357638489	0.275459654668144
35.2	not assigned.unknown	MICRO.4777.C2	glutathione S-transferase [Cucurbita maxima]	1.02099755296536	1.13624789031196	0.232908949907319	0.348159287253917
35.2	not assigned.unknown	MICRO.5392.C1	No Hits Found	1.27966318790965	1.23821284325383	-0.140005156202976	-0.181455500858794
35.2	not assigned.unknown	MICRO.5406.C1	hypothetical protein [Arabidopsis thaliana] pir__G84688 hypothetical protein At2g28780 [imported] - Arabidopsis thaliana	1.79271446743839	1.40276497457314	-0.0167256231930661	-0.406675116058315
35.2	not assigned.unknown	MICRO.5463.C1	hypothetical protein [Musa acuminata]	1.49829279366016	1.05903050171528	-0.252664015954172	-0.691926307899053
35.2	not assigned.unknown	MICRO.6030.C1	At2g15020 [Arabidopsis thaliana] gb_AAD03359.1_ hypothetical protein [Arabidopsis thaliana] gb_AAL91197.1_ unknown protein [Arabidopsis thaliana] pir__A84524 hypothetical protein At2g15020 [imported] - Arabidopsis thaliana ref_NP_179106.1_ expressed ...	1.98448852277429	2.80337167687172	-0.827096740513886	-0.00821358641645453
35.2	not assigned.unknown	MICRO.6030.C2	At2g15020 [Arabidopsis thaliana] gb_AAD03359.1_ hypothetical protein [Arabidopsis thaliana] gb_AAL91197.1_ unknown protein [Arabidopsis thaliana] pir__A84524 hypothetical protein At2g15020 [imported] - Arabidopsis thaliana ref_NP_179106.1_ expressed ...	2.21308386711042	2.67200336087937	-0.680467936468496	-0.221548442699545
35.2	not assigned.unknown	MICRO.6562.C1	unknown protein [Arabidopsis thaliana] gb_AAK25837.1_ unknown protein [Arabidopsis thaliana] dbj_BAB09022.1_ unnamed protein product [Arabidopsis thaliana] ref_NP_201538.1_ expressed protein [Arabidopsis thaliana]	1.07176202956574	1.29717174882244	-0.183093187879745	0.0423165313769491
35.2	not assigned.unknown	MICRO.658.C1	unknown protein [Arabidopsis thaliana] pir__B84862 hypothetical protein At2g43110 [imported] - Arabidopsis thaliana ref_NP_850384.1_ expressed protein [Arabidopsis thaliana]	1.0582829126001	1.12160911946799	-0.59714944089583	-0.533823234027937
35.2	not assigned.unknown	MICRO.6656.C3	putative protein [Arabidopsis thaliana] gb_AAN72160.1_ putative protein [Arabidopsis thaliana] ref_NP_195182.2_ expressed protein [Arabidopsis thaliana]	1.25597282296968	2.12333536565901	-0.980531875998093	-0.113169333308761
35.2	not assigned.unknown	MICRO.6703.C2	No Hits Found	2.45526525279539	1.5780256258098	0.0948820353265383	-0.782357591659048
35.2	not assigned.unknown	MICRO.6761.C1	At2g17270 [Arabidopsis thaliana] gb_AAB86504.2_ putative mitochondrial phosphate translocator protein [Arabidopsis thaliana] ref_NP_179319.1_ mitochondrial substrate carrier family protein [Arabidopsis thaliana] pir__B84550 hypothetical protein ...	1.20151207803956	1.21370652062708	0.107858262971046	0.120052705558568
35.2	not assigned.unknown	MICRO.6816.C1	No Hits Found	1.8949421103434	1.40034366890925	-0.122662119969425	-0.617260561403572
35.2	not assigned.unknown	MICRO.6863.C1	putative protein [Arabidopsis thaliana] pir__T49308 hypothetical protein T16L24.220 - Arabidopsis thaliana gb_AAS49119.1_ At3g59670 [Arabidopsis thaliana] ref_NP_191526.1_ expressed protein [Arabidopsis thaliana]	1.05662193406889	1.19314199500434	-0.341052079028122	-0.20453201809268
35.2	not assigned.unknown	MICRO.6946.C3	unknown protein [Oryza sativa (japonica cultivar-group)] ref_XP_475813.1_ unknown protein [Oryza sativa (japonica cultivar-group)]	2.38059465667483	2.02143147800514	-0.180344222052099	-0.539507400721792
35.2	not assigned.unknown	MICRO.7006.C1	unknown [Lycopersicon esculentum]	2.67833983472038	2.93978306601455	-0.627838023062001	-0.366394791767823
35.2	not assigned.unknown	MICRO.7226.C1	unnamed protein product [Arabidopsis thaliana] ref_NP_568333.1_ expressed protein [Arabidopsis thaliana]	1.19172705926112	1.29902267024081	-0.171500537949898	-0.064204926970211
35.2	not assigned.unknown	MICRO.7226.C2	No Hits Found	1.14800167087649	1.60608714121332	-0.228337891341008	0.22974757899582
35.2	not assigned.unknown	MICRO.7439.C1	putative temperature stress-induced lipocalin [Oryza sativa (japonica cultivar-group)] dbj_BAD09902.1_ putative temperature stress-induced lipocalin [Oryza sativa (japonica cultivar-group)] dbj_BAD09888.1_ putative temperature stress-induced ...	1.37579747964667	1.3892576570095	0.107086680121082	0.120546857483912
35.2	not assigned.unknown	MICRO.7516.C2	protein phosphatase 2C [Nicotiana tabacum] emb_CAC84141.2_ protein phosphatase 2C [Nicotiana tabacum]	2.32417193186082	1.41585006042677	-0.0149865482562479	-0.923308419690297
35.2	not assigned.unknown	MICRO.7643.C1	hypothetical protein At2g31130 [imported] - Arabidopsis thaliana	1.44613809930777	1.52320864502723	-0.492175946236049	-0.415105400516593
35.2	not assigned.unknown	MICRO.7702.C1	unknown protein [Oryza sativa (japonica cultivar-group)] dbj_BAD22126.1_ unknown protein [Oryza sativa (japonica cultivar-group)]	1.0337066701094	1.02876055276109	-0.710264478274983	-0.715210595623287
35.2	not assigned.unknown	MICRO.7931.C1	No Hits Found	1.68564957124861	1.11982006902195	0.229270027860081	-0.336559474366579
35.2	not assigned.unknown	MICRO.8049.C2	elicitor-inducible cytochrome P450 [Nicotiana tabacum]	1.34565429780196	1.32289655327585	0.333626204142019	0.310868459615913
35.2	not assigned.unknown	MICRO.8257.C2	hypothetical protein [Arabidopsis thaliana] gb_AAL69441.1_ At2g41950/T6D20.26 [Arabidopsis thaliana] pir__B84848 hypothetical protein At2g41950 [imported] - Arabidopsis thaliana ref_NP_181726.1_ expressed protein [Arabidopsis thaliana]	1.17389004516571	1.18817528465391	-0.2588941713128	-0.244608931824606
35.2	not assigned.unknown	MICRO.838.C1	No Hits Found	1.01503058153538	1.25547343965105	0.0770912571718139	0.317534115287481
35.2	not assigned.unknown	MICRO.8742.C1	T10O24.8 [Arabidopsis thaliana] pir__T48851 response regulator 1 [imported] - Arabidopsis thaliana gb_AAC26636.1_ two-component response regulator homolog [Arabidopsis thaliana] ref_NP_172517.1_ two-component responsive regulator / response regulato ...	1.76516191517413	2.07924217400779	-0.752584278097642	-0.438504019263988
35.2	not assigned.unknown	MICRO.8842.C1	glucosyltransferase-2 [Vigna angularis]	1.41164739976155	1.1301349972753	-0.14834080892606	-0.429853211412311
35.2	not assigned.unknown	MICRO.9211.C2	No Hits Found	1.24987218002035	1.17189822674057	0.963055181466483	0.885081228186706
35.2	not assigned.unknown	MICRO.9350.C2	unknown [Arabidopsis thaliana] gb_AAM51276.1_ unknown protein [Arabidopsis thaliana] gb_AAL36156.1_ unknown protein [Arabidopsis thaliana] emb_CAB87686.1_ putative protein [Arabidopsis thaliana] gb_AAM10172.1_ putative protein [Arabidopsis thaliana] ...	1.32691134328788	1.10555435862149	-0.145474245181138	-0.366831229847527
35.2	not assigned.unknown	MICRO.945.C2	unknown protein [Arabidopsis thaliana] gb_AAL32564.1_ Unknown protein [Arabidopsis thaliana]	1.60111613675292	1.39795947943264	-0.285866971505726	-0.489023628826002
35.2	not assigned.unknown	MICRO.9659.C1	At3g14280 [Arabidopsis thaliana] dbj_BAB01034.1_ unnamed protein product [Arabidopsis thaliana] ref_NP_188045.1_ expressed protein [Arabidopsis thaliana]	1.49909469527057	1.14073328278803	-0.105244813022902	-0.46360622550545
35.2	not assigned.unknown	SDBN001C07u.scf	No Hits Found	2.6559442996812	1.75130456482858	-0.0582860798544793	-0.962925814707107
35.2	not assigned.unknown	SDBN004G19u.scf	hypothetical protein [Arabidopsis thaliana] gb_AAT69159.1_ hypothetical protein At2g46150 [Arabidopsis thaliana] gb_AAC62891.1_ hypothetical protein [Arabidopsis thaliana] pir__C84899 hypothetical protein At2g46150 [imported] - Arabidopsis thaliana ...	2.84890261112582	1.42241649317122	0.680323323637508	-0.746162794317089
35.2	not assigned.unknown	SDBN004M08u.scf	No Hits Found	2.23383719731447	2.06802248347616	0.67721756188469	0.511402848046382
35.2	not assigned.unknown	SDBN005B01u.scf	hypothetical protein [Arabidopsis thaliana]	6.06769065264029	5.12821659161222	-0.0223292246151523	-0.961803285643223
35.2	not assigned.unknown	SDBN005C07u.scf	No Hits Found	2.55903552629181	1.13623438251836	0.784621080322755	-0.638180063450688
35.2	not assigned.unknown	SDBN005F22u.scf	unnamed protein product [Arabidopsis thaliana] ref_NP_198896.1_ hypothetical protein [Arabidopsis thaliana]	5.29696263719359	4.5473268744361	0.483554577683751	-0.266081185073743
35.2	not assigned.unknown	SSBN001B06u.scf	No Hits Found	1.34671638400147	1.42766666247012	-0.396517276471265	-0.315566998002614
35.2	not assigned.unknown	SSBN001N23u.scf	No Hits Found	1.98856117547822	1.71980797302677	-0.623979254012306	-0.892732456463747
35.2	not assigned.unknown	SSBT001C09x.scf	No Hits Found	1.40810863514266	1.13820217342512	0.0289693104946611	-0.240937151222884
35.2	not assigned.unknown	STMCK14TV	No Hits Found	1.00590939478346	1.4728780067382	0.250281353890008	0.717249965844748
35.2	not assigned.unknown	STMCK74TV	No Hits Found	1.24451217353761	1.35197948087886	-0.0480485210384378	0.0594187863028193
35.2	not assigned.unknown	STMCM30TV	putative cell differentiation protein [Arabidopsis thaliana]	1.33039359049381	1.03942353931874	-0.163627207070853	-0.454597258245918
35.2	not assigned.unknown	STMEO17TV	No Hits Found	1.66822187728233	1.0934581056302	0.00275200786425955	-0.572011763787871
35.2	not assigned.unknown	STMGP17TV	No Hits Found	2.05412001286273	1.07110283193005	0.263815931167578	-0.719201249765099
35.2	not assigned.unknown	STMHO64TV	At2g17270 [Arabidopsis thaliana] gb_AAB86504.2_ putative mitochondrial phosphate translocator protein [Arabidopsis thaliana] ref_NP_179319.1_ mitochondrial substrate carrier family protein [Arabidopsis thaliana] pir__B84550 hypothetical protein ...	1.38527341606001	1.22427803391821	0.283881261271114	0.122885879129313
35.2	not assigned.unknown	STMHZ63TV	unknown [Arabidopsis thaliana]	2.62713338018294	1.55808911112039	0.317423172183698	-0.751621096878852
35.2	not assigned.unknown	STMIA16TV	No Hits Found	1.09191127777645	1.08496360306253	-0.330409634520043	-0.33735730923396
35.2	not assigned.unknown	STMJH04TV	No Hits Found	1.1416281087024	1.02964088965522	-0.10305155467822	-0.215038773725404
35.2	not assigned.unknown	TBSK01066FA10t3m.scf	No Hits Found	1.83573209199626	1.39902070772869	-0.275111941340922	-0.711823325608485
35.2	not assigned.unknown	TBSK02955FG03.t3m.scf	putative Kunitz-type proteinase inhibitor [Solanum tuberosum]	3.05042083908919	2.08802745215582	0.0709782158767327	-0.891415171056638
35.2	not assigned.unknown	TBSK03300FC12.t3m.scf	No Hits Found	3.60124318203842	2.54987772088494	0.253606890476088	-0.7977585706774
35.2	not assigned.unknown	TBSK04073FD05.t3m.scf	putative Kunitz-type proteinase inhibitor [Solanum tuberosum]	2.86913555383784	1.86174129495299	0.245540031350388	-0.761854227534458
35.2	not assigned.unknown	TBSK04956FE12.t3m.scf	No Hits Found	1.05231443126024	1.01747357131682	0.0254611685908817	-0.0093796913525388

## Sheet: Cluster2
Table S3. List of potato genes belonging to clusters formed by drought-induced or repressed genes independently of genotype (Figure S4).
BINCODE	NAME	IDENTIFIER	DESCRIPTION	log2(Drought_vs_Control_inWT)	log2(Drought_vs_Control_in_Stpfld252)	log2(Stpfld252_vs_WT_in_Control)	log2(Stpfld252_vs_WT_inDrought)
1.1.1.1	PS.lightreaction.photosystem II.LHC-II	bf_mxlfxxxx_0006c04.t3m.scf	No Hits Found	-1.92561113523367	-1.29449617783266	0.175659858490887	0.806774815891902
1.1.1.1	PS.lightreaction.photosystem II.LHC-II	cPRO2L10TH	chlorophyll a/b-binding protein precursor [Citrus limon]	-1.76171797176056	-1.02141915625363	0.0348381014989627	0.775136917005891
1.1.1.1	PS.lightreaction.photosystem II.LHC-II	MICRO.331.C9	Chlorophyll a-b binding protein 3C, chloroplast precursor (LHCII type I CAB-3C) (LHCP) pir__CDTO3C chlorophyll a/b-binding protein 3C precursor - tomato prf__1204205G protein 3C,chlorophyll binding	-2.20483051383425	-1.65502630791584	0.303179661241278	0.852983867159685
1.1.1.1	PS.lightreaction.photosystem II.LHC-II	MICRO.331.C90	Chlorophyll a-b binding protein 3C, chloroplast precursor (LHCII type I CAB-3C) (LHCP) pir__CDTO3C chlorophyll a/b-binding protein 3C precursor - tomato prf__1204205G protein 3C,chlorophyll binding	-1.47441848875619	-1.06061666323744	0.339008637953986	0.752810463472732
1.1.2.2	PS.lightreaction.photosystem I.PSI polypeptide subunits	bf_mxlfxxxx_0069g12.t3m.scf	No Hits Found	-1.2687105453838	-1.11903519361269	0.542294299056796	0.691969650827902
1.1.40	PS.lightreaction.cyclic electron flow-chlororespiration	bf_ivrootxx_0007e11.t3m.scf	plastid quinol oxidase [Lycopersicon esculentum] gb_AAG18449.1_ plastid quinol oxidase [Lycopersicon esculentum] gb_AAG02287.1_ plastid terminal oxidase [Lycopersicon esculentum] gb_AAG02286.1_ plastid terminal oxidase [Lycopersicon esculentum]	-1.53608285589847	-1.16335388668304	-0.0500128741186412	0.322716095096784
1.1.40	PS.lightreaction.cyclic electron flow-chlororespiration	MICRO.13185.C1	expansin11 [Lycopersicon esculentum]	-2.81100311419515	-3.21094936317471	0.351990638723692	-0.0479556102558618
1.1.5.2	PS.lightreaction.other electron carrier (ox/red).ferredoxin	MICRO.6185.C1	PREDICTED P0493A04.32 gene product [Oryza sativa (japonica cultivar-group)] ref_XP_482782.1_ unknown protein [Oryza sativa (japonica cultivar-group)] dbj_BAD09597.1_ unknown protein [Oryza sativa (japonica cultivar-group)]	-2.84103124047983	-2.67376945320715	0.536693942296035	0.703955729568714
1.2.2	PS.photorespiration.glycolate oxydase	MICRO.770.C2	glycolate oxidase [Arabidopsis thaliana] gb_AAL69528.1_ AT3g14420/MOA2_2 [Arabidopsis thaliana] gb_AAL16164.1_ AT3g14420/MOA2_2 [Arabidopsis thaliana] gb_AAK96642.1_ AT3g14420/MOA2_2 [Arabidopsis thaliana] ref_NP_850584.1_ (S)-2-hydroxy-acid oxidase ...	-1.05542801816546	-1.76003387213678	0.360147159458311	-0.344458694513008
2.2.2.1.2	major CHO metabolism.degradation.starch.starch cleavage.beta amylase	MICRO.13368.C1	beta-amylase PCT-BMYI [Solanum tuberosum]	-1.76271196741468	-1.38751859325519	0.17837034057707	0.55356371473656
2.2.2.1.2	major CHO metabolism.degradation.starch.starch cleavage.beta amylase	MICRO.13823.C1	beta-amylase PCT-BMYI [Solanum tuberosum]	-1.05344078702512	-2.17295775931433	0.232513648185831	-0.887003324103381
2.2.2.3	major CHO metabolism.degradation.starch.glucan water dikinase	bf_suspxxxx_0062g01.t3m.scf	R1 [Solanum tuberosum] pir__T07050 hypothetical protein R1 - potato	-2.21788467932168	-2.27209817072772	-0.0564834092162716	-0.110696900622316
2.2.2.3	major CHO metabolism.degradation.starch.glucan water dikinase	MICRO.3453.C1	R1 [Solanum tuberosum] pir__T07050 hypothetical protein R1 - potato	-1.02504038080655	-1.65186539699251	-0.271813788258806	-0.898638804444765
2.2.2.3	major CHO metabolism.degradation.starch.glucan water dikinase	POCBT15TP	starch associated protein R1 [Solanum tuberosum]	-1.08111333822414	-1.31401295126209	-0.261300808904084	-0.494200421942033
3.5	minor CHO metabolism.others	MICRO.14983.C1	unnamed protein product [Arabidopsis thaliana] ref_NP_200032.1_ sugar isomerase (SIS) domain-containing protein [Arabidopsis thaliana]	-3.63197373641928	-3.66240529447414	0.194472077764358	0.164040519709494
3.5	minor CHO metabolism.others	MICRO.159.C4	non-cell-autonomous protein pathway1	-1.92064864407732	-1.69015750727601	-0.256262649321288	-0.0257715125199764
5.2	fermentation.PDC	BF_LBCHXXXX_0042C02_T3M.SCF	pyruvate decarboxylase 1 [Lotus corniculatus]	-2.51816210082014	-2.12086763201243	-0.736402897229532	-0.339108428421821
5.2	fermentation.PDC	MICRO.389.C1	pyruvate decarboxylase [Solanum tuberosum]	-2.9773552691421	-2.87167906971922	-0.198342228751704	-0.0926660293288233
5.2	fermentation.PDC	MICRO.4875.C1	pyruvate decarboxylase [Solanum tuberosum]	-3.13836713793018	-2.66454193346152	-0.457143483134802	0.0166817213338533
7.1.3	OPP.oxidative PP.6-phosphogluconate dehydrogenase	bf_arrayxxx_0046f12.t7m.scf	phosphogluconate dehydrogenase (decarboxylating) (EC 1.1.1.44) - soybean dbj_BAA22812.1_ 6-phosphogluconate dehydrogenase [Glycine max]	-1.92971158848274	-1.6892256944673	0.522375486795731	0.76286138081117
7.1.3	OPP.oxidative PP.6-phosphogluconate dehydrogenase	MICRO.7975.C2	phosphogluconate dehydrogenase (decarboxylating) (EC 1.1.1.44) - soybean dbj_BAA22812.1_ 6-phosphogluconate dehydrogenase [Glycine max]	-1.85555402584291	-1.69887242941941	0.512826071050899	0.669507667474397
8.1.3	TCA / organic transformation.TCA.aconitase	MICRO.3331.C1	aconitase [Lycopersicon pennellii]	-1.73448460766712	-1.32308301691251	-0.325533041614637	0.0858685491399687
8.1.3	TCA / organic transformation.TCA.aconitase	MICRO.930.C3	aconitase [Lycopersicon pennellii]	-1.86726467204334	-1.21015389128447	-0.0817032236958433	0.575407557063027
8.2.10	TCA / organic transformation.other organic acid transformations.malic	bf_acdcxxxx_0041c09.t3m.scf	cytosolic NADP-malic enzyme [Lycopersicon esculentum] pir__T06402 malate dehydrogenase (oxaloacetate-decarboxylating) (NADP) (EC 1.1.1.40) 2, cytosolic - tomato	-1.77593831108797	-1.83230238449461	-0.635729574622101	-0.692093648028735
8.2.10	TCA / organic transformation.other organic acid transformations.malic	bf_stolxxxx_0036g02.t3m.scf	No Hits Found	-1.50001612369192	-1.83803846434088	-0.0716344609177497	-0.409656801566712
8.2.10	TCA / organic transformation.other organic acid transformations.malic	MICRO.1687.C2	cytosolic NADP-malic enzyme [Lycopersicon esculentum] pir__T06402 malate dehydrogenase (oxaloacetate-decarboxylating) (NADP) (EC 1.1.1.40) 2, cytosolic - tomato	-1.6891405577292	-1.7073273180249	-0.704633363351469	-0.722820123647162
9.1.2	mitochondrial electron transport / ATP synthesis.NADH-DH (type I).localisation not clear	MICRO.4581.C1	chaperonin precursor, putative [Arabidopsis thaliana] ref_NP_173947.1_ chaperonin, putative [Arabidopsis thaliana] pir__E86388 probable chaperonin precursor [imported] - Arabidopsis thaliana	-2.03084955355989	-1.37925146966183	-0.0503818577475883	0.601216226150475
9.6	mitochondrial electron transport / ATP synthesis.cytochrome c	MICRO.16926.C1	putative c-type cytochrome synthesis protein [Oryza sativa (japonica cultivar-group)] gb_AAR87329.1_ putative c-type cytochrome biogenesis protein [Oryza sativa (japonica cultivar-group)]	-1.34300660479894	-1.12981543675921	0.37038243811895	0.583573606158676
9.6	mitochondrial electron transport / ATP synthesis.cytochrome c	SSBN003F04u.scf	putative c-type cytochrome synthesis protein [Oryza sativa (japonica cultivar-group)] gb_AAR87329.1_ putative c-type cytochrome biogenesis protein [Oryza sativa (japonica cultivar-group)]	-1.31849606881102	-1.05886985051097	0.335521226447227	0.595147444747278
10.1.10	cell wall.precursor synthesis.RHM	PotatoF1161.scf	No Hits Found	-1.09677577139136	-1.01591002699839	0.156635304748571	0.237501049141544
10.1.10	cell wall.precursor synthesis.RHM	PotatoF1668.scf	Similar to dTDP-D-glucose 4,6-dehydratase [Arabidopsis thaliana] gb_AAM10033.1_ similar to dTDP-D-glucose 4,6-dehydratase [Arabidopsis thaliana] gb_AAK68773.1_ Similar to dTDP-D-glucose 4,6-dehydratase [Arabidopsis thaliana] pir__C96814 hypothetical ...	-1.10946137453889	-1.23646796193993	0.210570419410626	0.0835638320095811
10.1.3	cell wall.precursor synthesis.AXS	MICRO.134.C1	putative nucleoside-diphosphate-sugar epimerase/dehydratase [Nicotiana benthamiana]	-1.70168792732661	-1.18783845382156	0.0549821843635296	0.568831657868577
10.1.7	cell wall.precursor synthesis.GMD	MICRO.1045.C1	GDP-D-mannose 4,6-dehydratase	-1.35052011985118	-1.46059211434282	0.834344312228486	0.724272317736848
10.2.1	cell wall.cellulose synthesis.cellulose synthase	bf_mxflxxxx_0021d02.t3m.scf	cellulose synthase [Populus tremula x Populus tremuloides]	-1.01282239529947	-1.23973166046403	0.0182438624514383	-0.208665402713123
10.2.1	cell wall.cellulose synthesis.cellulose synthase	cSTB46E15TH	cellulose synthase (EC 2.4.1.-) catalytic chain celA2 - upland cotton (fragment) gb_AAB37767.1_ cellulose synthase	-1.1828544891294	-1.12772778904352	0.012064274338595	0.0671909744244701
10.2.1	cell wall.cellulose synthesis.cellulose synthase	MICRO.15212.C1	cellulose synthase isolog [Arabidopsis thaliana]	-1.58510561860783	-1.52209897100615	0.268051574819221	0.331058222420909
10.2.1	cell wall.cellulose synthesis.cellulose synthase	MICRO.193.C1	cellulose synthase family protein [Arabidopsis thaliana] gb_AAB63622.1_ cellulose synthase isolog [Arabidopsis thaliana]	-3.37805979293534	-2.03677997550938	-0.639538661195223	0.701741156230736
10.2.1	cell wall.cellulose synthesis.cellulose synthase	MICRO.5484.C1	cellulose synthase [Solanum tuberosum]	-1.18767105799167	-1.30403287099756	0.205937465949617	0.0895756529437293
10.2.1	cell wall.cellulose synthesis.cellulose synthase	MICRO.5924.C1	AT5g17420/T10B6_80 [Arabidopsis thaliana] gb_AAO42789.1_ AT5g17420/T10B6_80 [Arabidopsis thaliana] emb_CAC01737.1_ cellulose synthase catalytic subunit (IRX3) [Arabidopsis thaliana] gb_AAD40885.1_ cellulose synthase catalytic subunit [Arabidopsis ...	-1.66338013652274	-1.46869343159842	-0.0876237752807221	0.107062929643595
10.2.1	cell wall.cellulose synthesis.cellulose synthase	MICRO.8706.C2	cellulose synthase catalytic subunit [Nicotiana alata]	-1.83271209667232	-1.69409582795358	0.707300350969719	0.845916619688452
10.2.1	cell wall.cellulose synthesis.cellulose synthase	MICRO.8805.C2	putative glucosyltransferase [Cicer arietinum]	-1.03498087793553	-1.67536171057143	0.0979575767762721	-0.542423255859624
10.2.1	cell wall.cellulose synthesis.cellulose synthase	MICRO.9871.C1	cellulose synthase [Solanum tuberosum]	-1.03629643715661	-2.01437402596353	0.664067289296124	-0.314010299510791
10.2.1	cell wall.cellulose synthesis.cellulose synthase	STMIL73TV	cellulose synthase [Gossypium hirsutum] pir__T10797 cellulose synthase (EC 2.4.1.-) catalytic chain celA1 - upland cotton gb_AAB37766.1_ cellulose synthase	-1.34532850563901	-1.19389336945217	-0.095476728271743	0.0559584079150994
10.2.2	cell wall.cellulose synthesis.COBRA	MICRO.17856.C1	phytochelatin synthetase-like protein [Arabidopsis thaliana]	-1.13164646669546	-1.12088944451119	0.349010662479395	0.35976768466367
10.5.1.1	cell wall.cell wall proteins.AGPs.AGP	bf_lbchxxxx_0063h09.t3m.scf	No Hits Found	-2.95719123302695	-2.06533524544305	-0.134370177598782	0.757485809985112
10.5.1.1	cell wall.cell wall proteins.AGPs.AGP	POABD80TV	No Hits Found	-1.15639053201687	-1.89060282456515	0.659545911187246	-0.0746663813610375
10.5.3	cell wall.cell wall proteins.LRR	MICRO.1106.C2	putative disease resistance protein [Arabidopsis thaliana] gb_AAO42156.1_ putative disease resistance protein [Arabidopsis thaliana] gb_AAC62138.1_ putative disease resistance protein [Arabidopsis thaliana] pir__A84581 probable disease resistance ...	-1.09391746264752	-1.2326051805591	0.889913039805259	0.751225321893681
10.5.3	cell wall.cell wall proteins.LRR	MICRO.1978.C2	unnamed protein product [Arabidopsis thaliana] ref_NP_188563.1_ leucine-rich repeat family protein [Arabidopsis thaliana]	-2.7447057569768	-1.85704243189965	0.0256111759674926	0.913274501044645
10.5.5	cell wall.cell wall proteins.RGP	MICRO.7771.C2	reversibly glycosylated polypeptide [Gossypium hirsutum]	-2.73187311020923	-1.32272066841919	-0.469871501662372	0.939280940127672
10.6.1	cell wall.degradation.cellulases and beta-1,4-glucanases	bf_arrayxxx_0052h05.t7m.scf	Cel9A [Populus tremula x Populus tremuloides]	-1.16422806256158	-1.21432197184539	0.369049832080211	0.318955922796402
10.6.1	cell wall.degradation.cellulases and beta-1,4-glucanases	cSTA44E6TH	exo-1,3-beta-glucanase [Lilium longiflorum]	-1.41842701483428	-1.69419100107915	0.545457912066623	0.269693925821755
10.6.1	cell wall.degradation.cellulases and beta-1,4-glucanases	MICRO.1211.C1	beta-D-glucosidase [Gossypium hirsutum]	-1.97307171404492	-2.35019872326104	0.639283972531003	0.26215696331488
10.6.1	cell wall.degradation.cellulases and beta-1,4-glucanases	MICRO.17010.C1	At2g32990 [Arabidopsis thaliana] gb_AAB91971.1_ putative glucanse [Arabidopsis thaliana] gb_AAL32517.1_ putative glucanse [Arabidopsis thaliana] pir__T01108 cellulase (EC 3.2.1.4) T21L14.7 - Arabidopsis thaliana ref_NP_180858.1_ glycosyl hydrolase ...	-1.33032034545637	-1.08045595893562	0.0403741529768906	0.290238539497643
10.6.1	cell wall.degradation.cellulases and beta-1,4-glucanases	MICRO.2675.C1	At1g19940/F6F9_1 [Arabidopsis thaliana] gb_AAK82507.1_ At1g19940/F6F9_1 [Arabidopsis thaliana] pir__G86332 F6F9.1 protein - Arabidopsis thaliana ref_NP_173423.1_ glycosyl hydrolase family 9 protein [Arabidopsis thaliana] gb_AAG12562.1_ Similar to ...	-1.70058543562648	-1.39101376373441	-0.103712526362349	0.205859145529724
10.6.1	cell wall.degradation.cellulases and beta-1,4-glucanases	MICRO.2675.C2	At1g19940/F6F9_1 [Arabidopsis thaliana] gb_AAK82507.1_ At1g19940/F6F9_1 [Arabidopsis thaliana] pir__G86332 F6F9.1 protein - Arabidopsis thaliana ref_NP_173423.1_ glycosyl hydrolase family 9 protein [Arabidopsis thaliana] gb_AAG12562.1_ Similar to ...	-1.80951947425713	-1.4432254650711	0.0564307395308745	0.422724748716902
10.6.1	cell wall.degradation.cellulases and beta-1,4-glucanases	MICRO.484.C2	endo-1,4-beta-glucanase [Lycopersicon esculentum] pir__T07612 cellulase (EC 3.2.1.4) Cel3, membrane-anchored - tomato	-1.44739627538239	-2.24512352102068	0.812390116914973	0.0146628712766876
10.6.1	cell wall.degradation.cellulases and beta-1,4-glucanases	POCBK06TP	glucan 1,3-beta-glucosidase (EC 3.2.1.58) [imported] - common tobacco dbj_BAA33065.1_ beta-D-glucan exohydrolase [Nicotiana tabacum]	-2.49339624118046	-2.57367422988884	0.292967710464602	0.212689721756231
10.6.1	cell wall.degradation.cellulases and beta-1,4-glucanases	POCBK06TV	putative beta-D-glucan exohydrolase [Arabidopsis thaliana] gb_AAM13848.1_ putative beta-D-glucan exohydrolase [Arabidopsis thaliana] gb_AAL58902.1_ beta-D-glucan exohydrolase-like protein [Arabidopsis thaliana] ref_NP_197595.2_ glycosyl hydrolase ...	-2.12595055902965	-1.41761233601091	-0.0336379395684556	0.67470028345028
10.6.1	cell wall.degradation.cellulases and beta-1,4-glucanases	STMCL28TV	At1g19940/F6F9_1 [Arabidopsis thaliana] gb_AAK82507.1_ At1g19940/F6F9_1 [Arabidopsis thaliana] pir__G86332 F6F9.1 protein - Arabidopsis thaliana ref_NP_173423.1_ glycosyl hydrolase family 9 protein [Arabidopsis thaliana] gb_AAG12562.1_ Similar to ...	-1.32437734288395	-1.20527179659631	0.135749640241203	0.254855186528843
10.6.2	cell wall.degradation.mannan-xylose-arabinose-fucose	cSTS27K6TH	xyloglucan endo-transglycosylase [Lycopersicon esculentum] pir__S49812 xyloglucan endo-1,4-beta-D-glucanase (EC 3.2.1.-) precursor (clone tXET-B1) - tomato	-1.58439070759972	-2.74972320403892	0.355523685955932	-0.809808810483272
10.6.2	cell wall.degradation.mannan-xylose-arabinose-fucose	MICRO.15127.C1	F28K19.27 [Arabidopsis thaliana]	-1.13088756941032	-1.32592685483946	0.275229707217671	0.0801904217885312
10.6.2	cell wall.degradation.mannan-xylose-arabinose-fucose	MICRO.4152.C1	xyloglucan endotransglycosylase LeXET2 [Lycopersicon esculentum]	-1.58892289750687	-2.15981693176435	0.25705034863223	-0.313843685625248
10.6.2	cell wall.degradation.mannan-xylose-arabinose-fucose	MICRO.4152.C2	xyloglucan endotransglycosylase LeXET2 [Lycopersicon esculentum]	-1.89911980289077	-2.13169539689882	0.17220121751652	-0.0603743764915325
10.6.2	cell wall.degradation.mannan-xylose-arabinose-fucose	POADJ13TP	xyloglucan endo-transglycosylase [Lycopersicon esculentum] pir__S49812 xyloglucan endo-1,4-beta-D-glucanase (EC 3.2.1.-) precursor (clone tXET-B1) - tomato	-1.0397711980405	-2.22062517933309	0.406172633744128	-0.774681347548467
10.6.3	cell wall.degradation.pectate lyases and polygalacturonases	ACDA01261B01.T3m.scf	unknown protein [Arabidopsis thaliana] gb_AAM14020.1_ unknown protein [Arabidopsis thaliana] ref_NP_680409.1_ glycoside hydrolase family 28 protein / polygalacturonase (pectinase) family protein [Arabidopsis thaliana]	-1.55567040487683	-1.58177366424701	0.272286573789923	0.246183314419742
10.6.3	cell wall.degradation.pectate lyases and polygalacturonases	ACDA03215D11.T3m.scf	unknown protein [Arabidopsis thaliana] gb_AAM14020.1_ unknown protein [Arabidopsis thaliana] ref_NP_680409.1_ glycoside hydrolase family 28 protein / polygalacturonase (pectinase) family protein [Arabidopsis thaliana]	-2.26110138673728	-2.32733230858986	0.482726451869805	0.416495530017216
10.6.3	cell wall.degradation.pectate lyases and polygalacturonases	bf_cswbxxxx_0015d04.t3m.scf	No Hits Found	-1.82481099314884	-1.94662719083901	0.402809317078131	0.28099311938796
10.6.3	cell wall.degradation.pectate lyases and polygalacturonases	MICRO.10790.C1	pectate lyase [Fragaria x ananassa]	-3.20744788831354	-2.64526754283155	0.240832581087911	0.803012926569909
10.6.3	cell wall.degradation.pectate lyases and polygalacturonases	MICRO.10790.C2	pectate lyase [Fragaria x ananassa]	-2.89751560137756	-2.45096664960869	0.239564016393768	0.686112968162632
10.6.3	cell wall.degradation.pectate lyases and polygalacturonases	MICRO.14113.C1	pectate lyase family protein [Arabidopsis thaliana]	-2.42749678153754	-2.23208233283005	0.226321109359569	0.421735558067059
10.6.3	cell wall.degradation.pectate lyases and polygalacturonases	MICRO.1875.C1	putative polygalacturonase [Arabidopsis thaliana] gb_AAK59579.1_ putative polygalacturonase [Arabidopsis thaliana] ref_NP_188308.1_ glycoside hydrolase family 28 protein / polygalacturonase (pectinase) family protein [Arabidopsis thaliana]	-1.51305488723376	-1.89553117238431	0.900783838218115	0.51830755306757
10.6.3	cell wall.degradation.pectate lyases and polygalacturonases	MICRO.5172.C2	putative polygalacturonase [Arabidopsis thaliana] emb_CAB81300.1_ putative polygalacturonase [Arabidopsis thaliana] emb_CAA23048.1_ putative polygalacturonase [Arabidopsis thaliana] gb_AAL32775.1_ putative polygalacturonase [Arabidopsis thaliana] ...	-2.96499779375966	-2.50080895765737	0.414008178587341	0.878197014689633
10.6.3	cell wall.degradation.pectate lyases and polygalacturonases	MICRO.7796.C1	putative polygalacturonase [Arabidopsis thaliana] gb_AAK59579.1_ putative polygalacturonase [Arabidopsis thaliana] ref_NP_188308.1_ glycoside hydrolase family 28 protein / polygalacturonase (pectinase) family protein [Arabidopsis thaliana]	-1.35819539682589	-1.1278823527109	0.0343207000547228	0.26463374416971
10.7	cell wall.modification	bf_mxlfxxxx_0068a05.t3m.scf	xyloglucan endotransglucosylase-hydrolase XTH5 [Lycopersicon esculentum]	-2.62467301045508	-1.38620570900177	-0.318436583618696	0.920030717834611
10.7	cell wall.modification	MICRO.10942.C1	expansin precursor [Lycopersicon esculentum]	-2.73223976507697	-2.41374547932165	-0.215696119331332	0.102798166423989
10.7	cell wall.modification	MICRO.13185.C1	expansin11 [Lycopersicon esculentum]	-2.81100311419515	-3.21094936317471	0.351990638723692	-0.0479556102558618
10.7	cell wall.modification	MICRO.16187.C1	xyloglucan:xyloglucosyl transferase, putative / xyloglucan endotransglycosylase, putative / endo-xyloglucan transferase, putative [Arabidopsis thaliana]	-1.52981190033814	-1.09762546015768	0.353458227340546	0.785644667521008
10.8.1	cell wall.pectinesterases.PME	bf_suspxxxx_0025A12.t3m.scf	pectin methyl esterase [Solanum tuberosum]	-5.23002497084309	-4.93441794919758	0.198315757622931	0.493922779268441
10.8.1	cell wall.pectinesterases.PME	MICRO.106.C2	pectin methyl esterase [Solanum tuberosum]	-5.83765810602455	-5.10418066138027	-0.313112442750681	0.420365001893597
10.8.1	cell wall.pectinesterases.PME	MICRO.14500.C1	putative pectin methylesterase [Arabidopsis thaliana] gb_AAL49830.1_ putative pectin methylesterase [Arabidopsis thaliana] emb_CAB89354.1_ pectin methylesterase-like protein [Arabidopsis thaliana] pir__T49922 pectin methylesterase-like protein - ...	-1.86690660757396	-1.32047723565528	0.428701794172829	0.975131166091511
10.8.1	cell wall.pectinesterases.PME	MICRO.16009.C1	pectinesterase [Citrus sinensis] pir__T10494 pectinesterase (EC 3.1.1.11) PECS-c2 - sweet orange	-4.76540399055513	-3.62601646729528	-0.47500072807882	0.664386795181028
10.8.1	cell wall.pectinesterases.PME	MICRO.16210.C1	pectin methylesterase [Cicer arietinum]	-3.43909674857691	-2.63204923688396	-0.498637148267274	0.308410363425668
10.8.1	cell wall.pectinesterases.PME	MICRO.16210.C2	pectin methylesterase [Cicer arietinum]	-4.38906656768232	-3.42061455300821	-0.591086198454903	0.377365816219207
10.8.1	cell wall.pectinesterases.PME	MICRO.4866.C1	putative pectinesterase [Arabidopsis thaliana] gb_AAK32841.1_ At2g45220/F4L23.27 [Arabidopsis thaliana] ref_NP_566038.1_ pectinesterase family protein [Arabidopsis thaliana]	-2.4252497237897	-1.86045101546253	-0.58406443638956	-0.0192657280623862
10.8.1	cell wall.pectinesterases.PME	MICRO.6176.C1	putative pectin methylesterase [Oryza sativa (japonica cultivar-group)]	-1.30433880311957	-1.46265314984306	0.335551276681221	0.177236929957726
10.8.1	cell wall.pectinesterases.PME	MICRO.6245.C1	No Hits Found	-1.79970918653125	-1.07161292621926	-0.677149314295576	0.0509469460164143
10.8.1	cell wall.pectinesterases.PME	MICRO.6245.C2	putative pectinesterase [Arabidopsis thaliana] gb_AAK28637.1_ putative pectinesterase [Arabidopsis thaliana] dbj_BAB09799.1_ pectinesterase [Arabidopsis thaliana] ref_NP_200149.1_ pectinesterase family protein [Arabidopsis thaliana]	-3.39856211349615	-2.77496032043696	-0.661541741373615	-0.037939948314416
10.8.1	cell wall.pectinesterases.PME	MICRO.9527.C1	pectinesterase [Phaseolus vulgaris] sp_Q43111_PME3_PHAVU Pectinesterase 3 precursor (Pectin methylesterase 3) (PE 3) pir__S53105 pectinesterase precursor - kidney bean	-3.81650999430222	-4.0921272186069	-0.0558623391179101	-0.331479563422594
10.8.1	cell wall.pectinesterases.PME	MICRO.9527.C2	pectinesterase [Phaseolus vulgaris] sp_Q43111_PME3_PHAVU Pectinesterase 3 precursor (Pectin methylesterase 3) (PE 3) pir__S53105 pectinesterase precursor - kidney bean	-3.68038829016447	-3.78401206164683	-0.191636590235435	-0.295260361717791
10.8.1	cell wall.pectinesterases.PME	STMGF63TV	pectin methyl esterase [Solanum tuberosum]	-5.58562305982789	-5.08618080512365	0.0584116985319376	0.557853953236176
10.8.2	cell wall.pectinesterases.acetyl esterase	SSBN002I11u.scf	putative pectinacetylesterase [Arabidopsis thaliana] gb_AAM20385.1_ putative pectinacetylesterase [Arabidopsis thaliana] gb_AAK92782.1_ putative pectinacetylesterase [Arabidopsis thaliana] gb_AAL16135.1_ AT3g05910/F2O10_3 [Arabidopsis thaliana] ...	-1.04562698553495	-1.58396643769855	0.360822798157125	-0.177516654006483
11.1	lipid metabolism.FA synthesis and FA elongation	bf_arrayxxx_0037f02.t7m.scf	fiddlehead-like protein [Gossypium hirsutum]	-1.07627465116165	-1.41448369786018	-0.0368812085243864	-0.375090255222924
11.1	lipid metabolism.FA synthesis and FA elongation	bf_mxflxxxx_0054a01.t3m.scf	putative beta-ketoacyl-CoA synthase [Oryza sativa (japonica cultivar-group)]	-1.30750821443492	-2.20516436793971	0.672027520524876	-0.225628632979909
11.1	lipid metabolism.FA synthesis and FA elongation	bf_mxflxxxx_0070d07.t3m.scf	putative beta-ketoacyl-CoA-synthase [Oryza sativa (japonica cultivar-group)] dbj_BAD38439.1_ putative beta-ketoacyl-CoA-synthase [Oryza sativa (japonica cultivar-group)] dbj_BAD16019.1_ putative beta-ketoacyl-CoA-synthase [Oryza sativa (japonica ...	-1.20153349841889	-1.91370443661291	0.37147715178217	-0.340693786411844
11.1	lipid metabolism.FA synthesis and FA elongation	MICRO.12044.C1	Putative histone H2A [Oryza sativa (japonica cultivar-group)] gb_AAN06860.1_ Putative histone H2A [Oryza sativa (japonica cultivar-group)]	-1.19832434075303	-1.05899318178301	0.844088140155066	0.98341929912508
11.1	lipid metabolism.FA synthesis and FA elongation	SSBT002J09x.scf	No Hits Found	-1.53010533135119	-1.37015145418363	0.163499728428146	0.323453605595708
11.1.12	lipid metabolism.FA synthesis and FA elongation.ACP protein	MICRO.4479.C1	acyl carrier protein [Lycopersicon esculentum]	-1.12157729150116	-1.74923877640818	-0.285520792867171	-0.913182277774188
11.1.7	lipid metabolism.FA synthesis and FA elongation.ACP thioesterase	MICRO.1278.C1	putative lysophospholipase 2 [Oryza sativa (japonica cultivar-group)] dbj_BAB62566.1_ putative lysophospholipase 2 [Oryza sativa (japonica cultivar-group)]	-2.22269102233106	-1.80071522068316	-0.549845166515583	-0.12786936486768
11.1.7	lipid metabolism.FA synthesis and FA elongation.ACP thioesterase	MICRO.605.C2	FPh1 [Gossypium hirsutum]	-1.02472341948119	-1.18433678369165	-0.0194208807186671	-0.179034244929127
11.1.7	lipid metabolism.FA synthesis and FA elongation.ACP thioesterase	SDBN006J18u.scf	Osmotin-like protein precursor gb_AAB41124.1_ osmotin-like protein [Lycopersicon esculentum] pir__JC5237 osmotin-like protein precursor - tomato	-2.37551846405608	-2.11576510222877	-0.595301689355233	-0.335548327527915
11.10.1	lipid metabolism.glycolipid synthesis.MGDG synthase	cSTB39L6TH	1,2-diacylglycerol 3-beta-galactosyltransferase (EC 2.4.1.46) [imported] - Arabidopsis thaliana ref_NP_568394.2_ 1,2-diacylglycerol 3-beta-galactosyltransferase, putative / monogalactosyldiacylglycerol synthase, putative / MGDG synthase, putative ...	-1.20412188883994	-1.24396345981051	0.0696749100204697	0.0298333390498957
11.10.1	lipid metabolism.glycolipid synthesis.MGDG synthase	MICRO.16716.C1	AT5g20410/F5O24_300 [Arabidopsis thaliana] gb_AAK50066.1_ AT5g20410/F5O24_300 [Arabidopsis thaliana]	-2.1128985189432	-1.83987362091455	0.395919721719533	0.668944619748176
11.2.3	lipid metabolism.FA desaturation.omega 3 desaturase	STMCM76TV	Omega-3 fatty acid desaturase, endoplasmic reticulum pir__JC2555 omega-3 fatty acid desaturase - common tobacco (cv. SR1) dbj_BAA05515.1_ microsomal omega-3 acid desaturase [Nicotiana tabacum] dbj_BAC01273.1_ microsomal omega-3 fatty acid desaturase ...	-1.36676061351002	-1.26319831327546	0.572029731980644	0.675592032215208
11.3	lipid metabolism.phospholipid synthesis	MICRO.4188.C1	unknown protein [Arabidopsis thaliana] gb_AAC27160.1_ unknown protein [Arabidopsis thaliana] gb_AAL32799.1_ Unknown protein [Arabidopsis thaliana] pir__T01243 hypothetical protein At2g38110 [imported] - Arabidopsis thaliana ref_NP_181346.1_ ...	-3.45694355524022	-2.52476245642425	0.0639648996506157	0.996145998466584
11.3.5	lipid metabolism.phospholipid synthesis.diacylglycerol kinase	MICRO.12191.C1	putative protein [Arabidopsis thaliana] pir__G85354 hypothetical protein AT4g30340 [imported] - Arabidopsis thaliana	-1.45469037096926	-1.09683860433162	0.174642417315503	0.532494183953141
11.8.1	lipid metabolism.exotics (steroids, squalene etc).sphingolipids	MICRO.4542.C1	putative sphingolipid delta 4 desaturase DES-1 [Lycopersicon esculentum]	-1.70685669605964	-1.48853282060727	-0.111317180634027	0.107006694818342
11.8.1	lipid metabolism.exotics (steroids, squalene etc).sphingolipids	MICRO.8741.C1	putative sphingolipid delta 4 desaturase DES-1 [Lycopersicon esculentum]	-1.3372202511008	-1.12761958193369	-0.113029651001854	0.0965710181652639
11.8.1.1	lipid metabolism.exotics (steroids, squalene etc).sphingolipids.ceramidase	MICRO.16102.C1	protein F22G5.28 [imported] - Arabidopsis thaliana gb_AAF79556.1_ F22G5.28 [Arabidopsis thaliana]	-1.55283533040554	-1.4054760441109	0.687281888708778	0.834641175003421
11.8.1.2	lipid metabolism.exotics (steroids, squalene etc).sphingolipids.serine C-palmitoyltransferase	MICRO.5496.C1	serine palmitoyltransferase [Solanum tuberosum]	-1.005541481515	-1.00647069202272	-0.0466575190605241	-0.0475867295682466
11.8.3	lipid metabolism.exotics (steroids, squalene etc).UDP-glucose:sterol glucosyltransferase	MICRO.481.C1	UDP-glucose:sterol 3-O-glucosyltransferase [Panax ginseng]	-1.22178972772474	-1.15125969276031	0.370085845411016	0.440615880375446
11.8.3	lipid metabolism.exotics (steroids, squalene etc).UDP-glucose:sterol glucosyltransferase	MICRO.481.C2	UDP-glucose:sterol 3-O-glucosyltransferase [Panax ginseng]	-1.47917335553302	-1.53646336934539	0.629583030906543	0.572293017094177
11.9.2.1	lipid metabolism.lipid degradation.lipases.triacylglycerol lipase	MICRO.15392.C1	unknown protein [Arabidopsis thaliana] ref_NP_191727.2_ lipase class 3 family protein [Arabidopsis thaliana]	-1.25820023005987	-1.19259625791221	0.270988728439139	0.336592700586796
11.9.3.1	lipid metabolism.lipid degradation.lysophospholipases.phospholipase D	MICRO.13494.C1	phospholipase PLDb1 [Lycopersicon esculentum]	-1.62527005344597	-1.56421239622028	0.163981349402436	0.225039006628131
11.9.3.3	lipid metabolism.lipid degradation.lysophospholipases.glycerophosphodiester phosphodiesterase	MICRO.1204.C1	unknown protein [Arabidopsis thaliana] sp_Q9SZ11_GLQ2_ARATH Probable glycerophosphoryl diester phosphodiesterase 2 precursor	-1.56527353082651	-2.01355168923513	0.967969502709694	0.519691344301082
11.9.3.3	lipid metabolism.lipid degradation.lysophospholipases.glycerophosphodiester phosphodiesterase	MICRO.1204.C2	At5g55480 [Arabidopsis thaliana] gb_AAU94382.1_ At5g55480 [Arabidopsis thaliana] dbj_BAB08565.1_ unnamed protein product [Arabidopsis thaliana] sp_Q9FJ62_GLQ1_ARATH Probable glycerophosphoryl diester phosphodiesterase 1 precursor ref_NP_200359.1_ ...	-1.6814195731594	-2.38576512180044	0.929397133468601	0.225051584827561
11.9.3.3	lipid metabolism.lipid degradation.lysophospholipases.glycerophosphodiester phosphodiesterase	MICRO.2896.C1	At5g55480 [Arabidopsis thaliana] gb_AAU94382.1_ At5g55480 [Arabidopsis thaliana] dbj_BAB08565.1_ unnamed protein product [Arabidopsis thaliana] sp_Q9FJ62_GLQ1_ARATH Probable glycerophosphoryl diester phosphodiesterase 1 precursor ref_NP_200359.1_ ...	-1.73479633119291	-2.43741441340633	0.829835955604976	0.127217873391555
11.9.3.4	lipid metabolism.lipid degradation.lysophospholipases.phospholipase A2	MICRO.8625.C1	unknown [Arabidopsis thaliana] gb_AAM96983.1_ expressed protein [Arabidopsis thaliana] gb_AAM15017.1_ Expressed protein [Arabidopsis thaliana] gb_AAN72211.1_ expressed protein [Arabidopsis thaliana] ref_NP_565337.1_ phospholipase A2 family protein ...	-1.35014079167581	-1.33016190191009	-0.190939955516455	-0.170961065750738
11.9.3.4	lipid metabolism.lipid degradation.lysophospholipases.phospholipase A2	MICRO.8625.C2	unknown [Arabidopsis thaliana] gb_AAM96983.1_ expressed protein [Arabidopsis thaliana] gb_AAM15017.1_ Expressed protein [Arabidopsis thaliana] gb_AAN72211.1_ expressed protein [Arabidopsis thaliana] ref_NP_565337.1_ phospholipase A2 family protein ...	-1.70094066669699	-2.21718563385812	0.465104971471358	-0.0511399956897778
13.1.2.3.21	amino acid metabolism.synthesis.glutamate family.arginine.ornithine carbamoyltransferase	MICRO.9418.C1	ornithine carbamoyltransferase	-1.01279338459705	-1.30145642707708	-0.113566715516448	-0.402229757996476
13.1.3.4.3	amino acid metabolism.synthesis.aspartate family.methionine.methionine synthase	MICRO.403.C1	methionine synthase [Solanum tuberosum]	-1.10138334464101	-1.31795016621993	0.23863671002008	0.0220698884411625
13.1.3.4.3	amino acid metabolism.synthesis.aspartate family.methionine.methionine synthase	MICRO.403.C4	methionine synthase [Solanum tuberosum]	-1.22829631993849	-1.46709498281404	0.178002372046148	-0.060796290829396
13.2.2.3	amino acid metabolism.degradation.glutamate family.arginine	cSTB29A11TH	arginase 2 [Lycopersicon esculentum]	-2.55919468070166	-3.79266457132101	0.796272539988733	-0.437197350630621
13.2.7	amino acid metabolism.degradation.histidine	MICRO.12705.C3	histidine decarboxylase [Lycopersicon esculentum] sp_P54772_DCHS_LYCES Histidine decarboxylase (HDC) (TOM92) pir__S39554 histidine decarboxylase (EC 4.1.1.22) - tomato	-1.61507697382352	-1.19771949883026	-0.0769585404293336	0.340398934563926
15	metal handling	bf_stolxxxx_0019a10.t3m.scf	aluminum-induced protein-like protein [Thellungiella halophila]	-1.19896682418017	-1.46748724530396	-0.380884799038251	-0.649405220162039
15	metal handling	MICRO.2855.C1	unnamed protein product [Arabidopsis thaliana] gb_AAM47942.1_ unknown protein [Arabidopsis thaliana] gb_AAL62377.1_ unknown protein [Arabidopsis thaliana] ref_NP_188925.1_ expressed protein [Arabidopsis thaliana]	-1.38449505417634	-1.73234815672885	-0.0330768281352682	-0.380929930687779
15	metal handling	POCC377TP	selenium binding protein [Lotus corniculatus var. japonicus] emb_CAC67491.1_ selenium binding protein [Lotus corniculatus var. japonicus]	-1.92582957667575	-1.03909207828328	-0.13712946632511	0.749608032067362
15.2	metal handling.binding, chelation and storage	bf_arrayxxx_0038f04.t7m.scf	No Hits Found	-2.09819689556426	-1.46940313506484	0.131583970788625	0.760377731288043
15.2	metal handling.binding, chelation and storage	MICRO.15440.C1	heavy-metal-associated domain-containing protein [Arabidopsis thaliana]	-1.97638030803424	-1.11709191564281	-0.1119761046691	0.747312287722335
15.2	metal handling.binding, chelation and storage	MICRO.8133.C1	No Hits Found	-1.69617063478425	-1.67520118027365	0.508993633339604	0.529963087850213
15.2	metal handling.binding, chelation and storage	STMDC42TV	No Hits Found	-1.79976342820325	-1.41662614413513	0.306581114982734	0.689718399050847
16.1.2.3	secondary metabolism.isoprenoids.mevalonate pathway.HMG-CoA reductase	MICRO.2814.C1	3-hydroxy-3-methylglutaryl coenzyme A reductase	-2.52743859417324	-2.42733055858566	-0.00781153982950045	0.0922964957580792
16.1.2.3	secondary metabolism.isoprenoids.mevalonate pathway.HMG-CoA reductase	TBSK03372FA12.t3m.scf	3-hydroxy-3-methylglutaryl coenzyme A reductase [Tagetes erecta]	-2.25749768967964	-2.58186933336227	0.195875723833206	-0.128495919849419
16.1.5	secondary metabolism.isoprenoids.terpenoids	MICRO.5349.C1	No Hits Found	-1.89971248591137	-1.84781307252441	-0.613594483208761	-0.561695069821801
16.1.5	secondary metabolism.isoprenoids.terpenoids	MICRO.5349.C3	epidermal germacrene C synthase [Lycopersicon esculentum] gb_AAG41889.1_ sesquiterpene synthase 1 [Lycopersicon esculentum] pir__T06265 germacrene C synthase, epidermal - tomato	-1.27441254729953	-1.74581174539272	-0.40421912975914	-0.875618327852333
16.1.5	secondary metabolism.isoprenoids.terpenoids	STMCQ50TV	putative chloroplast terpene synthase [Quercus ilex]	-1.51279608358331	-1.38810034316163	0.111051146204228	0.235746886625906
16.2	secondary metabolism.phenylpropanoids	bf_mxflxxxx_0033f11.t3m.scf	HSR201-like protein [Arabidopsis thaliana] gb_AAM20603.1_ HSR201 like protein [Arabidopsis thaliana] emb_CAB78581.1_ HSR201 like protein [Arabidopsis thaliana] emb_CAB10318.1_ HSR201 like protein [Arabidopsis thaliana] pir__D71418 hypothetical ...	-2.25534028819246	-1.71745396960124	-0.476666237688381	0.0612200809028431
16.2.1.1	secondary metabolism.phenylpropanoids.lignin biosynthesis.PAL	MICRO.2219.C6	Phenylalanine ammonia-lyase 1 pir__S21174 phenylalanine ammonia-lyase (EC 4.3.1.5) 1 - potato	-1.45599944509772	-1.70804947661973	0.336185359811342	0.0841353282893245
16.2.1.1	secondary metabolism.phenylpropanoids.lignin biosynthesis.PAL	POCAI92TV	Phenylalanine ammonia-lyase (PAL) gb_AAA34176.1_ phenylalanine ammonia-lyase	-1.06151525610622	-1.15327749412193	0.86803060863301	0.776268370617297
16.2.1.10	secondary metabolism.phenylpropanoids.lignin biosynthesis.CAD	MICRO.3028.C2	alcohol NADP+ oxidoreductase [Solanum tuberosum]	-1.39335387324701	-1.23970838346493	-0.0890951537820985	0.0645503359999768
16.2.1.10	secondary metabolism.phenylpropanoids.lignin biosynthesis.CAD	MICRO.3028.C3	alcohol NADP+ oxidoreductase [Solanum tuberosum]	-1.52081275844919	-1.21164848706177	-0.230737461492319	0.0784268098950918
16.5.1.1.1.10	secondary metabolism.sulfur-containing.glucosinolates.synthesis.aliphatic.flavin-containing monooxygenase	MICRO.9872.C1	unknown protein [Arabidopsis thaliana] dbj_BAC42314.1_ unknown protein [Arabidopsis thaliana] dbj_BAB08484.1_ dimethylaniline monooxygenase (N-oxide-forming)-like protein [Arabidopsis thaliana] ref_NP_200937.1_ flavin-containing monooxygenase family ...	-1.85759598200954	-1.28741900738639	0.160178795781095	0.730355770404251
16.5.1.1.1.11	secondary metabolism.sulfur-containing.glucosinolates.synthesis.aliphatic.glucosinolate 2-oxoglutarate-dependent dioxygenase (AOP)	MICRO.766.C3	putative oxidoreductase	-1.19302559470724	-1.065839486052	0.832609753560889	0.959795862216128
16.5.1.1.1.2	secondary metabolism.sulfur-containing.glucosinolates.synthesis.aliphatic.methylthioalkylmalate synthase (MAM)	MICRO.6034.C1	2-isopropylmalate synthase [Lycopersicon pennellii] sp_O04973_LU1A_LYCPN 2-isopropylmalate synthase A (Alpha-isopropylmalate synthase A) (Alpha-IPM synthetase A)	-2.80041228930074	-1.46940039822998	-0.724699570582375	0.606312320488384
16.7	secondary metabolism.wax	MICRO.7887.C1	cuticle protein [Arabidopsis thaliana] dbj_BAD06945.1_ faceless pollen-1 [Arabidopsis thaliana] dbj_BAC81644.1_ YORE-YORE protein [Arabidopsis thaliana] ref_NP_200588.2_ CER1 protein, putative (WAX2) [Arabidopsis thaliana]	-1.13662483936148	-1.4560029108408	0.314321537732517	-0.00505653374680737
16.8.1	secondary metabolism.flavonoids.anthocyanins	MICRO.5258.C1	leucoanthocyanidin dioxygenase-like protein [Arabidopsis thaliana] emb_CAC19787.1_ putative leucoanthocyanidin dioxygenase [Arabidopsis thaliana] ref_NP_191156.1_ oxidoreductase, 2OG-Fe(II) oxygenase family protein [Arabidopsis thaliana] pir__T49209 ...	-1.76880259781992	-1.48778481677285	-0.419270263937579	-0.13825248289051
16.8.1	secondary metabolism.flavonoids.anthocyanins	STMCQ37TV	putative leucoanthocyanidin dioxygenase [Arabidopsis thaliana] gb_AAG50980.1_ leucoanthocyanidin dioxygenase, putative	-2.19890444462287	-2.2618524274765	-0.176972828073767	-0.239920810927397
16.8.5.1	secondary metabolism.flavonoids.isoflavonols.isoflavone reductase	bf_mxflxxxx_0012h09.t3m.scf	NAD(P)H oxidoreductase [Solanum tuberosum]	-2.8480410435616	-1.82871726274455	-0.0417132548408148	0.977610525976234
17.1.1	hormone metabolism.abscisic acid.synthesis-degradation	MICRO.10298.C2	unknown [Arabidopsis thaliana]	-1.34106661765977	-1.14834806885391	-0.0289076558364165	0.16381089296944
17.1.1.1.12	hormone metabolism.abscisic acid.synthesis-degradation.synthesis.abscisic aldehyde oxidase	MICRO.3746.C2	aldehyde oxidase [Lycopersicon esculentum]	-1.84147109325599	-1.1219018546577	0.276187716075535	0.995756954673824
17.1.2	hormone metabolism.abscisic acid.signal transduction	bf_ivrootxx_0051G01.t3m.scf	No Hits Found	-1.31528570321306	-1.92118774110533	0.253741580144791	-0.352160457747484
17.1.2	hormone metabolism.abscisic acid.signal transduction	MICRO.16753.C1	No Hits Found	-1.45777582846123	-1.98060331689595	0.414726643224114	-0.108100845210609
17.2.1	hormone metabolism.auxin.synthesis-degradation	bf_arrayxxx_0019a03.t7m.scf	No Hits Found	-1.52176831964927	-1.43936417359579	0.161606508963963	0.244010655017448
17.2.1	hormone metabolism.auxin.synthesis-degradation	MICRO.859.C1	putative auxin-amidohydrolase precursor [Populus alba x Populus tremula]	-1.49295325802967	-1.43078358170064	-0.0291076489829063	0.0330620273461246
17.2.1	hormone metabolism.auxin.synthesis-degradation	STMCM67TV	putative auxin-amidohydrolase precursor [Populus alba x Populus tremula]	-1.64771363673812	-1.41566593904652	-0.0471514869563503	0.184896210735248
17.2.2	hormone metabolism.auxin.signal transduction	MICRO.15100.C1	transport inhibitor response 1 (TIR1) [Arabidopsis thaliana] gb_AAN71945.1_ putative transport inhibitor response TIR1, AtFBL1 protein [Arabidopsis thaliana] pir__T48087 transport inhibitor response protein TIR1 [imported] - Arabidopsis thaliana ...	-3.08405267024173	-1.80355113479324	-0.848417031388767	0.432084504059729
17.2.2	hormone metabolism.auxin.signal transduction	MICRO.15975.C1	PIN1-like auxin transport protein [Populus tremula x Populus tremuloides]	-1.7066354257133	-1.36192172092901	0.205035326524487	0.549749031308781
17.2.2	hormone metabolism.auxin.signal transduction	MICRO.2063.C1	AUX1-like protein [Populus tremula x Populus tremuloides]	-3.20005596215827	-2.0411712508998	-0.535004407210371	0.6238803040481
17.2.2	hormone metabolism.auxin.signal transduction	MICRO.2063.C3	AUX1-like protein [Populus tremula x Populus tremuloides]	-1.27864002027025	-1.198703612995	-0.599184280532167	-0.519247873256912
17.2.2	hormone metabolism.auxin.signal transduction	MICRO.8985.C1	auxin transporter protein 1 [Populus tomentosa]	-3.07978586187217	-1.71370709571161	-0.390857461817383	0.975221304343174
17.2.2	hormone metabolism.auxin.signal transduction	MICRO.8985.C2	AUX1-like protein [Populus tremula x Populus tremuloides]	-3.16356463293952	-1.77596433832682	-0.581068715923028	0.806531578689669
17.2.3	hormone metabolism.auxin.induced-regulated-responsive-activated	bf_mxflxxxx_0040b06.t3m.scf	auxin-induced SAUR-like protein [Capsicum annuum]	-2.35514037284404	-1.56090897010605	-0.796359572527082	-0.00212816978909736
17.2.3	hormone metabolism.auxin.induced-regulated-responsive-activated	bf_mxflxxxx_0060e10.t3m.scf	similar to axi 1 protein from Nicotiana tabacum [Arabidopsis thaliana] gb_AAK43924.1_ axi 1 protein-like protein [Arabidopsis thaliana] pir__T02405 Nicotiana tabacum axi1 protein homolog [imported] - Arabidopsis thaliana ref_NP_181978.1_ expressed ...	-1.32740159313674	-1.34354370741258	0.523222429451903	0.507080315176061
17.2.3	hormone metabolism.auxin.induced-regulated-responsive-activated	bf_mxlfxxxx_0003d01.t3m.scf	auxin-induced SAUR-like protein [Capsicum annuum]	-1.91742558989624	-1.36922147882597	-0.443587221753384	0.10461688931688
17.2.3	hormone metabolism.auxin.induced-regulated-responsive-activated	bf_mxlfxxxx_0021g10.t3m.scf	No Hits Found	-2.62859881741859	-2.6485068862144	-0.180473004520131	-0.200381073315937
17.2.3	hormone metabolism.auxin.induced-regulated-responsive-activated	MICRO.11083.C1	auxin-induced SAUR-like protein [Capsicum annuum]	-3.47556686423599	-2.69790038032998	-0.514937833965488	0.262728649940515
17.2.3	hormone metabolism.auxin.induced-regulated-responsive-activated	MICRO.11939.C1	putative auxin-independent growth promoter [Oryza sativa (japonica cultivar-group)]	-1.24894111261285	-1.33551330164289	0.550182367068717	0.463610178038681
17.2.3	hormone metabolism.auxin.induced-regulated-responsive-activated	MICRO.12194.C1	auxin-induced SAUR-like protein [Capsicum annuum]	-2.37558094537694	-1.63626016120699	-0.6118804885367	0.127440295633257
17.2.3	hormone metabolism.auxin.induced-regulated-responsive-activated	MICRO.14827.C1	auxin-regulated protein GH3 homolog At2g46370 - Arabidopsis thaliana	-1.47761376192144	-1.73547888608214	-0.42100127171574	-0.678866395876433
17.2.3	hormone metabolism.auxin.induced-regulated-responsive-activated	MICRO.16300.C1	putative auxin-independent growth promoter [Oryza sativa (japonica cultivar-group)]	-1.10876068289122	-1.34608359206706	0.776490316300983	0.539167407125143
17.2.3	hormone metabolism.auxin.induced-regulated-responsive-activated	MICRO.16631.C1	auxin-induced SAUR-like protein [Capsicum annuum]	-4.15708792472743	-3.42896258109504	-0.423817201115087	0.30430814251731
17.2.3	hormone metabolism.auxin.induced-regulated-responsive-activated	MICRO.18202.C1	auxin-responsive-like protein [Arabidopsis thaliana] dbj_BAB17304.1_ auxin-responsive GH3 homologue [Arabidopsis thaliana] ref_NP_200262.1_ auxin-responsive GH3 protein, putative (DFL-1) [Arabidopsis thaliana]	-1.03888507167155	-1.76050161886382	0.675683149628313	-0.045933397563962
17.2.3	hormone metabolism.auxin.induced-regulated-responsive-activated	POABW47TP	putative auxin-regulated protein [Oryza sativa (japonica cultivar-group)] gb_AAT47070.1_ putative auxin-regulated protein [Oryza sativa (japonica cultivar-group)]	-1.44498882043779	-1.59164487877517	-0.672178427210129	-0.81883448554751
17.2.3	hormone metabolism.auxin.induced-regulated-responsive-activated	SDBN005A12u.scf	putative auxin-induced SAUR-like protein [Capsicum annuum]	-1.74397291712649	-1.07319488140001	-0.778589051656134	-0.107811015929651
17.3.1.1.4	hormone metabolism.brassinosteroid.synthesis-degradation.BRs.BR6OX	MICRO.4295.C1	Cytochrome P450 85 (Dwarf protein) gb_AAB17070.1_ cytochrome P450 homolog [Lycopersicon esculentum] pir__T07859 cytochrome P450 homolog - tomato	-3.33549552946012	-3.24178560224642	-0.783801114986447	-0.690091187772748
17.3.1.1.4	hormone metabolism.brassinosteroid.synthesis-degradation.BRs.BR6OX	STMCE17TV	Cytochrome P450 85 (Dwarf protein) gb_AAB17070.1_ cytochrome P450 homolog [Lycopersicon esculentum] pir__T07859 cytochrome P450 homolog - tomato	-3.24473851839474	-3.49887869232517	-0.512993358577823	-0.767133532508256
17.3.1.2.2	hormone metabolism.brassinosteroid.synthesis-degradation.sterols.SMT2	cSTB20M16TH	S-adenosyl-methionine-sterol-C- methyltransferase [Nicotiana tabacum] pir__T03848 probable sterol 24-C-methyltransferase (EC 2.1.1.41) - common tobacco	-1.30924751837426	-1.17218984047255	-0.139122047561471	-0.00206436965975421
17.3.1.2.2	hormone metabolism.brassinosteroid.synthesis-degradation.sterols.SMT2	MICRO.669.C4	S-adenosyl-methionine-sterol-C- methyltransferase [Nicotiana tabacum] pir__T03848 probable sterol 24-C-methyltransferase (EC 2.1.1.41) - common tobacco	-3.0898267569048	-3.11053889055802	0.29781930483605	0.277107171182834
17.3.1.2.2	hormone metabolism.brassinosteroid.synthesis-degradation.sterols.SMT2	MICRO.9351.C1	S-adenosyl-methionine-sterol-C- methyltransferase [Nicotiana tabacum]	-2.13661482447473	-2.78602563153831	-0.2603598375578	-0.909770644621378
17.3.1.2.2	hormone metabolism.brassinosteroid.synthesis-degradation.sterols.SMT2	POACH10TV	S-adenosyl-methionine-sterol-C- methyltransferase [Nicotiana tabacum] pir__T03848 probable sterol 24-C-methyltransferase (EC 2.1.1.41) - common tobacco	-2.88374909678246	-3.23959516912001	0.759005618696571	0.403159546359014
17.3.2.2	hormone metabolism.brassinosteroid.signal transduction.BZR	MICRO.12409.C1	AT4g36780/C7A10_580 [Arabidopsis thaliana] gb_AAK91411.1_ AT4g36780/C7A10_580 [Arabidopsis thaliana]	-1.17826010900062	-1.574337074686	0.193529130968228	-0.202547834717155
17.4.1	hormone metabolism.cytokinin.synthesis-degradation	bf_mxflxxxx_0059a04.t3m.scf	cytokinin oxidase (CKX6) [Arabidopsis thaliana] ref_NP_177678.2_ FAD-binding domain-containing protein / cytokinin oxidase family protein [Arabidopsis thaliana]	-1.53458258081915	-2.02909619909529	0.975256998562091	0.480743380285958
17.5.1	hormone metabolism.ethylene.synthesis-degradation	BF_TUBSXXXX_0066G01_T3M.SCF	No Hits Found	-1.36970332349865	-1.00621237410696	0.324765429014359	0.688256378406046
17.5.1	hormone metabolism.ethylene.synthesis-degradation	MICRO.3581.C1	gibberellin oxidase-like protein [Arabidopsis thaliana] ref_NP_200674.1_ oxidoreductase, 2OG-Fe(II) oxygenase family protein [Arabidopsis thaliana]	-1.97126886279408	-1.02640776357523	-0.146093360572998	0.798767738645852
17.5.1.2	hormone metabolism.ethylene.synthesis-degradation.1-aminocyclopropane-1-carboxylate oxidase	bf_arrayxxx_0008a01.t7m.scf	1-aminocyclopropane-1-carboxylate oxidase [Solanum tuberosum]	-2.05835440756611	-1.19009179835807	-0.424531539199524	0.443731070008516
17.5.1.2	hormone metabolism.ethylene.synthesis-degradation.1-aminocyclopropane-1-carboxylate oxidase	BPLI16E1TH	1-aminocyclopropane-1-carboxylate oxidase [Lycopersicon esculentum] sp_P07920_ACC2_LYCES 1-aminocyclopropane-1-carboxylate oxidase 2 (ACC oxidase 2) (Ethylene-forming enzyme) (EFE) (Protein GTOMA) pir__S00519 ethylene-forming enzyme - tomato	-1.65480231468632	-1.49589895110576	-0.0753693292514068	0.0835340343291513
17.5.1.2	hormone metabolism.ethylene.synthesis-degradation.1-aminocyclopropane-1-carboxylate oxidase	MICRO.2939.C2	1-aminocyclopropane-1-carboxylate oxidase [Solanum tuberosum]	-2.21856287210974	-1.18251986187196	-0.518438374124468	0.517604636113317
17.5.1.2	hormone metabolism.ethylene.synthesis-degradation.1-aminocyclopropane-1-carboxylate oxidase	MICRO.2939.C3	1-aminocyclopropane-1-carboxylate oxidase [Solanum tuberosum]	-2.40961890569698	-1.29959772882031	-0.602051167816798	0.507970009059866
17.5.1.2	hormone metabolism.ethylene.synthesis-degradation.1-aminocyclopropane-1-carboxylate oxidase	MICRO.5523.C6	1-aminocyclopropane-1-carboxylate oxidase [Hevea brasiliensis]	-1.58678299593265	-1.78858813479246	0.216904910456893	0.0150997715970878
17.5.2	hormone metabolism.ethylene.signal transduction	MICRO.12846.C1	hypothetical protein AT3G50120 [Arabidopsis thaliana]	-1.15906985958071	-1.22548422222392	0.167113310582822	0.100698947939613
17.5.2	hormone metabolism.ethylene.signal transduction	MICRO.773.C1	No Hits Found	-2.01375603321725	-1.04416681620357	-0.286899581601928	0.682689635411754
17.5.2	hormone metabolism.ethylene.signal transduction	STMEY54TV	hypothetical protein AT3G50120 [Arabidopsis thaliana]	-1.07001903229601	-1.23701530909711	0.225317870640445	0.0583215938393469
17.5.3	hormone metabolism.ethylene.induced-regulated-responsive-activated	STDB001O08u.scf	No Hits Found	-1.97423569883544	-1.23232006883415	0.170695342512463	0.912610972513754
17.6.3	hormone metabolism.gibberelin.induced-regulated-responsive-activated	bf_mxflxxxx_0037f09.t3m.scf	Gip1-like protein [Petunia x hybrida]	-1.72885833473576	-1.88785866732118	0.300761354298725	0.141761021713305
17.6.3	hormone metabolism.gibberelin.induced-regulated-responsive-activated	MICRO.11045.C1	gast1 [Lycopersicon esculentum] sp_P27057_GST1_LYCES GAST1 protein precursor pir__S22151 gibberellin-regulated protein GAST1 - tomato	-3.58539383370667	-2.55273083037092	-0.94482863212906	0.0878343712066911
17.6.3	hormone metabolism.gibberelin.induced-regulated-responsive-activated	MICRO.11045.C2	gast1 [Lycopersicon esculentum] sp_P27057_GST1_LYCES GAST1 protein precursor pir__S22151 gibberellin-regulated protein GAST1 - tomato	-8.56164212813029	-7.79292427722792	-0.508502148446876	0.260215702455502
17.6.3	hormone metabolism.gibberelin.induced-regulated-responsive-activated	MICRO.16137.C1	No Hits Found	-2.52123963966266	-2.01015919589163	0.177201274731857	0.688281718502883
17.6.3	hormone metabolism.gibberelin.induced-regulated-responsive-activated	MICRO.16427.C1	No Hits Found	-1.66874647093821	-1.62693917351797	0.200250754179938	0.242058051600181
17.6.3	hormone metabolism.gibberelin.induced-regulated-responsive-activated	MICRO.9855.C1	GASA5-like protein [Picea mariana] gb_AAC32170.1_ GASA5-like protein [Picea mariana]	-1.40839507917751	-1.51483007982898	0.854435340547797	0.748000339896322
17.7.1.2	hormone metabolism.jasmonate.synthesis-degradation.lipoxygenase	MICRO.9093.C1	lipoxygenase [Solanum tuberosum] pir__T07101 lipoxygenase (EC 1.13.11.12) - potato	-1.08425679896407	-1.48248180138135	0.885978917559855	0.487753915142582
17.7.1.2	hormone metabolism.jasmonate.synthesis-degradation.lipoxygenase	POACX78TP	lipoxygenase [Solanum tuberosum] pir__T07101 lipoxygenase (EC 1.13.11.12) - potato	-1.0630266438463	-1.49191068564473	0.623526464862968	0.194642423064547
17.7.1.3	hormone metabolism.jasmonate.synthesis-degradation.allene oxidase synthase	MICRO.5467.C1	allene oxide synthase [Solanum tuberosum]	-2.41742722421179	-1.51899292646758	0.0151850218679339	0.913619319612138
17.7.2	hormone metabolism.jasmonate.signal transduction	054D06AF.esd	No Hits Found	-2.46246170868293	-2.2094611959861	-0.52709843400495	-0.274097921308126
17.7.2	hormone metabolism.jasmonate.signal transduction	BPLI14N19TH	No Hits Found	-2.35936180822295	-2.00037258096528	-0.640366760501484	-0.281377533243818
17.7.2	hormone metabolism.jasmonate.signal transduction	MICRO.760.C1	hypothetical protein [Solanum tuberosum]	-2.18201094210217	-2.23545452315857	-0.312913133583775	-0.366356714640174
18.4.5	Co-factor and vitamine metabolism.pantothenate.pantothenate kinase (PANK)	MICRO.10287.C1	unknown protein [Oryza sativa (japonica cultivar-group)] ref_XP_506938.1_ PREDICTED OJ1191_G08.14 gene product [Oryza sativa (japonica cultivar-group)] dbj_BAD09167.1_ unknown protein [Oryza sativa (japonica cultivar-group)]	-1.21720470277545	-1.93298351524016	0.991334426639567	0.275555614174856
19.14	tetrapyrrole synthesis.protochlorophyllide reductase	MICRO.49.C7	NADPH:protochlorophyllide oxidoreductase [Nicotiana tabacum]	-2.29570018915988	-2.26636013038787	0.650929876418971	0.680269935190978
19.14	tetrapyrrole synthesis.protochlorophyllide reductase	MICRO.49.C8	NADPH:protochlorophyllide oxidoreductase [Nicotiana tabacum]	-1.66803001958584	-1.71862637269008	0.967440657121971	0.916844304017728
19.99	tetrapyrrole synthesis.unspecified	MICRO.6304.C1	chlorophyllase 1 [Brassica oleracea]	-2.72983009524235	-3.11836015919994	0.486319214085885	0.0977891501282926
20	stress	MICRO.6304.C1	chlorophyllase 1 [Brassica oleracea]	-2.72983009524235	-3.11836015919994	0.486319214085885	0.0977891501282926
20.1	stress.biotic	bf_mxlfxxxx_0018c10.t3m.scf	Sn-1 [Capsicum annuum] pir__S65081 wound-induced protein Sn-1, vacuolar membrane - pepper	-1.80661940577051	-1.07899106138882	-0.132173058345131	0.595455286036557
20.1	stress.biotic	bf_mxlfxxxx_0023c04.t3m.scf	Sn-2 [Capsicum annuum] pir__S65082 Sn-2 protein - pepper	-2.33686173292389	-1.06086546064308	-0.86507625332187	0.410920018958945
20.1	stress.biotic	MICRO.13739.C1	unknown [Arabidopsis thaliana] gb_AAC28773.1_ expressed protein [Arabidopsis thaliana] gb_AAL06802.1_ At2g38310/T19C21.20 [Arabidopsis thaliana] gb_AAK62641.1_ At2g38310/T19C21.20 [Arabidopsis thaliana] pir__T02514 hypothetical protein At2g38310 ...	-1.91950582671936	-1.90565762240494	-0.363748928179882	-0.349900723865454
20.1	stress.biotic	MICRO.5993.C1	unknown [Arabidopsis thaliana] gb_AAC28773.1_ expressed protein [Arabidopsis thaliana] gb_AAL06802.1_ At2g38310/T19C21.20 [Arabidopsis thaliana] gb_AAK62641.1_ At2g38310/T19C21.20 [Arabidopsis thaliana] pir__T02514 hypothetical protein At2g38310 ...	-5.58181080526712	-4.0341334217139	-0.854604647248404	0.693072736304819
20.1	stress.biotic	MICRO.636.C1	unnamed protein product [Arabidopsis thaliana] gb_AAO24544.1_ At5g53160 [Arabidopsis thaliana] ref_NP_200128.1_ expressed protein [Arabidopsis thaliana]	-2.33901668040672	-1.90197298754938	-0.0421608840300376	0.394882808827303
20.1	stress.biotic	MICRO.9326.C1	unknown protein [Arabidopsis thaliana] sp_Q8GYN5_RIN4_ARATH RPM1-interacting protein 4 ref_NP_189143.2_ RPM1-interacting protein 4 (RIN4) [Arabidopsis thaliana]	-1.64338174675801	-1.64718343195615	-0.220594406370218	-0.224396091568366
20.1.1	stress.biotic.respiratory burst	MICRO.13999.C1	whitefly-induced gp91-phox [Lycopersicon esculentum] gb_AAF73104.1_ whitefly-induced gp91-phox [Lycopersicon esculentum]	-1.648817223713	-1.22558312683161	-0.434204235664986	-0.0109701387835983
20.1.1	stress.biotic.respiratory burst	MICRO.839.C3	whitefly-induced gp91-phox [Lycopersicon esculentum] gb_AAF73104.1_ whitefly-induced gp91-phox [Lycopersicon esculentum]	-1.71561375025321	-1.30981849523595	-0.369557759266584	0.0362374957506759
20.1.2	stress.biotic.receptors	bf_ivrootxx_0019d12.t3m.scf	At5g49760 [Arabidopsis thaliana] dbj_BAC41801.1_ putative receptor protein kinase [Arabidopsis thaliana] ref_NP_199787.2_ leucine-rich repeat family protein / protein kinase family protein [Arabidopsis thaliana]	-1.65500198965464	-1.39183485953313	-0.990298832156983	-0.727131702035469
20.1.2	stress.biotic.receptors	MICRO.10517.C1	unknown [Arabidopsis thaliana]	-1.29930660300187	-1.59251072423274	0.974521557848876	0.681317436618007
20.1.2	stress.biotic.receptors	MICRO.11149.C1	At5g49760 [Arabidopsis thaliana] dbj_BAC41801.1_ putative receptor protein kinase [Arabidopsis thaliana] ref_NP_199787.2_ leucine-rich repeat family protein / protein kinase family protein [Arabidopsis thaliana]	-1.99477429666332	-1.27050859665244	-0.717980963196348	0.00628473681453734
20.1.2	stress.biotic.receptors	MICRO.13083.C1	HcrVf2 protein [Malus floribunda]	-1.7189233453791	-1.35476860135398	0.344441387844698	0.708596131869818
20.1.2	stress.biotic.receptors	MICRO.13594.C1	receptor protein kinase-like [Arabidopsis thaliana] ref_NP_199788.1_ leucine-rich repeat transmembrane protein kinase, putative [Arabidopsis thaliana]	-1.73194329263699	-1.57730609684023	-0.335044422111135	-0.180407226314372
20.1.2	stress.biotic.receptors	MICRO.15669.C1	receptor protein kinase-like protein [Arabidopsis thaliana]	-2.23500041637339	-1.72789989354408	0.4546209372344	0.961721460063704
20.1.2	stress.biotic.receptors	MICRO.1978.C2	unnamed protein product [Arabidopsis thaliana] ref_NP_188563.1_ leucine-rich repeat family protein [Arabidopsis thaliana]	-2.7447057569768	-1.85704243189965	0.0256111759674926	0.913274501044645
20.1.2	stress.biotic.receptors	MICRO.4172.C3	Hcr9-9E [Lycopersicon pimpinellifolium]	-1.80308898483393	-1.06233280508574	0.130084398297841	0.870840578046032
20.1.2	stress.biotic.receptors	MICRO.4660.C1	putative disease resistance protein [Arabidopsis thaliana]	-1.62619152360661	-1.55926066196977	0.326529754277612	0.393460615914455
20.1.2	stress.biotic.receptors	MICRO.5223.C1	unknown protein [Arabidopsis thaliana] ref_NP_178080.2_ leucine-rich repeat transmembrane protein kinase, putative [Arabidopsis thaliana]	-1.2416852799525	-1.01267409766096	-0.749815180073953	-0.520803997782411
20.1.2.1	stress.biotic.receptors.CC-NBS-LRR	bf_arrayxxx_0047d07.t7m.scf	hero resistance protein 2 homologue [Lycopersicon esculentum]	-1.08486490419158	-1.10665643700594	-0.217307243972506	-0.239098776786873
20.1.2.1	stress.biotic.receptors.CC-NBS-LRR	bf_arrayxxx_0059a06.t7m.scf	At1g04520 [Arabidopsis thaliana] gb_AAS68113.1_ At1g04520 [Arabidopsis thaliana] ref_NP_171946.2_ 33 kDa secretory protein-related [Arabidopsis thaliana]	-2.76522685933112	-2.38746675897884	-0.151934463308137	0.22582563704414
20.1.2.1	stress.biotic.receptors.CC-NBS-LRR	bf_arrayxxx_0083a10.t7m.scf	NBS-LRR protein [Solanum tuberosum] gb_AAF04603.1_ disease resistance protein Gpa2 [Solanum tuberosum]	-2.02737885980165	-1.87182914731214	0.612970121544846	0.768519834034359
20.1.2.1	stress.biotic.receptors.CC-NBS-LRR	bf_suspxxxx_0062e12.t3m.scf	NBS-LRR protein [Solanum acaule]	-1.52307953766504	-1.2482538026192	0.500747658144775	0.775573393190605
20.1.2.1	stress.biotic.receptors.CC-NBS-LRR	cSTE7D6TH	NBS/LRR resistance protein-like protein [Capsicum annuum]	-1.09930283568584	-1.22510730517147	0.331529094068996	0.205724624583367
20.1.2.1	stress.biotic.receptors.CC-NBS-LRR	STMHW38TV	No Hits Found	-1.08685920130417	-1.19231721766545	0.555375769761573	0.449917753400286
20.1.2.2	stress.biotic.receptors.TIR-NBS-LRR	bf_ivrootxx_0007c11.t3m.scf	No Hits Found	-1.32069386158255	-1.32552475468936	-0.137861422337446	-0.142692315444256
20.1.2.2	stress.biotic.receptors.TIR-NBS-LRR	MICRO.13365.C1	unknown protein [Arabidopsis thaliana] dbj_BAB09113.1_ unnamed protein product [Arabidopsis thaliana] gb_AAO63925.1_ unknown protein [Arabidopsis thaliana] ref_NP_200433.1_ expressed protein [Arabidopsis thaliana]	-1.78450207959091	-1.40775234822456	-0.827889325663998	-0.451139594297651
20.1.2.2	stress.biotic.receptors.TIR-NBS-LRR	MICRO.2840.C1	TMV resistance protein N pir__A54810 TMV resistance protein N - tobacco (Nicotiana glutinosa) gb_AAA50763.1_ N	-1.53419266501531	-1.14711572977854	0.00863907637633154	0.395716011613104
20.1.2.2	stress.biotic.receptors.TIR-NBS-LRR	MICRO.4082.C5	disease resistance protein (TIR-NBS-LRR class), putative [Arabidopsis thaliana]	-1.23227002493297	-1.08961287047169	-0.206287711414767	-0.063630556953485
20.1.2.2	stress.biotic.receptors.TIR-NBS-LRR	MICRO.4082.C7	No Hits Found	-1.25550924843051	-1.6179140137256	0.671090488885271	0.308685723590179
20.1.7.1	stress.biotic.PR-proteins.PR1 (antifungal)	MICRO.1389.C3	EDS1-like protein [Nicotiana benthamiana]	-1.21494348996193	-1.22100841643306	0.259160537594605	0.253095611123475
20.1.7.13	stress.biotic.PR-proteins.PR13 (thionins)	MICRO.8586.C2	No Hits Found	-1.23083050699202	-1.04708369622285	0.201469442474883	0.385216253244048
20.1.7.3	stress.biotic.PR-proteins.PR3/4/8/11 (chitinases and chitin binding proteins)	159H09AF.esd	No Hits Found	-2.02987678815232	-1.70128802588575	0.422140791386294	0.750729553652858
20.1.7.3	stress.biotic.PR-proteins.PR3/4/8/11 (chitinases and chitin binding proteins)	MICRO.1082.C4	class1 chitinase [Pisum sativum]	-2.451308690275	-1.89675559987863	0.22635472559273	0.780907815989108
20.1.7.5	stress.biotic.PR-proteins.PR5 (thaumatin-like proteins)	MICRO.14064.C1	putative thaumatin protein [Arabidopsis thaliana] gb_AAK25875.1_ putative thaumatin protein [Arabidopsis thaliana] emb_CAB81510.1_ thaumatin-like protein [Arabidopsis thaliana] emb_CAA18495.1_ thaumatin-like protein [Arabidopsis thaliana] ...	-1.08709302190784	-1.92286764523556	0.381448832298135	-0.454325791029587
20.1.7.5	stress.biotic.PR-proteins.PR5 (thaumatin-like proteins)	MICRO.14652.C1	At5g40020 [Arabidopsis thaliana] dbj_BAB10226.1_ thaumatin-like protein [Arabidopsis thaliana] ref_NP_198818.1_ pathogenesis-related thaumatin family protein [Arabidopsis thaliana]	-1.91555230173905	-1.29542368315349	-0.645660936930037	-0.0255323183444789
20.1.7.6.1	stress.biotic.PR-proteins.PR6 (proteinase inhibitors).trypsin inhibitor	MICRO.10677.C1	von Willebrand factor type A domain containing protein [Oryza sativa (japonica cultivar-group)]	-1.5387663939436	-1.29381071962115	0.123165589836558	0.368121264159006
20.1.7.6.1	stress.biotic.PR-proteins.PR6 (proteinase inhibitors).trypsin inhibitor	MICRO.10677.C2	unknown protein [Arabidopsis thaliana] gb_AAM97055.1_ unknown protein [Arabidopsis thaliana] ref_NP_173345.2_ inter-alpha-trypsin inhibitor heavy chain-related [Arabidopsis thaliana]	-1.35788542608343	-1.38308521630885	0.802995500796783	0.777795710571365
20.2.1	stress.abiotic.heat	ACDA04713A09.T3m.scf	No Hits Found	-2.10448497649293	-1.27672560920931	0.000200844888039953	0.827960212171661
20.2.1	stress.abiotic.heat	BF_LBCHXXXX_0038G07_T3M.SCF	No Hits Found	-2.3247726002668	-1.71283746471514	0.125072213792567	0.737007349344225
20.2.1	stress.abiotic.heat	bf_mxflxxxx_0028c10.t3m.scf	OSJNBa0018M05.19 [Oryza sativa (japonica cultivar-group)] emb_CAE03244.2_ OSJNBa0018M05.19 [Oryza sativa (japonica cultivar-group)]	-2.23796646707488	-1.5212211787578	0.0968757968400862	0.813621085157163
20.2.1	stress.abiotic.heat	bf_mxlfxxxx_0060a08.t3m.scf	unknown protein [Arabidopsis thaliana]	-2.24387734793791	-1.76721388321098	0.319076084033281	0.795739548760208
20.2.1	stress.abiotic.heat	MICRO.10641.C1	At4g02100 [Arabidopsis thaliana] ref_NP_192119.2_ DNAJ heat shock N-terminal domain-containing protein [Arabidopsis thaliana]	-2.15749067987468	-2.01087658130811	-0.140300953368243	0.0063131451983276
20.2.1	stress.abiotic.heat	MICRO.16559.C1	No Hits Found	-1.15027677654481	-1.57702622508942	0.451319521888912	0.0245700733443002
20.2.1	stress.abiotic.heat	MICRO.2600.C2	unknown protein [Arabidopsis thaliana] gb_AAM14057.1_ unknown protein [Arabidopsis thaliana] dbj_BAB02987.1_ unnamed protein product [Arabidopsis thaliana] ref_NP_188036.1_ DNAJ heat shock N-terminal domain-containing protein [Arabidopsis thaliana]	-1.4785369143442	-1.22640735683015	-0.00733093334649659	0.244798624167559
20.2.1	stress.abiotic.heat	MICRO.2600.C4	unknown protein [Arabidopsis thaliana] gb_AAM14057.1_ unknown protein [Arabidopsis thaliana] dbj_BAB02987.1_ unnamed protein product [Arabidopsis thaliana] ref_NP_188036.1_ DNAJ heat shock N-terminal domain-containing protein [Arabidopsis thaliana]	-2.45147208330358	-1.54099028092002	-0.487508138305442	0.422973664078127
20.2.1	stress.abiotic.heat	POCBS77TP	unnamed protein product [Arabidopsis thaliana] ref_NP_197715.1_ DNAJ heat shock N-terminal domain-containing protein [Arabidopsis thaliana]	-2.07624462154635	-1.74071179237781	0.314456917131503	0.64998974630004
20.2.1	stress.abiotic.heat	STMGI18TV	No Hits Found	-3.02343908842981	-3.03081092691265	0.142942003110766	0.135570164627932
20.2.3	stress.abiotic.drought/salt	bf_lbchxxxx_0056b02.t3m.scf	No Hits Found	-1.04805551817022	-1.65307199955767	0.0618019045240246	-0.543214576863418
20.2.3	stress.abiotic.drought/salt	bf_mxlfxxxx_0028c03.t3m.scf	unknown [Oryza sativa (indica cultivar-group)]	-1.18255259073172	-1.07805965323641	-0.0343627772834019	0.0701301602119067
20.2.3	stress.abiotic.drought/salt	BF_TUBSXXXX_0020D10_T3M.SCF	No Hits Found	-1.25186546732006	-1.66857711470107	0.621668709589891	0.204957062208877
20.2.3	stress.abiotic.drought/salt	MICRO.4707.C1	At4g22120 [Arabidopsis thaliana] ref_NP_193943.2_ early-responsive to dehydration protein-related / ERD protein-related [Arabidopsis thaliana]	-1.27145508124278	-1.62882281451615	-0.221222436882583	-0.578590170155957
20.2.3	stress.abiotic.drought/salt	MICRO.971.C1	F24O1.4 [Arabidopsis thaliana] pir__H96649 protein F24O1.4 [imported] - Arabidopsis thaliana	-1.21243804149255	-1.80243967001233	-0.095019494080022	-0.685021122599804
20.2.4	stress.abiotic.touch/wounding	MICRO.7852.C1	unknown protein [Arabidopsis thaliana] dbj_BAC43364.1_ unknown protein [Arabidopsis thaliana] ref_NP_201406.2_ expressed protein [Arabidopsis thaliana]	-1.18213317404808	-1.29975327719694	-0.56779646915685	-0.685416572305701
20.2.4	stress.abiotic.touch/wounding	STMHE85TV	No Hits Found	-1.29464745642283	-1.30848726663116	-0.714282269813848	-0.728122080022178
20.2.99	stress.abiotic.unspecified	MICRO.7959.C1	At5g15780 [Arabidopsis thaliana] emb_CAC01777.1_ proline-rich protein [Arabidopsis thaliana] gb_AAO00788.1_ proline-rich protein [Arabidopsis thaliana] pir__T51407 proline-rich protein - Arabidopsis thaliana ref_NP_197082.1_ pollen Ole e 1 allergen ...	-1.47944885823689	-2.56922041994948	0.834437020350084	-0.255334541362506
21.1	redox.thioredoxin	054D06AF.esd	No Hits Found	-2.46246170868293	-2.2094611959861	-0.52709843400495	-0.274097921308126
21.1	redox.thioredoxin	BPLI14N19TH	No Hits Found	-2.35936180822295	-2.00037258096528	-0.640366760501484	-0.281377533243818
21.1	redox.thioredoxin	MICRO.14611.C1	At1g53300 [Arabidopsis thaliana] gb_AAF69536.1_ F12M16.20 [Arabidopsis thaliana] ref_NP_175737.1_ thioredoxin family protein [Arabidopsis thaliana]	-1.56948197035489	-1.55391925101539	0.402556183968462	0.418118903307967
21.1	redox.thioredoxin	MICRO.4021.C2	thioredoxin family protein [Arabidopsis thaliana]	-2.93238920754361	-2.23163234058429	-0.437547186806539	0.263209680152791
21.1	redox.thioredoxin	MICRO.6719.C1	At1g53300 [Arabidopsis thaliana] gb_AAF69536.1_ F12M16.20 [Arabidopsis thaliana] ref_NP_175737.1_ thioredoxin family protein [Arabidopsis thaliana]	-1.013262219643	-1.19817622390384	0.180084655147909	-0.00482934911293675
21.1	redox.thioredoxin	MICRO.760.C1	hypothetical protein [Solanum tuberosum]	-2.18201094210217	-2.23545452315857	-0.312913133583775	-0.366356714640174
21.2.2	redox.ascorbate and glutathione.glutathione	MICRO.10030.C1	putative gamma-glutamyltransferase [Arabidopsis thaliana] emb_CAB79679.1_ gamma-glutamyltransferase-like protein [Arabidopsis thaliana] ref_NP_194650.1_ gamma-glutamyltranspeptidase family protein [Arabidopsis thaliana] pir__T13432 ...	-1.91131467723525	-1.15865357617035	-0.389872114351709	0.362788986713198
21.2.2	redox.ascorbate and glutathione.glutathione	MICRO.17746.C1	OSJNBa0036B21.10 [Oryza sativa (japonica cultivar-group)] emb_CAD40892.2_ OSJNBa0036B21.10 [Oryza sativa (japonica cultivar-group)]	-2.27780768991883	-1.71512128110309	0.134805518594616	0.697491927410354
21.2.2	redox.ascorbate and glutathione.glutathione	POABU93TP	gamma-glutamyl transferase [Raphanus sativus]	-1.64307896044012	-1.07607196741791	-0.68379451660044	-0.116787523578228
23.1.3	nucleotide metabolism.synthesis.PRS-PP	MICRO.3830.C1	PREDICTED P0482F12.28-1 gene product [Oryza sativa (japonica cultivar-group)] ref_XP_463977.1_ putative phosphoribosyl pyrophosphate synthase [Oryza sativa (japonica cultivar-group)] dbj_BAD07971.1_ putative phosphoribosyl pyrophosphate synthase ...	-1.70304546802627	-1.11751122696743	0.225960444848988	0.811494685907824
23.1.99	nucleotide metabolism.synthesis.unspecified	MICRO.8803.C3	putative glutamine synthetase [Oryza sativa] gb_AAK14415.1_ putative glutamine synthetase [Oryza sativa]	-2.25339221659561	-1.19606976160393	-0.373011041628891	0.684311413362788
23.4.2	nucleotide metabolism.phosphotransfer and pyrophosphatases.guanylate kinase	MICRO.1637.C1	guanylate kinase [Nicotiana tabacum]	-1.12840995866631	-2.28369577094624	0.83688404526308	-0.318401767016853
24	biodegradation of xenobiotics	MICRO.3131.C1	unknown protein [Arabidopsis thaliana] emb_CAB88357.1_ putative protein [Arabidopsis thaliana] gb_AAO11608.1_ At3g53950/F5K20_250 [Arabidopsis thaliana] gb_AAL06866.1_ AT3g53950/F5K20_250 [Arabidopsis thaliana] pir__T45935 probable galactose oxidase ...	-3.9920125360303	-2.37358851267571	-0.674374388586211	0.944049634768379
26.10	misc.cytochrome P450	MICRO.10261.C2	(S)-N-methylcoclaurine-3*-hydroxylase [Coptis japonica]	-2.34035113920897	-1.2435338921518	-0.334480760139718	0.762336486917452
26.10	misc.cytochrome P450	MICRO.10910.C1	(S)-N-methylcoclaurine-3*-hydroxylase [Coptis japonica]	-2.56814202711037	-2.04517227038708	0.0686493645786399	0.591619121301929
26.10	misc.cytochrome P450	MICRO.10934.C1	cytochrome P450 [Panax ginseng]	-2.44544458391383	-1.30665203218784	-0.498193397853836	0.640599153872159
26.10	misc.cytochrome P450	MICRO.12232.C1	cytochrome P450 [Petunia x hybrida]	-1.33280965879403	-1.10303251061474	-0.613807608350941	-0.384030460171657
26.10	misc.cytochrome P450	MICRO.12650.C1	cytochrome P450 [Pyrus communis]	-2.07958015681786	-1.41088050853976	-0.86954333361301	-0.200843685334908
26.10	misc.cytochrome P450	MICRO.16211.C1	Cytochrome P450 71D6 gb_AAB61964.1_ putative cytochrome P450 pir__T10493 probable cytochrome P450 (clone pGH1) - Chaco potato	-2.31265084960743	-2.59231212753387	0.0246863003473923	-0.254974977579051
26.10	misc.cytochrome P450	MICRO.2510.C2	CYP77A2 [Solanum melongena] sp_P37124_C772_SOLME Cytochrome P450 77A2 (CYPLXXVIIA2) (P-450EG5) pir__S41598 cytochrome P450 77A2 - eggplant	-2.3905682446467	-2.72227915667592	0.552429263846127	0.220718351816909
26.10	misc.cytochrome P450	MICRO.3444.C1	fatty acid hydroperoxide lyase [Solanum tuberosum]	-1.04863815012817	-1.23974507212878	0.219584350023441	0.0284774280228284
26.10	misc.cytochrome P450	MICRO.4825.C1	geraniol 10-hydroxylase [Catharanthus roseus]	-2.22400705742576	-1.48787202373691	-0.994111216868355	-0.257976183179502
26.10	misc.cytochrome P450	MICRO.4872.C1	P450 hydroxylase [Solanum melongena] sp_P37123_C771_SOLME Cytochrome P450 77A1 (CYPLXXVIIA1) (P-450EG6)	-1.71373642750349	-2.14781710701498	0.322607110478986	-0.111473569032507
26.10	misc.cytochrome P450	MICRO.5726.C1	cytochrome P450 [Panax ginseng]	-2.87603669312928	-1.89057443057201	-0.898954562332735	0.0865077002245389
26.10	misc.cytochrome P450	MICRO.8977.C1	geraniol 10-hydroxylase [Catharanthus roseus]	-1.68927089443661	-1.56963106856235	-0.385959983622815	-0.26632015774855
26.10	misc.cytochrome P450	STMCK84TV	P450 hydroxylase [Solanum melongena] sp_P37123_C771_SOLME Cytochrome P450 77A1 (CYPLXXVIIA1) (P-450EG6)	-1.32338005414612	-1.80749457003557	0.672765801806468	0.188651285917016
26.10	misc.cytochrome P450	STMCR59TV	CYP77A2 [Solanum melongena] sp_P37124_C772_SOLME Cytochrome P450 77A2 (CYPLXXVIIA2) (P-450EG5) pir__S41598 cytochrome P450 77A2 - eggplant	-3.62642022592219	-3.27997923229713	0.600576603922521	0.947017597547584
26.11.1	misc.alcohol dehydrogenases.cinnamyl alcohol dehydrogenase	MICRO.11037.C1	allyl alcohol dehydrogenase [Nicotiana tabacum]	-2.66730688269637	-1.23319891065173	-0.451936544646895	0.982171427397747
26.11.1	misc.alcohol dehydrogenases.cinnamyl alcohol dehydrogenase	MICRO.11037.C3	allyl alcohol dehydrogenase [Nicotiana tabacum]	-2.58333081290202	-1.16344450469657	-0.447785483863553	0.972100824341894
26.12	misc.peroxidases	BPLI13N20TH	peroxidase precursor [Lycopersicon esculentum] pir__T07008 peroxidase (EC 1.11.1.7) precursor, defense-related - tomato	-1.67856388379046	-1.49760465308781	0.455350287309051	0.636309518011704
26.12	misc.peroxidases	cSTA22C20TH	cationic peroxidase sp_P22195_PER1_ARAHY Cationic peroxidase 1 precursor (PNPC1)	-2.0949247238097	-1.04916085363068	-0.0824671834158632	0.963296686763158
26.12	misc.peroxidases	MICRO.11901.C2	peroxidase precursor [Lycopersicon esculentum] pir__T07008 peroxidase (EC 1.11.1.7) precursor, defense-related - tomato	-1.46587823828208	-1.38942973589473	0.249201862998196	0.32565036538554
26.12	misc.peroxidases	MICRO.1964.C1	putative peroxidase [Solanum tuberosum]	-1.0787663693467	-1.33233503309105	0.209882341170903	-0.0436863225734445
26.12	misc.peroxidases	MICRO.9962.C1	putative peroxidase [Solanum tuberosum]	-1.24270357007025	-1.05197122202536	0.396280866670123	0.587013214715017
26.18	misc.invertase/pectin methylesterase inhibitor family protein	BF_TUBSXXXX_0064D01_T3M.SCF	invertase inhibitor homolog [Arabidopsis thaliana] dbj_BAB11429.1_ invertase inhibitor homolog [Arabidopsis thaliana] gb_AAO50452.1_ putative invertase inhibitor homolog [Arabidopsis thaliana] gb_AAO41931.1_ putative invertase inhibitor homolog ...	-1.44060920144333	-1.22846348744145	0.616104410124377	0.828250124126253
26.18	misc.invertase/pectin methylesterase inhibitor family protein	MICRO.11333.C1	ripening-related protein-like [Arabidopsis thaliana]	-2.51923727269124	-2.57654780635074	0.599562881237908	0.542252347578413
26.18	misc.invertase/pectin methylesterase inhibitor family protein	MICRO.16701.C1	invertase inhibitor homolog [Arabidopsis thaliana] dbj_BAB11429.1_ invertase inhibitor homolog [Arabidopsis thaliana] gb_AAO50452.1_ putative invertase inhibitor homolog [Arabidopsis thaliana] gb_AAO41931.1_ putative invertase inhibitor homolog ...	-1.4204820081307	-1.03942193546268	0.479757202482355	0.860817275150367
26.18	misc.invertase/pectin methylesterase inhibitor family protein	MICRO.7289.C2	DC1.2 homologue [Nicotiana tabacum]	-4.25202719754057	-3.27740535420024	-0.988219821029908	-0.0135979776895709
26.18	misc.invertase/pectin methylesterase inhibitor family protein	MICRO.7289.C3	DC1.2 homologue [Nicotiana tabacum]	-3.18726080055017	-3.27954266035715	-0.435784142241875	-0.528066002048855
26.19	misc.plastocyanin-like	MICRO.13166.C1	At1g64640 [Arabidopsis thaliana] gb_AAS76697.1_ At1g64640 [Arabidopsis thaliana] ref_NP_176645.3_ plastocyanin-like domain-containing protein [Arabidopsis thaliana]	-1.02602844195196	-1.89997456695733	0.188692017725931	-0.685254107279437
26.19	misc.plastocyanin-like	MICRO.8534.C1	basic blue copper protein [Cicer arietinum]	-1.01157556839347	-1.13595731425007	-0.859415420026169	-0.983797165882773
26.2	misc.UDP glucosyl and glucoronyl transferases	bf_arrayxxx_0043a04.t7m.scf	No Hits Found	-1.54148404875212	-1.15530012492365	0.36015233198227	0.746336255810737
26.2	misc.UDP glucosyl and glucoronyl transferases	bf_ivrootxx_0033c12.t3m.scf	glucosyltransferase-9 [Vigna angularis]	-1.61205055295661	-1.12159399086911	-0.621976885038712	-0.131520322951206
26.2	misc.UDP glucosyl and glucoronyl transferases	bf_mxflxxxx_0055h12.t3m.scf	glucuronosyl transferase-like protein [Arabidopsis thaliana] ref_NP_191130.1_ UDP-glucoronosyl/UDP-glucosyl transferase family protein [Arabidopsis thaliana] pir__T47710 glucuronosyl transferase-like protein - Arabidopsis thaliana	-1.69554217244881	-2.2277496934686	0.637456063777064	0.105248542757273
26.2	misc.UDP glucosyl and glucoronyl transferases	bf_mxlfxxxx_0049b04.t3m.scf	UDP-glucoronosyl/UDP-glucosyl transferase family protein [Arabidopsis thaliana] pir__C86356 UDP-glucose glucosyltransferase homolog - Arabidopsis thaliana gb_AAF87257.1_ Strong similarity to UDP-glucose glucosyltransferase from Arabidopsis thaliana ...	-2.50927540196093	-1.41899307516364	-0.435780898591224	0.654501428206061
26.2	misc.UDP glucosyl and glucoronyl transferases	cPRO7D7TH	putative glucosyltransferase [Lycopersicon esculentum]	-1.47445400841336	-3.19822070658976	0.836309689340135	-0.887457008836265
26.2	misc.UDP glucosyl and glucoronyl transferases	cSTB38K12TH	putative glucosyltransferase [Lycopersicon esculentum]	-1.38594828992573	-2.06785378365011	0.844160525234478	0.162255031510097
26.2	misc.UDP glucosyl and glucoronyl transferases	MICRO.10500.C1	No Hits Found	-1.09213935864967	-1.63639985893747	0.695657596154238	0.151397095866436
26.2	misc.UDP glucosyl and glucoronyl transferases	MICRO.11268.C1	putative pectin-glucuronyltransferase [Oryza sativa (japonica cultivar-group)] dbj_BAD15452.1_ putative pectin-glucuronyltransferase [Oryza sativa (japonica cultivar-group)] dbj_BAD15422.1_ putative pectin-glucuronyltransferase [Oryza sativa ...	-1.89318623665775	-1.25915032438481	-0.298792051741605	0.335243860531344
26.2	misc.UDP glucosyl and glucoronyl transferases	MICRO.14924.C1	putative protein [Arabidopsis thaliana] pir__T49162 hypothetical protein T20N10.140 - Arabidopsis thaliana	-1.64316020018418	-2.73876652894883	0.801193363931134	-0.294412964833514
26.2	misc.UDP glucosyl and glucoronyl transferases	MICRO.2708.C1	unknown protein [Arabidopsis thaliana]	-2.51908523447003	-2.19273932604628	0.258207080556426	0.584552988980172
26.2	misc.UDP glucosyl and glucoronyl transferases	MICRO.2788.C1	exostosin family protein [Arabidopsis thaliana]	-1.31390617510449	-1.18462758453297	0.504948142690196	0.634226733261723
26.2	misc.UDP glucosyl and glucoronyl transferases	MICRO.2995.C1	putative protein [Arabidopsis thaliana] gb_AAM20549.1_ putative protein [Arabidopsis thaliana] ref_NP_191438.2_ glycosyl transferase family 8 protein [Arabidopsis thaliana]	-1.22788086255101	-1.05973784124901	-0.245030372748261	-0.0768873514462616
26.2	misc.UDP glucosyl and glucoronyl transferases	MICRO.4312.C1	putative glycosyl transferase [Arabidopsis thaliana]	-2.10281505611632	-1.43615855016707	-0.230898735171891	0.43575777077736
26.21	misc.protease inhibitor/seed storage/lipid transfer protein (LTP) family protein	TBSK03704FE08.t3m.scf	unknown [Arabidopsis thaliana] gb_AAB82643.1_ expressed protein [Arabidopsis thaliana] gb_AAL11562.1_ At2g45180/T14P1.1 [Arabidopsis thaliana] pir__D84887 probable proline-rich protein [imported] - Arabidopsis thaliana ref_NP_566036.1_ protease ...	-3.76875872309551	-3.28608402730248	0.321063451460692	0.80373814725372
26.22	misc.short chain dehydrogenase/reductase (SDR)	MICRO.2461.C5	stem secoisolariciresinol dehydrogenase [Forsythia x intermedia]	-1.38682057992259	-2.37342027569158	0.763100098515739	-0.223499597253253
26.22	misc.short chain dehydrogenase/reductase (SDR)	MICRO.602.C1	putative short-chain type alcohol dehydrogenase [Solanum tuberosum]	-2.39062021391456	-2.33925415710799	0.435357955326447	0.486724012133021
26.22	misc.short chain dehydrogenase/reductase (SDR)	MICRO.602.C2	putative short-chain type alcohol dehydrogenase [Solanum tuberosum]	-2.67677246814476	-2.73985329948302	0.369876344946096	0.306795513607836
26.24	misc.GCN5-related N-acetyltransferase	bf_mxlfxxxx_0066e07.t3m.scf	putative alanine acetyl transferase [Arabidopsis thaliana] gb_AAK17146.1_ putative alanine acetyl transferase [Arabidopsis thaliana] pir__B84728 probable alanine acetyl transferase [imported] - Arabidopsis thaliana ref_NP_180763.1_ GCN5-related ...	-1.95476248023063	-1.27617844009299	0.298481998103124	0.977066038240762
26.26.1	misc.aminotransferases.aminotransferase class IV family protein	bf_arrayxxx_0048c07.t7m.scf	No Hits Found	-1.32953694738729	-1.48804097454476	0.257004695557505	0.0985006684000282
26.26.1	misc.aminotransferases.aminotransferase class IV family protein	MICRO.9107.C1	putative branched-chain amino acid aminotransferase protein [Oryza sativa (japonica cultivar-group)] dbj_BAB17203.1_ putative branched-chain amino acid aminotransferase protein [Oryza sativa (japonica cultivar-group)]	-1.90222252382187	-1.9009982522998	0.443525358041212	0.444749629563288
26.28	misc.GDSL-motif lipase	cSTB16M21TH	F14M2.7 protein - Arabidopsis thaliana gb_AAF97292.1_ Hypothetical protein [Arabidopsis thaliana]	-2.40981345923799	-2.05425906844443	-0.496264082677227	-0.140709691883663
26.28	misc.GDSL-motif lipase	MICRO.13778.C2	GDSL-motif lipase/hydrolase family protein [Arabidopsis thaliana]	-1.48606748584525	-1.29783899765821	0.701953456323782	0.890181944510823
26.28	misc.GDSL-motif lipase	MICRO.4199.C1	putative GDSL-motif lipase/acylhydrolase [Arabidopsis thaliana] gb_AAO50514.1_ unknown protein [Arabidopsis thaliana] gb_AAO42146.1_ unknown protein [Arabidopsis thaliana] ref_NP_198322.1_ GDSL-motif lipase/hydrolase family protein [Arabidopsis thal ...	-3.3885910597166	-2.61697410306973	-0.644763409526472	0.126853547120398
26.28	misc.GDSL-motif lipase	MICRO.4313.C1	putative GDSL-motif lipase/acylhydrolase [Arabidopsis thaliana] gb_AAM61681.1_ putative GDSL-motif lipase/acylhydrolase [Arabidopsis thaliana] ref_NP_187079.1_ GDSL-motif lipase/hydrolase family protein [Arabidopsis thaliana]	-3.17161822299707	-2.94948096072738	-0.0812938275345196	0.140843434735166
26.28	misc.GDSL-motif lipase	MICRO.6475.C2	GDSL-motif lipase/hydrolase-like protein [Arabidopsis thaliana] gb_AAM19940.1_ AT5g45670/MRA19_6 [Arabidopsis thaliana] gb_AAL48238.1_ AT5g45670/MRA19_6 [Arabidopsis thaliana] ref_NP_199379.1_ GDSL-motif lipase/hydrolase family protein [Arabidopsis ...	-6.63738597558974	-6.87697617436482	-0.216953462976319	-0.45654366175139
26.28	misc.GDSL-motif lipase	STMCK16TV	putative GDSL-motif lipase/acylhydrolase [Arabidopsis thaliana] gb_AAO50514.1_ unknown protein [Arabidopsis thaliana] gb_AAO42146.1_ unknown protein [Arabidopsis thaliana] ref_NP_198322.1_ GDSL-motif lipase/hydrolase family protein [Arabidopsis thal ...	-4.89190504361159	-4.16213452893556	-0.419073483593822	0.31069703108221
26.3.1	misc.gluco-, galacto- and mannosidases.alpha-galactosidase	cSTA12F14TH	alpha-glucosidase [Solanum tuberosum subsp. tuberosum]	-2.37725129754684	-2.49490288575347	0.900196074956941	0.782544486750308
26.3.2	misc.gluco-, galacto- and mannosidases.beta-galactosidase	MICRO.6197.C1	putative beta-galactosidase [Lycopersicon esculentum]	-1.28722055900502	-1.20273292427177	0.336855190526211	0.421342825259464
26.3.5	misc.gluco-, galacto- and mannosidases.glycosyl hydrolase family 5	MICRO.12243.C1	expressed protein [Arabidopsis thaliana] pir__H84778 hypothetical protein At2g36290 [imported] - Arabidopsis thaliana ref_NP_565841.1_ hydrolase, alpha/beta fold family protein [Arabidopsis thaliana]	-2.73374250044427	-2.14541778331555	-0.685109903321193	-0.0967851861924709
26.3.5	misc.gluco-, galacto- and mannosidases.glycosyl hydrolase family 5	MICRO.2975.C5	At2g36290 [Arabidopsis thaliana]	-2.81168287778748	-1.93306914825511	-0.3998751661775	0.478738563354871
26.3.5	misc.gluco-, galacto- and mannosidases.glycosyl hydrolase family 5	MICRO.4497.C3	probable epoxide hydrolase (EC 3.3.2.3) (clone EH10.1) - potato gb_AAA81892.1_ epoxide hydrolase	-1.61169791980743	-1.23118348092961	0.341808063955163	0.722322502832979
26.3.5	misc.gluco-, galacto- and mannosidases.glycosyl hydrolase family 5	MICRO.5094.C1	expressed protein [Arabidopsis thaliana] gb_AAL24249.1_ At2g45600/F17K2.13 [Arabidopsis thaliana] pir__T00873 hypothetical protein At2g45600 [imported] - Arabidopsis thaliana ref_NP_566047.1_ expressed protein [Arabidopsis thaliana]	-1.29295560399624	-1.48611508933026	-0.636403204437435	-0.829562689771453
26.3.5	misc.gluco-, galacto- and mannosidases.glycosyl hydrolase family 5	MICRO.6363.C1	Rho GDP dissociation inhibitor 2 [Medicago truncatula]	-1.52681968755443	-1.47961813965631	-0.512420058151266	-0.465218510253151
26.3.5	misc.gluco-, galacto- and mannosidases.glycosyl hydrolase family 5	MICRO.6363.C3	putative RHO GDP-dissociation inhibitor 1 [Arabidopsis thaliana] gb_AAM62732.1_ putative RHO GDP-dissociation inhibitor 1 [Arabidopsis thaliana] dbj_BAC42866.1_ putative RHO GDP-dissociation inhibitor 1 [Arabidopsis thaliana] gb_AAO63998.1_ putative ...	-1.83088468436166	-1.65920613073919	-0.601379863042729	-0.429701309420258
26.3.5	misc.gluco-, galacto- and mannosidases.glycosyl hydrolase family 5	MICRO.8920.C1	At2g15730 [Arabidopsis thaliana] gb_AAR92253.1_ At2g15730 [Arabidopsis thaliana]	-1.66850798668061	-1.69903710761841	0.653652850283326	0.623123729345532
26.4	misc.beta 1,3 glucan hydrolases	MICRO.5936.C2	Hypothetical protein [Arabidopsis thaliana] gb_AAP12844.1_ At1g18650 [Arabidopsis thaliana] gb_AAM64701.1_ unknown [Arabidopsis thaliana] pir__C86320 hypothetical protein F25I16.1 - Arabidopsis thaliana ref_NP_564059.1_ glycosyl hydrolase family ...	-1.55843560280514	-1.54268887121211	-0.0163966046112005	-0.000649873018170766
26.6	misc.O-methyl transferases	MICRO.15043.C1	O-methyltransferase-like protein [Arabidopsis thaliana] gb_AAM20654.1_ O-methyltransferase-like protein [Arabidopsis thaliana] emb_CAB80233.1_ O-methyltransferase-like protein [Arabidopsis thaliana] emb_CAB36723.1_ O-methyltransferase-like protein ...	-1.93156259286014	-1.50493718263559	-0.281554837228136	0.14507057299642
26.7	misc.oxidases - copper, flavone etc	BPLI10F2TH	putative protein kinase gb_AAD22129 [Arabidopsis thaliana] gb_AAO85405.1_ putative amine oxidase 2 [Arabidopsis thaliana] ref_NP_176759.1_ amine oxidase family protein [Arabidopsis thaliana]	-1.8924982497964	-2.72377012224338	0.461849066039212	-0.369422806407769
26.7	misc.oxidases - copper, flavone etc	cSTB2A24TH	pectinesterase [Lycopersicon esculentum] pir__T07129 pollen-specific protein homolog - tomato (fragment)	-1.52605385611949	-2.1651900708195	0.846673420873021	0.207537206173009
26.7	misc.oxidases - copper, flavone etc	MICRO.1868.C1	No Hits Found	-2.30102598560649	-2.94050423147068	0.239676463963793	-0.399801781900393
26.7	misc.oxidases - copper, flavone etc	MICRO.8534.C1	basic blue copper protein [Cicer arietinum]	-1.01157556839347	-1.13595731425007	-0.859415420026169	-0.983797165882773
26.7	misc.oxidases - copper, flavone etc	MICRO.873.C1	At5g66920/MUD21_18 [Arabidopsis thaliana] gb_AAM19780.1_ AT5g66920/MUD21_18 [Arabidopsis thaliana] ref_NP_569041.1_ multi-copper oxidase type I family protein [Arabidopsis thaliana]	-1.70505198094585	-2.5961711397741	0.627428223226947	-0.263690935601304
26.7	misc.oxidases - copper, flavone etc	MICRO.9823.C1	OSJNBb0004A17.1 [Oryza sativa (japonica cultivar-group)] emb_CAE03599.1_ OSJNBb0004A17.1 [Oryza sativa (japonica cultivar-group)]	-2.45553086624922	-3.05872518489221	0.376307948878178	-0.226886369764813
26.7	misc.oxidases - copper, flavone etc	MICRO.9823.C2	putative protein kinase gb_AAD22129 [Arabidopsis thaliana] gb_AAO85405.1_ putative amine oxidase 2 [Arabidopsis thaliana] ref_NP_176759.1_ amine oxidase family protein [Arabidopsis thaliana]	-2.66850980005303	-3.07929223678682	0.234112749523506	-0.176669687210291
26.8	misc.nitrilases, nitrile lyases, berberine bridge enzymes, reticuline oxidases, troponine reductases	MICRO.4505.C1	At5g51950/MSG15_3 [Arabidopsis thaliana] gb_AAK56275.1_ AT5g51950/MSG15_3 [Arabidopsis thaliana] ref_NP_200008.1_ glucose-methanol-choline (GMC) oxidoreductase family protein [Arabidopsis thaliana]	-1.89432816761502	-2.79675543402596	0.96907510909042	0.0666478426794725
27.1.1	RNA.processing.splicing	STMGU55TV	CREG2-protein-like [Oryza sativa (japonica cultivar-group)] dbj_BAD37864.1_ CREG2-protein-like [Oryza sativa (japonica cultivar-group)]	-1.2755572762011	-1.21076781212109	0.658252066490759	0.723041530570772
27.1.2	RNA.processing.RNA helicase	MICRO.1871.C1	replication protein A1 [Oryza sativa] pir__T03582 probable replication protein A1 - rice	-1.15914661220246	-1.17590172459602	0.822555597823113	0.805800485429546
27.2	RNA.transcription	MICRO.14553.C1	Ab1-108 [Rattus norvegicus]	-1.47761725398562	-1.54238068873759	0.229002702018372	0.164239267266392
27.2	RNA.transcription	STMIM03TV	No Hits Found	-2.00146553256598	-1.7432662631392	-0.261280038544318	-0.00308076911753119
27.3.11	RNA.regulation of transcription.C2H2 zinc finger family	MICRO.16015.C1	AT5g54630/MRB17_13 [Arabidopsis thaliana] dbj_BAB09342.1_ unnamed protein product [Arabidopsis thaliana] gb_AAK73988.1_ AT5g54630/MRB17_13 [Arabidopsis thaliana] ref_NP_200274.1_ zinc finger protein-related [Arabidopsis thaliana]	-1.40252012167409	-1.46616468326182	0.0443549213750547	-0.0192896402126719
27.3.11	RNA.regulation of transcription.C2H2 zinc finger family	MICRO.341.C2	zinc finger (C3HC4-type RING finger) family protein [Arabidopsis thaliana]	-2.22202503001763	-1.6772827394135	-0.324835626546744	0.219906664057382
27.3.11	RNA.regulation of transcription.C2H2 zinc finger family	MICRO.7488.C1	At5g18550 [Arabidopsis thaliana]	-1.47492904712617	-1.15358069090836	-0.200177692663038	0.121170663554768
27.3.11	RNA.regulation of transcription.C2H2 zinc finger family	MICRO.7830.C1	No Hits Found	-1.61585666435036	-1.3635582813496	-0.27882541506136	-0.026527032060601
27.3.11	RNA.regulation of transcription.C2H2 zinc finger family	MICRO.7923.C1	At1g03840 [Arabidopsis thaliana] pir__A86169 hypothetical protein [imported] - Arabidopsis thaliana ref_NP_171880.1_ zinc finger (C2H2 type) family protein [Arabidopsis thaliana] gb_AAD10684.1_ putative zinc-finger protein [Arabidopsis thaliana]	-2.05420424526201	-1.79432224701379	-0.187779004039065	0.0721029942091578
27.3.11	RNA.regulation of transcription.C2H2 zinc finger family	STMHF65TV	No Hits Found	-2.14924830514153	-1.84355300949418	-0.102429842893844	0.203265452753503
27.3.15	RNA.regulation of transcription.CCAAT box binding factor family, HAP3	098C07AF.esd	No Hits Found	-2.08230300891694	-1.09494816407504	-0.718817887158922	0.268536957682972
27.3.15	RNA.regulation of transcription.CCAAT box binding factor family, HAP3	MICRO.975.C1	putative CCAAT-binding transcription factor subunit A CBF-A [Arabidopsis thaliana] gb_AAO39912.1_ At4g14540 [Arabidopsis thaliana] emb_CAB78496.1_ CCAAT-binding transcription factor subunit A(CBF-A) [Arabidopsis thaliana] emb_CAB10233.1_ ...	-1.85108701128623	-1.33571602415247	-0.419535344666462	0.0958356424672981
27.3.15	RNA.regulation of transcription.CCAAT box binding factor family, HAP3	MICRO.975.C3	putative CCAAT-binding transcription factor subunit A CBF-A [Arabidopsis thaliana] gb_AAO39912.1_ At4g14540 [Arabidopsis thaliana] emb_CAB78496.1_ CCAAT-binding transcription factor subunit A(CBF-A) [Arabidopsis thaliana] emb_CAB10233.1_ ...	-2.00021146024591	-1.10545567935433	-0.749349717789329	0.145406063102257
27.3.19	RNA.regulation of transcription.EIN3-like (EIL) transcription factor family	MICRO.2158.C3	EIL1 [Lycopersicon esculentum]	-1.18890661942581	-1.44475815012874	-0.309187129199399	-0.565038659902326
27.3.19	RNA.regulation of transcription.EIN3-like (EIL) transcription factor family	MICRO.2158.C4	EIN3-like protein [Lycopersicon esculentum]	-1.33600694008671	-1.35343605170232	-0.391097767837827	-0.408526879453442
27.3.21	RNA.regulation of transcription.GRAS transcription factor family	MICRO.1223.C2	putative SCARECROW gene regulator [Arabidopsis thaliana] pir__T02736 probable SCARECROW gene regulator [imported] - Arabidopsis thaliana ref_NP_180470.1_ scarecrow transcription factor family protein [Arabidopsis thaliana]	-1.2865798893136	-2.14666428755314	0.546590236329054	-0.313494161910484
27.3.21	RNA.regulation of transcription.GRAS transcription factor family	MICRO.14034.C1	GAI-like protein [Lycopersicon esculentum]	-1.92713925688854	-1.16637153756869	-0.0894974160045656	0.671270303315282
27.3.22	RNA.regulation of transcription.homeobox transcription factor family (HB)	MICRO.12816.C1	BEL1-related homeotic protein 14 [Solanum tuberosum]	-1.49499293383721	-1.08131371262299	-0.989957557475895	-0.576278336261671
27.3.22	RNA.regulation of transcription.homeobox transcription factor family (HB)	MICRO.14071.C1	putative homeobox-leucine zipper protein [Oryza sativa (japonica cultivar-group)] dbj_BAD17827.1_ putative homeobox-leucine zipper protein [Oryza sativa (japonica cultivar-group)]	-1.10120262541123	-1.65066489799487	0.104900030161671	-0.444562242421968
27.3.22	RNA.regulation of transcription.homeobox transcription factor family (HB)	MICRO.4124.C3	homeobox-leucine zipper protein [Pimpinella brachycarpa] pir__T52374 homeobox-leucine zipper protein [imported] - Pimpinella brachycarpa	-1.9693509933209	-1.36778825738852	0.0663746642073573	0.667937400139737
27.3.22	RNA.regulation of transcription.homeobox transcription factor family (HB)	MICRO.4124.C4	homeobox-leucine zipper protein [Pimpinella brachycarpa] pir__T52374 homeobox-leucine zipper protein [imported] - Pimpinella brachycarpa	-1.88621592528091	-1.417336474627	0.416508917249727	0.885388367903635
27.3.23	RNA.regulation of transcription.heat-shock transcription factor family (HSF)	ACDA04713A09.T3m.scf	No Hits Found	-2.10448497649293	-1.27672560920931	0.000200844888039953	0.827960212171661
27.3.24	RNA.regulation of transcription.MADS box transcription factor family	bf_mxflxxxx_0022e06.t3m.scf	No Hits Found	-1.16846841383855	-1.13577971757734	0.816520617516034	0.849209313777241
27.3.24	RNA.regulation of transcription.MADS box transcription factor family	bf_mxflxxxx_0032a05.t3m.scf	No Hits Found	-2.43305441945838	-1.65348531491947	-0.323798602100931	0.455770502437974
27.3.24	RNA.regulation of transcription.MADS box transcription factor family	MICRO.1209.C1	unknown protein [Arabidopsis thaliana] gb_AAK96721.1_ Unknown protein [Arabidopsis thaliana] ref_NP_563706.1_ dehydration-responsive protein-related [Arabidopsis thaliana]	-1.21872751218219	-1.48508675748112	0.431266588702812	0.164907343403888
27.3.24	RNA.regulation of transcription.MADS box transcription factor family	MICRO.3278.C1	putative ankyrin protein [Arabidopsis thaliana] gb_AAL24095.1_ putative ankyrin protein [Arabidopsis thaliana] ref_NP_567427.1_ dehydration-responsive protein-related [Arabidopsis thaliana]	-1.91199421637401	-1.38484304261381	0.235407883960059	0.762559057720257
27.3.25	RNA.regulation of transcription.MYB domain transcription factor family	bf_mxflxxxx_0001f01.t3m.scf	myb-like transcription factor 6 [Gossypium raimondii]	-1.79758738241772	-1.31185234623361	-0.602164842291243	-0.116429806107128
27.3.25	RNA.regulation of transcription.MYB domain transcription factor family	MICRO.10493.C1	No Hits Found	-1.11946037469193	-1.05558778855958	0.714508318611307	0.778380904743658
27.3.25	RNA.regulation of transcription.MYB domain transcription factor family	MICRO.12761.C1	transcription factor [Lycopersicon esculentum] pir__T07398 myb-related transcription factor THM6 - tomato	-1.23134793936517	-1.37876031418245	0.0125003290292121	-0.134912045788059
27.3.25	RNA.regulation of transcription.MYB domain transcription factor family	MICRO.7846.C1	transcription factor [Lycopersicon esculentum] pir__T07398 myb-related transcription factor THM6 - tomato	-2.83326802654746	-2.95015150330362	0.00528559426919273	-0.111597882486976
27.3.25	RNA.regulation of transcription.MYB domain transcription factor family	MICRO.7846.C2	transcription factor [Lycopersicon esculentum] pir__T07398 myb-related transcription factor THM6 - tomato	-1.31269765753003	-1.44384867701682	-0.00966167937417328	-0.140812698860962
27.3.27	RNA.regulation of transcription.NAC domain transcription factor family	bf_ivrootxx_0064c10.t3m.scf	NAM / CUC2-like protein [Arabidopsis thaliana] emb_CAA16893.1_ NAM / CUC2-like protein [Arabidopsis thaliana] pir__T04624 hypothetical protein F20O9.220 - Arabidopsis thaliana	-1.62356277015178	-1.37737947645513	0.441896011025272	0.688079304721924
27.3.29	RNA.regulation of transcription.TCP transcription factor family	ACDA00807D03.T3m.scf	No Hits Found	-1.32152035990892	-1.05086793594742	0.121503884638363	0.392156308599867
27.3.29	RNA.regulation of transcription.TCP transcription factor family	MICRO.208.C3	unnamed protein product [Arabidopsis thaliana] ref_NP_197719.1_ TCP family transcription factor, putative [Arabidopsis thaliana]	-2.1048697268709	-1.06285014123098	-0.576755418110913	0.465264167529014
27.3.29	RNA.regulation of transcription.TCP transcription factor family	MICRO.2470.C1	At1g58100 [Arabidopsis thaliana] gb_AAL91233.1_ auxin-induced basic helix-loop-helix transcription factor, putative [Arabidopsis thaliana] pir__C96614 hypothetical protein T18I24.2 [imported] - Arabidopsis thaliana gb_AAG50759.1_ auxin-induced basic ...	-1.84354185049254	-1.1715065343494	-0.0804660902953742	0.59156922584777
27.3.29	RNA.regulation of transcription.TCP transcription factor family	MICRO.5583.C1	putative PCF2 DNA binding protein [Arabidopsis thaliana] gb_AAL07063.1_ putative PCF2 DNA binding protein [Arabidopsis thaliana] gb_AAC06168.1_ putative PCF2-like DNA binding protein [Arabidopsis thaliana] gb_AAK43925.1_ putative PCF2-like DNA ...	-1.98632573533778	-1.94788494234778	0.407826414299024	0.446267207289033
27.3.3	RNA.regulation of transcription.AP2/EREBP, APETALA2/ethylene-responsive element binding protein family	bf_ivrootxx_0051A02.t3m.scf	No Hits Found	-2.52182649644136	-1.40555714974969	-0.171690854504753	0.944578492186919
27.3.3	RNA.regulation of transcription.AP2/EREBP, APETALA2/ethylene-responsive element binding protein family	bf_mxlfxxxx_0070c04.t3m.scf	dehydration-responsive element binding protein 3 [Lycopersicon esculentum]	-1.25111660810073	-1.02050087180004	-0.934316210912037	-0.703700474611345
27.3.3	RNA.regulation of transcription.AP2/EREBP, APETALA2/ethylene-responsive element binding protein family	cSTS17D24TH	No Hits Found	-2.19931124721631	-1.83220096691956	-0.155835513396458	0.211274766900293
27.3.3	RNA.regulation of transcription.AP2/EREBP, APETALA2/ethylene-responsive element binding protein family	MICRO.13138.C1	dehydration-responsive element binding protein 3 [Lycopersicon esculentum]	-2.79977066323406	-2.12732639471391	-0.228914468120724	0.443529800399427
27.3.3	RNA.regulation of transcription.AP2/EREBP, APETALA2/ethylene-responsive element binding protein family	MICRO.4123.C2	TINY-like protein [Arabidopsis thaliana] pir__T52619 TINY-like protein [imported] - Arabidopsis thaliana (fragment) gb_AAC49776.1_ AP2 domain containing protein RAP2.10 [Arabidopsis thaliana]	-1.27812341303038	-1.12553836064934	-0.752909356028709	-0.600324303647662
27.3.30	RNA.regulation of transcription.triple-helix transcription factor family (Trihelix)	MICRO.4132.C1	DNA-binding protein DF1 [Pisum sativum]	-2.03188084434752	-1.23116265659971	-0.780446692645047	0.0202714951027687
27.3.32	RNA.regulation of transcription.WRKY domain transcription factor family	bf_lbchxxxx_0060e12.t3m.scf	unknown protein [Arabidopsis thaliana]	-1.16091220942133	-1.01909015863654	-0.512179787370965	-0.370357736586174
27.3.32	RNA.regulation of transcription.WRKY domain transcription factor family	MICRO.9895.C1	WRKY DNA-binding protein [Nicotiana tabacum]	-2.08609705414957	-1.10711155599679	-0.797311453811892	0.181674044340896
27.3.32	RNA.regulation of transcription.WRKY domain transcription factor family	STMJN52TV	No Hits Found	-2.42196904884247	-1.21171693716286	-0.799239619257699	0.411012492421911
27.3.35	RNA.regulation of transcription.bZIP transcription factor family	MICRO.1830.C1	putative bZIP transcription factor [Arabidopsis thaliana] gb_AAL66966.1_ putative bZIP transcription factor [Arabidopsis thaliana] gb_AAB87576.1_ putative bZIP transcription factor [Arabidopsis thaliana] pir__G84831 probable bZIP transcription facto ...	-1.31448340552817	-1.14476300188397	0.177178272242324	0.34689867588652
27.3.35	RNA.regulation of transcription.bZIP transcription factor family	MICRO.3386.C1	expressed protein [Arabidopsis thaliana]	-1.53084242026148	-1.8211725236626	0.226459063433653	-0.0638710399674656
27.3.40	RNA.regulation of transcription.AUX/IAA family	MICRO.13184.C1	auxin resistance protein [Plantago major]	-2.89309100903657	-2.39972775109604	-0.198383543558514	0.294979714382018
27.3.40	RNA.regulation of transcription.AUX/IAA family	MICRO.5307.C1	Auxin-responsive protein IAA29 (Indoleacetic acid-induced protein 29) ref_NP_567891.1_ auxin-responsive AUX/IAA family protein [Arabidopsis thaliana]	-3.55315442659836	-3.44065583535075	-0.0717496179295871	0.0407489733180251
27.3.5	RNA.regulation of transcription.ARR	MICRO.7036.C1	peudo-response regulator-like [Oryza sativa (japonica cultivar-group)] dbj_BAD46023.1_ peudo-response regulator-like [Oryza sativa (japonica cultivar-group)] dbj_BAD38857.1_ pseudo-response regulator 95 [Oryza sativa (japonica cultivar-group)]	-2.83427250361904	-3.10060082020459	0.389474305097206	0.123145988511657
27.3.57	RNA.regulation of transcription.JUMONJI family	MICRO.6431.C1	unknown [Arabidopsis thaliana] dbj_BAB02489.1_ unnamed protein product [Arabidopsis thaliana] ref_NP_566667.1_ transcription factor jumonji (jmjC) domain-containing protein [Arabidopsis thaliana]	-1.36327138713702	-2.19828224646945	0.577458340544815	-0.257552518787617
27.3.57	RNA.regulation of transcription.JUMONJI family	MICRO.6431.C2	unknown [Arabidopsis thaliana] dbj_BAB02489.1_ unnamed protein product [Arabidopsis thaliana] ref_NP_566667.1_ transcription factor jumonji (jmjC) domain-containing protein [Arabidopsis thaliana]	-1.34178028719527	-1.77611836646623	0.430549737968549	-0.00378834130241312
27.3.57	RNA.regulation of transcription.JUMONJI family	POCD018TP	AT3g20810/MOE17_10 [Arabidopsis thaliana] gb_AAM10317.1_ AT3g20810/MOE17_10 [Arabidopsis thaliana] ref_NP_850617.1_ transcription factor jumonji (jmjC) domain-containing protein [Arabidopsis thaliana]	-1.58800423346398	-2.14490759793905	0.586628617199289	0.0297252527242202
27.3.57	RNA.regulation of transcription.JUMONJI family	POCD018TV	unknown [Arabidopsis thaliana] dbj_BAB02489.1_ unnamed protein product [Arabidopsis thaliana] ref_NP_566667.1_ transcription factor jumonji (jmjC) domain-containing protein [Arabidopsis thaliana]	-1.23922616701506	-1.66301142195813	0.447537919380679	0.0237526644376027
27.3.6	RNA.regulation of transcription.basic helix-loop-helix family (bHLH)	MICRO.13063.C1	unknown protein [Arabidopsis thaliana] gb_AAO42932.1_ At1g26948 [Arabidopsis thaliana] ref_NP_849712.1_ expressed protein [Arabidopsis thaliana]	-5.58504449896064	-4.476538544064	-0.492154421198334	0.616351533698309
27.3.6	RNA.regulation of transcription.basic helix-loop-helix family (bHLH)	MICRO.14660.C1	MYC1 [Catharanthus roseus]	-1.14829015839128	-1.58531041643904	0.913275031271872	0.476254773224119
27.3.6	RNA.regulation of transcription.basic helix-loop-helix family (bHLH)	MICRO.15966.C1	unknown protein [Arabidopsis thaliana] gb_AAO42932.1_ At1g26948 [Arabidopsis thaliana] ref_NP_849712.1_ expressed protein [Arabidopsis thaliana]	-3.13251370632591	-1.47875834141509	-0.795455610151532	0.858299754759286
27.3.6	RNA.regulation of transcription.basic helix-loop-helix family (bHLH)	MICRO.17097.C1	unknown [Arabidopsis thaliana]	-2.58331282633551	-2.11135142951175	0.342998910043827	0.814960306867579
27.3.6	RNA.regulation of transcription.basic helix-loop-helix family (bHLH)	MICRO.3145.C1	At2g42280 [Arabidopsis thaliana] gb_AAU05462.1_ At2g42280 [Arabidopsis thaliana] ref_NP_181757.2_ basic helix-loop-helix (bHLH) family protein [Arabidopsis thaliana]	-1.65012408134878	-1.25587703529088	-0.692734033238322	-0.298486987180425
27.3.6	RNA.regulation of transcription.basic helix-loop-helix family (bHLH)	MICRO.3204.C1	putative protein [Arabidopsis thaliana] emb_CAA18832.1_ putative protein [Arabidopsis thaliana] pir__T05273 hypothetical protein T4L20.110 - Arabidopsis thaliana	-3.31407662084596	-2.38067950186278	-0.458074955123081	0.475322163860097
27.3.6	RNA.regulation of transcription.basic helix-loop-helix family (bHLH)	MICRO.3482.C1	unknown [Arabidopsis thaliana]	-1.82332652991274	-1.37576627016699	0.0151957579669766	0.462756017712726
27.3.61	RNA.regulation of transcription.NPR1/NIM1	STMGT07TV	NIM1-like protein 2 [Lycopersicon esculentum]	-1.73283429333112	-1.27814443997604	-0.468043855001469	-0.0133540016463911
27.3.63	RNA.regulation of transcription.PHD finger transcription factor	MICRO.7852.C1	unknown protein [Arabidopsis thaliana] dbj_BAC43364.1_ unknown protein [Arabidopsis thaliana] ref_NP_201406.2_ expressed protein [Arabidopsis thaliana]	-1.18213317404808	-1.29975327719694	-0.56779646915685	-0.685416572305701
27.3.63	RNA.regulation of transcription.PHD finger transcription factor	STMHE85TV	No Hits Found	-1.29464745642283	-1.30848726663116	-0.714282269813848	-0.728122080022178
27.3.64	RNA.regulation of transcription.PHOR1	cSTS4B3TH	At3g52450 [Arabidopsis thaliana] gb_AAU90053.1_ At3g52450 [Arabidopsis thaliana] emb_CAB43434.1_ putative protein [Arabidopsis thaliana] pir__T08454 hypothetical protein F22O6.170 - Arabidopsis thaliana ref_NP_190813.1_ U-box domain-containing ...	-1.41010747718644	-1.57599128115699	-0.175506212120448	-0.341390016090998
27.3.7	RNA.regulation of transcription.C2C2(Zn) Constans-like zinc finger family (CO-like)	bf_mxflxxxx_0040g11.t3m.scf	At1g28050/F13K9_15 [Arabidopsis thaliana] gb_AAK59791.1_ At1g28050/F13K9_15 [Arabidopsis thaliana] pir__B86406 probable protein CONSTANS family zinc finger protein [imported] - Arabidopsis thaliana gb_AAG51489.1_ CONSTANS family zinc finger protein, ...	-1.38265191647564	-1.1318701890238	0.210874409074155	0.461656136525995
27.3.7	RNA.regulation of transcription.C2C2(Zn) Constans-like zinc finger family (CO-like)	bf_mxlfxxxx_0024h08.t3m.scf	zinc-finger protein C60910-like [Oryza sativa (japonica cultivar-group)] dbj_BAD13116.1_ zinc-finger protein C60910-like [Oryza sativa (japonica cultivar-group)] dbj_BAD01231.1_ zinc-finger protein C60910-like [Oryza sativa (japonica cultivar-group)]	-1.72734277867548	-1.61861044365458	0.870710851155591	0.979443186176494
27.3.7	RNA.regulation of transcription.C2C2(Zn) Constans-like zinc finger family (CO-like)	MICRO.14568.C1	CONSTANS-like B-box zinc finger protein-like [Arabidopsis thaliana]	-2.13330776106092	-1.70253551798351	0.0740327787964699	0.504805021873883
27.3.7	RNA.regulation of transcription.C2C2(Zn) Constans-like zinc finger family (CO-like)	MICRO.14808.C1	unknown protein [Arabidopsis thaliana] ref_NP_974250.1_ zinc finger (B-box type) family protein [Arabidopsis thaliana] ref_NP_187422.1_ zinc finger (B-box type) family protein [Arabidopsis thaliana] sp_Q9SSE5_COL9_ARATH Zinc finger protein CONSTANS- ...	-2.27475985625108	-2.65618971461056	0.0824969561829789	-0.298932902176505
27.3.8	RNA.regulation of transcription.C2C2(Zn) DOF zinc finger family	bf_mxflxxxx_0025b02.t3m.scf	No Hits Found	-3.09242219179412	-1.59106197203503	-0.594670408476484	0.906689811282612
27.3.9	RNA.regulation of transcription.C2C2(Zn) GATA transcription factor family	MICRO.14568.C1	CONSTANS-like B-box zinc finger protein-like [Arabidopsis thaliana]	-2.13330776106092	-1.70253551798351	0.0740327787964699	0.504805021873883
27.3.9	RNA.regulation of transcription.C2C2(Zn) GATA transcription factor family	MICRO.8943.C1	zinc finger (GATA type) family protein [Arabidopsis thaliana]	-3.50126799922883	-2.84807279650905	-0.24829772251036	0.404897480209419
27.3.99	RNA.regulation of transcription.unclassified	bf_suspxxxx_0045h02.t7m.scf	chloroplast nucleoid DNA binding protein-like	-1.48531303231208	-1.81843438459993	0.980018212395144	0.646896860107291
27.3.99	RNA.regulation of transcription.unclassified	cSTA18I9TH	zinc finger (DHHC type) family protein [Arabidopsis thaliana] ref_NP_974114.1_ zinc finger (DHHC type) family protein [Arabidopsis thaliana]	-2.1092427391302	-1.56446628770202	0.0253172353694406	0.570093686797618
27.3.99	RNA.regulation of transcription.unclassified	cSTB24O1TH	zinc finger (DHHC type) family protein [Arabidopsis thaliana] ref_NP_974114.1_ zinc finger (DHHC type) family protein [Arabidopsis thaliana]	-1.82391359300355	-1.79373225773344	0.427662171974349	0.457843507244456
27.3.99	RNA.regulation of transcription.unclassified	MICRO.12445.C1	unknown [Arabidopsis thaliana] emb_CAB62344.1_ putative protein [Arabidopsis thaliana] pir__T46199 hypothetical protein T8P19.60 - Arabidopsis thaliana ref_NP_190424.1_ expressed protein [Arabidopsis thaliana]	-1.84525861051414	-1.19609623486088	-0.100137079288775	0.54902529636449
27.3.99	RNA.regulation of transcription.unclassified	MICRO.13031.C1	putative cytochrome P450 [Arabidopsis thaliana] gb_AAD30263.1_ Strong similarity to gb_U61231 cytochrome P450 from Arabidopsis thaliana and is a member of the PF_00067 Cytochrome P450 family. ESTs gb_Z30775 and gb_Z30776 come from this gene ...	-1.07139756596266	-1.87984426102764	0.229294974421717	-0.57915172064327
27.3.99	RNA.regulation of transcription.unclassified	MICRO.2282.C1	LSD1-like [Arabidopsis thaliana] gb_AAM51585.1_ At1g32540/T9G5_1 [Arabidopsis thaliana] gb_AAL15306.1_ At1g32540/T9G5_1 [Arabidopsis thaliana] ref_NP_564405.1_ zinc finger protein, putative [Arabidopsis thaliana]	-1.13484212920837	-1.13891915151337	-0.261379676346085	-0.265456698651086
27.3.99	RNA.regulation of transcription.unclassified	MICRO.5426.C3	unknown protein [Arabidopsis thaliana] dbj_BAB10754.1_ unnamed protein product [Arabidopsis thaliana] gb_AAM20567.1_ unknown protein [Arabidopsis thaliana] ref_NP_568807.1_ ARF GAP-like zinc finger-containing protein ZIGA3 (ZIGA3) [Arabidopsis thaliana]	-1.19555883177648	-1.22365457537361	-0.06782273567981	-0.0959184792769445
27.3.99	RNA.regulation of transcription.unclassified	MICRO.6546.C1	zinc finger (DHHC type) family protein [Arabidopsis thaliana] ref_NP_974114.1_ zinc finger (DHHC type) family protein [Arabidopsis thaliana]	-1.5185283315857	-1.30196175312871	0.0294630232977351	0.246029601754725
27.4	RNA.RNA binding	bf_acdcxxxx_0012h06.t3m.scf	putative glycine rich RNA binding protein [Solanum tuberosum] pir__S54255 probable glycine rich RNA binding protein - potato	-1.00333207166971	-1.00420430375919	0.0943123602520544	0.0934401281625696
27.4	RNA.RNA binding	bf_acdcxxxx_0059h01.t3m.scf	No Hits Found	-1.66643850843373	-1.21083079255358	-0.432132934926114	0.0234747809540341
27.4	RNA.RNA binding	bf_stolxxxx_0046E11.t3m.scf	No Hits Found	-1.37547024763619	-1.10101089803121	-0.674176288937845	-0.399716939332857
27.4	RNA.RNA binding	BF_TUBSXXXX_0047A09_T3M.SCF	No Hits Found	-1.59645699370611	-1.48768163450929	-0.00379222243973842	0.104983136757084
27.4	RNA.RNA binding	MICRO.233.C15	putative glycine rich RNA binding protein [Solanum tuberosum] pir__S54255 probable glycine rich RNA binding protein - potato	-1.72022510439034	-1.37418124469299	-0.418456323444982	-0.0724124637476393
27.4	RNA.RNA binding	MICRO.47.C1	putative ribonucleoprotein [Arabidopsis thaliana] ref_NP_849294.1_ RNA-binding protein, putative [Arabidopsis thaliana]	-1.20572280664606	-1.30551158184889	0.148054236459622	0.0482654612567908
27.4	RNA.RNA binding	MICRO.708.C12	SGRP-1 [Solanum commersonii] pir__T10479 glycine-rich RNA-binding protein GRP1 - Commerson*s wild potato	-1.31148977482666	-1.4507512284574	0.534994117730989	0.395732664100249
27.4	RNA.RNA binding	MICRO.9029.C1	putative ribonucleoprotein [Oryza sativa (japonica cultivar-group)] dbj_BAB90241.1_ putative ribonucleoprotein [Oryza sativa (japonica cultivar-group)] dbj_BAB89718.1_ putative ribonucleoprotein [Oryza sativa (japonica cultivar-group)]	-1.56260044953304	-1.61124932286364	0.0948130646791459	0.0461641913485433
27.4	RNA.RNA binding	POAB217TV	unknown protein [Arabidopsis thaliana] gb_AAK59481.1_ unknown protein [Arabidopsis thaliana] gb_AAD20688.1_ expressed protein [Arabidopsis thaliana] pir__B84684 hypothetical protein At2g28380 [imported] - Arabidopsis thaliana ref_NP_565672.1_ ...	-1.76733209449257	-1.06484993340818	-0.349439455467667	0.353042705616716
28.1	DNA.synthesis/chromatin structure	bf_arrayxxx_0102d04.t7m.scf	No Hits Found	-4.25952722533774	-2.82680316025086	-0.698413242916441	0.734310822170437
28.1	DNA.synthesis/chromatin structure	bf_swstxxxx_0034e08.t3m.scf	hypothetical protein [Arabidopsis thaliana]	-1.5962396453914	-1.00234938192864	0.363669009023969	0.957559272486722
28.1	DNA.synthesis/chromatin structure	MICRO.10294.C1	inositol 1,4,5-trisphosphate 5-phosphatase-like protein [Oryza sativa (japonica cultivar-group)] dbj_BAD26446.1_ inositol 1,4,5-trisphosphate 5-phosphatase-like protein [Oryza sativa (japonica cultivar-group)] dbj_BAD26496.1_ inositol ...	-1.67481548531951	-1.32884022473095	-0.214158478202831	0.131816782385728
28.1	DNA.synthesis/chromatin structure	MICRO.10465.C1	inositol polyphosphate 5-phosphatase II (IP5PII) [Arabidopsis thaliana]	-2.14005640921459	-1.96237291685871	0.249027276609524	0.426710768965411
28.1	DNA.synthesis/chromatin structure	MICRO.10466.C1	inositol-1,4,5-trisphosphate 5-Phosphatase [Arabidopsis thaliana] pir__T51938 inositol-1,4,5-trisphosphate 5-phosphatase (EC 3.1.3.56) [imported] - Arabidopsis thaliana	-2.60363321863282	-2.20366881665398	0.327853979613142	0.727818381591986
28.1	DNA.synthesis/chromatin structure	MICRO.16736.C1	putative inositol polyphosphate-5-phosphatase [Arabidopsis thaliana] pir__E84430 probable inositol polyphosphate-5-phosphatase [imported] - Arabidopsis thaliana ref_NP_178299.1_ endonuclease/exonuclease/phosphatase family protein [Arabidopsis thaliana]	-3.28748495342088	-2.44225450793848	-0.489110840877615	0.356119604604779
28.1.1.4	DNA.synthesis/chromatin structure.retrotransposon/transposase.hat-like transposase	MICRO.16545.C1	putative receptor-like serine-threonine protein kinase [Solanum tuberosum]	-1.50141717150204	-1.11599021750312	-0.217362800625981	0.168064153372938
28.1.3.2.1	DNA.synthesis/chromatin structure.histone.core.H2A	MICRO.12044.C1	Putative histone H2A [Oryza sativa (japonica cultivar-group)] gb_AAN06860.1_ Putative histone H2A [Oryza sativa (japonica cultivar-group)]	-1.19832434075303	-1.05899318178301	0.844088140155066	0.98341929912508
28.2	DNA.repair	bf_mxflxxxx_0070g10.t3m.scf	unnamed protein product [Arabidopsis thaliana] gb_AAO50465.1_ unknown protein [Arabidopsis thaliana] gb_AAO41948.1_ unknown protein [Arabidopsis thaliana] ref_NP_199281.1_ methyladenine glycosylase family protein [Arabidopsis thaliana]	-2.85675225664576	-3.59130123087309	0.228278211398541	-0.506270762828789
28.2	DNA.repair	MICRO.8527.C1	methyladenine glycosylase protein-like [Oryza sativa (japonica cultivar-group)]	-2.04363449516449	-1.71297755621295	0.0412147685910504	0.371871707542589
28.99	DNA.unspecified	bf_arrayxxx_0037f02.t7m.scf	fiddlehead-like protein [Gossypium hirsutum]	-1.07627465116165	-1.41448369786018	-0.0368812085243864	-0.375090255222924
28.99	DNA.unspecified	POAEC16TV	No Hits Found	-1.52121158346219	-1.40086981967823	-0.539930873485433	-0.419589109701469
28.99	DNA.unspecified	SSBT002J09x.scf	No Hits Found	-1.53010533135119	-1.37015145418363	0.163499728428146	0.323453605595708
28.99	DNA.unspecified	STMGT61TV	No Hits Found	-1.99055987819015	-1.77608410969113	-0.391931716706948	-0.177455948207931
29.1.30	protein.aa activation.pseudouridylate synthase	cPRO7D7TH	putative glucosyltransferase [Lycopersicon esculentum]	-1.47445400841336	-3.19822070658976	0.836309689340135	-0.887457008836265
29.2.2.3.1	protein.synthesis.ribosome biogenesis.pre-rRNA processing and modifications.snoRNPs	MICRO.4203.C3	putative cytochrome P450 [Arabidopsis thaliana] gb_AAD30263.1_ Strong similarity to gb_U61231 cytochrome P450 from Arabidopsis thaliana and is a member of the PF_00067 Cytochrome P450 family. ESTs gb_Z30775 and gb_Z30776 come from this gene ...	-1.33425311943502	-2.24011436944404	0.294045825426705	-0.611815424582315
29.2.2.3.3	protein.synthesis.ribosome biogenesis.pre-rRNA processing and modifications.methylotransferases	cSTB2P2TH	dehydration-responsive protein-related [Arabidopsis thaliana]	-1.35123043099244	-1.0897577058913	-0.0806005897331303	0.180872135368013
29.2.2.3.3	protein.synthesis.ribosome biogenesis.pre-rRNA processing and modifications.methylotransferases	MICRO.11858.C1	At1g31850/68069_m00154 [Arabidopsis thaliana] gb_AAM91099.1_ At1g31850/68069_m00154 [Arabidopsis thaliana] pir__F86442 unknown protein [imported] - Arabidopsis thaliana gb_AAG50728.1_ unknown protein [Arabidopsis thaliana] ref_NP_849736.1_ ...	-3.3906317613197	-3.50081655394953	0.435338927976705	0.325154135346876
29.2.2.3.3	protein.synthesis.ribosome biogenesis.pre-rRNA processing and modifications.methylotransferases	MICRO.1209.C1	unknown protein [Arabidopsis thaliana] gb_AAK96721.1_ Unknown protein [Arabidopsis thaliana] ref_NP_563706.1_ dehydration-responsive protein-related [Arabidopsis thaliana]	-1.21872751218219	-1.48508675748112	0.431266588702812	0.164907343403888
29.2.2.3.3	protein.synthesis.ribosome biogenesis.pre-rRNA processing and modifications.methylotransferases	MICRO.12308.C1	ERD3 protein [Arabidopsis thaliana] ref_NP_849408.1_ early-responsive to dehydration stress protein (ERD3) [Arabidopsis thaliana] ref_NP_567575.1_ early-responsive to dehydration stress protein (ERD3) [Arabidopsis thaliana]	-2.91461332556663	-3.47685232119031	0.700401009311999	0.138162013688324
29.2.2.3.3	protein.synthesis.ribosome biogenesis.pre-rRNA processing and modifications.methylotransferases	MICRO.2298.C1	Caffeoyl-CoA O-methyltransferase (Trans-caffeoyl-CoA 3-O-methyltransferase) (CCoAMT) (CCoAOMT) gb_AAC08395.1_ caffeoyl-CoA O-methyltransferase [Mesembryanthemum crystallinum] pir__T12206 caffeoyl-CoA O-methyltransferase (EC 2.1.1.104) - common ice plant	-1.68133743251033	-1.3991695989117	0.619513162549429	0.901680996148068
29.2.2.3.3	protein.synthesis.ribosome biogenesis.pre-rRNA processing and modifications.methylotransferases	MICRO.3278.C1	putative ankyrin protein [Arabidopsis thaliana] gb_AAL24095.1_ putative ankyrin protein [Arabidopsis thaliana] ref_NP_567427.1_ dehydration-responsive protein-related [Arabidopsis thaliana]	-1.91199421637401	-1.38484304261381	0.235407883960059	0.762559057720257
29.2.2.3.3	protein.synthesis.ribosome biogenesis.pre-rRNA processing and modifications.methylotransferases	MICRO.5943.C1	AT5g64030/MBM17_13 [Arabidopsis thaliana] gb_AAO23578.1_ At5g64030/MBM17_13 [Arabidopsis thaliana] ref_NP_201208.2_ dehydration-responsive protein-related [Arabidopsis thaliana]	-1.25675712912539	-1.62088379655644	0.439946942276046	0.0758202748449897
29.2.2.3.3	protein.synthesis.ribosome biogenesis.pre-rRNA processing and modifications.methylotransferases	MICRO.8290.C1	ankyrin-like protein [Oryza sativa (japonica cultivar-group)] dbj_BAB90379.1_ ankyrin-like protein [Oryza sativa (japonica cultivar-group)]	-1.11036453305481	-1.44570883606629	0.180402576531378	-0.1549417264801
29.2.3.1	protein.synthesis.initiation.deoxyhypusine synthase	BF_TUBSXXXX_0003G06_T3M.SCF	deoxyhypusine synthase [Ipomoea hederifolia]	-2.43248512358864	-2.15730720746078	0.310374197766455	0.585552113894315
29.3.1	protein.targeting.nucleus	MICRO.6462.C1	unknown protein [Oryza sativa (japonica cultivar-group)]	-1.63641472519191	-1.84241317508775	0.0443130923828043	-0.161685357513035
29.3.4.99	protein.targeting.secretory pathway.unspecified	MICRO.10968.C1	hypothetical protein F9N12.8 [imported] - Arabidopsis thaliana gb_AAG52144.1_ hypothetical protein	-2.05312912628346	-1.76865072243881	-0.232600739875839	0.0518776639688063
29.4	protein.postranslational modification	BF_LBCHXXXX_0041H12_T3M.SCF	MAP kinase phosphatase [Nicotiana tabacum]	-1.17443631330536	-1.73159053041474	0.118032200280258	-0.439122016829117
29.4	protein.postranslational modification	bf_lbchxxxx_0060e12.t3m.scf	unknown protein [Arabidopsis thaliana]	-1.16091220942133	-1.01909015863654	-0.512179787370965	-0.370357736586174
29.4	protein.postranslational modification	bf_stolxxxx_0059h10.t3m.scf	GAL83 protein [Solanum tuberosum]	-1.11591050230178	-1.25546103427409	-0.682873884706053	-0.822424416678366
29.4	protein.postranslational modification	cSTA31I2TH	No Hits Found	-1.14905572318788	-1.18597679287808	-0.0107100339042212	-0.0476311035944201
29.4	protein.postranslational modification	cSTE9P6TH	No Hits Found	-1.08940424029833	-1.13554782617227	0.145664928810042	0.0995213429361055
29.4	protein.postranslational modification	MICRO.10065.C1	calcium/calmodulin-dependent protein kinase CaMK3 [Nicotiana tabacum]	-1.32858868516397	-1.2037533183855	-0.557644886527804	-0.432809519749335
29.4	protein.postranslational modification	MICRO.10065.C2	calcium/calmodulin-dependent protein kinase CaMK3 [Nicotiana tabacum]	-1.38073057638127	-1.13994858491324	0.297070582828656	0.537852574296684
29.4	protein.postranslational modification	MICRO.10398.C1	putative protein kinase homolog [Oryza sativa (japonica cultivar-group)] dbj_BAB56038.1_ putative protein kinase homolog [Oryza sativa (japonica cultivar-group)]	-1.48069122084827	-1.04760160160114	-0.171371625137166	0.26171799410997
29.4	protein.postranslational modification	MICRO.10982.C2	putative protein phosphatase-2C [Arabidopsis thaliana] gb_AAM10415.1_ AT3g05640/F18C1_9 [Arabidopsis thaliana] gb_AAK91405.1_ AT3g05640/F18C1_9 [Arabidopsis thaliana] ref_NP_974230.1_ protein phosphatase 2C, putative / PP2C, putative [Arabidopsis ...	-2.46267984476056	-1.52655358252218	-0.144336775177614	0.791789487060765
29.4	protein.postranslational modification	MICRO.11033.C1	No Hits Found	-2.64585683535272	-2.64388453718003	0.0943612342176436	0.0963335323903305
29.4	protein.postranslational modification	MICRO.1214.C1	ankyrin protein kinase, putative [Arabidopsis thaliana]	-1.39074115605747	-1.08585071441977	-0.07598754033007	0.228902901307626
29.4	protein.postranslational modification	MICRO.1319.C1	SGT1 [Nicotiana benthamiana]	-1.32648640198156	-1.26293205360005	-0.0909275460047567	-0.0273731976232465
29.4	protein.postranslational modification	MICRO.13535.C1	putative protein phosphatase 2A regulatory subunit B* [Oryza sativa (japonica cultivar-group)] gb_AAP68376.1_ putative protein phosphatase 2A regulatory subunit B* [Oryza sativa (japonica cultivar-group)]	-1.15991035923007	-1.20664897225044	-0.822582512129941	-0.869321125150305
29.4	protein.postranslational modification	MICRO.13535.C2	putative protein phosphatase 2A regulatory subunit B* [Oryza sativa (japonica cultivar-group)] gb_AAP68376.1_ putative protein phosphatase 2A regulatory subunit B* [Oryza sativa (japonica cultivar-group)]	-1.11924137666142	-1.06656858373124	-0.912788944900155	-0.86011615196997
29.4	protein.postranslational modification	MICRO.1385.C2	receptor kinase-like protein [Arabidopsis thaliana] emb_CAB80391.1_ receptor kinase-like protein [Arabidopsis thaliana] pir__B85440 receptor kinase-like protein [imported] - Arabidopsis thaliana	-1.2472247943708	-1.12670446157164	-0.0186042641864992	0.101916068612664
29.4	protein.postranslational modification	MICRO.14402.C1	putative protein kinase [Pisum sativum] pir__T06432 probable protein kinase 3 - garden pea	-2.86349433997214	-3.32636684062433	0.531805672649694	0.0689331719975099
29.4	protein.postranslational modification	MICRO.16409.C1	ADP-ribosylation factor 1-like [Arabidopsis thaliana] gb_AAM44988.1_ putative ADP-ribosylation factor [Arabidopsis thaliana] gb_AAL07190.1_ putative ADP-ribosylation factor 1 [Arabidopsis thaliana] gb_AAK25874.1_ putative ADP-ribosylation factor 1 ...	-1.6887598844757	-1.07202998668672	-0.481029356107133	0.135700541681855
29.4	protein.postranslational modification	MICRO.16545.C1	putative receptor-like serine-threonine protein kinase [Solanum tuberosum]	-1.50141717150204	-1.11599021750312	-0.217362800625981	0.168064153372938
29.4	protein.postranslational modification	MICRO.4928.C1	putative S-receptor kinase [Oryza sativa (japonica cultivar-group)]	-1.45116090022571	-1.18914532167955	-0.361496703586328	-0.0994811250401639
29.4	protein.postranslational modification	MICRO.7822.C1	MAP kinase phosphatase [Nicotiana tabacum]	-1.01684339948336	-1.4026232342381	0.091404141623121	-0.294375693131622
29.4	protein.postranslational modification	MICRO.9403.C2	hypothetical protein [imported] - Arabidopsis thaliana gb_AAC24088.1_ Contains similarity to protein phosphatase 2C (ABI1) gb_X78886 from A. thaliana. [Arabidopsis thaliana] ref_NP_849621.1_ protein phosphatase 2C-related / PP2C-related [Arabidopsis ...	-1.17221686590511	-1.94869814966723	0.8238051403979	0.0473238566357814
29.4	protein.postranslational modification	MICRO.9403.C3	hypothetical protein [imported] - Arabidopsis thaliana gb_AAC24088.1_ Contains similarity to protein phosphatase 2C (ABI1) gb_X78886 from A. thaliana. [Arabidopsis thaliana] ref_NP_849621.1_ protein phosphatase 2C-related / PP2C-related [Arabidopsis ...	-2.88347914939751	-3.58958860109887	0.732794123347974	0.0266846716466151
29.4	protein.postranslational modification	MICRO.9403.C4	At1g76670/F28O16_4 [Arabidopsis thaliana] gb_AAL69500.1_ unknown protein [Arabidopsis thaliana] gb_AAK64150.1_ unknown protein [Arabidopsis thaliana] emb_CAG18177.1_ UDP-galactose transporter [Arabidopsis thaliana] gb_AAL24196.1_ At1g76670/F28O16_4 ...	-1.17781618799923	-1.05387105479156	0.16913775506155	0.293082888269225
29.4	protein.postranslational modification	STMCE42TV	No Hits Found	-1.3664309519758	-1.13060366860161	0.0868635747281754	0.322690858102359
29.4.1	protein.postranslational modification.kinase	MICRO.1134.C1	protein kinase, 41K (EC 2.7.1.-) [Arabidopsis thaliana] ref_NP_201489.1_ serine/threonine protein kinase, putative [Arabidopsis thaliana] pir__S71172 protein kinase, 41K (EC 2.7.1.-) - Arabidopsis thaliana gb_AAA32846.1_ protein kinase	-1.14457759416812	-1.54997440111742	-0.218514149336148	-0.623910956285445
29.4.1	protein.postranslational modification.kinase	MICRO.1134.C2	protein kinase, 41K (EC 2.7.1.-) [Arabidopsis thaliana] ref_NP_201489.1_ serine/threonine protein kinase, putative [Arabidopsis thaliana] pir__S71172 protein kinase, 41K (EC 2.7.1.-) - Arabidopsis thaliana gb_AAA32846.1_ protein kinase	-2.11462142103903	-2.15705679583822	-0.424839343189719	-0.467274717988915
29.4.1	protein.postranslational modification.kinase	MICRO.1134.C3	protein kinase, 41K (EC 2.7.1.-) [Arabidopsis thaliana] ref_NP_201489.1_ serine/threonine protein kinase, putative [Arabidopsis thaliana] pir__S71172 protein kinase, 41K (EC 2.7.1.-) - Arabidopsis thaliana gb_AAA32846.1_ protein kinase	-2.34113086242009	-2.65731745622004	-0.372299233786451	-0.688485827586396
29.4.1	protein.postranslational modification.kinase	MICRO.1134.C4	protein kinase-like protein [Arabidopsis thaliana] emb_CAA19877.1_ protein kinase-like protein [Arabidopsis thaliana] pir__T05223 probable serine/threonine-specific protein kinase (EC 2.7.1.-) F17I5.140 - Arabidopsis thaliana	-2.65133092977646	-3.08609465428451	0.105475125301481	-0.329288599206571
29.4.1	protein.postranslational modification.kinase	MICRO.15410.C1	OSJNBa0079A21.10 [Oryza sativa (japonica cultivar-group)] emb_CAE02015.2_ OSJNBa0079A21.10 [Oryza sativa (japonica cultivar-group)]	-1.39998549137791	-1.7556953613256	0.668218600692685	0.312508730744997
29.4.1	protein.postranslational modification.kinase	MICRO.16545.C1	putative receptor-like serine-threonine protein kinase [Solanum tuberosum]	-1.50141717150204	-1.11599021750312	-0.217362800625981	0.168064153372938
29.4.1	protein.postranslational modification.kinase	MICRO.2812.C1	protein kinase-like protein [Arabidopsis thaliana] pir__T49136 protein kinase-like protein - Arabidopsis thaliana ref_NP_190006.1_ protein kinase family protein [Arabidopsis thaliana]	-1.8664830994799	-1.41196899535202	-0.650147801752958	-0.195633697625075
29.4.1	protein.postranslational modification.kinase	MICRO.4122.C1	protein kinase family protein [Arabidopsis thaliana]	-1.73412733956022	-1.38934925542731	0.0691195931754809	0.413897677308396
29.4.1	protein.postranslational modification.kinase	MICRO.4122.C2	protein kinase family protein [Arabidopsis thaliana]	-1.10597191290711	-1.13733635362387	0.17677243843352	0.145407997716763
29.4.1	protein.postranslational modification.kinase	MICRO.8431.C1	serine/threonine-protein kinase Nek4-like [Oryza sativa (japonica cultivar-group)] dbj_BAD17425.1_ serine/threonine-protein kinase Nek4-like [Oryza sativa (japonica cultivar-group)]	-1.43486487898185	-1.12228246731929	0.672498342171343	0.985080753833904
29.4.1	protein.postranslational modification.kinase	MICRO.8797.C1	protein kinase-like protein [Arabidopsis thaliana] pir__T49136 protein kinase-like protein - Arabidopsis thaliana ref_NP_190006.1_ protein kinase family protein [Arabidopsis thaliana]	-2.25712738466376	-1.45891835433324	-0.580722145668185	0.217486884662341
29.4.1	protein.postranslational modification.kinase	MICRO.8828.C1	protein kinase (EC 2.7.1.37) 5 [Arabidopsis thaliana] dbj_BAA01715.1_ serine/threonine protein kinase [Arabidopsis thaliana] gb_AAM47480.1_ AT5g47750/MCA23_7 [Arabidopsis thaliana] gb_AAL06887.1_ AT5g47750/MCA23_7 [Arabidopsis thaliana] pir__JN0505 ...	-1.16965319794338	-1.00403112409739	-0.314357059111485	-0.148734985265492
29.4.1	protein.postranslational modification.kinase	SSBN002H04u.scf	At1g78995 [Arabidopsis thaliana] gb_AAM63739.1_ unknown [Arabidopsis thaliana] gb_AAM97130.1_ expressed protein [Arabidopsis thaliana] ref_NP_565196.1_ expressed protein [Arabidopsis thaliana]	-2.01874468773122	-1.58987703585677	0.229440111350105	0.658307763224554
29.4.1	protein.postranslational modification.kinase	STMHO77TV	abcisic acid-inducible protein kinanase [Oryza sativa (indica cultivar-group)]	-1.35942596809998	-1.25967231984122	0.130412246374535	0.230165894633293
29.4.1.52	protein.postranslational modification.kinase.receptor like cytoplasmatic kinase II	bf_mxlfxxxx_0050e10.t3m.scf	No Hits Found	-1.28941207464706	-1.54319975094631	0.765221957784794	0.511434281485549
29.4.1.53	protein.postranslational modification.kinase.receptor like cytoplasmatic kinase III	MICRO.12160.C1	No Hits Found	-1.63290531772644	-1.04440476448764	0.0658201143662556	0.654320667605055
29.4.1.53	protein.postranslational modification.kinase.receptor like cytoplasmatic kinase III	MICRO.6668.C1	protein kinase-like protein [Arabidopsis thaliana] ref_NP_191329.1_ protein kinase, putative [Arabidopsis thaliana] pir__T06750 hypothetical protein F15B8.110 - Arabidopsis thaliana	-1.78665341841062	-1.24733372772862	0.144711491083546	0.684031181765553
29.4.1.55	protein.postranslational modification.kinase.receptor like cytoplasmatic kinase V	bf_acdcxxxx_0013e03.t3m.scf	hypothetical protein F22L4.8 - Arabidopsis thaliana gb_AAF81312.1_ Contains a strong similarity to an unknown protein from Arabidopsis thaliana gi_2505874 and contains an eukaryotic protein kinase PF_00069 domain. ESTs gb_Z26473, gb_AI996016, ...	-1.20891387181079	-1.7930042473065	-0.0141680767024646	-0.598258452198179
29.4.1.55	protein.postranslational modification.kinase.receptor like cytoplasmatic kinase V	bf_ivrootxx_0035h07.t3m.scf	No Hits Found	-1.22062842788193	-1.82955687804089	-0.081599374847551	-0.690527825006517
29.4.1.55	protein.postranslational modification.kinase.receptor like cytoplasmatic kinase V	MICRO.11589.C1	At1g56720 [Arabidopsis thaliana] ref_NP_974041.1_ protein kinase family protein [Arabidopsis thaliana] ref_NP_564722.1_ protein kinase family protein [Arabidopsis thaliana]	-2.1130094714594	-2.05156978895298	0.202401599172729	0.26384128167915
29.4.1.55	protein.postranslational modification.kinase.receptor like cytoplasmatic kinase V	MICRO.16347.C1	similar to protein kinase [Oryza sativa (japonica cultivar-group)]	-1.17069975616977	-1.20816925967699	-0.685340988739664	-0.72281049224689
29.4.1.55	protein.postranslational modification.kinase.receptor like cytoplasmatic kinase V	MICRO.7328.C2	Putative protein kinase [Oryza sativa (japonica cultivar-group)] dbj_BAB21240.1_ receptor protein kinase PERK1-like protein [Oryza sativa (japonica cultivar-group)]	-1.04115073842144	-1.21461984857336	0.459954804419493	0.286485694267573
29.4.1.56	protein.postranslational modification.kinase.receptor like cytoplasmatic kinase VI	MICRO.12317.C1	AT3g13690/MMM17_12 [Arabidopsis thaliana] gb_AAO23603.1_ AT3g13690/MMM17_12 [Arabidopsis thaliana]	-2.13368798099441	-1.23049314352017	-0.62844493643502	0.274749901039216
29.4.1.56	protein.postranslational modification.kinase.receptor like cytoplasmatic kinase VI	MICRO.17424.C1	AT3g13690/MMM17_12 [Arabidopsis thaliana] gb_AAO23603.1_ AT3g13690/MMM17_12 [Arabidopsis thaliana]	-1.8047142714349	-1.27162137063467	-0.700112601748295	-0.167019700948061
29.4.1.56	protein.postranslational modification.kinase.receptor like cytoplasmatic kinase VI	STMCF43TH	AT3g13690/MMM17_12 [Arabidopsis thaliana] gb_AAO23603.1_ AT3g13690/MMM17_12 [Arabidopsis thaliana]	-2.08413973313725	-1.06148187476046	-0.891369127976978	0.13128873039982
29.4.1.57	protein.postranslational modification.kinase.receptor like cytoplasmatic kinase VII	MICRO.15513.C1	putative protein tyrosine-serine-threonine kinase [Oryza sativa (japonica cultivar-group)] gb_AAL84315.1_ putative protein tyrosine-serine-threonine kinase [Oryza sativa (japonica cultivar-group)]	-1.11150133074187	-1.81074472299807	0.409870904577412	-0.289372487678786
29.4.1.57	protein.postranslational modification.kinase.receptor like cytoplasmatic kinase VII	MICRO.736.C1	putative protein kinase [Solanum demissum]	-1.24144998303472	-1.15853524320085	-0.0720975472584477	0.0108171925754199
29.4.1.57	protein.postranslational modification.kinase.receptor like cytoplasmatic kinase VII	MICRO.736.C2	putative protein kinase [Solanum demissum]	-1.13926377490288	-1.16961684080326	-0.0809856261526605	-0.111338692053041
29.4.1.60	protein.postranslational modification.kinase.receptor like cytoplasmatic kinase X	MICRO.16152.C1	putative protein kinase [Arabidopsis thaliana] gb_AAC06160.1_ putative protein kinase [Arabidopsis thaliana] gb_AAO22616.1_ putative protein kinase [Arabidopsis thaliana] pir__T00872 probable protein kinase At2g45590 [imported] - Arabidopsis thalian ...	-2.19403625940209	-1.28918497591282	-0.365092534860088	0.539758748629179
29.4.1.60	protein.postranslational modification.kinase.receptor like cytoplasmatic kinase X	MICRO.6384.C1	protein kinase family protein [Arabidopsis thaliana]	-2.06541774749707	-1.58548948517348	-0.441001424431134	0.0389268378924594
29.4.1.60	protein.postranslational modification.kinase.receptor like cytoplasmatic kinase X	SDBN005M19u.scf	putative protein kinase [Arabidopsis thaliana] gb_AAC06160.1_ putative protein kinase [Arabidopsis thaliana] gb_AAO22616.1_ putative protein kinase [Arabidopsis thaliana] pir__T00872 probable protein kinase At2g45590 [imported] - Arabidopsis thalian ...	-1.88965886505655	-1.12831512798499	-0.359519764378883	0.401823972692673
29.5	protein.degradation	bf_arrayxxx_0055e01.t7m.scf	aspartic protease-like protein [Fagopyrum esculentum]	-2.69779161913407	-2.50087421280401	-0.0399934337301797	0.156923972599889
29.5	protein.degradation	MICRO.10802.C1	At3g52500 [Arabidopsis thaliana] gb_AAK64083.1_ unknown protein [Arabidopsis thaliana] gb_AAK25903.1_ unknown protein [Arabidopsis thaliana] emb_CAB43423.1_ putative protein [Arabidopsis thaliana] gb_AAK96717.1_ Unknown protein [Arabidopsis thaliana ...	-3.13045670774321	-3.03664244628669	0.10709826735544	0.200912528811966
29.5	protein.degradation	MICRO.11563.C1	acylamino acid-releasing enzyme [Arabidopsis thaliana] ref_NP_193193.2_ acylaminoacyl-peptidase-related [Arabidopsis thaliana]	-1.675858950168	-1.44796749473114	0.090515554561815	0.318407009998677
29.5	protein.degradation	MICRO.3110.C1	unknown [Arabidopsis thaliana] gb_AAG51562.1_ unknown protein	-2.08637479975869	-1.50269345749751	0.024492514794682	0.608173857055863
29.5	protein.degradation	MICRO.3607.C2	putative N-acetylornithine deacetylase [Arabidopsis thaliana] gb_AAK28643.1_ putative N-acetylornithine deacetylase [Arabidopsis thaliana] ref_NP_193517.3_ peptidase M20/M25/M40 family protein [Arabidopsis thaliana]	-2.32058592319444	-2.2775592639536	0.412003947317417	0.455030606558266
29.5	protein.degradation	MICRO.4724.C1	putative carboxyl-terminal proteinase [Oryza sativa (japonica cultivar-group)] ref_XP_507376.1_ PREDICTED OJ1699_E05.18 gene product [Oryza sativa (japonica cultivar-group)] ref_XP_506420.1_ PREDICTED OJ1699_E05.18 gene product [Oryza sativa ...	-2.79373084254451	-1.97861391309354	0.00743377789760657	0.822550707348574
29.5	protein.degradation	MICRO.8642.C1	unknown protein [Arabidopsis thaliana] gb_AAK25976.1_ unknown protein [Arabidopsis thaliana] dbj_BAD43359.1_ unknown protein [Arabidopsis thaliana] dbj_BAD43939.1_ unknown protein [Arabidopsis thaliana] dbj_BAD43779.1_ unknown protein [Arabidopsis ...	-1.14847874548663	-1.48016464758736	0.691953368487992	0.360267466387263
29.5	protein.degradation	MICRO.895.C1	At3g52500 [Arabidopsis thaliana] gb_AAK64083.1_ unknown protein [Arabidopsis thaliana] gb_AAK25903.1_ unknown protein [Arabidopsis thaliana] emb_CAB43423.1_ putative protein [Arabidopsis thaliana] gb_AAK96717.1_ Unknown protein [Arabidopsis thaliana ...	-2.06910388978	-1.95018123641126	0.0531073290816186	0.172029982450355
29.5	protein.degradation	STMGX31TV	At3g52500 [Arabidopsis thaliana] gb_AAK64083.1_ unknown protein [Arabidopsis thaliana] gb_AAK25903.1_ unknown protein [Arabidopsis thaliana] emb_CAB43423.1_ putative protein [Arabidopsis thaliana] gb_AAK96717.1_ Unknown protein [Arabidopsis thaliana ...	-3.34481778840766	-3.20146133303673	0.210207902559947	0.353564357930876
29.5.1	protein.degradation.subtilases	bf_mxflxxxx_0060d11.t3m.scf	subtilisin-like protease [Lycopersicon esculentum] emb_CAA67430.1_ SBT2 [Lycopersicon esculentum] pir__T07172 subtilisin-like proteinase (EC 3.4.21.-) 2 - tomato	-1.99242931745192	-1.0945762259751	0.00405952476244664	0.901912616239269
29.5.1	protein.degradation.subtilases	bf_suspxxxx_0015g01.t3m.scf	putative subtilisin-like proteinase [Oryza sativa (japonica cultivar-group)] gb_AAT58881.1_ putative subtilisin-like proteinase [Oryza sativa (japonica cultivar-group)]	-1.91831918476838	-1.6799368664724	0.297493640347312	0.535875958643291
29.5.1	protein.degradation.subtilases	cSTB43E2TH	subtilisin-like protease [Lycopersicon esculentum] emb_CAA67430.1_ SBT2 [Lycopersicon esculentum] pir__T07172 subtilisin-like proteinase (EC 3.4.21.-) 2 - tomato	-1.80378955675386	-1.08710178164988	-0.0653690966796905	0.651318678424297
29.5.1	protein.degradation.subtilases	MICRO.14273.C1	At3g14067 [Arabidopsis thaliana] gb_AAS49055.1_ At3g14067 [Arabidopsis thaliana] ref_NP_566473.2_ subtilase family protein [Arabidopsis thaliana]	-1.05197414237666	-1.16325356308183	0.577370915299412	0.466091494594236
29.5.1	protein.degradation.subtilases	MICRO.15000.C1	serine protease [Lycopersicon esculentum]	-1.87481271530078	-1.50900338591677	-0.106131123547333	0.25967820583668
29.5.1	protein.degradation.subtilases	MICRO.1793.C1	serine protease [Lycopersicon esculentum]	-1.69725203770359	-1.11263829695606	-0.255629813536258	0.328983927211276
29.5.1	protein.degradation.subtilases	MICRO.6383.C1	putative subtilisin-like protease [Arabidopsis thaliana] emb_CAB78177.1_ putative subtilisin-like protease [Arabidopsis thaliana] ref_NP_567361.1_ subtilase family protein [Arabidopsis thaliana] pir__T04189 subtilisin-like proteinase homolog ...	-1.36743314653781	-1.16788148428271	0.690956450221188	0.890508112476291
29.5.1	protein.degradation.subtilases	MICRO.6456.C1	serine protease [Lycopersicon esculentum]	-2.41147914023836	-1.66437612999762	0.182993839220368	0.930096849461107
29.5.1	protein.degradation.subtilases	MICRO.8470.C1	putative subtilisin serine protease [Arabidopsis thaliana] gb_AAK59595.1_ putative subtilisin serine protease [Arabidopsis thaliana] gb_AAC95169.1_ subtilisin-like serine protease, putative [Arabidopsis thaliana] ref_NP_565330.1_ subtilase family ...	-1.43560151939304	-1.50335736860197	0.739602385800961	0.671846536592031
29.5.11.1	protein.degradation.ubiquitin.ubiquitin	MICRO.3621.C1	No Hits Found	-1.44185595988898	-1.63558154107687	0.75051360222112	0.556788021033233
29.5.11.1	protein.degradation.ubiquitin.ubiquitin	MICRO.3621.C3	polyubiquitin (ubq8) [Arabidopsis thaliana] gb_AAF23307.1_ polyubiquitin [Arabidopsis thaliana] ref_NP_566357.1_ polyubiquitin (UBQ8) [Arabidopsis thaliana] gb_AAA68879.1_ polyubiquitin	-1.8287781463677	-1.27982903867789	0.450922262111055	0.999871369800871
29.5.11.20	protein.degradation.ubiquitin.proteasom	MICRO.2258.C3	No Hits Found	-1.13496544680762	-1.78533107350488	0.271196927395415	-0.379168699301849
29.5.11.3	protein.degradation.ubiquitin.E2	MICRO.10166.C3	ubiquitin-conjugating enzyme UBC2 [Mesembryanthemum crystallinum]	-1.00278891009265	-1.53934165734972	0.325719047678225	-0.21083369957884
29.5.11.3	protein.degradation.ubiquitin.E2	MICRO.5719.C1	No Hits Found	-1.66827795483587	-1.30113313987474	0.451103020048324	0.818247835009448
29.5.11.3	protein.degradation.ubiquitin.E2	MICRO.7823.C1	putative ubiquitin-conjugating enzyme E2 [Arabidopsis thaliana] gb_AAL66989.1_ putative E2, ubiquitin-conjugating enzyme [Arabidopsis thaliana] ref_NP_850218.1_ ubiquitin-conjugating enzyme family protein [Arabidopsis thaliana]	-1.34362625355314	-1.01310886131157	-0.292091486432364	0.0384259058092056
29.5.11.3	protein.degradation.ubiquitin.E2	MICRO.7823.C2	unknown [Arabidopsis thaliana] ref_NP_564052.1_ zinc finger (C3HC4-type RING finger) family protein [Arabidopsis thaliana]	-2.04733440185949	-1.2080958159527	-0.738338766516108	0.100899819390677
29.5.11.4.2	protein.degradation.ubiquitin.E3.RING	bf_ivrootxx_0017g04.t3m.scf	arm repeat containing protein homolog [Arabidopsis thaliana] emb_CAB62321.1_ arm repeat containing protein homolog [Arabidopsis thaliana] gb_AAK68731.1_ arm repeat containing protein homolog [Arabidopsis thaliana] pir__T45588 arm repeat containing ...	-1.57962320005582	-1.31572307303939	0.00791492549906003	0.271815052515487
29.5.11.4.2	protein.degradation.ubiquitin.E3.RING	bf_mxflxxxx_0053d08.t3m.scf	At3g25030 [Arabidopsis thaliana] dbj_BAB01888.1_ unnamed protein product [Arabidopsis thaliana] gb_AAT47796.1_ At3g25030 [Arabidopsis thaliana] ref_NP_189139.1_ zinc finger (C3HC4-type RING finger) family protein [Arabidopsis thaliana]	-1.72191266657984	-1.33599433358579	-0.0573844057314385	0.328533927262608
29.5.11.4.2	protein.degradation.ubiquitin.E3.RING	MICRO.10209.C1	OSJNBa0038J17.5 [Oryza sativa (japonica cultivar-group)] dbj_BAB55713.1_ OSJNBa0038J17.5 [Oryza sativa (japonica cultivar-group)]	-1.30520288187201	-1.67462219968882	0.578361766276216	0.208942448459407
29.5.11.4.2	protein.degradation.ubiquitin.E3.RING	MICRO.10728.C1	unknown protein [Arabidopsis thaliana] gb_AAK44114.1_ unknown protein [Arabidopsis thaliana] ref_NP_564945.1_ membrane protein, putative [Arabidopsis thaliana]	-2.10255272102068	-1.18727595848033	-0.765066772287303	0.150209990253046
29.5.11.4.2	protein.degradation.ubiquitin.E3.RING	MICRO.11854.C1	ring H2 zinc finger [Solanum tuberosum]	-1.58728962937292	-1.00895740129432	-0.603892079501424	-0.0255598514228303
29.5.11.4.2	protein.degradation.ubiquitin.E3.RING	MICRO.15238.C1	putative protein [Arabidopsis thaliana] pir__T49059 hypothetical protein T5P19.230 - Arabidopsis thaliana	-1.60043830400571	-1.00232022597579	-0.167521816565925	0.430596261464002
29.5.11.4.2	protein.degradation.ubiquitin.E3.RING	MICRO.16015.C1	AT5g54630/MRB17_13 [Arabidopsis thaliana] dbj_BAB09342.1_ unnamed protein product [Arabidopsis thaliana] gb_AAK73988.1_ AT5g54630/MRB17_13 [Arabidopsis thaliana] ref_NP_200274.1_ zinc finger protein-related [Arabidopsis thaliana]	-1.40252012167409	-1.46616468326182	0.0443549213750547	-0.0192896402126719
29.5.11.4.2	protein.degradation.ubiquitin.E3.RING	MICRO.16416.C1	No Hits Found	-1.71475199897364	-1.10827457799943	0.0626974225791166	0.669174843553327
29.5.11.4.2	protein.degradation.ubiquitin.E3.RING	MICRO.2387.C1	At1g71020/F23N20_1 [Arabidopsis thaliana] gb_AAL91637.1_ At1g71020/F23N20_1 [Arabidopsis thaliana] gb_AAG51682.1_ unknown protein	-1.25307029507027	-1.15788399156627	-0.408945185857549	-0.313758882353548
29.5.11.4.2	protein.degradation.ubiquitin.E3.RING	MICRO.341.C2	zinc finger (C3HC4-type RING finger) family protein [Arabidopsis thaliana]	-2.22202503001763	-1.6772827394135	-0.324835626546744	0.219906664057382
29.5.11.4.2	protein.degradation.ubiquitin.E3.RING	MICRO.7817.C1	unknown protein [Oryza sativa (japonica cultivar-group)] gb_AAP54178.1_ unknown protein [Oryza sativa (japonica cultivar-group)] gb_AAN05523.1_ unknown protein [Oryza sativa (japonica cultivar-group)]	-1.37027906360646	-1.56228880461093	-0.406552181929923	-0.598561922934397
29.5.11.4.2	protein.degradation.ubiquitin.E3.RING	MICRO.7823.C3	unknown protein [Arabidopsis thaliana] gb_AAK44114.1_ unknown protein [Arabidopsis thaliana] ref_NP_564945.1_ membrane protein, putative [Arabidopsis thaliana]	-2.31718338928921	-1.33867135793288	-0.645683219489058	0.332828811867264
29.5.11.4.2	protein.degradation.ubiquitin.E3.RING	MICRO.7830.C1	No Hits Found	-1.61585666435036	-1.3635582813496	-0.27882541506136	-0.026527032060601
29.5.11.4.2	protein.degradation.ubiquitin.E3.RING	SDBN006G03u.scf	zinc finger-like [Oryza sativa (japonica cultivar-group)] dbj_BAD19389.1_ zinc finger-like [Oryza sativa (japonica cultivar-group)]	-1.11669607059323	-1.38714972928688	-0.129955922637476	-0.400409581331129
29.5.11.4.3.2	protein.degradation.ubiquitin.E3.SCF.FBOX	bf_ivrootxx_0051G01.t3m.scf	No Hits Found	-1.31528570321306	-1.92118774110533	0.253741580144791	-0.352160457747484
29.5.11.4.3.2	protein.degradation.ubiquitin.E3.SCF.FBOX	MICRO.1177.C1	At1g68050/T23K23_10 [Arabidopsis thaliana] gb_AAL57647.1_ At1g68050/T23K23_10 [Arabidopsis thaliana] gb_AAG51994.1_ unknown protein	-3.59167275540621	-3.67348132852531	-0.228787910820627	-0.310596483939722
29.5.11.4.3.2	protein.degradation.ubiquitin.E3.SCF.FBOX	MICRO.12058.C1	No Hits Found	-2.13153792953232	-1.26226921342577	-0.814358455742264	0.0549102603642915
29.5.11.4.3.2	protein.degradation.ubiquitin.E3.SCF.FBOX	MICRO.13639.C2	unknown protein [Arabidopsis thaliana] gb_AAK43911.1_ Unknown protein [Arabidopsis thaliana] pir__D84671 hypothetical protein At2g27310 [imported] - Arabidopsis thaliana ref_NP_180299.1_ F-box family protein [Arabidopsis thaliana]	-3.49081276707197	-3.23037972436639	-0.945970232052964	-0.685537189347383
29.5.11.4.3.2	protein.degradation.ubiquitin.E3.SCF.FBOX	MICRO.14647.C1	unknown [Arabidopsis thaliana]	-2.69634311435108	-1.40662478825168	-0.315520528139043	0.974197797960359
29.5.11.4.3.2	protein.degradation.ubiquitin.E3.SCF.FBOX	MICRO.14890.C1	unknown [Arabidopsis thaliana]	-1.81678902661495	-1.34888806553531	-0.274759956427146	0.19314100465249
29.5.11.4.3.2	protein.degradation.ubiquitin.E3.SCF.FBOX	MICRO.15722.C1	At1g68050/T23K23_10 [Arabidopsis thaliana] gb_AAL57647.1_ At1g68050/T23K23_10 [Arabidopsis thaliana] gb_AAG51994.1_ unknown protein	-3.77341752617123	-3.68121984341187	0.0331739868889667	0.125371669648326
29.5.11.4.3.2	protein.degradation.ubiquitin.E3.SCF.FBOX	MICRO.16753.C1	No Hits Found	-1.45777582846123	-1.98060331689595	0.414726643224114	-0.108100845210609
29.5.11.4.3.2	protein.degradation.ubiquitin.E3.SCF.FBOX	MICRO.2833.C2	putative protein [Arabidopsis thaliana] emb_CAB71089.1_ putative protein [Arabidopsis thaliana] gb_AAK62439.1_ putative protein [Arabidopsis thaliana] pir__T47951 hypothetical protein F2A19.190 - Arabidopsis thaliana ref_NP_191718.1_ F-box family ...	-1.04024213359971	-1.0161519469674	-0.0459615868598711	-0.0218714002275693
29.5.11.4.3.2	protein.degradation.ubiquitin.E3.SCF.FBOX	MICRO.6580.C1	putative tubby protein [Arabidopsis thaliana] gb_AAC63644.1_ putative tubby protein [Arabidopsis thaliana] pir__H84920 probable Tub family protein [imported] - Arabidopsis thaliana	-1.50283846801201	-1.43643376851411	-0.22644130621652	-0.160036606718627
29.5.11.4.3.2	protein.degradation.ubiquitin.E3.SCF.FBOX	MICRO.8873.C2	unknown [Arabidopsis thaliana]	-1.20912036558307	-1.09381511902436	-0.248904480817972	-0.133599234259261
29.5.11.4.3.3	protein.degradation.ubiquitin.E3.SCF.cullin	MICRO.8603.C1	No Hits Found	-1.25162765770258	-1.0665822520893	-0.111794415596289	0.0732509900169909
29.5.3	protein.degradation.cysteine protease	MICRO.4683.C2	cysteine protease [Nicotiana tabacum]	-1.91624048819176	-1.01119796814487	-0.520641482146645	0.384401037900243
29.5.3	protein.degradation.cysteine protease	MICRO.5938.C1	cysteine protease 14 [Trifolium repens]	-2.02352413561071	-1.78523345199711	-0.0345006023354699	0.203790081278128
29.5.3	protein.degradation.cysteine protease	MICRO.6879.C3	cysteine protease [Anthurium andraeanum]	-2.62218764004524	-1.88530505443904	0.0509911325445849	0.787873718150792
29.5.3	protein.degradation.cysteine protease	SSBN001F09u.scf	At5g47550 [Arabidopsis thaliana] dbj_BAB09081.1_ unnamed protein product [Arabidopsis thaliana] gb_AAL62346.1_ putative protein [Arabidopsis thaliana] ref_NP_199566.1_ cysteine protease inhibitor, putative / cystatin, putative [Arabidopsis thaliana]	-1.83291238316236	-2.16114024214494	-0.34345431762012	-0.671682176602701
29.5.4	protein.degradation.aspartate protease	bf_arrayxxx_0038g05.t7m.scf	putative protein [Arabidopsis thaliana] pir__T47974 hypothetical protein F15G16.210 - Arabidopsis thaliana ref_NP_191741.1_ aspartyl protease family protein [Arabidopsis thaliana]	-3.7933597736418	-3.15987683656815	-0.456871082647488	0.176611854426168
29.5.4	protein.degradation.aspartate protease	bf_suspxxxx_0007G11.t3m.scf	No Hits Found	-1.27444931854284	-1.09280271559648	-0.137922489436076	0.0437241135102786
29.5.4	protein.degradation.aspartate protease	bf_suspxxxx_0016e09.t3m.scf	unknown protein [Arabidopsis thaliana] dbj_BAB10671.1_ unnamed protein product [Arabidopsis thaliana] gb_AAM12989.1_ unknown protein [Arabidopsis thaliana] gb_AAL06853.1_ AT5g37540/mpa22_p_70 [Arabidopsis thaliana] ref_NP_568551.1_ aspartyl protease ...	-1.00787709272199	-2.06183568626085	0.219226789908756	-0.834731803630099
29.5.4	protein.degradation.aspartate protease	MICRO.13960.C1	putative aspartyl protease [Arabidopsis thaliana]	-2.25289566529832	-1.92458941624389	0.0641944729409429	0.392500721995368
29.5.4	protein.degradation.aspartate protease	MICRO.14214.C1	putative nucleoid DNA-binding protein [Cicer arietinum]	-1.8573269601152	-1.5700250998522	0.0925980985048671	0.379899958767875
29.5.4	protein.degradation.aspartate protease	MICRO.1578.C1	At1g01300 [Arabidopsis thaliana] gb_AAM91547.1_ chloroplast nucleoid DNA binding protein, putative [Arabidopsis thaliana] pir__C86143 hypothetical protein F6F3.10 - Arabidopsis thaliana ref_NP_171637.1_ aspartyl protease family protein [Arabidopsis ...	-3.74714393791993	-3.28295033296584	-0.218108595869875	0.246085009084215
29.5.4	protein.degradation.aspartate protease	MICRO.2025.C1	At1g01300 [Arabidopsis thaliana] gb_AAM91547.1_ chloroplast nucleoid DNA binding protein, putative [Arabidopsis thaliana] pir__C86143 hypothetical protein F6F3.10 - Arabidopsis thaliana ref_NP_171637.1_ aspartyl protease family protein [Arabidopsis ...	-1.67641759364989	-1.92712452992621	-0.31593980431416	-0.566646740590481
29.5.4	protein.degradation.aspartate protease	MICRO.4401.C1	unknown protein [Arabidopsis thaliana] gb_AAK59582.1_ unknown protein [Arabidopsis thaliana] pir__F96686 unknown protein F15E12.7 [imported] - Arabidopsis thaliana gb_AAG51309.1_ unknown protein [Arabidopsis thaliana] ref_NP_564867.1_ aspartyl ...	-1.04195658208667	-1.76413003442827	0.0165637250720927	-0.705609727269508
29.5.5	protein.degradation.serine protease	MICRO.1708.C1	serine carboxypeptidase, putative	-1.0337533774502	-1.17928556476192	0.00393360670506215	-0.141598580606652
29.5.5	protein.degradation.serine protease	MICRO.1708.C2	1-O-sinapoylglucose:choline sinapoyltransferase [Brassica napus] gb_AAQ91191.1_ 1-O-sinapoylglucose:choline sinapoyltransferase [Brassica napus]	-1.2514848180013	-1.33160450687625	0.00894647530542692	-0.0711732135695247
29.5.5	protein.degradation.serine protease	MICRO.2332.C1	carboxypeptidase type III [Theobroma cacao]	-1.37149513916479	-1.08605307948782	0.580700399133365	0.86614245881033
29.5.5	protein.degradation.serine protease	MICRO.7235.C1	Serine carboxypeptidase III precursor [Oryza sativa (japonica cultivar-group)] ref_XP_506680.1_ PREDICTED OJ1399_H05.34 gene product [Oryza sativa (japonica cultivar-group)] dbj_BAD07648.1_ Serine carboxypeptidase III precursor [Oryza sativa ...	-1.62011991886802	-1.72211700195434	0.66121234761414	0.559215264527813
29.5.5	protein.degradation.serine protease	MICRO.9219.C1	At3g12203 [Arabidopsis thaliana] gb_AAG51061.1_ serine carboxypeptidase, putative	-2.03509961882139	-2.52310351515504	0.71625016447704	0.22824626814339
29.5.5	protein.degradation.serine protease	POAB684TP	wound-inducible carboxypeptidase [Lycopersicon esculentum]	-1.96356644680421	-1.41509507483862	0.424693040680839	0.973164412646427
29.5.5	protein.degradation.serine protease	STMEO92TV	carboxypeptidase type III [Theobroma cacao]	-1.51831435064605	-1.91305836344087	0.779989089341329	0.385245076546508
29.5.7	protein.degradation.metalloprotease	MICRO.8556.C1	At1g24140 [Arabidopsis thaliana] ref_NP_173824.2_ matrixin family protein [Arabidopsis thaliana]	-1.88198844309529	-1.38976262426275	0.0156563211745802	0.507882140007111
29.5.9	protein.degradation.AAA type	MICRO.15461.C1	putative protein [Arabidopsis thaliana] emb_CAB36769.1_ putative protein [Arabidopsis thaliana] pir__T02901 MSP1 protein homolog T13J8.110 - Arabidopsis thaliana ref_NP_194529.1_ AAA-type ATPase family protein [Arabidopsis thaliana]	-1.48141488137769	-1.20021772559132	-0.166846177692406	0.114350978093968
29.5.9	protein.degradation.AAA type	MICRO.8023.C2	No Hits Found	-2.73095706597482	-2.60189819254644	-0.203573365249467	-0.0745144918210894
29.5.9	protein.degradation.AAA type	MICRO.8023.C3	At1g64110/F22C12_22 [Arabidopsis thaliana] gb_AAL06985.1_ At1g64110/F22C12_22 [Arabidopsis thaliana] ref_NP_564824.1_ AAA-type ATPase family protein [Arabidopsis thaliana]	-2.77285822065302	-2.58321142154953	-0.135767444672288	0.0538793544312046
29.6	protein.folding	MICRO.4581.C1	chaperonin precursor, putative [Arabidopsis thaliana] ref_NP_173947.1_ chaperonin, putative [Arabidopsis thaliana] pir__E86388 probable chaperonin precursor [imported] - Arabidopsis thaliana	-2.03084955355989	-1.37925146966183	-0.0503818577475883	0.601216226150475
29.7	protein.glycosylation	bf_mxflxxxx_0036d12.t3m.scf	No Hits Found	-1.7607166806959	-2.05922287517984	0.806983018799044	0.508476824315112
29.7	protein.glycosylation	MICRO.12910.C1	At1g65600/F5I14_13 [Arabidopsis thaliana] gb_AAM91092.1_ At1g65600/F5I14_13 [Arabidopsis thaliana] ref_NP_176737.2_ glycosyl hydrolase family 20 protein [Arabidopsis thaliana]	-3.29457480771638	-2.74293751582311	0.438682420057777	0.990319711951051
29.7	protein.glycosylation	MICRO.8727.C1	At1g65600/F5I14_13 [Arabidopsis thaliana] gb_AAM91092.1_ At1g65600/F5I14_13 [Arabidopsis thaliana] ref_NP_176737.2_ glycosyl hydrolase family 20 protein [Arabidopsis thaliana]	-2.72967919210571	-2.31897527030563	0.156821461296602	0.567525383096685
30.1.1	signalling.in sugar and nutrient physiology.misc	MICRO.1075.C2	phi-1 [Nicotiana tabacum]	-2.15606167436035	-2.57999959604121	0.259340995014444	-0.164596926666414
30.1.1	signalling.in sugar and nutrient physiology.misc	MICRO.1075.C4	phi-1 [Nicotiana tabacum]	-1.81071678126348	-2.15214567753608	0.212836503056339	-0.128592393216267
30.1.1	signalling.in sugar and nutrient physiology.misc	MICRO.18096.C1	phi-1 [Nicotiana tabacum]	-2.61303796827517	-2.70615398387903	0.479417294175164	0.3863012785713
30.11	signalling.light	bf_mxlfxxxx_0048e02.t3m.scf	unknown [Arabidopsis thaliana] gb_AAL33809.1_ unknown protein [Arabidopsis thaliana] gb_AAK59687.1_ unknown protein [Arabidopsis thaliana] gb_AAB95293.1_ expressed protein [Arabidopsis thaliana] pir__A84825 hypothetical protein At2g40080 [imported] ...	-1.83901474166531	-1.79962232365695	0.396858024778171	0.43625044278653
30.11	signalling.light	MICRO.18094.C1	putative protein kinase [Arabidopsis thaliana] pir__T00410 protein kinase homolog T13E15.16 - Arabidopsis thaliana	-1.25475296414732	-1.46948804934583	0.749562022475964	0.534826937277447
30.11	signalling.light	MICRO.5196.C1	At1g52770 [Arabidopsis thaliana] gb_AAO00852.1_ putative non-phototropic hypocotyl [Arabidopsis thaliana] pir__G96568 probable non-phototropic hypocotyl, 25081-26618 [imported] - Arabidopsis thaliana gb_AAG52282.1_ putative non-phototropic hypocotyl	-3.35064282339656	-2.97015022386243	-0.255910712406012	0.124581887128118
30.11	signalling.light	MICRO.6202.C1	putative nonphototropic hypocotyl 1 protein [Arabidopsis thaliana] gb_AAK25928.1_ putative nonphototropic hypocotyl 1 protein [Arabidopsis thaliana] emb_CAB75791.1_ nonphototropic hypocotyl 1 [Arabidopsis thaliana] sp_O48963_NPH1_ARATH Nonphototropi ...	-1.73911667945452	-1.16954638745815	-0.633131967421271	-0.0635616754248964
30.11	signalling.light	MICRO.9010.C1	putative nonphototropic hypocotyl 1 protein [Arabidopsis thaliana] gb_AAK25928.1_ putative nonphototropic hypocotyl 1 protein [Arabidopsis thaliana] emb_CAB75791.1_ nonphototropic hypocotyl 1 [Arabidopsis thaliana] sp_O48963_NPH1_ARATH Nonphototropi ...	-1.82888740040918	-1.12489143269689	-0.554987397019126	0.149008570693168
30.11	signalling.light	STMCP43TV	putative non-phototropic hypocotyl protein [Arabidopsis thaliana] dbj_BAD43236.1_ putative non-phototropic hypocotyl protein [Arabidopsis thaliana] dbj_BAD42939.1_ putative non-phototropic hypocotyl protein [Arabidopsis thaliana] dbj_BAD42923.1_ ...	-4.19729823253858	-3.47152613745771	-0.248740882267123	0.477031212813745
30.2.10	signalling.receptor kinases.leucine rich repeat X	bf_ivrootxx_0019d12.t3m.scf	At5g49760 [Arabidopsis thaliana] dbj_BAC41801.1_ putative receptor protein kinase [Arabidopsis thaliana] ref_NP_199787.2_ leucine-rich repeat family protein / protein kinase family protein [Arabidopsis thaliana]	-1.65500198965464	-1.39183485953313	-0.990298832156983	-0.727131702035469
30.2.10	signalling.receptor kinases.leucine rich repeat X	bf_mxflxxxx_0040h10.t3m.scf	No Hits Found	-1.63188391985761	-1.16070901248776	0.470644134498507	0.94181904186836
30.2.10	signalling.receptor kinases.leucine rich repeat X	MICRO.11149.C1	At5g49760 [Arabidopsis thaliana] dbj_BAC41801.1_ putative receptor protein kinase [Arabidopsis thaliana] ref_NP_199787.2_ leucine-rich repeat family protein / protein kinase family protein [Arabidopsis thaliana]	-1.99477429666332	-1.27050859665244	-0.717980963196348	0.00628473681453734
30.2.10	signalling.receptor kinases.leucine rich repeat X	MICRO.13594.C1	receptor protein kinase-like [Arabidopsis thaliana] ref_NP_199788.1_ leucine-rich repeat transmembrane protein kinase, putative [Arabidopsis thaliana]	-1.73194329263699	-1.57730609684023	-0.335044422111135	-0.180407226314372
30.2.10	signalling.receptor kinases.leucine rich repeat X	MICRO.5223.C1	unknown protein [Arabidopsis thaliana] ref_NP_178080.2_ leucine-rich repeat transmembrane protein kinase, putative [Arabidopsis thaliana]	-1.2416852799525	-1.01267409766096	-0.749815180073953	-0.520803997782411
30.2.11	signalling.receptor kinases.leucine rich repeat XI	bf_ivrootxx_0019d12.t3m.scf	At5g49760 [Arabidopsis thaliana] dbj_BAC41801.1_ putative receptor protein kinase [Arabidopsis thaliana] ref_NP_199787.2_ leucine-rich repeat family protein / protein kinase family protein [Arabidopsis thaliana]	-1.65500198965464	-1.39183485953313	-0.990298832156983	-0.727131702035469
30.2.11	signalling.receptor kinases.leucine rich repeat XI	MICRO.11074.C1	receptor-like protein kinase 2 [Glycine max]	-2.01798554872952	-1.24672413182687	-0.325791246941368	0.445470169961288
30.2.11	signalling.receptor kinases.leucine rich repeat XI	MICRO.11149.C1	At5g49760 [Arabidopsis thaliana] dbj_BAC41801.1_ putative receptor protein kinase [Arabidopsis thaliana] ref_NP_199787.2_ leucine-rich repeat family protein / protein kinase family protein [Arabidopsis thaliana]	-1.99477429666332	-1.27050859665244	-0.717980963196348	0.00628473681453734
30.2.11	signalling.receptor kinases.leucine rich repeat XI	MICRO.12632.C1	At5g65700 [Arabidopsis thaliana] dbj_BAB10677.1_ receptor protein kinase-like protein [Arabidopsis thaliana] gb_AAM20665.1_ receptor protein kinase-like protein [Arabidopsis thaliana] emb_CAA16688.1_ receptor protein kinase - like protein ...	-1.79750688098296	-1.05965217518479	-0.445580967758135	0.292273738040034
30.2.11	signalling.receptor kinases.leucine rich repeat XI	MICRO.13594.C1	receptor protein kinase-like [Arabidopsis thaliana] ref_NP_199788.1_ leucine-rich repeat transmembrane protein kinase, putative [Arabidopsis thaliana]	-1.73194329263699	-1.57730609684023	-0.335044422111135	-0.180407226314372
30.2.11	signalling.receptor kinases.leucine rich repeat XI	MICRO.3133.C1	leucine-rich repeat receptor-like kinase F21M12.36 [Arabidopsis thaliana]	-1.79842868101523	-1.92981744230365	0.0892947202221315	-0.0420940410662878
30.2.11	signalling.receptor kinases.leucine rich repeat XI	MICRO.5223.C1	unknown protein [Arabidopsis thaliana] ref_NP_178080.2_ leucine-rich repeat transmembrane protein kinase, putative [Arabidopsis thaliana]	-1.2416852799525	-1.01267409766096	-0.749815180073953	-0.520803997782411
30.2.11	signalling.receptor kinases.leucine rich repeat XI	MICRO.6815.C1	hypothetical protein [imported] - Arabidopsis thaliana gb_AAB60752.1_ Similar to A. thaliana receptor-like protein kinase (gb_RLK5_ARATH). ESTs gb_ATTS0475,gb_ATTS4362 come from this gene. [Arabidopsis thaliana]	-2.14328564275657	-2.7300548618468	0.215079275214597	-0.371689943875635
30.2.12	signalling.receptor kinases.leucine rich repeat XII	bf_mxflxxxx_0021d02.t3m.scf	cellulose synthase [Populus tremula x Populus tremuloides]	-1.01282239529947	-1.23973166046403	0.0182438624514383	-0.208665402713123
30.2.12	signalling.receptor kinases.leucine rich repeat XII	MICRO.13760.C1	No Hits Found	-3.30331289291314	-3.14714901317929	-0.248477738656694	-0.0923138589228465
30.2.12	signalling.receptor kinases.leucine rich repeat XII	MICRO.15000.C1	serine protease [Lycopersicon esculentum]	-1.87481271530078	-1.50900338591677	-0.106131123547333	0.25967820583668
30.2.12	signalling.receptor kinases.leucine rich repeat XII	MICRO.3133.C1	leucine-rich repeat receptor-like kinase F21M12.36 [Arabidopsis thaliana]	-1.79842868101523	-1.92981744230365	0.0892947202221315	-0.0420940410662878
30.2.12	signalling.receptor kinases.leucine rich repeat XII	MICRO.6815.C1	hypothetical protein [imported] - Arabidopsis thaliana gb_AAB60752.1_ Similar to A. thaliana receptor-like protein kinase (gb_RLK5_ARATH). ESTs gb_ATTS0475,gb_ATTS4362 come from this gene. [Arabidopsis thaliana]	-2.14328564275657	-2.7300548618468	0.215079275214597	-0.371689943875635
30.2.16	signalling.receptor kinases.Catharanthus roseus-like RLK1	bf_ivrootxx_0014h03.t3m.scf	Pto-like serine/threonine kinase [Capsicum chinense]	-1.00759520888941	-1.12425707083312	0.144626001573831	0.0279641396301198
30.2.16	signalling.receptor kinases.Catharanthus roseus-like RLK1	bf_mxflxxxx_0033f11.t3m.scf	HSR201-like protein [Arabidopsis thaliana] gb_AAM20603.1_ HSR201 like protein [Arabidopsis thaliana] emb_CAB78581.1_ HSR201 like protein [Arabidopsis thaliana] emb_CAB10318.1_ HSR201 like protein [Arabidopsis thaliana] pir__D71418 hypothetical ...	-2.25534028819246	-1.71745396960124	-0.476666237688381	0.0612200809028431
30.2.16	signalling.receptor kinases.Catharanthus roseus-like RLK1	bf_suspxxxx_0054a01.t3m.scf	receptor-like protein kinase [Catharanthus roseus] pir__T10060 receptor-like protein kinase (EC 2.7.1.-) precursor - Madagascar periwinkle	-2.43220610705838	-2.34290983279972	0.414904918147089	0.50420119240574
30.2.16	signalling.receptor kinases.Catharanthus roseus-like RLK1	MICRO.16238.C1	receptor-like protein kinase [Catharanthus roseus] pir__T10060 receptor-like protein kinase (EC 2.7.1.-) precursor - Madagascar periwinkle	-2.24938793347167	-2.46943004559376	0.978792095603859	0.758749983481774
30.2.16	signalling.receptor kinases.Catharanthus roseus-like RLK1	MICRO.7762.C1	putative receptor-protein kinase [Oryza sativa (japonica cultivar-group)] dbj_BAD53342.1_ putative protein kinase [Oryza sativa (japonica cultivar-group)] dbj_BAB56062.1_ putative protein kinase [Oryza sativa (japonica cultivar-group)]	-1.31808110081504	-1.1207867310409	0.163872239713996	0.36116660948813
30.2.16	signalling.receptor kinases.Catharanthus roseus-like RLK1	MICRO.8187.C1	receptor protein kinase-like protein [Arabidopsis thaliana] ref_NP_198719.1_ protein kinase family protein [Arabidopsis thaliana]	-1.64909324941171	-1.28810983160249	-0.146707166885287	0.214276250923933
30.2.16	signalling.receptor kinases.Catharanthus roseus-like RLK1	MICRO.8187.C2	receptor-like protein kinase [Arabidopsis thaliana] ref_NP_198716.1_ protein kinase family protein [Arabidopsis thaliana]	-1.42599229684734	-1.20561593968378	-0.188431139350474	0.0319452178130817
30.2.17	signalling.receptor kinases.DUF 26	bf_arrayxxx_0059a06.t7m.scf	At1g04520 [Arabidopsis thaliana] gb_AAS68113.1_ At1g04520 [Arabidopsis thaliana] ref_NP_171946.2_ 33 kDa secretory protein-related [Arabidopsis thaliana]	-2.76522685933112	-2.38746675897884	-0.151934463308137	0.22582563704414
30.2.17	signalling.receptor kinases.DUF 26	bf_mxflxxxx_0028g06.t3m.scf	No Hits Found	-1.18260269415356	-2.10401068747524	0.861879261014266	-0.059528732307415
30.2.17	signalling.receptor kinases.DUF 26	MICRO.16545.C1	putative receptor-like serine-threonine protein kinase [Solanum tuberosum]	-1.50141717150204	-1.11599021750312	-0.217362800625981	0.168064153372938
30.2.18	signalling.receptor kinases.extensin	bf_mxlfxxxx_0055b03.t3m.scf	putative protein kinase [Oryza sativa (japonica cultivar-group)]	-2.98552565172508	-2.98065899816556	0.0267591154350537	0.0316257689945791
30.2.19	signalling.receptor kinases.legume-lectin	bf_mxlfxxxx_0074h03.t3m.scf	No Hits Found	-2.71383768683734	-2.03058155516747	0.243662942957688	0.926919074627554
30.2.19	signalling.receptor kinases.legume-lectin	MICRO.9583.C1	lectin-like protein kinase [Populus nigra]	-2.70901728518176	-1.91902643547335	0.147687656838178	0.93767850654659
30.2.2	signalling.receptor kinases.leucine rich repeat II	MICRO.15669.C1	receptor protein kinase-like protein [Arabidopsis thaliana]	-2.23500041637339	-1.72789989354408	0.4546209372344	0.961721460063704
30.2.21	signalling.receptor kinases.lysine motif	MICRO.11370.C1	probable protein kinase [imported] - Arabidopsis thaliana gb_AAF99862.1_ Putative protein kinase [Arabidopsis thaliana]	-2.30841934441646	-1.89344906869405	0.108107680668315	0.52307795639072
30.2.22	signalling.receptor kinases.proline extensin like	bf_mxlfxxxx_0055b03.t3m.scf	putative protein kinase [Oryza sativa (japonica cultivar-group)]	-2.98552565172508	-2.98065899816556	0.0267591154350537	0.0316257689945791
30.2.22	signalling.receptor kinases.proline extensin like	MICRO.12317.C1	AT3g13690/MMM17_12 [Arabidopsis thaliana] gb_AAO23603.1_ AT3g13690/MMM17_12 [Arabidopsis thaliana]	-2.13368798099441	-1.23049314352017	-0.62844493643502	0.274749901039216
30.2.22	signalling.receptor kinases.proline extensin like	MICRO.14003.C1	putative protein kinase [Oryza sativa (japonica cultivar-group)]	-1.44231447495424	-1.86539483631163	0.117752032488823	-0.305328328868562
30.2.22	signalling.receptor kinases.proline extensin like	MICRO.17424.C1	AT3g13690/MMM17_12 [Arabidopsis thaliana] gb_AAO23603.1_ AT3g13690/MMM17_12 [Arabidopsis thaliana]	-1.8047142714349	-1.27162137063467	-0.700112601748295	-0.167019700948061
30.2.22	signalling.receptor kinases.proline extensin like	MICRO.9987.C1	putative protein kinase [Oryza sativa (japonica cultivar-group)]	-1.59041611058024	-2.13380965653888	0.514852154072182	-0.0285413918864563
30.2.22	signalling.receptor kinases.proline extensin like	STMCF43TH	AT3g13690/MMM17_12 [Arabidopsis thaliana] gb_AAO23603.1_ AT3g13690/MMM17_12 [Arabidopsis thaliana]	-2.08413973313725	-1.06148187476046	-0.891369127976978	0.13128873039982
30.2.24	signalling.receptor kinases.S-locus glycoprotein like	MICRO.1385.C2	receptor kinase-like protein [Arabidopsis thaliana] emb_CAB80391.1_ receptor kinase-like protein [Arabidopsis thaliana] pir__B85440 receptor kinase-like protein [imported] - Arabidopsis thaliana	-1.2472247943708	-1.12670446157164	-0.0186042641864992	0.101916068612664
30.2.24	signalling.receptor kinases.S-locus glycoprotein like	MICRO.16545.C1	putative receptor-like serine-threonine protein kinase [Solanum tuberosum]	-1.50141717150204	-1.11599021750312	-0.217362800625981	0.168064153372938
30.2.26	signalling.receptor kinases.crinkly like	bf_ivrootxx_0014h03.t3m.scf	Pto-like serine/threonine kinase [Capsicum chinense]	-1.00759520888941	-1.12425707083312	0.144626001573831	0.0279641396301198
30.2.26	signalling.receptor kinases.crinkly like	MICRO.8542.C1	putative serine/threonine protein kinase [Arabidopsis thaliana] gb_AAM10106.1_ putative serine/threonine protein kinase [Arabidopsis thaliana] gb_AAL24299.1_ putative serine/threonine protein kinase [Arabidopsis thaliana] ref_NP_190767.1_ protein ...	-2.32308905311606	-1.23181942300813	-0.519063337889953	0.57220629221797
30.2.3	signalling.receptor kinases.leucine rich repeat III	bf_ivrootxx_0020g09.t3m.scf	putative kinase TMKL1 precursor [Arabidopsis thaliana] dbj_BAB01215.1_ receptor kinase [Arabidopsis thaliana] emb_CAA51385.1_ TMKL1 [Arabidopsis thaliana] pir__S39476 kinase-like transmembrane protein TMKL1 precursor - Arabidopsis thaliana ...	-1.23493724339623	-1.02507878555403	0.348187221662375	0.558045679504574
30.2.3	signalling.receptor kinases.leucine rich repeat III	MICRO.1385.C2	receptor kinase-like protein [Arabidopsis thaliana] emb_CAB80391.1_ receptor kinase-like protein [Arabidopsis thaliana] pir__B85440 receptor kinase-like protein [imported] - Arabidopsis thaliana	-1.2472247943708	-1.12670446157164	-0.0186042641864992	0.101916068612664
30.2.3	signalling.receptor kinases.leucine rich repeat III	MICRO.15590.C1	receptor-like protein kinase [Arabidopsis thaliana] gb_AAL57654.1_ unknown protein [Arabidopsis thaliana] ref_NP_200638.1_ leucine-rich repeat transmembrane protein kinase, putative [Arabidopsis thaliana] gb_AAN64529.1_ At5g58299/At5g58299 ...	-1.05091359062299	-1.25332351867463	0.639288916474649	0.436878988423011
30.2.3	signalling.receptor kinases.leucine rich repeat III	MICRO.1661.C1	Putative leucine-rich repeat transmembrane protein kinase [Oryza sativa (japonica cultivar-group)] gb_AAN05336.1_ Putative leucine-rich repeat transmembrane protein kinase [Oryza sativa (japonica cultivar-group)]	-1.19812028629752	-1.42445921868771	0.723865031070605	0.497526098680419
30.2.3	signalling.receptor kinases.leucine rich repeat III	MICRO.2601.C1	receptor-like protein kinase [Arabidopsis thaliana] gb_AAL57654.1_ unknown protein [Arabidopsis thaliana] ref_NP_200638.1_ leucine-rich repeat transmembrane protein kinase, putative [Arabidopsis thaliana] gb_AAN64529.1_ At5g58299/At5g58299 ...	-1.41637976291956	-1.09813031936426	-0.103370571414581	0.214878872140719
30.2.3	signalling.receptor kinases.leucine rich repeat III	MICRO.901.C1	T1N15.9 [Arabidopsis thaliana] pir__G96524 protein T1N15.9 [imported] - Arabidopsis thaliana ref_NP_564528.1_ leucine-rich repeat transmembrane protein kinase, putative [Arabidopsis thaliana]	-1.73893734430622	-1.06141184542055	0.0723115557933323	0.749837054679004
30.2.3	signalling.receptor kinases.leucine rich repeat III	MICRO.9409.C1	receptor-like protein kinase [Arabidopsis thaliana] gb_AAL57654.1_ unknown protein [Arabidopsis thaliana] ref_NP_200638.1_ leucine-rich repeat transmembrane protein kinase, putative [Arabidopsis thaliana] gb_AAN64529.1_ At5g58299/At5g58299 ...	-1.90243671931894	-1.08732963028006	-0.0547490293753405	0.760358059663545
30.2.3	signalling.receptor kinases.leucine rich repeat III	SDBN002I24u.scf	putative receptor-like protein kinase [Arabidopsis thaliana] pir__C84668 probable receptor-like protein kinase [imported] - Arabidopsis thaliana ref_NP_180274.1_ leucine-rich repeat transmembrane protein kinase, putative [Arabidopsis thaliana]	-1.55686949142283	-1.20425060750119	0.367375665406545	0.719994549328183
30.2.5	signalling.receptor kinases.leucine rich repeat V	POADZ30TP	leucine-rich repeat transmembrane protein kinase, putative [Arabidopsis thaliana] gb_AAR99871.1_ strubbelig receptor family 3 [Arabidopsis thaliana]	-1.3258639826451	-1.42288163018542	0.00380821090340433	-0.0932094366369167
30.2.6	signalling.receptor kinases.leucine rich repeat VI	52-xl_pcrli44-5.e_E01_003.scf	No Hits Found	-4.02172542384658	-3.21838351880483	0.174986919823921	0.978328824865664
30.2.6	signalling.receptor kinases.leucine rich repeat VI	MICRO.5109.C1	receptor protein kinase-like protein [Arabidopsis thaliana] ref_NP_196925.1_ leucine-rich repeat transmembrane protein kinase, putative [Arabidopsis thaliana]	-1.18331091060845	-1.91489168067772	0.569095889259374	-0.162484880809894
30.2.6	signalling.receptor kinases.leucine rich repeat VI	MICRO.5109.C2	putative leucine-rich repeat transmembrane protein kinase [Arabidopsis thaliana] gb_AAO41901.1_ putative leucine-rich repeat transmembrane protein kinase [Arabidopsis thaliana] ref_NP_568971.1_ leucine-rich repeat transmembrane protein kinase, ...	-1.50710481101076	-1.61649408027336	0.540774827211495	0.431385557948903
30.2.8.1	signalling.receptor kinases.leucine rich repeat VIII.type 1	bf_ivrootxx_0019d12.t3m.scf	At5g49760 [Arabidopsis thaliana] dbj_BAC41801.1_ putative receptor protein kinase [Arabidopsis thaliana] ref_NP_199787.2_ leucine-rich repeat family protein / protein kinase family protein [Arabidopsis thaliana]	-1.65500198965464	-1.39183485953313	-0.990298832156983	-0.727131702035469
30.2.8.1	signalling.receptor kinases.leucine rich repeat VIII.type 1	MICRO.11149.C1	At5g49760 [Arabidopsis thaliana] dbj_BAC41801.1_ putative receptor protein kinase [Arabidopsis thaliana] ref_NP_199787.2_ leucine-rich repeat family protein / protein kinase family protein [Arabidopsis thaliana]	-1.99477429666332	-1.27050859665244	-0.717980963196348	0.00628473681453734
30.2.8.1	signalling.receptor kinases.leucine rich repeat VIII.type 1	MICRO.13594.C1	receptor protein kinase-like [Arabidopsis thaliana] ref_NP_199788.1_ leucine-rich repeat transmembrane protein kinase, putative [Arabidopsis thaliana]	-1.73194329263699	-1.57730609684023	-0.335044422111135	-0.180407226314372
30.2.8.1	signalling.receptor kinases.leucine rich repeat VIII.type 1	MICRO.13874.C1	receptor protein kinase-like [Arabidopsis thaliana] ref_NP_199788.1_ leucine-rich repeat transmembrane protein kinase, putative [Arabidopsis thaliana]	-1.35242959991522	-1.06396308809163	-0.156569860832961	0.131896650990632
30.2.8.1	signalling.receptor kinases.leucine rich repeat VIII.type 1	MICRO.17789.C1	No Hits Found	-2.06821893486331	-1.24369478824259	-0.447894111232058	0.376630035388663
30.2.8.1	signalling.receptor kinases.leucine rich repeat VIII.type 1	MICRO.5223.C1	unknown protein [Arabidopsis thaliana] ref_NP_178080.2_ leucine-rich repeat transmembrane protein kinase, putative [Arabidopsis thaliana]	-1.2416852799525	-1.01267409766096	-0.749815180073953	-0.520803997782411
30.2.8.2	signalling.receptor kinases.leucine rich repeat VIII.type 2	071C12AF.esd	leucine-rich repeat family protein / protein kinase family protein [Arabidopsis thaliana]	-1.65848447823182	-1.48496637953918	-0.765936814030603	-0.592418715337961
30.2.8.2	signalling.receptor kinases.leucine rich repeat VIII.type 2	cSTA43F1TH	leucine-rich repeat family protein / protein kinase family protein [Arabidopsis thaliana]	-1.25520893192897	-1.3486101265579	-0.518300919167446	-0.611702113796384
30.2.8.2	signalling.receptor kinases.leucine rich repeat VIII.type 2	MICRO.11031.C1	Contains a weak similarity to disease resistance protein (cf-5) gene from Lycopersicon esculentum gb_AF053993 and contains multiple leucine rich PF_00560 repeats and protein kinase PF_00069 domain. EST gb_T04455 comes from this gene. [Arabidopsis ...	-1.69751407620304	-1.71446186740725	-0.358544683661702	-0.37549247486591
30.2.8.2	signalling.receptor kinases.leucine rich repeat VIII.type 2	MICRO.13039.C1	leucine-rich repeat transmembrane protein kinase, putative [Arabidopsis thaliana]	-1.91870877128392	-1.07326740227986	-0.43030059998382	0.415140769020242
30.2.8.2	signalling.receptor kinases.leucine rich repeat VIII.type 2	MICRO.15390.C1	Contains similarity to receptor-like serine/threonine kinase from Arabidopsis thaliana gb_AF024648 and contains multiple leucine rich PF_00560 repeats and protein kinase PF_00069 domain. ESTs gb_T04455, gb_N38129 come from this gene pir__C96574 ...	-1.3314560654436	-1.62198799645447	-0.293229761195105	-0.583761692205974
30.2.8.2	signalling.receptor kinases.leucine rich repeat VIII.type 2	MICRO.15849.C1	Receptor-like serine/threonine kinase (RFK1) [imported] - Arabidopsis thaliana gb_AAG10619.1_ Receptor-like serine/threonine kinase (RFK1) [Arabidopsis thaliana]	-1.76742353366062	-1.58186485079337	-0.346383113033267	-0.160824430166021
30.2.8.2	signalling.receptor kinases.leucine rich repeat VIII.type 2	MICRO.5922.C1	Contains similarity to receptor-like serine/threonine kinase from Arabidopsis thaliana gb_AF024648 and contains multiple leucine rich PF_00560 repeats and protein kinase PF_00069 domain. ESTs gb_T04455, gb_N38129 come from this gene pir__C96574 ...	-2.21621777196803	-2.02924551303694	-0.257067748956512	-0.0700954900254143
30.2.9	signalling.receptor kinases.leucine rich repeat IX	bf_arrayxxx_0093e02.t7m.scf	receptor-like kinase RHG4 [Glycine max] gb_AAN80746.1_ receptor-like kinase RHG4 [Glycine max]	-2.87982547055441	-2.52802710311917	0.218508534966801	0.570306902402043
30.2.9	signalling.receptor kinases.leucine rich repeat IX	MICRO.17615.C1	LRR receptor-like protein kinase [Nicotiana tabacum]	-3.13551823335828	-2.48475502695098	0.171479899739754	0.822243106147056
30.2.99	signalling.receptor kinases.misc	cSTB44A19TH	S-receptor kinase-like [Oryza sativa (japonica cultivar-group)] dbj_BAD67655.1_ S-receptor kinase-like [Oryza sativa (japonica cultivar-group)]	-1.23471185082318	-1.85963174145468	0.187829162989066	-0.437090727642438
30.2.99	signalling.receptor kinases.misc	MICRO.12317.C1	AT3g13690/MMM17_12 [Arabidopsis thaliana] gb_AAO23603.1_ AT3g13690/MMM17_12 [Arabidopsis thaliana]	-2.13368798099441	-1.23049314352017	-0.62844493643502	0.274749901039216
30.2.99	signalling.receptor kinases.misc	MICRO.17424.C1	AT3g13690/MMM17_12 [Arabidopsis thaliana] gb_AAO23603.1_ AT3g13690/MMM17_12 [Arabidopsis thaliana]	-1.8047142714349	-1.27162137063467	-0.700112601748295	-0.167019700948061
30.2.99	signalling.receptor kinases.misc	MICRO.4172.C3	Hcr9-9E [Lycopersicon pimpinellifolium]	-1.80308898483393	-1.06233280508574	0.130084398297841	0.870840578046032
30.2.99	signalling.receptor kinases.misc	STMCF43TH	AT3g13690/MMM17_12 [Arabidopsis thaliana] gb_AAO23603.1_ AT3g13690/MMM17_12 [Arabidopsis thaliana]	-2.08413973313725	-1.06148187476046	-0.891369127976978	0.13128873039982
30.3	signalling.calcium	bf_arrayxxx_0037c12.t7m.scf	At5g61900 [Arabidopsis thaliana] gb_AAM62570.1_ copine-like protein [Arabidopsis thaliana] dbj_BAB08876.1_ copine-like protein [Arabidopsis thaliana] gb_AAL32902.1_ copine-like protein [Arabidopsis thaliana] ref_NP_974977.1_ copine BONZAI1 (BON1) ...	-1.05379090644795	-1.3053643548111	0.293541655535407	0.0419682071722551
30.3	signalling.calcium	bf_ivrootxx_0030e10.t3m.scf	calcium-dependent protein kinase CDPK1 [Lycopersicon esculentum]	-1.17310844854733	-1.1319432897275	0.440847381489899	0.482012540309729
30.3	signalling.calcium	bf_mxflxxxx_0059g04.t3m.scf	plasma membrane Ca2+-ATPase [Glycine max]	-1.20719716271915	-1.4029235754548	-0.0390412311372845	-0.234767643872937
30.3	signalling.calcium	MICRO.10065.C1	calcium/calmodulin-dependent protein kinase CaMK3 [Nicotiana tabacum]	-1.32858868516397	-1.2037533183855	-0.557644886527804	-0.432809519749335
30.3	signalling.calcium	MICRO.10065.C2	calcium/calmodulin-dependent protein kinase CaMK3 [Nicotiana tabacum]	-1.38073057638127	-1.13994858491324	0.297070582828656	0.537852574296684
30.3	signalling.calcium	MICRO.13120.C1	No Hits Found	-1.3008337205311	-1.04656980804143	0.651999125683318	0.906263038172991
30.3	signalling.calcium	MICRO.14514.C1	SF16-like protein [Arabidopsis thaliana] pir__T45831 SF16-like protein - Arabidopsis thaliana	-2.99394233599168	-1.82419152953559	-0.411830620423462	0.757920186032633
30.3	signalling.calcium	MICRO.14613.C1	At2g15680 [Arabidopsis thaliana] gb_AAM91578.1_ putative calmodulin-like protein [Arabidopsis thaliana] gb_AAD17412.1_ putative calmodulin-like protein [Arabidopsis thaliana] pir__A84532 probable calmodulin-like protein [imported] - Arabidopsis ...	-1.85382338090544	-1.25069362976476	-0.644852561465395	-0.041722810324714
30.3	signalling.calcium	MICRO.1536.C2	calmodulin-like protein [Arabidopsis thaliana] gb_AAO24546.1_ At3g10190 [Arabidopsis thaliana] ref_NP_187630.1_ calmodulin, putative [Arabidopsis thaliana]	-1.31388363106751	-1.42694405033576	0.338613263963092	0.225552844694837
30.3	signalling.calcium	MICRO.16589.C1	hypothetical protein [imported] - Arabidopsis thaliana gb_AAB71463.1_ Contains similarity to Rattus O-GlcNAc transferase (gb_U76557). [Arabidopsis thaliana] ref_NP_172007.1_ calcium-binding EF hand family protein [Arabidopsis thaliana]	-1.19321543636186	-1.04782065830072	0.0930659505355766	0.238460728596724
30.3	signalling.calcium	MICRO.16950.C1	putative calcineurin B-like protein 1 [Arabidopsis thaliana] gb_AAO63987.1_ putative calcineurin B-like protein 1 [Arabidopsis thaliana] gb_AAC26008.1_ calcineurin B-like protein 1 [Arabidopsis thaliana] ref_NP_567533.1_ calcineurin B-like protein 1 ...	-1.05195637106436	-1.42768049795411	0.000366413981211622	-0.375357712908535
30.3	signalling.calcium	MICRO.3542.C3	No Hits Found	-1.68312769580039	-1.24948226522572	0.448317334618647	0.881962765193311
30.3	signalling.calcium	MICRO.6404.C1	Calmodulin (CaM) emb_CAA09302.1_ calmodulin 3 protein [Capsicum annuum] dbj_BAB61908.1_ calmodulin NtCaM2 [Nicotiana tabacum] dbj_BAB61907.1_ calmodulin NtCaM1 [Nicotiana tabacum] gb_AAA34144.1_ calmodulin emb_CAC84563.1_ putative calmodulin [Solanu ...	-1.62462911915857	-1.29247967314254	0.458725588148416	0.790875034164442
30.3	signalling.calcium	STMDC42TV	No Hits Found	-1.79976342820325	-1.41662614413513	0.306581114982734	0.689718399050847
30.3	signalling.calcium	STMHZ36TV	putative calmodulin-binding protein [Oryza sativa (japonica cultivar-group)]	-1.04558282231566	-1.85469280098263	0.640033933645695	-0.169076045021271
30.4.1	signalling.phosphinositides.phosphatidylinositol-4-phosphate 5-kinase	MICRO.8741.C2	No Hits Found	-1.42501354503754	-1.22112683808799	-0.0225956769957243	0.181291029953826
30.5	signalling.G-proteins	bf_mxlfxxxx_0010c02.t3m.scf	rab11 binding protein-like [Oryza sativa (japonica cultivar-group)]	-2.18187203555969	-1.67498013234657	0.306735416761478	0.813627319974595
30.5	signalling.G-proteins	MICRO.10313.C1	RAB11C [Lotus corniculatus var. japonicus] sp_Q40193_R11C_LOTJA Ras-related protein Rab11C	-1.59012269500181	-1.54357318444047	0.0577929170057132	0.10434242756706
30.5	signalling.G-proteins	MICRO.14877.C1	GTP-binding protein, ras-like [Arabidopsis thaliana] dbj_BAC43265.1_ putative GTP-binding protein [Arabidopsis thaliana] gb_AAO63302.1_ At5g60860 [Arabidopsis thaliana] ref_NP_200894.1_ Ras-related GTP-binding protein, putative [Arabidopsis thaliana]	-1.50367045719622	-1.76607287008034	0.861420044906255	0.599017632022138
30.5	signalling.G-proteins	MICRO.2655.C1	GTP-binding protein [Pisum sativum] pir__T06447 GTP-binding protein - garden pea prf__2001457D GTP-binding protein	-1.0283488772247	-1.11123074363718	0.0825305657836104	-0.000351300628873119
30.5	signalling.G-proteins	MICRO.6363.C1	Rho GDP dissociation inhibitor 2 [Medicago truncatula]	-1.52681968755443	-1.47961813965631	-0.512420058151266	-0.465218510253151
30.5	signalling.G-proteins	MICRO.6363.C3	putative RHO GDP-dissociation inhibitor 1 [Arabidopsis thaliana] gb_AAM62732.1_ putative RHO GDP-dissociation inhibitor 1 [Arabidopsis thaliana] dbj_BAC42866.1_ putative RHO GDP-dissociation inhibitor 1 [Arabidopsis thaliana] gb_AAO63998.1_ putative ...	-1.83088468436166	-1.65920613073919	-0.601379863042729	-0.429701309420258
30.5	signalling.G-proteins	MICRO.8812.C1	rac-like GTP binding protein [Physcomitrella patens]	-1.93918490585647	-1.01602971159938	-0.438936223177858	0.484218971079237
30.5	signalling.G-proteins	MICRO.9610.C1	GTP-binding protein Rab11e - common tobacco (fragment) gb_AAA74116.1_ putative	-2.32437945348508	-2.14310801142189	0.696155133224407	0.877426575287597
30.7	signalling.14-3-3 proteins	MICRO.1500.C3	14-3-3 protein isoform 16R [Solanum tuberosum] emb_CAA72381.1_ 14-3-3 protein [Solanum tuberosum] sp_P93784_1435_SOLTU 14-3-3-LIKE PROTEIN 16R	-2.2963170391364	-2.39791794131935	0.918448129618969	0.816847227436019
30.7	signalling.14-3-3 proteins	MICRO.2617.C1	14-3-3 protein [Solanum tuberosum] pir__T07103 14-3-3 protein homolog 30G - potato	-1.1137950641113	-1.06138450497599	0.561459013862267	0.613869572997576
30.7	signalling.14-3-3 proteins	MICRO.2617.C3	14-3-3 protein [Solanum tuberosum]	-1.21863068330505	-1.18361279672439	0.788241948221978	0.823259834802634
31	cell	MICRO.1385.C2	receptor kinase-like protein [Arabidopsis thaliana] emb_CAB80391.1_ receptor kinase-like protein [Arabidopsis thaliana] pir__B85440 receptor kinase-like protein [imported] - Arabidopsis thaliana	-1.2472247943708	-1.12670446157164	-0.0186042641864992	0.101916068612664
31.1	cell.organisation	106H02AF.esd	putative myosin [Oryza sativa] gb_AAL58953.1_ putative myosin [Oryza sativa]	-2.0460520897505	-1.88908141986569	0.165403638705225	0.322374308590035
31.1	cell.organisation	bf_ivrootxx_0043h05.t3m.scf	putative receptor-like kinase Xa21-binding protein 3 [Oryza sativa (japonica cultivar-group)] gb_AAK58690.1_ receptor-like kinase Xa21-binding protein 3 [Oryza sativa]	-1.75217987115098	-1.81129417565562	-0.107880519457372	-0.166994823962011
31.1	cell.organisation	BF_LBCHXXXX_0045E02_T3M.SCF	No Hits Found	-1.55295648956455	-1.17280382508268	0.00320521033828136	0.383357874820145
31.1	cell.organisation	bf_stolxxxx_0054g10.t3m.scf	No Hits Found	-2.49659010622357	-1.56542940563819	-0.0312842546281544	0.899876445957223
31.1	cell.organisation	bf_swstxxxx_0060a11.t3m.scf	actin [Solanum tuberosum] pir__S20094 actin 58 - potato sp_P30167_ACT3_SOLTU Actin 58	-1.05162606708397	-1.32499873553474	0.266346542823359	-0.00702612562740779
31.1	cell.organisation	BF_TUBSXXXX_0045E06_T3M.SCF	No Hits Found	-2.20093278527678	-1.24995295758685	-0.069054751850917	0.881925075839015
31.1	cell.organisation	cSTB6I22TH	fimbrin 2 [Arabidopsis thaliana] gb_AAB97847.1_ fimbrin 2 [Arabidopsis thaliana] gb_AAB97844.1_ fimbrin 2 [Arabidopsis thaliana] ref_NP_199657.1_ fimbrin-like protein, putative [Arabidopsis thaliana]	-1.96871270098848	-1.42870833909042	0.00643398698253161	0.546438348880593
31.1	cell.organisation	cSTS26K24TH	kinesin-like protein [Arabidopsis thaliana] gb_AAN86114.1_ kinesin-like protein [Arabidopsis thaliana] ref_NP_851151.1_ kinesin-like protein (FRA1) [Arabidopsis thaliana] ref_NP_199593.2_ kinesin-like protein (FRA1) [Arabidopsis thaliana]	-1.04224613091476	-1.17594767049825	0.099962603653454	-0.033738935930038
31.1	cell.organisation	MICRO.10797.C2	unknown protein [Arabidopsis thaliana] gb_AAD21469.2_ expressed protein [Arabidopsis thaliana] gb_AAL14415.1_ At2g35880/F11F19.21 [Arabidopsis thaliana] ref_NP_565829.1_ expressed protein [Arabidopsis thaliana]	-2.45945707814379	-1.6322264102404	-0.143435071172274	0.683795596731112
31.1	cell.organisation	MICRO.12068.C1	putative myosin heavy chain [Arabidopsis thaliana] ref_NP_565741.1_ expressed protein [Arabidopsis thaliana]	-2.38302605436721	-1.48463468252489	-0.338182791056001	0.560208580786322
31.1	cell.organisation	MICRO.13416.C1	putative phloem-specific lectin [Arabidopsis thaliana] pir__G84435 probable phloem-specific lectin [imported] - Arabidopsis thaliana ref_NP_178341.1_ F-box family protein / SKP1 interacting partner 3-related [Arabidopsis thaliana]	-1.98249187372238	-1.3403222424626	0.195892253191541	0.838061884451324
31.1	cell.organisation	MICRO.13416.C2	putative phloem-specific lectin [Arabidopsis thaliana] pir__G84435 probable phloem-specific lectin [imported] - Arabidopsis thaliana ref_NP_178341.1_ F-box family protein / SKP1 interacting partner 3-related [Arabidopsis thaliana]	-1.48687251417376	-1.19175569163809	0.64531563975844	0.940432462294105
31.1	cell.organisation	MICRO.15483.C1	unknown protein [Arabidopsis thaliana] gb_AAM97015.1_ unknown protein [Arabidopsis thaliana] dbj_BAC43431.1_ unknown protein [Arabidopsis thaliana] gb_AAB95312.1_ hypothetical protein [Arabidopsis thaliana] pir__F84664 hypothetical protein At2g26770 ...	-2.35972740060334	-1.44111776062882	-0.166608943106771	0.752000696867748
31.1	cell.organisation	MICRO.17031.C1	putative kinesin light chain [Oryza sativa (japonica cultivar-group)] dbj_BAD08110.1_ putative kinesin light chain [Oryza sativa (japonica cultivar-group)] gb_AAL87157.1_ putative kinesin light chain gene [Oryza sativa (japonica cultivar-group)]	-1.85531364859685	-1.82615202542641	0.66916192975315	0.69832355292359
31.1	cell.organisation	MICRO.2375.C2	beta-tubulin 2 sp_Q40106_TBB2_LUPAL Tubulin beta-2 chain (Beta-2 tubulin)	-1.05547039571985	-1.5759685126749	0.64880584063277	0.12830772367772
31.1	cell.organisation	MICRO.2451.C1	fimbrin 2 [Arabidopsis thaliana] gb_AAB97847.1_ fimbrin 2 [Arabidopsis thaliana] gb_AAB97844.1_ fimbrin 2 [Arabidopsis thaliana] ref_NP_199657.1_ fimbrin-like protein, putative [Arabidopsis thaliana]	-2.62487733326496	-1.8126313410178	-0.123427805855647	0.688818186391519
31.1	cell.organisation	MICRO.2490.C1	No Hits Found	-1.79949866733233	-1.08014552690037	-0.622891663071785	0.0964614773601777
31.1	cell.organisation	MICRO.3512.C1	microtubule-associated protein MAP65-1a [Nicotiana tabacum]	-1.25915738851698	-1.18735861705781	0.0686363667389394	0.140435138198105
31.1	cell.organisation	MICRO.4108.C1	putative myosin heavy chain-like protein [Solanum demissum]	-2.0589021383703	-1.46053182084118	-0.3753784917849	0.222991825744221
31.1	cell.organisation	MICRO.456.C1	putative protein [Arabidopsis thaliana] pir__T49049 hypothetical protein T5P19.130 - Arabidopsis thaliana	-2.35763165802623	-1.13875096640646	-0.40883394618765	0.810046745432119
31.1	cell.organisation	MICRO.629.C1	kinesin-like protein [Arabidopsis thaliana] gb_AAN86114.1_ kinesin-like protein [Arabidopsis thaliana] ref_NP_851151.1_ kinesin-like protein (FRA1) [Arabidopsis thaliana] ref_NP_199593.2_ kinesin-like protein (FRA1) [Arabidopsis thaliana]	-1.20178377557037	-1.52690026635208	0.296530980875559	-0.0285855099061543
31.1	cell.organisation	MICRO.8582.C1	putative kinesin light chain [Oryza sativa (japonica cultivar-group)] dbj_BAD08110.1_ putative kinesin light chain [Oryza sativa (japonica cultivar-group)] gb_AAL87157.1_ putative kinesin light chain gene [Oryza sativa (japonica cultivar-group)]	-1.7300188306237	-1.55590670948212	0.326413196646175	0.500525317787757
31.1	cell.organisation	MICRO.9.C1	beta-tubulin [Nicotiana attenuata]	-2.71607148976728	-1.72473807584249	-0.110640061654905	0.880693352269887
31.1	cell.organisation	MICRO.9191.C1	putative myosin [Oryza sativa] gb_AAL58953.1_ putative myosin [Oryza sativa]	-1.3124683248446	-1.26998468440949	-0.0826394099163794	-0.040155769481264
31.1	cell.organisation	MICRO.9197.C2	No Hits Found	-2.07055614080775	-1.078564996088	-0.697005319755819	0.294985824963932
31.1	cell.organisation	STMCH81TV	No Hits Found	-1.37313543691862	-1.20586692161467	-0.0954279020602486	0.0718406132436948
31.1	cell.organisation	STMED52TV	actin [Trifolium pratense]	-1.55517035658157	-1.04610239544169	0.385931555543818	0.894999516683693
31.1	cell.organisation	STMIM63TV	myosin family protein [Arabidopsis thaliana]	-1.67523972341313	-1.78733648727379	0.551269703983191	0.439172940122535
31.3	cell.cycle	bf_swstxxxx_0004g10.t3m.scf	cyclin A2 [Lycopersicon esculentum]	-1.53910001748238	-1.42334633951634	0.277895733865304	0.393649411831341
31.3	cell.cycle	MICRO.2589.C1	cyclin A2 [Lycopersicon esculentum]	-1.47861605047636	-1.39703617315717	0.174798751480072	0.256378628799259
31.3	cell.cycle	MICRO.8026.C1	putative PREG1-like negative regulator [Arabidopsis thaliana] pir__T01601 probable PREG1-like negative regulator [imported] - Arabidopsis thaliana ref_NP_182002.1_ cyclin family protein [Arabidopsis thaliana]	-2.6674923467498	-2.84437278433487	0.980623788607277	0.803743351022213
31.4	cell.vesicle transport	SSBN001I01u.scf	SNARE 11 [Oryza sativa (japonica cultivar-group)] dbj_BAD53572.1_ putative NPSN12 [Oryza sativa (japonica cultivar-group)]	-1.372873042244	-1.44128987923543	0.775746174234587	0.707329337243164
33.1	development.storage proteins	MICRO.13111.C1	patatin-like protein 3 [Nicotiana tabacum]	-1.47808832537969	-1.83941114302321	0.583084286324492	0.221761468680974
33.1	development.storage proteins	MICRO.7754.C2	At2g39220 [Arabidopsis thaliana] gb_AAN31902.1_ unknown protein [Arabidopsis thaliana] gb_AAC28986.1_ similar to latex allergen from Hevea brasiliensis [Arabidopsis thaliana] gb_AAL32726.1_ putative patatin protein [Arabidopsis thaliana] pir__T02580 ...	-1.26687770891271	-1.98111110856385	0.522273311025526	-0.191960088625613
33.2	development.late embryogenesis abundant	cPRO33B12TH	late embryogenis abundant protein 5 [Nicotiana tabacum] pir__T01984 late-embryogenesis protein lea5 - common tobacco	-1.17036446632031	-1.83438026278729	0.974434828011462	0.310419031544472
33.2	development.late embryogenesis abundant	MICRO.11736.C1	unknown protein [Arabidopsis thaliana] pir__F84848 hypothetical protein At2g41990 [imported] - Arabidopsis thaliana ref_NP_181730.1_ expressed protein [Arabidopsis thaliana]	-1.80043618156515	-1.52922675784835	0.16139177341977	0.432601197136575
33.99	development.unspecified	bf_stolxxxx_0054g10.t3m.scf	No Hits Found	-2.49659010622357	-1.56542940563819	-0.0312842546281544	0.899876445957223
33.99	development.unspecified	bf_swstxxxx_0062g11.t3m.scf	No Hits Found	-1.49873491987754	-1.49420611232303	0.21630583944404	0.220834646998549
33.99	development.unspecified	cPRO6M8TH	putative calcium binding protein [Oryza sativa (japonica cultivar-group)] dbj_BAD45232.1_ putative calcium binding protein [Oryza sativa (japonica cultivar-group)]	-1.25875830709211	-1.18090566949816	0.169045171395007	0.246897808988964
33.99	development.unspecified	MICRO.10427.C3	En/Spm-like transposon protein [Arabidopsis thaliana] gb_AAD21725.1_ En/Spm-like transposon protein [Arabidopsis thaliana] gb_AAD33869.1_ protodermal factor 1 [Arabidopsis thaliana] gb_AAD33868.1_ protodermal factor 1 [Arabidopsis thaliana] ...	-2.22173305361487	-1.94489910428823	-0.345653468942857	-0.0688195196162242
33.99	development.unspecified	MICRO.10797.C2	unknown protein [Arabidopsis thaliana] gb_AAD21469.2_ expressed protein [Arabidopsis thaliana] gb_AAL14415.1_ At2g35880/F11F19.21 [Arabidopsis thaliana] ref_NP_565829.1_ expressed protein [Arabidopsis thaliana]	-2.45945707814379	-1.6322264102404	-0.143435071172274	0.683795596731112
33.99	development.unspecified	MICRO.11338.C1	expressed protein [Arabidopsis thaliana] gb_AAL90964.1_ At2g17230/T23A1.9 [Arabidopsis thaliana] gb_AAL24171.1_ At2g17230/T23A1.9 [Arabidopsis thaliana] pir__F84549 hypothetical protein At2g17230 [imported] - Arabidopsis thaliana ref_NP_565409.1_ ...	-3.84415787735416	-4.97543425129966	0.919827693826186	-0.211448680119316
33.99	development.unspecified	MICRO.12177.C1	No Hits Found	-2.36627454617354	-2.63824967146816	0.398922139748871	0.126947014454254
33.99	development.unspecified	MICRO.12337.C1	putative nodulin-like protein [Oryza sativa (japonica cultivar-group)] dbj_BAD34227.1_ putative nodulin-like protein [Oryza sativa (japonica cultivar-group)]	-1.69820875955926	-2.48662794244144	0.883022187884785	0.0946030050026057
33.99	development.unspecified	MICRO.13048.C1	No Hits Found	-1.27353930159564	-1.21353887051383	0.343697796491973	0.403698227573779
33.99	development.unspecified	MICRO.14064.C1	putative thaumatin protein [Arabidopsis thaliana] gb_AAK25875.1_ putative thaumatin protein [Arabidopsis thaliana] emb_CAB81510.1_ thaumatin-like protein [Arabidopsis thaliana] emb_CAA18495.1_ thaumatin-like protein [Arabidopsis thaliana] ...	-1.08709302190784	-1.92286764523556	0.381448832298135	-0.454325791029587
33.99	development.unspecified	MICRO.14820.C1	progesterone 5 beta reductase [Digitalis subalpina]	-1.19664204518965	-1.74411947438964	0.436322858408232	-0.111154570791763
33.99	development.unspecified	MICRO.15484.C1	GNOM gene product	-1.40682121866025	-1.1364482784466	-0.443477539586548	-0.173104599372901
33.99	development.unspecified	MICRO.1573.C5	putative MTN3 protein [Arabidopsis thaliana] gb_AAL49908.1_ putative MTN3 protein [Arabidopsis thaliana] emb_CAB62363.1_ MTN3-like protein [Arabidopsis thaliana] gb_AAL77742.1_ AT3g48740/T8P19_250 [Arabidopsis thaliana] gb_AAK32837.1_ ...	-2.35007476916709	-1.34025953557313	-0.235317988830101	0.774497244763861
33.99	development.unspecified	MICRO.1807.C1	putative nodulin [Arabidopsis thaliana] gb_AAM14389.1_ putative nodulin protein [Arabidopsis thaliana] gb_AAK76570.1_ putative nodulin protein [Arabidopsis thaliana] ref_NP_565111.1_ nodulin MtN21 family protein [Arabidopsis thaliana]	-1.73558046722854	-1.17137670689629	0.0360990447540779	0.600302805086326
33.99	development.unspecified	MICRO.3291.C1	hypothetical protein T1K7.26 - Arabidopsis thaliana gb_AAF98579.1_ Contains similarity to PIR7A protein from Oryza sativa gb_Z34271 and contains an alpha/beta hydrolase fold PF_00561. [Arabidopsis thaliana]	-1.35658765627594	-1.21422944406516	0.21844867117577	0.36080688338655
33.99	development.unspecified	MICRO.5787.C1	At2g16660/T24I21.7 [Arabidopsis thaliana] gb_AAL49867.1_ putative nodulin protein [Arabidopsis thaliana] gb_AAM19945.1_ At2g16660/T24I21.7 [Arabidopsis thaliana] gb_AAD24599.1_ nodulin-like protein [Arabidopsis thaliana] pir__F84542 nodulin-like ...	-1.18345173631039	-1.97126371857199	0.791102419804081	0.00329043754248115
33.99	development.unspecified	MICRO.6678.C1	expressed protein [Arabidopsis thaliana] gb_AAL90964.1_ At2g17230/T23A1.9 [Arabidopsis thaliana] gb_AAL24171.1_ At2g17230/T23A1.9 [Arabidopsis thaliana] pir__F84549 hypothetical protein At2g17230 [imported] - Arabidopsis thaliana ref_NP_565409.1_ ...	-3.43311115563559	-4.31996028425824	0.767915789578476	-0.118933339044178
33.99	development.unspecified	MICRO.8356.C2	unnamed protein product [Oryza sativa (japonica cultivar-group)] dbj_BAA90389.1_ unnamed protein product [Oryza sativa (japonica cultivar-group)]	-1.12725985788844	-1.00647269950043	-0.251069187606085	-0.130282029218074
33.99	development.unspecified	MICRO.8766.C1	No Hits Found	-1.08530995317429	-1.9458227956835	0.59100841386322	-0.269504428645991
33.99	development.unspecified	MICRO.9300.C1	GIGANTEA [Arabidopsis thaliana]	-1.3740735207469	-1.93775707294954	0.374735682438835	-0.188947869763798
34.1	transport.p- and v-ATPases	POADO10TV	vacuolar H+-ATPase A2 subunit isoform	-1.87564385520423	-2.28021131815027	0.628774586811021	0.22420712386498
34.12	transport.metal	MICRO.5614.C5	No Hits Found	-1.05859968720969	-1.15252367925487	0.433594012369506	0.339670020324324
34.12	transport.metal	MICRO.8139.C2	putative farnesylated protein [Arabidopsis thaliana] ref_NP_565855.1_ heavy-metal-associated domain-containing protein [Arabidopsis thaliana]	-3.05166993070733	-1.45511680184228	-0.815734003980447	0.780819124884607
34.13	transport.peptides and oligopeptides	MICRO.14315.C1	putative peptide transport protein [Arabidopsis thaliana] gb_AAK25865.1_ putative peptide transport protein [Arabidopsis thaliana] gb_AAM61341.1_ peptide transport-like protein [Arabidopsis thaliana] emb_CAB70988.1_ peptide transport-like protein ...	-1.93274327966288	-1.26022367969127	-0.0333917747290133	0.6391278252426
34.13	transport.peptides and oligopeptides	MICRO.5599.C1	probable peptide transporter [imported] - Arabidopsis thaliana gb_AAF29404.1_ peptide transporter, putative [Arabidopsis thaliana] ref_NP_175630.1_ proton-dependent oligopeptide transport (POT) family protein [Arabidopsis thaliana]	-2.53120201524096	-1.9598284353408	-0.273668956452178	0.297704623447976
34.13	transport.peptides and oligopeptides	POAD976TP	peptide transporter-like protein [Arabidopsis thaliana] emb_CAB87147.1_ peptide transporter-like protein [Arabidopsis thaliana] gb_AAL61945.1_ peptide transporter-like protein [Arabidopsis thaliana] pir__T48587 peptide transporter-like protein - ...	-1.23960365425584	-2.01816737089616	0.843900903375982	0.0653371867356567
34.13	transport.peptides and oligopeptides	POCAQ41TP	oligopeptide transporter-like protein [Arabidopsis thaliana] pir__T45958 oligopeptide transporter-like protein - Arabidopsis thaliana ref_NP_195738.1_ proton-dependent oligopeptide transport (POT) family protein [Arabidopsis thaliana]	-1.92780870098256	-1.48198704350713	-0.0667102796661112	0.379111377809313
34.16	transport.ABC transporters and multidrug resistance systems	bf_cswbxxxx_0039b04.t3m.scf	No Hits Found	-2.02920490589098	-1.3462599400927	0.241674876639919	0.924619842438204
34.16	transport.ABC transporters and multidrug resistance systems	bf_ivrootxx_0018h09.t3m.scf	PDR-type ABC transporter 1 [Nicotiana tabacum]	-2.95771031367934	-2.42167251731665	-0.204195563744911	0.331842232617774
34.16	transport.ABC transporters and multidrug resistance systems	bf_mxlfxxxx_0061b07.t3m.scf	unnamed protein product [Arabidopsis thaliana] emb_CAA66809.1_ hypothetical protein [Arabidopsis thaliana] gb_AAN73299.1_ At3g26590/MFE16_11 [Arabidopsis thaliana] gb_AAL15295.1_ AT3g26590/MFE16_11 [Arabidopsis thaliana] ref_NP_189291.1_ MATE efflux ...	-1.84668345945182	-1.07953238931479	-0.0218927797303152	0.745258290406714
34.16	transport.ABC transporters and multidrug resistance systems	MICRO.10658.C1	CjMDR1 [Coptis japonica]	-1.59420742484423	-1.68526485388865	0.901763245105542	0.810705816061121
34.16	transport.ABC transporters and multidrug resistance systems	MICRO.16612.C1	TPA: PDR4 ABC transporter [Arabidopsis thaliana] gb_AAC32236.1_ putative ABC transporter [Arabidopsis thaliana] pir__T02644 ABC-type transport protein homolog F12C20.5 - Arabidopsis thaliana ref_NP_180259.1_ ABC transporter family protein ...	-1.2878662204272	-1.73507623786837	0.0339702281658969	-0.41323978927527
34.16	transport.ABC transporters and multidrug resistance systems	MICRO.5547.C1	TPA: PDR4 ABC transporter [Arabidopsis thaliana] gb_AAC32236.1_ putative ABC transporter [Arabidopsis thaliana] pir__T02644 ABC-type transport protein homolog F12C20.5 - Arabidopsis thaliana ref_NP_180259.1_ ABC transporter family protein ...	-1.2976790558693	-1.51355296278423	0.372415829961255	0.156541923046331
34.16	transport.ABC transporters and multidrug resistance systems	MICRO.5731.C1	TPA: PDR4 ABC transporter [Arabidopsis thaliana] gb_AAC32236.1_ putative ABC transporter [Arabidopsis thaliana] pir__T02644 ABC-type transport protein homolog F12C20.5 - Arabidopsis thaliana ref_NP_180259.1_ ABC transporter family protein ...	-1.10650972481779	-1.51153468322447	-0.0976830439052172	-0.502708002311896
34.19.1	transport.major intrinsic proteins.PIP	MICRO.1989.C1	plasma membrane intrinsic protein PIP2 [Solanum chacoense]	-1.99430130554981	-1.17826445081903	-0.62876730501341	0.187269549717364
34.19.1	transport.major intrinsic proteins.PIP	MICRO.2295.C1	major intrinsic protein 2 [Solanum tuberosum]	-1.50698012182166	-1.32854199273599	-0.632927141298147	-0.454489012212475
34.19.1	transport.major intrinsic proteins.PIP	MICRO.2399.C4	aquaporin-like protein [Petunia x hybrida]	-1.10231585685405	-1.29342382910093	0.561252661535907	0.370144689289022
34.19.1	transport.major intrinsic proteins.PIP	MICRO.5762.C1	aquaporin-like protein [Petunia x hybrida]	-1.5581441412544	-2.23466979065326	0.667886265329837	-0.00863938406902243
34.19.1	transport.major intrinsic proteins.PIP	MICRO.60.C1	putative water channel protein [Lycopersicon esculentum]	-1.65447847265875	-1.21430107164941	-0.221125741378987	0.219051659630344
34.19.2	transport.major intrinsic proteins.TIP	bf_mxflxxxx_0073f01.t3m.scf	No Hits Found	-1.46896152396261	-1.86109617780367	0.675472664178262	0.283338010337195
34.19.2	transport.major intrinsic proteins.TIP	MICRO.6021.C2	putative delta TIP [Nicotiana glauca]	-2.93391391370915	-1.80707239604666	-0.680025407135552	0.446816110526943
34.19.4	transport.major intrinsic proteins.SIP	MICRO.7588.C1	small basic membrane integral protein ZmSIP1-2 [Zea mays]	-1.00733451951741	-1.15572924361609	0.437793175947126	0.289398451848449
34.19.4	transport.major intrinsic proteins.SIP	STMGX82TV	putative small basic membrane integral protein [Oryza sativa (japonica cultivar-group)] dbj_BAD68048.1_ putative small basic membrane integral protein [Oryza sativa (japonica cultivar-group)]	-1.34609640984181	-1.18068986712338	0.182737950292173	0.348144493010604
34.2	transport.sugars	MICRO.10496.C1	putative sugar transporter [Lycopersicon esculentum]	-2.67957046150356	-3.46421540791074	0.630018685402575	-0.154626261004612
34.2	transport.sugars	MICRO.10747.C1	putative sugar transporter [Lycopersicon esculentum]	-2.48983717943429	-3.06487074161309	0.281530811535516	-0.293502750643287
34.2	transport.sugars	MICRO.13918.C1	STP14 protein [Arabidopsis thaliana] gb_AAC34349.1_ Putative monosaccharide transport protein [Arabidopsis thaliana] pir__T00450 probable monosaccharide transport protein T14N5.7 - Arabidopsis thaliana ref_NP_177845.1_ sugar transporter, putative ...	-4.60824181209225	-3.52634121801152	-0.415783527769898	0.666117066310822
34.2	transport.sugars	MICRO.15116.C2	hexose transport protein HEX6 - castor bean gb_AAA79857.1_ hexose carrier protein sp_Q07423_HEX6_RICCO Hexose carrier protein HEX6	-3.45860782883016	-2.00430365817965	-0.592564468774693	0.861739701875821
34.2	transport.sugars	MICRO.9403.C2	hypothetical protein [imported] - Arabidopsis thaliana gb_AAC24088.1_ Contains similarity to protein phosphatase 2C (ABI1) gb_X78886 from A. thaliana. [Arabidopsis thaliana] ref_NP_849621.1_ protein phosphatase 2C-related / PP2C-related [Arabidopsis ...	-1.17221686590511	-1.94869814966723	0.8238051403979	0.0473238566357814
34.2	transport.sugars	MICRO.9403.C3	hypothetical protein [imported] - Arabidopsis thaliana gb_AAC24088.1_ Contains similarity to protein phosphatase 2C (ABI1) gb_X78886 from A. thaliana. [Arabidopsis thaliana] ref_NP_849621.1_ protein phosphatase 2C-related / PP2C-related [Arabidopsis ...	-2.88347914939751	-3.58958860109887	0.732794123347974	0.0266846716466151
34.2	transport.sugars	MICRO.9403.C4	At1g76670/F28O16_4 [Arabidopsis thaliana] gb_AAL69500.1_ unknown protein [Arabidopsis thaliana] gb_AAK64150.1_ unknown protein [Arabidopsis thaliana] emb_CAG18177.1_ UDP-galactose transporter [Arabidopsis thaliana] gb_AAL24196.1_ At1g76670/F28O16_4 ...	-1.17781618799923	-1.05387105479156	0.16913775506155	0.293082888269225
34.2.1	transport.sugars.sucrose	MICRO.3042.C2	sucrose transport protein [Solanum tuberosum] pir__JQ2389 sucrose transport protein - potato	-2.09228203235704	-1.05924043611619	-0.849721848654591	0.18331974758625
34.21	transport.calcium	bf_mxflxxxx_0059g04.t3m.scf	plasma membrane Ca2+-ATPase [Glycine max]	-1.20719716271915	-1.4029235754548	-0.0390412311372845	-0.234767643872937
34.21	transport.calcium	MICRO.9793.C2	Ca2+-ATPase [Lycopersicon esculentum] gb_AAD11617.1_ Ca2+-ATPase [Lycopersicon esculentum] pir__S27763 Ca2+-transporting ATPase (EC 3.6.3.8) LCA1 - tomato gb_AAA34138.1_ Ca2+-ATPase	-1.45119042316245	-1.13469735052367	0.565656542471897	0.882149615110681
34.3	transport.amino acids	bf_ivrootxx_0057e06.t3m.scf	probable amino acid permease [imported] - Arabidopsis thaliana	-2.17521878903771	-1.76841993576461	0.220488072467267	0.627286925740359
34.3	transport.amino acids	cSTD18L6TH	No Hits Found	-2.10068523475098	-1.89264697127335	0.174946296590832	0.382984560068463
34.3	transport.amino acids	MICRO.13687.C1	putative amino acid or GABA permease [Oryza sativa (japonica cultivar-group)]	-2.2215851727503	-1.77932413772402	-0.00502331604033479	0.43723771898595
34.3	transport.amino acids	MICRO.13832.C1	At5g40780/K1B16_3 [Arabidopsis thaliana] gb_AAK56270.1_ AT5g40780/K1B16_3 [Arabidopsis thaliana] ref_NP_851109.1_ lysine and histidine specific transporter, putative [Arabidopsis thaliana]	-1.48412044803612	-1.89714520841636	0.145848037462491	-0.267176722917753
34.3	transport.amino acids	MICRO.2063.C1	AUX1-like protein [Populus tremula x Populus tremuloides]	-3.20005596215827	-2.0411712508998	-0.535004407210371	0.6238803040481
34.3	transport.amino acids	MICRO.2063.C3	AUX1-like protein [Populus tremula x Populus tremuloides]	-1.27864002027025	-1.198703612995	-0.599184280532167	-0.519247873256912
34.3	transport.amino acids	MICRO.7711.C1	ORF [Lilium longiflorum]	-1.63797107704429	-2.06060238104491	0.545478246763491	0.122846942762871
34.3	transport.amino acids	MICRO.8985.C1	auxin transporter protein 1 [Populus tomentosa]	-3.07978586187217	-1.71370709571161	-0.390857461817383	0.975221304343174
34.3	transport.amino acids	MICRO.8985.C2	AUX1-like protein [Populus tremula x Populus tremuloides]	-3.16356463293952	-1.77596433832682	-0.581068715923028	0.806531578689669
34.3	transport.amino acids	STMGL77TV	amino acid permease family protein [Arabidopsis thaliana]	-2.23852968898254	-1.76626520416808	0.0615074615646094	0.533771946379074
34.4	transport.nitrate	MICRO.8751.C1	nitrate transporter [Nicotiana tabacum]	-1.36493499681881	-1.12930121511	-0.0892395426483965	0.146394239060413
34.8	transport.metabolite transporters at the envelope membrane	MICRO.1076.C1	glucose-6-phosphate/phosphate translocator 2 [Solanum tuberosum]	-2.60519425879874	-1.44496123115211	-0.323337338358836	0.83689568928779
34.8	transport.metabolite transporters at the envelope membrane	MICRO.11037.C1	allyl alcohol dehydrogenase [Nicotiana tabacum]	-2.66730688269637	-1.23319891065173	-0.451936544646895	0.982171427397747
34.8	transport.metabolite transporters at the envelope membrane	MICRO.11037.C3	allyl alcohol dehydrogenase [Nicotiana tabacum]	-2.58333081290202	-1.16344450469657	-0.447785483863553	0.972100824341894
34.9	transport.metabolite transporters at the mitochondrial membrane	MICRO.1831.C5	plastidic ATP/ADP-transporter [Solanum tuberosum] pir__T07420 ATP/ADP-transporter, chloroplast - potato sp_O24381_TLC1_SOLTU PLASTIDIC ATP/ADP-TRANSPORTER	-1.54109687879031	-1.06398112917827	-0.346267797540824	0.130847952071208
34.98	transport.membrane system unknown	MICRO.12466.C1	unknown [Arabidopsis thaliana]	-1.61280749250933	-1.13319865083838	0.286472371428237	0.766081213099181
34.99	transport.misc	bf_cswbxxxx_0039b04.t3m.scf	No Hits Found	-2.02920490589098	-1.3462599400927	0.241674876639919	0.924619842438204
34.99	transport.misc	bf_mxlfxxxx_0061b07.t3m.scf	unnamed protein product [Arabidopsis thaliana] emb_CAA66809.1_ hypothetical protein [Arabidopsis thaliana] gb_AAN73299.1_ At3g26590/MFE16_11 [Arabidopsis thaliana] gb_AAL15295.1_ AT3g26590/MFE16_11 [Arabidopsis thaliana] ref_NP_189291.1_ MATE efflux ...	-1.84668345945182	-1.07953238931479	-0.0218927797303152	0.745258290406714
34.99	transport.misc	MICRO.7789.C1	At2g26510 [Arabidopsis thaliana] gb_AAC14499.1_ putative membrane transporter [Arabidopsis thaliana] gb_AAK43895.1_ putative membrane transporter [Arabidopsis thaliana] pir__T00984 probable membrane transporter At2g26510 [imported] - Arabidopsis ...	-1.3635095376372	-1.81303074823638	0.402912625324175	-0.046608585275008
34.99	transport.misc	MICRO.7789.C2	putative transporter [Arabidopsis thaliana]	-1.01321353834331	-1.08039558189381	-0.117792489425974	-0.184974532976479
34.99	transport.misc	MICRO.98.C3	putative permease 1 [Arabidopsis thaliana]	-1.24256264310798	-1.02747797206412	0.607578892374288	0.822663563418146
34.99	transport.misc	MICRO.98.C9	putative permease 1 [Arabidopsis thaliana] dbj_BAB10858.1_ permease 1 [Arabidopsis thaliana] ref_NP_201094.1_ permease, putative [Arabidopsis thaliana]	-1.1763385130761	-1.10198760254391	-0.311800433620713	-0.237449523088522
35.1	not assigned.no ontology	bf_ivrootxx_0031d02.t3m.scf	No Hits Found	-2.37613877177212	-1.36856715412891	-0.949325699141751	0.0582459185014592
35.1	not assigned.no ontology	BPLI1E10TH	No Hits Found	-1.43106699455139	-1.50870361068503	0.0905755810281565	0.0129389648945102
35.1	not assigned.no ontology	BPLI3N3TH	putative glycogenin protein [Arabidopsis thaliana] gb_AAL36305.1_ unknown protein [Arabidopsis thaliana] ref_NP_565817.2_ glycogenin glucosyltransferase (glycogenin)-related [Arabidopsis thaliana]	-1.88004566036675	-1.63277253905846	-0.489147913288951	-0.241874791980667
35.1	not assigned.no ontology	cPRO26A7TH	putative protein [Arabidopsis thaliana] emb_CAB43975.1_ putative protein [Arabidopsis thaliana] pir__T09026 hypothetical protein T27E11.110 - Arabidopsis thaliana	-5.60096664109488	-4.15614970848065	-0.839419356481885	0.605397576132344
35.1	not assigned.no ontology	MICRO.10277.C1	No Hits Found	-1.09358915027308	-1.18249771527842	0.451181147619364	0.362272582614017
35.1	not assigned.no ontology	MICRO.12372.C1	unknown [Arabidopsis thaliana]	-1.84235764373394	-1.80564337260276	-0.0973312524406689	-0.0606169813094981
35.1	not assigned.no ontology	MICRO.1429.C1	No Hits Found	-1.53524912307937	-1.32420050850386	-0.171064204180587	0.0399844103949274
35.1	not assigned.no ontology	MICRO.1429.C2	unknown [Arabidopsis thaliana]	-1.40088452927636	-1.13286594840574	-0.336536736486184	-0.0685181556155614
35.1	not assigned.no ontology	MICRO.14533.C1	hypothetical protein [Arabidopsis thaliana] pir__T02558 hypothetical protein At2g32590 [imported] - Arabidopsis thaliana ref_NP_180818.1_ barren family protein [Arabidopsis thaliana]	-1.24953323023093	-1.45734644984431	0.345939845547059	0.138126625933677
35.1	not assigned.no ontology	MICRO.15132.C1	putative protein [Arabidopsis thaliana] emb_CAB36709.1_ putative protein [Arabidopsis thaliana] pir__T04778 hypothetical protein F10M10.90 - Arabidopsis thaliana ref_NP_195158.1_ expressed protein [Arabidopsis thaliana]	-1.14371932892926	-1.06949503694387	0.538373489599019	0.612597781584403
35.1	not assigned.no ontology	MICRO.17804.C1	At3g62160 [Arabidopsis thaliana] emb_CAB71876.1_ putative protein [Arabidopsis thaliana] pir__T48008 hypothetical protein T17J13.120 - Arabidopsis thaliana ref_NP_191775.1_ transferase family protein [Arabidopsis thaliana]	-1.66979381157626	-1.40625887168561	-0.341791493733346	-0.0782565538427002
35.1	not assigned.no ontology	MICRO.18182.C1	No Hits Found	-1.99220091602352	-1.73331358294536	0.404613857834	0.663501190912153
35.1	not assigned.no ontology	MICRO.1848.C3	putative C2 domain-containing protein [Oryza sativa (japonica cultivar-group)] ref_XP_507612.1_ PREDICTED P0543D10.14 gene product [Oryza sativa (japonica cultivar-group)] ref_XP_507344.1_ PREDICTED P0543D10.14 gene product [Oryza sativa (japonica ...	-1.77075713869875	-1.90354516467787	0.728631604878652	0.595843578899535
35.1	not assigned.no ontology	MICRO.3110.C1	unknown [Arabidopsis thaliana] gb_AAG51562.1_ unknown protein	-2.08637479975869	-1.50269345749751	0.024492514794682	0.608173857055863
35.1	not assigned.no ontology	MICRO.3773.C3	No Hits Found	-2.13358755741208	-1.63626162514296	-0.721657284054398	-0.22433135178528
35.1	not assigned.no ontology	MICRO.4021.C2	thioredoxin family protein [Arabidopsis thaliana]	-2.93238920754361	-2.23163234058429	-0.437547186806539	0.263209680152791
35.1	not assigned.no ontology	MICRO.4724.C1	putative carboxyl-terminal proteinase [Oryza sativa (japonica cultivar-group)] ref_XP_507376.1_ PREDICTED OJ1699_E05.18 gene product [Oryza sativa (japonica cultivar-group)] ref_XP_506420.1_ PREDICTED OJ1699_E05.18 gene product [Oryza sativa ...	-2.79373084254451	-1.97861391309354	0.00743377789760657	0.822550707348574
35.1	not assigned.no ontology	MICRO.4921.C1	acyltransferase homolog [Petunia x hybrida]	-1.7920010236634	-1.86516843895532	0.425597430293191	0.352430015001274
35.1	not assigned.no ontology	MICRO.4921.C2	acyltransferase homolog [Petunia x hybrida]	-1.72021762739822	-1.97514494227557	0.879324291444428	0.624396976567082
35.1	not assigned.no ontology	MICRO.498.C1	unknown protein [Arabidopsis thaliana] gb_AAL49817.1_ unknown protein [Arabidopsis thaliana] gb_AAD14519.2_ expressed protein [Arabidopsis thaliana] ref_NP_565256.1_ octicosapeptide/Phox/Bem1p (PB1) domain-containing protein [Arabidopsis thaliana]	-1.34413436966426	-1.38141505831345	0.3271658666566	0.289885178007411
35.1	not assigned.no ontology	MICRO.5864.C4	At3g48690 [Arabidopsis thaliana] emb_CAB62358.1_ putative protein [Arabidopsis thaliana] pir__T46213 hypothetical protein T8P19.200 - Arabidopsis thaliana ref_NP_190438.1_ expressed protein [Arabidopsis thaliana]	-2.55428381119944	-1.32001082066115	-0.341990103835415	0.892282886702877
35.1	not assigned.no ontology	MICRO.6021.C3	delta-tonoplast intrinsic protein [Gossypium hirsutum] pir__T10804 tonoplast intrinsic protein, delta type - upland cotton	-1.76085775662776	-1.22254466396701	-0.292420715249291	0.245892377411454
35.1	not assigned.no ontology	MICRO.7437.C1	No Hits Found	-1.60195850783211	-2.26531862611288	0.58076855859392	-0.0825915596868523
35.1	not assigned.no ontology	MICRO.7444.C1	unknown [Arabidopsis thaliana]	-1.1678708960803	-1.09293604926656	-0.504039611338493	-0.429104764524752
35.1	not assigned.no ontology	MICRO.7582.C1	No Hits Found	-2.21132547613657	-2.06334542320348	0.176054227832346	0.32403428076543
35.1	not assigned.no ontology	MICRO.7582.C2	No Hits Found	-2.33590566400448	-2.3499491080775	0.0907890660498136	0.0767456219767855
35.1	not assigned.no ontology	MICRO.7704.C1	putative protein [Arabidopsis thaliana] pir__T51505 hypothetical protein F5E19_70 - Arabidopsis thaliana ref_NP_197175.1_ expressed protein [Arabidopsis thaliana]	-1.10775501338345	-1.0955552918872	0.164128536823235	0.176328258319485
35.1	not assigned.no ontology	MICRO.9230.C1	putative protein [Arabidopsis thaliana] pir__T51505 hypothetical protein F5E19_70 - Arabidopsis thaliana ref_NP_197175.1_ expressed protein [Arabidopsis thaliana]	-1.60451972153927	-1.26198978610467	0.55153978137394	0.894069716808538
35.1	not assigned.no ontology	MICRO.9465.C1	AT4g27870/T27E11_110 [Arabidopsis thaliana] gb_AAO11542.1_ At4g27870/T27E11_110 [Arabidopsis thaliana] ref_NP_567789.2_ integral membrane family protein [Arabidopsis thaliana]	-3.55664664337023	-3.02515308848976	-0.184066099501027	0.347427455379442
35.1	not assigned.no ontology	PPCBA67TH	unknown protein [Arabidopsis thaliana] gb_AAF79235.1_ F10B6.27 [Arabidopsis thaliana] gb_AAL62389.1_ unknown protein [Arabidopsis thaliana] ref_NP_172940.1_ expressed protein [Arabidopsis thaliana]	-2.28999249905802	-1.51913602009617	-0.771623201229822	-0.000766722267966813
35.1	not assigned.no ontology	STMER61TV	putative glycogenin protein [Arabidopsis thaliana] gb_AAL36305.1_ unknown protein [Arabidopsis thaliana] ref_NP_565817.2_ glycogenin glucosyltransferase (glycogenin)-related [Arabidopsis thaliana]	-1.32586941622166	-1.03307003650348	-0.266445193214113	0.026354186504058
35.1.27	not assigned.no ontology.tetratricopeptide repeat (TPR)	MICRO.1949.C1	No Hits Found	-2.39463854839505	-1.39267054553596	-0.241033099599019	0.760934903260072
35.1.3	not assigned.no ontology.armadillo/beta-catenin repeat family protein	cSTA2B5TH	unknown protein [Arabidopsis thaliana] gb_AAL24151.1_ unknown protein [Arabidopsis thaliana] ref_NP_563637.1_ armadillo/beta-catenin repeat family protein [Arabidopsis thaliana]	-1.00702197146781	-1.22482624818017	0.0678905703026285	-0.149913706409731
35.1.3	not assigned.no ontology.armadillo/beta-catenin repeat family protein	MICRO.11661.C1	At1g61350/T1F9_16 [Arabidopsis thaliana] pir__B96639 protein T1F9.16 [imported] - Arabidopsis thaliana gb_AAC13906.1_ T1F9.16 [Arabidopsis thaliana] ref_NP_564774.1_ armadillo/beta-catenin repeat family protein [Arabidopsis thaliana]	-3.23152621142225	-2.01712197758208	-0.711487114300041	0.502917119540131
35.1.3	not assigned.no ontology.armadillo/beta-catenin repeat family protein	MICRO.15772.C1	unnamed protein product [Arabidopsis thaliana] ref_NP_199903.1_ armadillo/beta-catenin repeat family protein [Arabidopsis thaliana]	-1.940284620454	-1.03564034496088	-0.377776368430656	0.526867907062465
35.1.3	not assigned.no ontology.armadillo/beta-catenin repeat family protein	MICRO.16495.C1	putative arm repeat containing protein [Oryza sativa (japonica cultivar-group)] gb_AAP54684.1_ putative arm repeat containing protein [Oryza sativa (japonica cultivar-group)] gb_AAM92297.1_ putative arm repeat containing protein [Oryza sativa ...	-1.07076927128104	-1.05623524157846	0.237805831915129	0.252339861617703
35.1.3	not assigned.no ontology.armadillo/beta-catenin repeat family protein	MICRO.5789.C1	At1g61350/T1F9_16 [Arabidopsis thaliana] pir__B96639 protein T1F9.16 [imported] - Arabidopsis thaliana gb_AAC13906.1_ T1F9.16 [Arabidopsis thaliana] ref_NP_564774.1_ armadillo/beta-catenin repeat family protein [Arabidopsis thaliana]	-2.82269086206201	-1.76124675270638	-0.59897491877736	0.462469190578267
35.1.40	not assigned.no ontology.glycine rich proteins	MICRO.1262.C9	No Hits Found	-1.19614610103871	-1.02677803345144	-0.91707223902387	-0.747704171436598
35.1.40	not assigned.no ontology.glycine rich proteins	MICRO.18080.C1	No Hits Found	-2.40269826067567	-1.51101380764809	0.0995310126937952	0.991215465721373
35.1.41	not assigned.no ontology.hydroxyproline rich proteins	bf_mxflxxxx_0045e07.t3m.scf	At5g65660 [Arabidopsis thaliana] gb_AAM63494.1_ unknown [Arabidopsis thaliana] dbj_BAA98185.1_ unnamed protein product [Arabidopsis thaliana] ref_NP_569016.1_ hydroxyproline-rich glycoprotein family protein [Arabidopsis thaliana]	-1.21037981033929	-1.76658142843137	0.665023939311594	0.108822321219517
35.1.41	not assigned.no ontology.hydroxyproline rich proteins	MICRO.2909.C4	ABC1 protein [Nicotiana plumbaginifolia]	-2.27271038558529	-2.15976389260507	-0.183714414260775	-0.0707679212805541
35.1.41	not assigned.no ontology.hydroxyproline rich proteins	MICRO.9675.C1	unknown protein [Arabidopsis thaliana] gb_AAO63429.1_ At4g25620 [Arabidopsis thaliana] ref_NP_194292.2_ hydroxyproline-rich glycoprotein family protein [Arabidopsis thaliana]	-1.90107555074031	-2.23061338331966	-0.0709575745380224	-0.400495407117376
35.1.42	not assigned.no ontology.proline rich family	MICRO.11591.C1	putative bZIP protein [Arabidopsis thaliana] ref_NP_191591.2_ expressed protein [Arabidopsis thaliana]	-2.22661031024501	-1.42100522089872	0.063847189896002	0.869452279242296
35.1.42	not assigned.no ontology.proline rich family	MICRO.13381.C1	No Hits Found	-2.03256295738946	-1.42455578624326	-0.259819129274746	0.348188041871459
35.1.5	not assigned.no ontology.pentatricopeptide (PPR) repeat-containing protein	MICRO.13172.C1	armadillo repeat-containing protein [Nicotiana tabacum]	-1.43973317418071	-1.41293142896807	0.00242092044674891	0.0292226656593968
35.1.5	not assigned.no ontology.pentatricopeptide (PPR) repeat-containing protein	MICRO.14613.C1	At2g15680 [Arabidopsis thaliana] gb_AAM91578.1_ putative calmodulin-like protein [Arabidopsis thaliana] gb_AAD17412.1_ putative calmodulin-like protein [Arabidopsis thaliana] pir__A84532 probable calmodulin-like protein [imported] - Arabidopsis ...	-1.85382338090544	-1.25069362976476	-0.644852561465395	-0.041722810324714
35.1.5	not assigned.no ontology.pentatricopeptide (PPR) repeat-containing protein	STMEZ85TV	No Hits Found	-1.07787973321783	-1.17040900408461	0.353693228029128	0.261163957162347
35.2	not assigned.unknown	148G01AF.esd	No Hits Found	-2.56728558765529	-1.88969499024011	-0.26647182837204	0.411118769043137
35.2	not assigned.unknown	ACDA00807D03.T3m.scf	No Hits Found	-1.32152035990892	-1.05086793594742	0.121503884638363	0.392156308599867
35.2	not assigned.unknown	ACDA03938A02.T3m.scf	No Hits Found	-1.14390217492024	-1.42897030370884	0.0524632662351276	-0.23260486255348
35.2	not assigned.unknown	bf_arrayxxx_0007d10.t7m.scf	No Hits Found	-2.6401912406321	-1.45067269572225	-0.997782551327219	0.191735993582634
35.2	not assigned.unknown	bf_arrayxxx_0035b03.t7m.scf	No Hits Found	-4.26418163987535	-3.30631950458803	-0.15890849881313	0.79895363647419
35.2	not assigned.unknown	bf_arrayxxx_0037c12.t7m.scf	At5g61900 [Arabidopsis thaliana] gb_AAM62570.1_ copine-like protein [Arabidopsis thaliana] dbj_BAB08876.1_ copine-like protein [Arabidopsis thaliana] gb_AAL32902.1_ copine-like protein [Arabidopsis thaliana] ref_NP_974977.1_ copine BONZAI1 (BON1) ...	-1.05379090644795	-1.3053643548111	0.293541655535407	0.0419682071722551
35.2	not assigned.unknown	bf_arrayxxx_0047d07.t7m.scf	hero resistance protein 2 homologue [Lycopersicon esculentum]	-1.08486490419158	-1.10665643700594	-0.217307243972506	-0.239098776786873
35.2	not assigned.unknown	bf_arrayxxx_0059a06.t7m.scf	At1g04520 [Arabidopsis thaliana] gb_AAS68113.1_ At1g04520 [Arabidopsis thaliana] ref_NP_171946.2_ 33 kDa secretory protein-related [Arabidopsis thaliana]	-2.76522685933112	-2.38746675897884	-0.151934463308137	0.22582563704414
35.2	not assigned.unknown	bf_arrayxxx_0083a10.t7m.scf	NBS-LRR protein [Solanum tuberosum] gb_AAF04603.1_ disease resistance protein Gpa2 [Solanum tuberosum]	-2.02737885980165	-1.87182914731214	0.612970121544846	0.768519834034359
35.2	not assigned.unknown	BF_CSCHXXXX_0019F11.T3M.SCF	hypothetical protein [Plantago major]	-1.01051216797798	-1.89744140888946	0.141125141888996	-0.745804099022482
35.2	not assigned.unknown	bf_cswbxxxx_0001b05.t3m.scf	No Hits Found	-1.10124253511936	-1.12358360315454	0.578149244082377	0.555808176047205
35.2	not assigned.unknown	bf_ivrootxx_0001h11.t3m.scf	At3g06890 [Arabidopsis thaliana] gb_AAF26993.1_ hypothetical protein [Arabidopsis thaliana] gb_AAM63675.1_ unknown [Arabidopsis thaliana] ref_NP_566295.1_ expressed protein [Arabidopsis thaliana]	-2.00685608195948	-1.00030133497036	-0.126850045622853	0.879704701366268
35.2	not assigned.unknown	bf_ivrootxx_0013g11.t3m.scf	hypothetical protein At2g44260 [imported] - Arabidopsis thaliana ref_NP_850414.1_ expressed protein [Arabidopsis thaliana]	-2.29104083613948	-1.12369130132254	-0.212369272884593	0.954980261932347
35.2	not assigned.unknown	bf_ivrootxx_0020h07.t3m.scf	No Hits Found	-2.33752517035799	-2.39406834849839	-0.210008122545554	-0.266551300685958
35.2	not assigned.unknown	bf_ivrootxx_0021e05.t3m.scf	P0456E05.14 [Oryza sativa (japonica cultivar-group)] dbj_BAB92615.1_ P0456E05.14 [Oryza sativa (japonica cultivar-group)]	-3.51982883587784	-2.40446120536028	-0.517840192189263	0.597527438328293
35.2	not assigned.unknown	bf_ivrootxx_0032b08.t3m.scf	No Hits Found	-2.49084486239842	-1.75005185296731	-0.316461568371009	0.4243314410601
35.2	not assigned.unknown	bf_ivrootxx_0051G01.t3m.scf	No Hits Found	-1.31528570321306	-1.92118774110533	0.253741580144791	-0.352160457747484
35.2	not assigned.unknown	bf_ivrootxx_0053b09.t3m.scf	No Hits Found	-1.39465600509652	-1.85049759258763	0.316785844150886	-0.139055743340221
35.2	not assigned.unknown	BF_LBCHXXXX_0002D12_T3M.SCF	unknown protein [Arabidopsis thaliana] gb_AAL49838.1_ unknown protein [Arabidopsis thaliana] gb_AAM15264.1_ unknown protein [Arabidopsis thaliana] gb_AAD20160.1_ unknown protein [Arabidopsis thaliana] pir__E84903 hypothetical protein At2g46490 ...	-1.97583656657426	-1.42824241942737	0.267838410867252	0.815432558014151
35.2	not assigned.unknown	BF_LBCHXXXX_0026H01_T3M.SCF	No Hits Found	-2.27106949446263	-1.54239819619816	-0.4836570854316	0.245014212832867
35.2	not assigned.unknown	BF_LBCHXXXX_0026H11_T3M.SCF	No Hits Found	-1.23932691054972	-1.64488098154766	0.240013172985501	-0.165540898012434
35.2	not assigned.unknown	BF_LBCHXXXX_0040F10_T3M.SCF	No Hits Found	-2.76324758279157	-3.48711089389753	0.590049858528607	-0.133813452577344
35.2	not assigned.unknown	bf_lbchxxxx_0064e09.t3m.scf	No Hits Found	-1.92876691218975	-1.40154645549552	0.445594160420163	0.972814617114397
35.2	not assigned.unknown	bf_mxflxxxx_0003g01.t3m.scf	No Hits Found	-1.68787905202315	-1.73217470358022	0.776049114162038	0.731753462604969
35.2	not assigned.unknown	bf_mxflxxxx_0017g03.t3m.scf	hypothetical protein [Arabidopsis thaliana] gb_AAC42255.1_ hypothetical protein [Arabidopsis thaliana] pir__B84652 hypothetical protein At2g25740 [imported] - Arabidopsis thaliana	-1.2187058555229	-1.41292402602696	-0.685179955238253	-0.879398125742314
35.2	not assigned.unknown	bf_mxflxxxx_0025a02.t3m.scf	No Hits Found	-3.20973977000501	-1.48862169023062	-0.923090854857206	0.798027224917185
35.2	not assigned.unknown	bf_mxflxxxx_0029g02.t3m.scf	polyphenol oxidase precursor [Lycopersicon esculentum] sp_Q08307_PPOE_LYCES Polyphenol oxidase E, chloroplast precursor (PPO) (Catechol oxidase) pir__S33543 catechol oxidase (EC 1.10.3.1) E, precursor [similarity] - tomato	-2.29185249192994	-2.1014462888434	-0.71566457784729	-0.52525837476075
35.2	not assigned.unknown	bf_mxflxxxx_0031g05.t3m.scf	No Hits Found	-1.12880460755267	-1.80271691105554	-0.0402010310299481	-0.714113334532816
35.2	not assigned.unknown	bf_mxflxxxx_0032a05.t3m.scf	No Hits Found	-2.43305441945838	-1.65348531491947	-0.323798602100931	0.455770502437974
35.2	not assigned.unknown	bf_mxflxxxx_0033a02.t3m.scf	putative Glucan 1,3-beta-glucosidase precursor [Oryza sativa (japonica cultivar-group)] gb_AAP53385.1_ putative Glucan 1,3-beta-glucosidase precursor [Oryza sativa (japonica cultivar-group)] gb_AAM08620.1_ Putative Glucan 1,3-beta-glucosidase ...	-1.6326628323779	-1.17678539868779	0.147472629969386	0.603350063659494
35.2	not assigned.unknown	bf_mxflxxxx_0033f11.t3m.scf	HSR201-like protein [Arabidopsis thaliana] gb_AAM20603.1_ HSR201 like protein [Arabidopsis thaliana] emb_CAB78581.1_ HSR201 like protein [Arabidopsis thaliana] emb_CAB10318.1_ HSR201 like protein [Arabidopsis thaliana] pir__D71418 hypothetical ...	-2.25534028819246	-1.71745396960124	-0.476666237688381	0.0612200809028431
35.2	not assigned.unknown	bf_mxflxxxx_0034c01.t3m.scf	No Hits Found	-1.11881387483516	-1.91435783517311	0.749764242532354	-0.045779717805595
35.2	not assigned.unknown	bf_mxflxxxx_0053b03.t3m.scf	ornithine decarboxylase [Datura stramonium] sp_P50134_DCOR_DATST Ornithine decarboxylase (ODC) pir__S64704 ornithine decarboxylase (EC 4.1.1.17) - jimsonweed	-3.05116849304901	-1.77484336075418	-0.899902441299355	0.376422690995476
35.2	not assigned.unknown	bf_mxflxxxx_0056e09.t3m.scf	No Hits Found	-1.13407454553275	-1.24248741453198	0.221878634929519	0.113465765930297
35.2	not assigned.unknown	bf_mxflxxxx_0057e02.t3m.scf	No Hits Found	-3.52791076607809	-3.38259146228566	-0.0855298730486709	0.0597894307437574
35.2	not assigned.unknown	bf_mxflxxxx_0068a09.t3m.scf	No Hits Found	-1.36715008438155	-1.19549656742067	0.150088275383723	0.321741792344595
35.2	not assigned.unknown	bf_mxlfxxxx_0010f06.t3m.scf	bacterial spot disease resistance protein 4 [Lycopersicon esculentum]	-1.59878204539329	-1.30628297177365	-0.379181499381438	-0.0866824257617944
35.2	not assigned.unknown	bf_mxlfxxxx_0012d09.t3m.scf	No Hits Found	-2.36644776580928	-2.54634051333089	-0.263812469413535	-0.44370521693515
35.2	not assigned.unknown	bf_mxlfxxxx_0013b02.t3m.scf	No Hits Found	-1.15621148271092	-1.77394838675682	0.490334931975021	-0.127401972070878
35.2	not assigned.unknown	bf_mxlfxxxx_0021g10.t3m.scf	No Hits Found	-2.62859881741859	-2.6485068862144	-0.180473004520131	-0.200381073315937
35.2	not assigned.unknown	bf_mxlfxxxx_0028f06.t3m.scf	No Hits Found	-1.12908535876045	-2.04432536823346	0.638263932304454	-0.27697607716855
35.2	not assigned.unknown	bf_mxlfxxxx_0041e02.t3m.scf	No Hits Found	-3.38561887886089	-2.98517668653341	0.299133305395179	0.699575497722662
35.2	not assigned.unknown	bf_mxlfxxxx_0049h08.t3m.scf	No Hits Found	-1.32469137365513	-1.16930926033013	-0.026197865112648	0.129184248212358
35.2	not assigned.unknown	bf_mxlfxxxx_0055b03.t3m.scf	putative protein kinase [Oryza sativa (japonica cultivar-group)]	-2.98552565172508	-2.98065899816556	0.0267591154350537	0.0316257689945791
35.2	not assigned.unknown	bf_mxlfxxxx_0071f01.t3m.scf	No Hits Found	-1.99685657572907	-1.77380079557637	-0.107062450015848	0.115993330136847
35.2	not assigned.unknown	bf_stolxxxx_0010G05.t3m.scf	No Hits Found	-1.20975127053861	-1.35701547032703	0.749642348447667	0.602378148659254
35.2	not assigned.unknown	bf_stolxxxx_0019a10.t3m.scf	aluminum-induced protein-like protein [Thellungiella halophila]	-1.19896682418017	-1.46748724530396	-0.380884799038251	-0.649405220162039
35.2	not assigned.unknown	bf_stolxxxx_0033A03.t3m.scf	No Hits Found	-1.08247781581313	-1.37809198620456	0.493105424934373	0.197491254542941
35.2	not assigned.unknown	bf_stolxxxx_0058h06.t3m.scf	At1g56580/F25P12_18 [Arabidopsis thaliana] gb_AAL25527.1_ At1g56580/F25P12_18 [Arabidopsis thaliana] pir__E96607 hypothetical protein F25P12.97 [imported] - Arabidopsis thaliana ref_NP_564720.1_ expressed protein [Arabidopsis thaliana] gb_AAG09105.1 ...	-1.17128614164709	-1.11296396367876	0.632206639298262	0.690528817266593
35.2	not assigned.unknown	bf_stolxxxx_0067f08.t3m.scf	No Hits Found	-3.4469362333069	-2.41606657243083	-0.851852253094986	0.179017407781088
35.2	not assigned.unknown	bf_suspxxxx_0006H12.t3m.scf	nodulin [Glycine max]	-1.04054649785508	-1.10525656186532	-0.283460377950427	-0.348170441960669
35.2	not assigned.unknown	bf_suspxxxx_0012f07.t3m.scf	AT3g11590/F24K9_26 [Arabidopsis thaliana]	-2.09973696004249	-1.25993745975149	-0.916999880573288	-0.0772003802822887
35.2	not assigned.unknown	bf_suspxxxx_0060c03.t3m.scf	At5g62280 [Arabidopsis thaliana] dbj_BAA97192.1_ unnamed protein product [Arabidopsis thaliana] gb_AAS68111.1_ At5g62280 [Arabidopsis thaliana] ref_NP_201034.1_ expressed protein [Arabidopsis thaliana]	-1.26594018448476	-1.58427689431913	0.102150782998612	-0.21618592683576
35.2	not assigned.unknown	bf_swstxxxx_0043a08.t3m.scf	No Hits Found	-1.13484609244502	-1.27116138208643	0.216652158211497	0.0803368685700878
35.2	not assigned.unknown	BF_TUBSXXXX_0059H08_T3M.SCF	No Hits Found	-1.61705883410837	-1.31923967077212	-0.443720594737087	-0.145901431400846
35.2	not assigned.unknown	cPRO7D7TH	putative glucosyltransferase [Lycopersicon esculentum]	-1.47445400841336	-3.19822070658976	0.836309689340135	-0.887457008836265
35.2	not assigned.unknown	cSTA4O13TH	putative protein [Arabidopsis thaliana] pir__T51372 hypothetical protein F1N13_30 - Arabidopsis thaliana ref_NP_197093.1_ expressed protein [Arabidopsis thaliana]	-1.10781526321994	-1.50422609624712	0.824658472733971	0.428247639706795
35.2	not assigned.unknown	cSTB6E19TH	expressed protein [Arabidopsis thaliana]	-1.05007112949645	-1.0440725640397	0.353312207387463	0.359310772844207
35.2	not assigned.unknown	cSTB9J20TH	hypothetical protein [Oryza sativa (japonica cultivar-group)]	-1.4065570119924	-1.36846672854147	0.178424424078836	0.216514707529766
35.2	not assigned.unknown	cSTE7D6TH	NBS/LRR resistance protein-like protein [Capsicum annuum]	-1.09930283568584	-1.22510730517147	0.331529094068996	0.205724624583367
35.2	not assigned.unknown	cSTS27E21TH	No Hits Found	-1.02980263337197	-1.11704647088782	0.341897389373571	0.25465355185772
35.2	not assigned.unknown	MICRO.10261.C2	(S)-N-methylcoclaurine-3*-hydroxylase [Coptis japonica]	-2.34035113920897	-1.2435338921518	-0.334480760139718	0.762336486917452
35.2	not assigned.unknown	MICRO.10287.C1	unknown protein [Oryza sativa (japonica cultivar-group)] ref_XP_506938.1_ PREDICTED OJ1191_G08.14 gene product [Oryza sativa (japonica cultivar-group)] dbj_BAD09167.1_ unknown protein [Oryza sativa (japonica cultivar-group)]	-1.21720470277545	-1.93298351524016	0.991334426639567	0.275555614174856
35.2	not assigned.unknown	MICRO.10298.C2	unknown [Arabidopsis thaliana]	-1.34106661765977	-1.14834806885391	-0.0289076558364165	0.16381089296944
35.2	not assigned.unknown	MICRO.1046.C1	No Hits Found	-1.95918359160403	-2.34182582387401	0.926927449787568	0.544285217517588
35.2	not assigned.unknown	MICRO.1046.C22	Chitin-binding lectin 1 precursor (PL-I)	-1.48445646709667	-1.59013312910118	0.0423476264146156	-0.063329035589895
35.2	not assigned.unknown	MICRO.10496.C1	putative sugar transporter [Lycopersicon esculentum]	-2.67957046150356	-3.46421540791074	0.630018685402575	-0.154626261004612
35.2	not assigned.unknown	MICRO.10542.C1	No Hits Found	-1.21579104972905	-1.15950734278964	0.338083923092984	0.394367630032394
35.2	not assigned.unknown	MICRO.10634.C1	At4g14950 [Arabidopsis thaliana] ref_NP_567450.1_ expressed protein [Arabidopsis thaliana]	-1.03276815149058	-1.00402068186366	0.0718974492012503	0.10064491882817
35.2	not assigned.unknown	MICRO.10747.C1	putative sugar transporter [Lycopersicon esculentum]	-2.48983717943429	-3.06487074161309	0.281530811535516	-0.293502750643287
35.2	not assigned.unknown	MICRO.10910.C1	(S)-N-methylcoclaurine-3*-hydroxylase [Coptis japonica]	-2.56814202711037	-2.04517227038708	0.0686493645786399	0.591619121301929
35.2	not assigned.unknown	MICRO.11085.C1	unknown [Arabidopsis thaliana] gb_AAM16187.1_ At1g31940/F5M6.6 [Arabidopsis thaliana] gb_AAL47448.1_ At1g31940/F5M6.6 [Arabidopsis thaliana] ref_NP_564386.1_ expressed protein [Arabidopsis thaliana]	-1.518659855576	-1.11396923314263	-0.00393777511736282	0.400752847316004
35.2	not assigned.unknown	MICRO.11085.C2	unknown [Arabidopsis thaliana] gb_AAM16187.1_ At1g31940/F5M6.6 [Arabidopsis thaliana] gb_AAL47448.1_ At1g31940/F5M6.6 [Arabidopsis thaliana] ref_NP_564386.1_ expressed protein [Arabidopsis thaliana]	-1.87657843185961	-1.14898611936381	-0.425128331201023	0.302463981294774
[truncated: 127 more rows]
