# Supplementary material for: Transcriptional and Metabolic Profiling of Potato Plants Expressing a Plastid-Targeted Electron Shuttle Reveal Modulation of Genes Associated to Drought Tolerance by Chloroplast Redox Poise
Source: Int J Mol Sci. 2020 Sep 29;21(19):7199. doi: 10.3390/ijms21197199 (PMC7582712; doi:10.3390/ijms21197199)
Supplement: Supplementary file 1 [file ijms-21-07199-s001.zip › Supplementary Table S4.xlsx]

## Sheet: Cluster3
Table S4. List of potato genes belonging to clusters formed by drought responses abolished or ameliorated by chloroplast Fld (Figure 5).
BINCODE	NAME	IDENTIFIER	DESCRIPTION	log2(Drought_vs_Control_inWT)	log2(Drought_vs_Control_in_Stpfld252)	log2(Stpfld252_vs_WT_in_Control)	log2(Stpfld252_vs_WT_inDrought)
2.1.2.3	major CHO metabolism.synthesis.starch.starch branching	MICRO.1689.C3	1,4-alpha-glucan branching enzyme [Solanum tuberosum] pir__T07824 1,4-alpha-glucan branching enzyme (EC 2.4.1.18) I (clone sbeI7) - potato (fragment)	2.04876178411851	0.93454642877434	-0.15828417277536	-1.27249952811953
2.2.1.3	major CHO metabolism.degradation.sucrose.invertases	MICRO.2430.C1	acid invertase [Solanum tuberosum]	1.54133168497323	0.915195156588137	-0.447134650439054	-1.07327117882414
2.2.1.3.1	major CHO metabolism.degradation.sucrose.invertases.neutral	MICRO.11935.C1	neutral invertase [Daucus carota]	1.86166733344596	-0.299839847909421	0.961876032181111	-1.19963114917427
2.2.1.3.1	major CHO metabolism.degradation.sucrose.invertases.neutral	MICRO.12014.C1	neutral invertase [Daucus carota]	1.16083364663421	-0.112922762187517	0.194657888413583	-1.07909852040815
2.2.1.5	major CHO metabolism.degradation.sucrose.Susy	027D03AF.esd	sucrose synthase [Solanum tuberosum]	2.68772103739816	0.417440189990105	0.540879652741515	-1.72940119466654
2.2.1.5	major CHO metabolism.degradation.sucrose.Susy	bf_suspxxxx_0063d02.t3m.scf	sucrose synthase 1 [Bambusa oldhamii]	2.76270032502439	-0.425960857760767	0.411132289080072	-2.77752889370509
2.2.1.5	major CHO metabolism.degradation.sucrose.Susy	cSTE6O13TH	No Hits Found	3.66400454218584	0.506045433706571	0.984643420197145	-2.17331568828212
2.2.1.5	major CHO metabolism.degradation.sucrose.Susy	MICRO.196.C2	sucrose synthase 2 [Solanum tuberosum]	3.34568776072278	0.437134266155208	0.84460551358605	-2.06394798098152
2.2.1.5	major CHO metabolism.degradation.sucrose.Susy	MICRO.196.C5	sucrose synthase 2 [Solanum tuberosum]	3.30139974492255	0.425119342277508	0.817981637027914	-2.05829876561713
2.2.2.1.1	major CHO metabolism.degradation.starch.starch cleavage.alpha amylase	MICRO.10377.C2	alpha-amylase	1.72448243713028	-0.33504093302522	0.992098255149202	-1.0674251150063
2.2.2.1.2	major CHO metabolism.degradation.starch.starch cleavage.beta amylase	cSTS23M18TH	No Hits Found	2.81277484602151	0.586837819902017	0.780469881452771	-1.44546714466672
2.2.2.1.2	major CHO metabolism.degradation.starch.starch cleavage.beta amylase	MICRO.189.C19	putative beta-amylase [Arabidopsis thaliana] gb_AAL67089.1_ putative beta-amylase [Arabidopsis thaliana] dbj_BAB03009.1_ beta-amylase [Arabidopsis thaliana] gb_AAL77747.1_ AT3g23920/F14O13_11 [Arabidopsis thaliana] gb_AAK56281.1_ AT3g23920/F14O13_11 ...	2.52841094669403	0.844327305643564	0.482386838783325	-1.20169680226714
2.2.2.1.2	major CHO metabolism.degradation.starch.starch cleavage.beta amylase	MICRO.189.C3	putative beta-amylase [Arabidopsis thaliana] gb_AAL67089.1_ putative beta-amylase [Arabidopsis thaliana] dbj_BAB03009.1_ beta-amylase [Arabidopsis thaliana] gb_AAL77747.1_ AT3g23920/F14O13_11 [Arabidopsis thaliana] gb_AAK56281.1_ AT3g23920/F14O13_11 ...	2.26201716679894	0.762959328371798	0.426401600079817	-1.07265623834733
3.1.2.2	minor CHO metabolism.raffinose family.raffinose synthases.putative	cSTS29E8TH	raffinose synthase [Cucumis sativus]	2.5599998548032	0.0408151023931351	-0.187380652479858	-2.70656540488992
3.1.2.2	minor CHO metabolism.raffinose family.raffinose synthases.putative	MICRO.1247.C3	alkaline alpha galactosidase II [Cucumis melo]	2.69225989534274	0.971342865286648	0.181146711104919	-1.53977031895117
3.1.2.2	minor CHO metabolism.raffinose family.raffinose synthases.putative	STMGZ03TV	raffinose synthase [Cucumis sativus]	2.95419439254041	0.40996494343276	-0.0353774962364888	-2.57960694534414
3.4.4	minor CHO metabolism.myo-inositol.myo-inositol oxygenases	bf_mxflxxxx_0051b11.t3m.scf	unknown [Arabidopsis thaliana]	4.02766097003729	0.17601659069383	-0.0597177379576008	-3.91136211730107
3.5.1	minor CHO metabolism.others.xylose isomerase	bf_arrayxxx_0091a12.t7m.scf	putative xylose isomerase [Oryza sativa (japonica cultivar-group)] dbj_BAC83596.1_ putative xylose isomerase [Oryza sativa (japonica cultivar-group)]	1.38040571019119	-0.641114424564361	-0.26431443952197	-2.28583457427752
3.5.1	minor CHO metabolism.others.xylose isomerase	MICRO.3384.C1	xylose isomerase [Arabidopsis thaliana] sp_Q9FKK7_XYLA_ARATH Xylose isomerase	1.4593664933831	-0.713866870229936	-0.632101634044899	-2.80533499765794
3.5.1	minor CHO metabolism.others.xylose isomerase	MICRO.3384.C2	putative xylose isomerase [Oryza sativa (japonica cultivar-group)] dbj_BAC83596.1_ putative xylose isomerase [Oryza sativa (japonica cultivar-group)]	1.27994313661036	-0.562860616451742	-0.506004480605114	-2.34880823366721
4.1.16	glycolysis.cytosolic branch.phosphoenolpyruvate carboxykinase (PEPCK)	bf_mxlfxxxx_0071c09.t3m.scf	phosphoenolpyruvate carboxylase kinase [Flaveria trinervia]	2.60983841293303	0.721154735624818	-0.0241913754894707	-1.91287505279768
4.1.16	glycolysis.cytosolic branch.phosphoenolpyruvate carboxykinase (PEPCK)	MICRO.712.C32	PEPC kinase 1b [Solanum tuberosum] gb_AAQ10029.1_ PEPC kinase 1b [Solanum tuberosum]	2.271787276185	0.53817469101944	-0.158374534603599	-1.89198711976916
4.1.16	glycolysis.cytosolic branch.phosphoenolpyruvate carboxykinase (PEPCK)	MICRO.712.C35	PEPC kinase 1a [Solanum tuberosum] gb_AAN76811.1_ PEP carboxylase kinase [Solanum tuberosum]	1.71211776635155	0.326859445871774	-0.130008091802444	-1.51526641228222
4.2.14	glycolysis.plastid branch.pyruvate kinase (PK)	BF_LBCHXXXX_0027C09_T3M.SCF	pyruvate kinase [Arabidopsis thaliana] dbj_BAB10440.1_ pyruvate kinase [Arabidopsis thaliana] ref_NP_200104.1_ pyruvate kinase, putative [Arabidopsis thaliana]	1.14672289489931	-0.822713732030323	-0.115581179457473	-2.08501780638711
4.2.14	glycolysis.plastid branch.pyruvate kinase (PK)	MICRO.129.C3	pyruvate kinase [Arabidopsis thaliana] dbj_BAB10440.1_ pyruvate kinase [Arabidopsis thaliana] ref_NP_200104.1_ pyruvate kinase, putative [Arabidopsis thaliana]	1.1554173412789	-0.876167848605938	-0.068486691872284	-2.10007188175712
5.10	fermentation.aldehyde dehydrogenase	MICRO.1456.C1	putative aldehyde dehydrogenase [Arabidopsis thaliana] gb_AAM51420.1_ putative aldehyde dehydrogenase-like protein [Arabidopsis thaliana] gb_AAM13853.1_ putative aldehyde dehydrogenase homolog [Arabidopsis thaliana] gb_AAM26712.1_ At1g54100/F15I1_19 ...	3.19445986074336	0.767176584863449	0.623410691583334	-1.80387258429658
8.3	TCA / organic transformation.carbonic anhydrases	POACH05TP	carbonate dehydratase (EC 4.2.1.1), chloroplast - common tobacco (fragment) gb_AAA34057.1_ carbonic anhydrase	1.89921834627625	0.687122066670602	-0.245784486321337	-1.45788076592698
9.3	mitochondrial electron transport / ATP synthesis.electron transfer flavoprotein	bf_arrayxxx_0037g07.t7m.scf	unknown protein [Arabidopsis thaliana] gb_AAO50522.1_ putative electron transport flavoprotein [Arabidopsis thaliana] gb_AAG50941.1_ electron transport flavoprotein, putative [Arabidopsis thaliana] ref_NP_175507.1_ electron transfer flavoprotein ...	1.01415876690042	-0.143301433882941	0.0611637041075568	-1.09629649667581
9.3	mitochondrial electron transport / ATP synthesis.electron transfer flavoprotein	MICRO.15387.C2	unknown protein [Arabidopsis thaliana] gb_AAO50522.1_ putative electron transport flavoprotein [Arabidopsis thaliana] gb_AAG50941.1_ electron transport flavoprotein, putative [Arabidopsis thaliana] ref_NP_175507.1_ electron transfer flavoprotein ...	1.02637236222035	-0.0912708778804276	0.0756128149769779	-1.0420304251238
10.1.2	cell wall.precursor synthesis.UGE	MICRO.11143.C1	UDP-glucose 4-epimerase [Solanum tuberosum]	1.95093154834401	-0.520853904668256	0.0966171428025984	-2.37516831020966
10.1.2	cell wall.precursor synthesis.UGE	MICRO.5002.C1	UDP-glucose 4-epimerase [Solanum tuberosum]	2.99173169002682	0.393656817022782	0.0721023671534695	-2.52597250585056
10.1.2	cell wall.precursor synthesis.UGE	STMCN30TV	No Hits Found	2.81824245471176	0.45738707337892	-0.147526642726445	-2.50838202405929
10.2.1	cell wall.cellulose synthesis.cellulose synthase	MICRO.9479.C1	unknown protein [Arabidopsis thaliana] gb_AAL36217.1_ unknown protein [Arabidopsis thaliana]	1.17332458386853	-0.428255963548844	0.571427531901662	-1.03015301551571
10.6.3	cell wall.degradation.pectate lyases and polygalacturonases	cSTA9I2TH	polygalacturonase (EC 3.2.1.15) 1 beta chain precursor - tomato gb_AAB39547.1_ polygalacturonase isoenzyme 1 beta subunit gb_AAA34181.1_ polygalacturonase isoenzyme 1 beta subunit	1.09323106166687	-0.232144603268034	0.0246624007399001	-1.300713264195
10.7	cell wall.modification	MICRO.6298.C2	expansin precursor [Lycopersicon esculentum]	1.58134041526175	0.204262489370238	0.282057211665487	-1.09502071422602
10.8.2	cell wall.pectinesterases.acetyl esterase	MICRO.4427.C1	pectinacetylesterase precursor [Vigna radiata var. radiata] pir__S68805 pectin acetylesterase (EC 3.1.1.-) precursor - mung bean	1.49088738390729	-0.947203914272141	-0.826643771519652	-3.26473506969909
11.1	lipid metabolism.FA synthesis and FA elongation	MICRO.2614.C1	putative beta-ketoacyl-CoA synthase [Arabidopsis thaliana] gb_AAO41904.1_ putative beta-ketoacyl-CoA synthase [Arabidopsis thaliana] gb_AAB95298.1_ putative beta-ketoacyl-CoA synthase [Arabidopsis thaliana] pir__A84663 probable beta-ketoacyl-CoA ...	1.89804007257268	-0.39285117021174	0.891577637624303	-1.39931360516012
11.1.1.1	lipid metabolism.FA synthesis and FA elongation.acetyl CoA carboxylation.homomeric enzyme	MICRO.9506.C1	acetyl-CoA carboxylase [Medicago sativa] pir__T09538 acetyl-CoA carboxylase (EC 6.4.1.2) - alfalfa	1.28637710648866	0.359157704339768	-0.182311041210713	-1.10953044335961
11.1.8	lipid metabolism.FA synthesis and FA elongation.acyl CoA ligase	MICRO.11564.C1	AMP-binding protein [Arabidopsis thaliana]	1.56276121567016	0.566704476523725	-0.374496393244227	-1.37055313239066
11.1.8	lipid metabolism.FA synthesis and FA elongation.acyl CoA ligase	MICRO.7034.C1	adenosine monophosphate binding protein 7 AMPBP7 [Arabidopsis thaliana] gb_AAL90930.1_ AT3g16910/K14A17_3 [Arabidopsis thaliana] gb_AAL57649.1_ AT3g16910/K14A17_3 [Arabidopsis thaliana] ref_NP_188316.1_ AMP-dependent synthetase and ligase family ...	1.89291081145383	0.580601522079006	-0.348849801596926	-1.66115909097175
11.1.8	lipid metabolism.FA synthesis and FA elongation.acyl CoA ligase	MICRO.7034.C2	adenosine monophosphate binding protein 7 AMPBP7 [Arabidopsis thaliana] gb_AAL90930.1_ AT3g16910/K14A17_3 [Arabidopsis thaliana] gb_AAL57649.1_ AT3g16910/K14A17_3 [Arabidopsis thaliana] ref_NP_188316.1_ AMP-dependent synthetase and ligase family ...	1.70893212059745	0.883355474582844	-0.334742326474156	-1.16031897248876
11.10.2	lipid metabolism.glycolipid synthesis.DGDG synthase	MICRO.8832.C1	digalactosyldiacylglycerol synthase [Nicotiana tabacum]	2.19187488726814	0.78299363561908	0.0513975480905344	-1.35748370355852
11.3.5	lipid metabolism.phospholipid synthesis.diacylglycerol kinase	MICRO.15564.C1	diacylglycerol kinase ATDGK1 homolog [Arabidopsis thaliana] gb_AAO42169.1_ putative diacylglycerol kinase (ATDGK1) [Arabidopsis thaliana] emb_CAB62604.1_ diacylglycerol kinase (ATDGK1) [Arabidopsis thaliana] sp_Q39017_KDG1_ARATH Diacylglycerol kinas ...	1.64185104657629	0.625252470682528	-0.25172007319704	-1.2683186490908
11.3.5	lipid metabolism.phospholipid synthesis.diacylglycerol kinase	MICRO.4577.C1	diacylglycerol kinase ATDGK1 homolog [Arabidopsis thaliana] gb_AAO42169.1_ putative diacylglycerol kinase (ATDGK1) [Arabidopsis thaliana] emb_CAB62604.1_ diacylglycerol kinase (ATDGK1) [Arabidopsis thaliana] sp_Q39017_KDG1_ARATH Diacylglycerol kinas ...	2.05800619826656	0.974200846184916	-0.447232612525881	-1.53103796460752
11.3.5	lipid metabolism.phospholipid synthesis.diacylglycerol kinase	MICRO.4577.C2	diacylglycerol kinase ATDGK1 homolog [Arabidopsis thaliana] gb_AAO42169.1_ putative diacylglycerol kinase (ATDGK1) [Arabidopsis thaliana] emb_CAB62604.1_ diacylglycerol kinase (ATDGK1) [Arabidopsis thaliana] sp_Q39017_KDG1_ARATH Diacylglycerol kinas ...	2.23862542109346	0.946945710219861	0.0895721954632798	-1.20210751541032
11.8	lipid metabolism.exotics (steroids, squalene etc)	MICRO.8661.C1	putative light harvesting pigment protein [Arabidopsis thaliana] gb_AAL36411.1_ putative light harvesting pigment protein [Arabidopsis thaliana] dbj_BAA97350.1_ 1,4-benzoquinone reductase-like [Arabidopsis thaliana] ref_NP_200688.2_ quinone reductas ...	1.2863952324865	-0.259405639673281	0.455147026541207	-1.09065384561857
11.8.10	lipid metabolism.exotics (steroids, squalene etc).phosphatidylcholine-sterol O-acyltransferase	MICRO.7569.C1	putative phosphatidylcholine-sterol acyltransferase [Ipomoea trifida]	1.69335933882124	0.12913624141004	-0.16355553916022	-1.72777863657142
11.8.10	lipid metabolism.exotics (steroids, squalene etc).phosphatidylcholine-sterol O-acyltransferase	SSBT005N16x.scf	No Hits Found	2.20863436237749	0.396914097020409	0.0414025637572761	-1.7703177015998
11.8.10	lipid metabolism.exotics (steroids, squalene etc).phosphatidylcholine-sterol O-acyltransferase	STMHN27TV	No Hits Found	2.91958991615996	0.766194539604316	-0.384062719075487	-2.53745809563113
11.9.2.1	lipid metabolism.lipid degradation.lipases.triacylglycerol lipase	MICRO.11496.C1	protein F15H18.6 [imported] - Arabidopsis thaliana gb_AAF26000.1_ F15H18.6 [Arabidopsis thaliana]	1.89661664187433	0.809729197856111	-0.181849583983617	-1.26873702800184
11.9.3	lipid metabolism.lipid degradation.lysophospholipases	MICRO.1853.C1	esterase/lipase/thioesterase family protein [Arabidopsis thaliana]	2.60286647514513	-0.230304313827892	0.359072350350971	-2.47409843862205
11.9.3.3	lipid metabolism.lipid degradation.lysophospholipases.glycerophosphodiester phosphodiesterase	bf_ivrootxx_0061c03.t3m.scf	hypothetical protein [Arabidopsis thaliana] gb_AAM45121.1_ unknown protein [Arabidopsis thaliana] gb_AAL59949.1_ unknown protein [Arabidopsis thaliana] ref_NP_566159.1_ glycerophosphoryl diester phosphodiesterase family protein [Arabidopsis thaliana]	1.99120889848889	0.437414229894338	-0.461919567807166	-2.01571423640172
11.9.3.3	lipid metabolism.lipid degradation.lysophospholipases.glycerophosphodiester phosphodiesterase	MICRO.3541.C2	hypothetical protein [Arabidopsis thaliana] gb_AAM45121.1_ unknown protein [Arabidopsis thaliana] gb_AAL59949.1_ unknown protein [Arabidopsis thaliana] ref_NP_566159.1_ glycerophosphoryl diester phosphodiesterase family protein [Arabidopsis thaliana]	3.21678154704693	0.373517508981675	-0.225436368068914	-3.06870040613417
11.9.4.2	lipid metabolism.lipid degradation.beta-oxidation.acyl CoA DH	bf_ivrootxx_0012b09.t3m.scf	putative acyl-CoA dehydrogenase [Oryza sativa (japonica cultivar-group)] dbj_BAD31978.1_ putative acyl-CoA dehydrogenase [Oryza sativa (japonica cultivar-group)] dbj_BAC83542.1_ putative acyl-CoA dehydrogenase [Oryza sativa (japonica cultivar-group)]	1.05640705083751	-0.133081754642783	-0.0750511774950589	-1.26453998297535
11.9.4.2	lipid metabolism.lipid degradation.beta-oxidation.acyl CoA DH	bf_ivrootxx_0044c02.t3m.scf	acyl-CoA oxidase [Petroselinum crispum]	1.57342015888477	-0.390348141048609	0.0691619691817973	-1.89460633075158
11.9.4.2	lipid metabolism.lipid degradation.beta-oxidation.acyl CoA DH	MICRO.13144.C1	acyl-CoA oxidase [Petroselinum crispum]	1.56645986560063	-0.26354633729532	0.198989267411205	-1.63101693548475
11.9.4.2	lipid metabolism.lipid degradation.beta-oxidation.acyl CoA DH	MICRO.3466.C1	acyl-CoA oxidase [Arabidopsis thaliana] ref_NP_201316.1_ acyl-CoA oxidase (ACX2) [Arabidopsis thaliana]	1.57720342712468	-0.421689416794527	0.209672531445049	-1.78922031247416
11.9.4.9	lipid metabolism.lipid degradation.beta-oxidation.multifunctional	cSTD15L12TH	Tetrafunctional protein of glyoxysomal fatty acid beta-oxidation [Brassica napus] pir__T08017 tetrafunctional protein precursor, glyoxysomal - rape sp_O49809_MFPA_BRANA Glyoxysomal fatty acid beta-oxidation multifunctional protein MFP-a [Includes: ...	1.16892165110276	-0.877512685769531	0.350038675743692	-1.6963956611286
13.1.1.3.1	amino acid metabolism.synthesis.central amino acid metabolism.alanine.alanine aminotransferase	MICRO.414.C2	putative alanine aminotransferase [Arabidopsis thaliana] gb_AAK59635.1_ putative alanine aminotransferase [Arabidopsis thaliana] gb_AAN62333.1_ glutamate:glyoxylate aminotransferase 2 [Arabidopsis thaliana] gb_AAG52480.1_ putative alanine aminotrans ...	1.23862351727444	0.395761050587819	-0.497855434959117	-1.34071790164574
13.1.2.2.1	amino acid metabolism.synthesis.glutamate family.proline.delta 1-pyrroline-5-carboxylate synthetase	bf_stolxxxx_0055e04.t3m.scf	delta 1-pyrroline-5-carboxylate synthetase [Lycopersicon esculentum] pir__T07422 delta 1-pyrroline-5-carboxylate synthetase - tomato sp_Q96480_P5CS_LYCES Delta 1-pyrroline-5-carboxylate synthetase (P5CS) [Includes: Glutamate 5-kinase (Gamma-glutamyl ...	2.84951942076458	0.896129448297725	0.256041063183362	-1.6973489092835
13.1.3.4.11	amino acid metabolism.synthesis.aspartate family.methionine.S-adenosylmethionine synthetase	MICRO.197.C1	S-adenosyl methionine synthase [Solanum brevidens]	1.26545578452848	0.118272215638912	0.128947262587587	-1.01823630630198
13.1.3.4.11	amino acid metabolism.synthesis.aspartate family.methionine.S-adenosylmethionine synthetase	MICRO.197.C2	S-adenosyl-L-methionine synthetase [Lycopersicon esculentum] pir__S46538 methionine adenosyltransferase (EC 2.5.1.6) - tomato sp_P43280_METK_LYCES S-adenosylmethionine synthetase 1 (Methionine adenosyltransferase 1) (AdoMet synthetase 1)	1.09834814200384	0.201812539464727	-0.209515653251504	-1.10605125579062
13.1.4.1.4	amino acid metabolism.synthesis.branched chain group.common.branched-chain-amino-acid aminotransferase	MICRO.10925.C1	branched-chain amino acid aminotransferase [Capsicum annuum]	5.9212456433599	0.547872238537423	-0.175409219608446	-5.54878262443092
13.1.4.1.4	amino acid metabolism.synthesis.branched chain group.common.branched-chain-amino-acid aminotransferase	MICRO.4764.C1	branched-chain amino acid aminotransferase [Capsicum annuum]	2.88291536934717	-0.243003081732658	0.475743314786404	-2.65017513629342
13.1.5.3.1	amino acid metabolism.synthesis.serine-glycine-cysteine group.cysteine.OASTL	MICRO.8912.C1	beta-cyanoalanine synthase [Solanum tuberosum]	1.45575651404015	0.333322444235945	0.114849896796638	-1.00758417300757
13.1.6.4.3	amino acid metabolism.synthesis.aromatic aa.tyrosine.tyrosine transaminase	MICRO.7177.C3	putative nicotianamine aminotransferase A [Oryza sativa (japonica cultivar-group)] dbj_BAD23258.1_ putative nicotianamine aminotransferase A [Oryza sativa (japonica cultivar-group)]	1.18722182363826	0.110985702672662	-0.305925040755901	-1.3821611617215
13.2.2.2	amino acid metabolism.degradation.glutamate family.proline	MICRO.3065.C1	fis1 [Linum usitatissimum] sp_Q40255_DHAL_LINUS Probable aldehyde dehydrogenase (Flax inducible sequence 1)	1.5635315855016	0.33422390778188	0.109767544217137	-1.11954013350258
13.2.2.2	amino acid metabolism.degradation.glutamate family.proline	MICRO.3065.C2	delta-1-pyrroline-5-carboxylate dehydrogenase precursor [Arabidopsis thaliana]	1.63231618774626	0.416901094526851	0.0720379945114029	-1.143377098708
13.2.2.3	amino acid metabolism.degradation.glutamate family.arginine	MICRO.1400.C1	ornithine aminotransferase [Vitis vinifera]	1.49127745270979	0.147026033872697	0.189052679306075	-1.15519873953102
13.2.2.3	amino acid metabolism.degradation.glutamate family.arginine	MICRO.3305.C2	arginase 1 [Lycopersicon esculentum]	2.0420246523308	0.636415002279389	-0.111557371079362	-1.51716702113077
13.2.3.5.1	amino acid metabolism.degradation.aspartate family.lysine.lysine decarboxylase	MICRO.7814.C1	unknown [Arabidopsis thaliana] gb_AAM15149.1_ expressed protein [Arabidopsis thaliana] gb_AAM15229.1_ expressed protein [Arabidopsis thaliana] ref_NP_565668.1_ expressed protein [Arabidopsis thaliana]	1.58362027831953	-0.990942356271455	0.857484079193535	-1.71707855539745
13.2.4.1	amino acid metabolism.degradation.branched chain group.shared	bf_arrayxxx_0098a12.t7m.scf	putative branched chain alpha-keto acid dehydrogenase E2 subunit [Oryza sativa (japonica cultivar-group)]	1.11654539470831	-0.434966136643492	0.39928631754622	-1.15222521380558
13.2.4.4	amino acid metabolism.degradation.branched chain group.leucine	MICRO.9171.C1	isovaleryl-CoA dehydrogenase [Solanum tuberosum] sp_Q9FS87_IVD2_SOLTU Isovaleryl-CoA dehydrogenase 2, mitochondrial precursor (IVD 2)	1.47494865686592	0.462816962695234	-0.0336864198915947	-1.04581811406229
13.2.6.2	amino acid metabolism.degradation.aromatic aa.tyrosine	POAEB63TV	homogentisate 1,2-dioxygenase [Lycopersicon esculentum]	1.80244202847018	-0.171297616701217	-0.175885206224585	-2.14962485139598
13.2.6.3	amino acid metabolism.degradation.aromatic aa.tryptophan	MICRO.13125.C1	enoyl-CoA-hydratase-like protein [Arabidopsis thaliana] pir__T47862 enoyl-CoA-hydratase-like protein - Arabidopsis thaliana	1.26198242557404	0.29554734558905	-0.170957930948102	-1.13739301093309
13.2.6.3	amino acid metabolism.degradation.aromatic aa.tryptophan	MICRO.5781.C1	At3g60510 [Arabidopsis thaliana] gb_AAU90047.1_ At3g60510 [Arabidopsis thaliana] ref_NP_191610.3_ enoyl-CoA hydratase/isomerase family protein [Arabidopsis thaliana]	1.88531633595181	0.710483321685929	-0.133598361758674	-1.30843137602455
15	metal handling	MICRO.4345.C2	hypothetical protein - tomato gb_AAA61967.1_ unknown	1.16778306901666	-0.0708916633311203	-0.288348251955645	-1.52702298430343
15.2	metal handling.binding, chelation and storage	MICRO.15773.C1	putative farnesylated protein ATFP6 [Arabidopsis thaliana] gb_AAG41463.1_ putative farnesylated protein [Arabidopsis thaliana] emb_CAB80522.1_ farnesylated protein (ATFP6) [Arabidopsis thaliana] emb_CAB37514.1_ farnesylated protein (ATFP6) ...	5.32158055996499	0.244549818411771	-0.450013203942504	-5.52704394549573
15.2	metal handling.binding, chelation and storage	MICRO.2304.C1	unknown [Arabidopsis thaliana]	3.28779514210021	0.492450446338275	0.00308657091091824	-2.79225812485102
16	secondary metabolism	MICRO.1086.C1	AER [Nicotiana tabacum]	2.16886649087225	-0.314138631059938	0.300052724390511	-2.18295239754168
16	secondary metabolism	MICRO.4742.C1	At2g39980/T28M21.14 [Arabidopsis thaliana] gb_AAB95283.1_ putative anthocyanin 5-aromatic acyltransferase [Arabidopsis thaliana] gb_AAK50105.1_ At2g39980/T28M21.14 [Arabidopsis thaliana] pir__G84823 probable anthocyanin 5-aromatic acyltransferase ...	1.10086175746483	-0.0630997864614367	-0.366608293913923	-1.53056983784019
16.1.2.1	secondary metabolism.isoprenoids.mevalonate pathway.acetyl-CoA C-acyltransferase	MICRO.413.C1	cytosolic acetoacetyl-coenzyme A thiolase [Nicotiana tabacum]	1.22635622138401	0.445080457769618	-0.379716181449131	-1.16099194506352
16.1.2.3	secondary metabolism.isoprenoids.mevalonate pathway.HMG-CoA reductase	MICRO.3134.C1	3-hydroxy-3-methylglutaryl coenzyme A reductase [Solanum tuberosum]	1.60574861413037	-0.028545740729859	0.365528663200507	-1.26876569165972
16.1.2.3	secondary metabolism.isoprenoids.mevalonate pathway.HMG-CoA reductase	MICRO.3134.C4	3-hydroxy-3-methylglutaryl CoA reductase 2 [Lycopersicon esculentum]	1.17931740897154	-0.312515153325245	0.371352891788742	-1.12047967050804
16.1.2.3	secondary metabolism.isoprenoids.mevalonate pathway.HMG-CoA reductase	MICRO.3134.C8	3-hydroxy-3-methylglutaryl coenzyme A reductase [Solanum tuberosum]	1.44897755978625	-0.01785306797556	0.297278907749263	-1.16955172001255
16.1.2.3	secondary metabolism.isoprenoids.mevalonate pathway.HMG-CoA reductase	MICRO.3134.C9	3-hydroxy-3-methylglutaryl CoA reductase 2 [Lycopersicon esculentum]	1.31418025080968	-0.0986984691056723	0.29123120085765	-1.1216475190577
16.1.5	secondary metabolism.isoprenoids.terpenoids	bf_mxlfxxxx_0033g05.t3m.scf	No Hits Found	2.1396380835427	0.646877590480287	-0.625689185366118	-2.11844967842853
16.2.1.10	secondary metabolism.phenylpropanoids.lignin biosynthesis.CAD	bf_acdaxxxx_0061b09.t3m.scf	cinnamyl-alcohol dehydrogenase [Nicotiana tabacum] sp_P30360_CAD9_TOBAC Cinnamyl-alcohol dehydrogenase (CAD) pir__S23526 cinnamyl-alcohol dehydrogenase (EC 1.1.1.195) CAD19 - common tobacco	2.23034174769971	0.249532690886054	0.277407573887713	-1.70340148292595
16.2.1.10	secondary metabolism.phenylpropanoids.lignin biosynthesis.CAD	MICRO.7491.C1	cinnamyl-alcohol dehydrogenase [Nicotiana tabacum] sp_P30359_CAD4_TOBAC Cinnamyl-alcohol dehydrogenase (CAD) pir__S23525 cinnamyl-alcohol dehydrogenase (EC 1.1.1.195) CAD14 - common tobacco	1.86893872522878	0.327959412374382	0.0171737422911882	-1.52380557056321
16.2.1.3	secondary metabolism.phenylpropanoids.lignin biosynthesis.4CL	MICRO.4997.C1	4-coumarate:CoA ligase 4 [Populus balsamifera subsp. trichocarpa x Populus deltoides]	1.12555361201813	0.235555377632094	-0.15233776532871	-1.04233599971474
16.7	secondary metabolism.wax	bf_mxlfxxxx_0017g02.t3m.scf	putative CER1 [Oryza sativa (japonica cultivar-group)] gb_AAP54228.1_ putative CER1 [Oryza sativa (japonica cultivar-group)] gb_AAG21908.1_ putative CER1 [Oryza sativa]	1.35517453926663	-0.257453801332334	0.369072682104713	-1.24355565849425
16.7	secondary metabolism.wax	cPRO12A16TH	possible aldehyde decarbonylase [Arabidopsis thaliana]	2.29704135580258	0.256336066673627	0.657067525865977	-1.38363776326297
16.7	secondary metabolism.wax	MICRO.3095.C1	CER1 protein [Arabidopsis thaliana]	2.14262311803773	-0.0159477786834472	0.637913519207951	-1.52065737751322
16.7	secondary metabolism.wax	MICRO.6269.C1	CER1 protein [Arabidopsis thaliana]	2.00146781473889	0.344345090671071	0.325565579112805	-1.33155714495501
16.7	secondary metabolism.wax	STMEV76TV	putative CER1 [Oryza sativa (japonica cultivar-group)] gb_AAP54228.1_ putative CER1 [Oryza sativa (japonica cultivar-group)] gb_AAG21908.1_ putative CER1 [Oryza sativa]	1.29146300599712	-0.689795032758618	-0.684765440322597	-2.66602347907833
16.8.2.1	secondary metabolism.flavonoids.chalcones.naringenin-chalcone synthase	bf_stolxxxx_0063g12.t3m.scf	chalcone synthase [Petunia x hybrida] pir__SYPJCJ naringenin-chalcone synthase (EC 2.3.1.74) J - garden petunia sp_P22928_CHSJ_PETHY Chalcone synthase J (Naringenin-chalcone synthase J)	1.51218583802781	0.233059619680911	0.0951781855110392	-1.18394803283585
17.1.1	hormone metabolism.abscisic acid.synthesis-degradation	MICRO.13044.C1	unknown [Arabidopsis thaliana]	1.0027549754475	-0.195878853128059	0.0535754343744426	-1.14505839420112
17.1.2	hormone metabolism.abscisic acid.signal transduction	MICRO.905.C2	At1g72770 [Arabidopsis thaliana] gb_AAG51849.1_ protein phosphatase 2C (AtP2C-HA)	1.5832479392806	0.612747060728396	-0.377868747483336	-1.34836962603554
17.1.2	hormone metabolism.abscisic acid.signal transduction	POADX15TP	protein phosphatase 2C [Nicotiana tabacum] emb_CAC84141.2_ protein phosphatase 2C [Nicotiana tabacum]	1.5111030395455	0.246291398686683	0.107247427927849	-1.15756421293097
17.2.2	hormone metabolism.auxin.signal transduction	bf_mxflxxxx_0073g07.t3m.scf	putative polyprotein [Solanum tuberosum]	1.25670303491276	-0.229027538200291	-0.47568239677119	-1.96141296988424
17.2.3	hormone metabolism.auxin.induced-regulated-responsive-activated	MICRO.613.C3	No Hits Found	1.41092478686179	0.0305315942469262	-0.231612982267492	-1.61200617488236
17.2.3	hormone metabolism.auxin.induced-regulated-responsive-activated	MICRO.613.C4	No Hits Found	2.12908473609674	0.159405796471439	0.299588407287505	-1.6700905323378
17.2.3	hormone metabolism.auxin.induced-regulated-responsive-activated	STMIY72TV	glucosyltransferase [Nicotiana tabacum]	3.31797433794449	0.261077820735536	0.289060433715046	-2.76783608349391
17.6.1.13	hormone metabolism.gibberelin.synthesis-degradation.GA2 oxidase	cSTB42I1TH	gibberellin 2-oxidase 1 [Nicotiana sylvestris]	2.19395105217811	-0.124512808440962	0.632929965242847	-1.68553389537622
17.6.3	hormone metabolism.gibberelin.induced-regulated-responsive-activated	bf_stolxxxx_0056c02.t3m.scf	cytosolic Cu,Zn superoxide dismutase [Lycopersicon esculentum] pir__S55402 superoxide dismutase (EC 1.15.1.1) (Cu-Zn), cytosolic - tomato sp_Q43779_SOD2_LYCES Superoxide dismutase [Cu-Zn] 2	1.56214809613408	-0.312155746472609	0.489866309741425	-1.38443753286526
18.2	Co-factor and vitamine metabolism.thiamine	MICRO.11573.C1	branched chain alpha-keto acid dehydrogenase E1-alpha subunit [Lycopersicon esculentum] pir__T06589 3-methyl-2-oxobutanoate dehydrogenase (lipoamide) (EC 1.2.4.4) E1-alpha chain precursor, mitochondrial - tomato	4.21081711622888	0.0762032867133282	0.148640790361181	-3.98597303915437
18.2	Co-factor and vitamine metabolism.thiamine	MICRO.7137.C1	branched-chain alpha keto-acid dehydrogenase, putative [Arabidopsis thaliana] gb_AAM20466.1_ branched-chain alpha keto-acid dehydrogenase, putative [Arabidopsis thaliana] ref_NP_173562.1_ 2-oxoisovalerate dehydrogenase, putative / ...	4.12944199178051	0.565516218831865	-0.13889891611315	-3.7028246890618
20	stress	bf_slmwxxxx_0010h09.t3m.scf	water stress-related protein	5.40167829716592	0.737926824553251	-0.195121880039578	-4.85887335265225
20	stress	MICRO.6939.C3	No Hits Found	1.54640576861539	0.175879528889294	0.0670303218486863	-1.30349591787741
20	stress	MICRO.7901.C2	Em H5 protein [Triticum aestivum] pir__S43332 EmH5 protein - wheat sp_P42755_EM4_WHEAT Em protein H5	3.23397160720369	0.34011420954827	-0.0135421793545607	-2.90739957700998
20.1.2	stress.biotic.receptors	bf_ivrootxx_0055c03.t3m.scf	receptor-like kinase [Arabidopsis thaliana]	2.00334911866176	0.0640637747039889	0.402992456569919	-1.53629288738785
20.1.2	stress.biotic.receptors	cSTA20D19TH	EST gb_F14271 comes from this gene. [Arabidopsis thaliana] pir__D86284 F9L1.1 protein - Arabidopsis thaliana	1.33629742830659	0.0157101120552348	0.0640756587411619	-1.25651165751019
20.1.2	stress.biotic.receptors	POCAX49TV	probable major intrinsic protein [imported] - Arabidopsis thaliana gb_AAG50720.1_ major intrinsic protein, putative [Arabidopsis thaliana]	1.08051684524558	0.668060622255958	-0.613068272028982	-1.02552449501861
20.1.2.1	stress.biotic.receptors.CC-NBS-LRR	bf_mxflxxxx_0073g07.t3m.scf	putative polyprotein [Solanum tuberosum]	1.25670303491276	-0.229027538200291	-0.47568239677119	-1.96141296988424
20.1.2.1	stress.biotic.receptors.CC-NBS-LRR	MICRO.6076.C2	expressed protein [Oryza sativa (japonica cultivar-group)] gb_AAS07168.1_ expressed protein [Oryza sativa (japonica cultivar-group)]	1.00550342611588	-0.965413947439196	-0.481132016239267	-2.45204938979434
20.1.3	stress.biotic.signalling	MICRO.17190.C1	putative nitrate-induced NOI protein [Arabidopsis thaliana] gb_AAL38736.1_ putative NOI protein, nitrate-induced [Arabidopsis thaliana] dbj_BAA97284.1_ NOI protein, nitrate-induced [Arabidopsis thaliana] gb_AAB86938.1_ NOI protein [Arabidopsis ...	1.29210294758026	-0.0159111494383559	0.27949580649873	-1.02851829051988
20.1.7	stress.biotic.PR-proteins	MICRO.11296.C2	WIN2 protein [Solanum tuberosum] sp_P09762_WIN2_SOLTU Wound-induced protein WIN2 precursor pir__S04927 wound-induced protein 2 precursor - potato	1.23360996252922	0.882571279246068	-0.947304833274888	-1.29834351655804
20.1.7.1	stress.biotic.PR-proteins.PR1 (antifungal)	MICRO.8918.C2	basic PR-1 protein precursor [Capsicum annuum] gb_AAK30143.1_ pathogenesis-related protein PR-1 precursor [Capsicum annuum]	1.6431636420888	-0.462716559495018	0.515019341637924	-1.5908608599459
20.1.7.13	stress.biotic.PR-proteins.PR13 (thionins)	MICRO.6656.C2	No Hits Found	3.18200699147385	0.62360180429758	0.469874130595386	-2.08853105658088
20.1.7.13	stress.biotic.PR-proteins.PR13 (thionins)	PotatoF1496.scf	No Hits Found	1.42355830766699	0.0484018607020484	-0.158794475414257	-1.5339509223792
20.1.7.3	stress.biotic.PR-proteins.PR3/4/8/11 (chitinases and chitin binding proteins)	MICRO.556.C3	chitinase B class I [Nicotiana tabacum] emb_CAA35945.1_ chitinase [Nicotiana tabacum] pir__S20981 chitinase (EC 3.2.1.14) B precursor - common tobacco sp_P24091_CHI2_TOBAC Endochitinase B precursor (CHN-B)	2.94326203004914	0.700698747243442	0.363868134305698	-1.8786951485
20.1.7.5	stress.biotic.PR-proteins.PR5 (thaumatin-like proteins)	bf_arrayxxx_0105a09.t7m.scf	hypothetical protein [Arabidopsis thaliana] emb_CAA20026.1_ hypothetical protein [Arabidopsis thaliana] pir__T04661 hypothetical protein F8D20.70 - Arabidopsis thaliana ref_NP_195281.1_ expressed protein [Arabidopsis thaliana]	4.03308593564763	0.946356134729381	0.628229276679697	-2.45850052423855
20.1.7.5	stress.biotic.PR-proteins.PR5 (thaumatin-like proteins)	MICRO.13533.C1	OSJNBa0017B10.7 [Oryza sativa (japonica cultivar-group)] emb_CAE03092.2_ OSJNBa0017B10.7 [Oryza sativa (japonica cultivar-group)]	2.965604068662	0.460978904684199	0.103250059304342	-2.40137510467346
20.1.7.5	stress.biotic.PR-proteins.PR5 (thaumatin-like proteins)	MICRO.1588.C2	osmotin-like protein [Solanum tuberosum]	2.76984673691268	0.745376281025096	0.696592827042402	-1.32787762884518
20.1.7.5	stress.biotic.PR-proteins.PR5 (thaumatin-like proteins)	MICRO.17218.C1	putative thaumatin protein [Arabidopsis thaliana] gb_AAK25875.1_ putative thaumatin protein [Arabidopsis thaliana] emb_CAB81510.1_ thaumatin-like protein [Arabidopsis thaliana] emb_CAA18495.1_ thaumatin-like protein [Arabidopsis thaliana] ...	2.46977135693162	0.340928366931082	-0.0631325345221603	-2.1919755245227
20.1.7.5	stress.biotic.PR-proteins.PR5 (thaumatin-like proteins)	STMGW86TV	hypothetical protein [Arabidopsis thaliana] emb_CAA20026.1_ hypothetical protein [Arabidopsis thaliana] pir__T04661 hypothetical protein F8D20.70 - Arabidopsis thaliana ref_NP_195281.1_ expressed protein [Arabidopsis thaliana]	4.00034643968232	0.779954635782024	0.532438163139402	-2.6879536407609
20.1.7.6	stress.biotic.PR-proteins.PR6 (proteinase inhibitors)	MICRO.12677.C2	Ethylene-responsive proteinase inhibitor I precursor pir__A32067 ethylene-responsive proproteinase inhibitor I precursor - tomato gb_AAA60745.1_ proteinase inhibitor I	1.45595567882248	-0.451049220537669	-0.0863537182074516	-1.9933586175676
20.1.7.6	stress.biotic.PR-proteins.PR6 (proteinase inhibitors)	MICRO.9973.C1	serpin-like protein [Citrus x paradisi]	1.68927953991799	-0.737220762547675	0.744444646243926	-1.68205565622174
20.2.1	stress.abiotic.heat	059F09AF.esd	No Hits Found	1.13524641576666	0.313409777971804	-0.279366797419627	-1.10120343521448
20.2.1	stress.abiotic.heat	ACDA00761H05.T3m.scf	putative heat shock protein 90 [Arabidopsis thaliana] gb_AAN64168.1_ putative heat shock protein 90 [Arabidopsis thaliana]	1.3573908029573	0.258242308188395	0.0189765812106977	-1.0801719135582
20.2.1	stress.abiotic.heat	bf_ivrootxx_0039e08.t3m.scf	17.7 kD class I small heat shock protein [Lycopersicon esculentum] gb_AAN64316.1_ type I small heat shock protein 17.7 kDa I2I isoform	1.30223108281216	-0.2259580588065	-0.0942270361594968	-1.62241617777816
20.2.1	stress.abiotic.heat	bf_mxlfxxxx_0014c09.t3m.scf	Hsp19.9 protein [Lycopersicon peruvianum]	3.93884141132307	0.651987784420488	0.225719591037272	-3.06113403586531
20.2.1	stress.abiotic.heat	bf_stolxxxx_0024c03.t7m.scf	heat shock protein 80 [Solanum tuberosum]	1.30287582309981	0.305788849153464	-0.182403572518568	-1.17949054646491
20.2.1	stress.abiotic.heat	bf_suspxxxx_0028F11.t3m.scf	No Hits Found	1.22517215575518	0.484382980429191	-0.345522421711647	-1.08631159703763
20.2.1	stress.abiotic.heat	MICRO.13115.C2	putative heat shock protein [Arabidopsis thaliana] ref_NP_187503.1_ DNAJ heat shock protein, putative [Arabidopsis thaliana]	2.00055016284204	0.928107577456644	-0.00861512984173363	-1.08105771522713
20.2.1	stress.abiotic.heat	MICRO.16372.C1	low molecular weight heat shock protein precursor (clone Hsp22.3) - soybean gb_AAB03097.1_ Hsp22.3	4.65913204649256	0.714006753771889	-0.266806327144356	-4.21193161986502
20.2.1	stress.abiotic.heat	MICRO.6780.C1	Hsp20.0 protein [Lycopersicon peruvianum]	2.72130221110561	0.551198915341734	0.0132600842581505	-2.15684321150572
20.2.1	stress.abiotic.heat	MICRO.6886.C1	No Hits Found	1.27549701668988	0.075813153739019	-0.178699463225458	-1.37838332617632
20.2.1	stress.abiotic.heat	MICRO.6915.C1	Heat shock protein 83 gb_AAA33748.1_ heat shock protein 83 prf__1909372A heat shock protein 83	1.33832243807345	0.392756765573965	-0.0607777249535655	-1.00634339745305
20.2.1	stress.abiotic.heat	MICRO.7066.C1	At2g32120/F22D22.13 [Arabidopsis thaliana] gb_AAM74502.1_ At2g32120/F22D22.13 [Arabidopsis thaliana] gb_AAD15393.1_ 70kD heat shock protein [Arabidopsis thaliana] ref_NP_180771.1_ heat shock protein 70 family protein / HSP70 family protein ...	1.81560483696341	0.601161533617185	-0.0378865509835169	-1.25232985432974
20.2.1	stress.abiotic.heat	MICRO.7313.C2	putative heat shock transcription factor [Oryza sativa (japonica cultivar-group)] gb_AAQ23057.1_ heat shock factor RHSF3 [Oryza sativa (japonica cultivar-group)] gb_AAO66547.1_ putative heat shock transcription factor [Oryza sativa (japonica ...	1.57489365160174	0.347331218291749	-0.111810730662016	-1.33937316397201
20.2.1	stress.abiotic.heat	MICRO.738.C3	heat shock protein cognate 70 [Lycopersicon esculentum] pir__S14949 dnaK-type molecular chaperone hsc-1 - tomato sp_P24629_HS71_LYCES HEAT SHOCK COGNATE 70 KD PROTEIN 1	1.77443098227852	0.339030120599022	0.0185493782472843	-1.41685148343221
20.2.1	stress.abiotic.heat	MICRO.9911.C1	heat shock protein 70 [Nicotiana tabacum] pir__S18181 dnaK-type molecular chaperone Nthsp70 - common tobacco (fragment)	2.64337256647701	0.923373443255693	-0.0505473714155205	-1.77054649463683
20.2.1	stress.abiotic.heat	TBSK03185FB05.t3m.scf	heat shock protein 80 [Solanum tuberosum]	1.74058272895237	0.386472210709988	0.256340250068796	-1.09777026817359
20.2.1	stress.abiotic.heat	TBSK03186FB06.t3m.scf	heat shock protein 70-3 [Nicotiana tabacum]	1.3780625031194	0.554321237664182	-0.243137180187466	-1.06687844564269
20.2.2	stress.abiotic.cold	cSTD8N17TH	No Hits Found	4.48174055594296	0.383197597984762	0.0583123923493076	-4.04023056560889
20.2.2	stress.abiotic.cold	POADO59TP	hypothetical protein [Nicotiana tabacum]	4.36288476395573	0.188557838709228	0.347664662716589	-3.82666226252991
20.2.3	stress.abiotic.drought/salt	021F09AF.esd	No Hits Found	2.67626002633989	0.862770809446658	0.38868678669537	-1.42480243019786
20.2.3	stress.abiotic.drought/salt	055F12AF.esd	Hypothetical protein [Arabidopsis thaliana] pir__T00628 hypothetical protein T27I1.11 - Arabidopsis thaliana	1.84997177513554	0.504967547207432	0.245140059157206	-1.0998641687709
20.2.3	stress.abiotic.drought/salt	MICRO.2795.C1	dehydration-induced protein ERD15 [Lycopersicon esculentum]	1.46960375338145	0.130145727694157	0.0605724925951305	-1.27888553309216
20.2.4	stress.abiotic.touch/wounding	MICRO.17783.C1	No Hits Found	3.63514061188723	-0.700453652089037	-0.0494019825907959	-4.38499624656706
23.1.1.10	nucleotide metabolism.synthesis.pyrimidine.CTP synthetase	bf_swstxxxx_016e11.t3m.scf	At3g12670 [Arabidopsis thaliana] dbj_BAB02410.1_ CTP synthase [Arabidopsis thaliana] gb_AAM13109.1_ CTP-synthetase, putative [Arabidopsis thaliana] gb_AAG51029.1_ CTP-synthetase, putative	2.41942074956032	0.742820181185971	-0.649854616529954	-2.3264551849043
23.1.1.10	nucleotide metabolism.synthesis.pyrimidine.CTP synthetase	MICRO.2510.C1	putative CTP synthase [Oryza sativa (japonica cultivar-group)]	1.76089463075287	0.313335514814857	-0.391899244848518	-1.83945836078653
23.1.1.10	nucleotide metabolism.synthesis.pyrimidine.CTP synthetase	MICRO.2510.C4	CTP synthase, putative / UTP--ammonia ligase, putative [Arabidopsis thaliana]	1.38296386688568	-0.511820900365839	-0.149852355287779	-2.0446371225393
23.3.2.2	nucleotide metabolism.salvage.nucleoside kinases.uridine kinase	cPRO22G24TH	At1g73980/F2P9_15 [Arabidopsis thaliana] gb_AAL58933.1_ At1g73980/F2P9_15 [Arabidopsis thaliana] pir__E96767 unknown protein F2P9.15 [imported] - Arabidopsis thaliana gb_AAG52525.1_ unknown protein	1.00393251018954	0.0767061588951208	-0.219357245871818	-1.14658359716624
24.2	biodegradation of xenobiotics.lactoylglutathione lyase	MICRO.8889.C1	Hypothetical protein [Arabidopsis thaliana] pir__C96833 hypothetical protein F18B13.24 [imported] - Arabidopsis thaliana	2.18998752192512	0.516685780026328	0.289583540050655	-1.38371820184813
24.2	biodegradation of xenobiotics.lactoylglutathione lyase	MICRO.8889.C2	Hypothetical protein [Arabidopsis thaliana] pir__C96833 hypothetical protein F18B13.24 [imported] - Arabidopsis thaliana	3.10076144733672	0.486537995448824	0.546562999681839	-2.06766045220606
25.10	C1-metabolism.formate dehydrogenase	MICRO.350.C1	mitochondrial formate dehydrogenase precursor [Solanum tuberosum] sp_Q07511_FDH_SOLTU Formate dehydrogenase, mitochondrial precursor (NAD-dependent formate dehydrogenase) (FDH)	1.56572422196127	-0.620693099573744	0.916974905402891	-1.26944241613212
26.10	misc.cytochrome P450	cSTS11B9TH	putative cytochrome P450 protein [Arabidopsis thaliana] gb_AAK92762.1_ putative cytochrome P450 protein [Arabidopsis thaliana] dbj_BAB02401.1_ cytochrome P450 [Arabidopsis thaliana] ref_NP_188087.1_ cytochrome P450, putative [Arabidopsis thaliana]	1.86910837356877	0.841415614908046	-0.733112777369969	-1.76080553603069
26.10	misc.cytochrome P450	MICRO.14676.C1	cytochrome P450-like [Arabidopsis thaliana] ref_NP_198460.1_ cytochrome P450 family protein [Arabidopsis thaliana]	1.18717104397552	0.281253181475176	-0.135352498014779	-1.04127036051513
26.10	misc.cytochrome P450	MICRO.1889.C7	cytochrome P450 [Arabidopsis thaliana]	1.1238833749378	0.244846260687717	-0.271309003078837	-1.15034611732892
26.10	misc.cytochrome P450	MICRO.435.C3	cytochrome P450 [Solanum tuberosum]	2.73225287892432	0.692938331753884	0.297692312607803	-1.74162223456264
26.12	misc.peroxidases	MICRO.12114.C1	peroxidase-like protein [Arabidopsis thaliana] emb_CAA19747.1_ peroxidase - like protein [Arabidopsis thaliana] sp_O81772_PE46_ARATH Peroxidase 46 precursor (Atperox P46) (ATP48) ref_NP_194904.1_ peroxidase, putative [Arabidopsis thaliana] ...	3.2076512171779	0.549304568558461	0.148200970480592	-2.51014567813884
26.14	misc.oxygenases	MICRO.14920.C1	alpha-dioxygenase 2 [Lycopersicon esculentum]	1.17663365781377	0.209524468015159	-0.738439910579677	-1.70554910037829
26.14	misc.oxygenases	MICRO.8721.C1	alpha-dioxygenase 2 [Lycopersicon esculentum]	1.29601684237752	-0.0814317875570083	-0.819055834396247	-2.19650446433077
26.19	misc.plastocyanin-like	MICRO.13764.C2	dicyanin [Lycopersicon esculentum]	1.1140414536083	-0.955018195327827	0.4888886285958	-1.58017102034033
26.19	misc.plastocyanin-like	MICRO.471.C1	unknown [Arabidopsis thaliana] gb_AAN31906.1_ unknown protein [Arabidopsis thaliana] emb_CAB81402.1_ putative protein [Arabidopsis thaliana] emb_CAB38264.1_ putative protein [Arabidopsis thaliana] sp_Q9T076_ENL2_ARATH Early nodulin-like protein 2 ...	1.07762821733132	0.0420827180634777	-0.223999189817421	-1.25954468908527
26.19	misc.plastocyanin-like	MICRO.471.C3	unknown [Arabidopsis thaliana]	1.21997351737706	-0.145407626386422	0.361724565063104	-1.00365657870037
26.2	misc.UDP glucosyl and glucoronyl transferases	MICRO.16564.C1	UDP-glucose glucosyltransferase [Catharanthus roseus]	2.18877399442981	0.859396516106226	-0.0960017597484182	-1.425379238072
26.2	misc.UDP glucosyl and glucoronyl transferases	MICRO.3744.C1	hypothetical protein [Arabidopsis thaliana] pir__H84680 hypothetical protein At2g28110 [imported] - Arabidopsis thaliana ref_NP_850113.2_ exostosin family protein [Arabidopsis thaliana]	1.8315290113709	-0.843693952038814	-0.158397227798915	-2.83362019120863
26.2	misc.UDP glucosyl and glucoronyl transferases	STMIY72TV	glucosyltransferase [Nicotiana tabacum]	3.31797433794449	0.261077820735536	0.289060433715046	-2.76783608349391
26.28	misc.GDSL-motif lipase	cSTA20D19TH	EST gb_F14271 comes from this gene. [Arabidopsis thaliana] pir__D86284 F9L1.1 protein - Arabidopsis thaliana	1.33629742830659	0.0157101120552348	0.0640756587411619	-1.25651165751019
26.3	misc.gluco-, galacto- and mannosidases	MICRO.4545.C1	OSJNBa0004N05.26 [Oryza sativa (japonica cultivar-group)] emb_CAE01910.2_ OSJNBb0070J16.3 [Oryza sativa (japonica cultivar-group)] emb_CAE54546.1_ OSJNBa0004N05.26 [Oryza sativa (japonica cultivar-group)]	1.33367953746197	0.212502119123167	-0.208798214735712	-1.32997563307451
26.3	misc.gluco-, galacto- and mannosidases	STMCH92TV	OSJNBa0004N05.21 [Oryza sativa (japonica cultivar-group)] emb_CAE03397.2_ OSJNBa0004N05.21 [Oryza sativa (japonica cultivar-group)]	1.46152726314663	0.262012457335063	-0.153979744845367	-1.35349455065693
26.3.2	misc.gluco-, galacto- and mannosidases.beta-galactosidase	bf_arrayxxx_0082c05.t7m.scf	ss-galactosidase [Lycopersicon esculentum]	1.39921971458861	0.112172326347012	-0.240949436190742	-1.52799682443234
26.3.5	misc.gluco-, galacto- and mannosidases.glycosyl hydrolase family 5	bf_mxlfxxxx_0012e08.t3m.scf	expressed protein [Arabidopsis thaliana]	1.33039082632882	0.817254854767487	-0.58898888638616	-1.10212485794749
26.3.5	misc.gluco-, galacto- and mannosidases.glycosyl hydrolase family 5	MICRO.13236.C1	At2g40095 [Arabidopsis thaliana] dbj_BAC41948.1_ unknown protein [Arabidopsis thaliana] ref_NP_850325.1_ expressed protein [Arabidopsis thaliana]	2.19735164064737	0.622280157313664	-0.217670616789992	-1.7927421001237
26.3.5	misc.gluco-, galacto- and mannosidases.glycosyl hydrolase family 5	MICRO.15111.C1	hydrolase, alpha/beta fold family protein [Arabidopsis thaliana]	1.43275647859227	0.703797100248876	-0.349710244405491	-1.07866962274888
26.3.5	misc.gluco-, galacto- and mannosidases.glycosyl hydrolase family 5	MICRO.15129.C1	unknown protein [Arabidopsis thaliana] gb_AAL07039.1_ unknown protein [Arabidopsis thaliana] emb_CAB80412.1_ putative protein [Arabidopsis thaliana] emb_CAB38214.1_ putative protein [Arabidopsis thaliana] pir__T04741 hypothetical protein F6G17.120 - ...	1.6131771265971	0.301159710677156	0.00565869657086626	-1.30635871934907
26.4	misc.beta 1,3 glucan hydrolases	MICRO.2259.C1	At2g03505 [Arabidopsis thaliana] ref_NP_671770.1_ glycosyl hydrolase family protein 17 [Arabidopsis thaliana]	2.68787147737842	0.852144310036586	0.387129826242173	-1.44859734109966
26.6	misc.O-methyl transferases	bf_suspxxxx_0045c04.t7m.scf	putative S-adenosyl-L-methionine:salicylic acid carboxyl methyltransferase	2.08276186962075	0.0440066719672592	0.184564240304774	-1.85419095734871
26.6	misc.O-methyl transferases	MICRO.8912.C1	beta-cyanoalanine synthase [Solanum tuberosum]	1.45575651404015	0.333322444235945	0.114849896796638	-1.00758417300757
26.6	misc.O-methyl transferases	SDBN004B11u.scf	No Hits Found	2.93896143974565	0.759266751224596	0.337242218508297	-1.84245247001276
26.7	misc.oxidases - copper, flavone etc	MICRO.3225.C1	OSJNBb0072N21.3 [Oryza sativa (japonica cultivar-group)] emb_CAD39837.2_ OSJNBb0072N21.3 [Oryza sativa (japonica cultivar-group)]	1.72433588879724	0.436634854014424	0.0419538370430246	-1.24574719773979
26.8	misc.nitrilases, nitrile lyases, berberine bridge enzymes, reticuline oxidases, troponine reductases	bf_arrayxxx_0016h04.t7m.scf	putative tropinone reductase [Solanum tuberosum]	2.56384407158787	0.270185629330792	0.0318540564805199	-2.26180438577656
26.8	misc.nitrilases, nitrile lyases, berberine bridge enzymes, reticuline oxidases, troponine reductases	MICRO.11023.C2	CPRD2 [Vigna unguiculata]	3.24796077471856	0.36273677276767	0.353813069633032	-2.53141093231785
26.8	misc.nitrilases, nitrile lyases, berberine bridge enzymes, reticuline oxidases, troponine reductases	STMGN54TV	amidase-like protein [Arabidopsis thaliana] emb_CAB45449.1_ amidase-like protein [Arabidopsis thaliana] ref_NP_195214.1_ amidase family protein [Arabidopsis thaliana] pir__T10234 amidase homolog T11I11.120 - Arabidopsis thaliana	2.69605784547517	0.453257438085726	0.307291852740607	-1.93550855464884
26.9	misc.glutathione S transferases	MICRO.6877.C1	C-7 [Nicotiana tabacum] pir__S19182 gene C-7 protein - common tobacco	1.27243980835057	0.249185940052834	-0.344997519477554	-1.36825138777528
27.1.1	RNA.processing.splicing	MICRO.14794.C2	unknown protein [Oryza sativa (japonica cultivar-group)] gb_AAT38075.1_ unknown protein [Oryza sativa (japonica cultivar-group)]	1.59224730489112	0.547397501829369	-0.128210549251674	-1.17306035231342
27.1.1	RNA.processing.splicing	MICRO.2849.C3	pre-mRNA splicing factor, putative [Arabidopsis thaliana]	1.7298485523833	0.0974037746883347	0.0157380378816336	-1.61670673981333
27.1.1	RNA.processing.splicing	MICRO.7800.C5	No Hits Found	2.47177865803024	0.937762733672585	0.0431759541512662	-1.49083997020638
27.1.1	RNA.processing.splicing	POCCM96TP	No Hits Found	2.12251877761463	0.656341895026811	-0.0789518803951914	-1.54512876298301
27.1.3.1	RNA.processing.3' end processing.PAP	MICRO.2019.C1	poly (A) polymerase family protein [Arabidopsis thaliana]	1.94961414777947	0.82117708995116	-0.162035166715452	-1.29047222454376
27.1.3.1	RNA.processing.3' end processing.PAP	MICRO.2019.C2	poly(A) polymerase [Arabidopsis thaliana]	2.08226527023655	0.803704719011387	0.106669392639063	-1.1718911585861
27.1.3.1	RNA.processing.3' end processing.PAP	MICRO.8673.C2	poly(A) polymerase [Arabidopsis thaliana]	2.71064916527708	0.43824280480948	0.498903888041369	-1.77350247242623
27.3.11	RNA.regulation of transcription.C2H2 zinc finger family	MICRO.12433.C3	zinc-finger protein [Solanum tuberosum]	1.0379205565193	-0.657882126234931	-0.0974304645946535	-1.79323314734888
27.3.11	RNA.regulation of transcription.C2H2 zinc finger family	MICRO.8417.C1	P0551A11.23 [Oryza sativa (japonica cultivar-group)] dbj_BAB92830.1_ hypothetical protein [Oryza sativa (japonica cultivar-group)] dbj_BAB92759.1_ hypothetical protein [Oryza sativa (japonica cultivar-group)]	1.95040811678929	0.326532458497356	-0.325706869840459	-1.94958252813239
27.3.12	RNA.regulation of transcription.C3H zinc finger family	MICRO.14335.C2	putative protein [Arabidopsis thaliana] emb_CAB38623.1_ putative protein [Arabidopsis thaliana] pir__T06088 hypothetical protein T9A14.170 - Arabidopsis thaliana ref_NP_195600.1_ dihydrouridine synthase family protein [Arabidopsis thaliana]	1.36451873361248	0.226558621880629	-0.191669808502954	-1.32962992023481
27.3.12	RNA.regulation of transcription.C3H zinc finger family	MICRO.300.C1	OSJNBb0050O03.15 [Oryza sativa (japonica cultivar-group)] emb_CAE01725.2_ OSJNBb0050O03.15 [Oryza sativa (japonica cultivar-group)]	1.44212241815879	0.292404667223227	-0.24155619734492	-1.39127394828048
27.3.14	RNA.regulation of transcription.CCAAT box binding factor family, HAP2	bf_stolxxxx_0059a08.t3m.scf	JD1 [Nicotiana tabacum]	2.0481413764743	0.584995191795683	-0.012320808682535	-1.47546699336116
27.3.14	RNA.regulation of transcription.CCAAT box binding factor family, HAP2	cSTS1K20TH	unknown protein [Arabidopsis thaliana] dbj_BAD43371.1_ unknown protein [Arabidopsis thaliana] dbj_BAD43601.1_ unknown protein [Arabidopsis thaliana] dbj_BAD43419.1_ unknown protein [Arabidopsis thaliana]	1.92210331571438	0.489936917488643	-0.189211406621027	-1.62137780484677
27.3.14	RNA.regulation of transcription.CCAAT box binding factor family, HAP2	MICRO.2980.C2	JD1 [Nicotiana tabacum]	1.43551682118129	0.26692630170237	-0.101016587103095	-1.26960710658202
27.3.14	RNA.regulation of transcription.CCAAT box binding factor family, HAP2	MICRO.6914.C1	putative CCAAT-binding transcription factor [Oryza sativa (japonica cultivar-group)] gb_AAO19379.1_ putative CCAAT-binding transcription factor [Oryza sativa (japonica cultivar-group)]	2.16141261967142	0.563250476958761	0.0707974676195393	-1.52736467509312
27.3.14	RNA.regulation of transcription.CCAAT box binding factor family, HAP2	STMGT68TV	JD1 [Nicotiana tabacum]	1.14850859605616	-0.264259857023075	-0.270789376292216	-1.68355782937145
27.3.16	RNA.regulation of transcription.CCAAT box binding factor family, HAP5	ACDA00309B09.T3m.scf	No Hits Found	1.66590697684158	0.83141943796954	-0.253386723198693	-1.08787426207073
27.3.16	RNA.regulation of transcription.CCAAT box binding factor family, HAP5	POAE895TP	At1g08970/F7G19_16 [Arabidopsis thaliana] gb_AAM63073.1_ putative transcription factor [Arabidopsis thaliana] gb_AAM83224.1_ At1g08970/F7G19_16 [Arabidopsis thaliana] ref_NP_973796.1_ CCAAT-box binding transcription factor Hap5a, putative ...	1.64295211782286	0.803314263613638	-0.458129539065341	-1.29776739327456
27.3.22	RNA.regulation of transcription.homeobox transcription factor family (HB)	MICRO.6699.C2	homeobox protein HAT22 [Arabidopsis thaliana] emb_CAB80444.1_ homeobox protein HAT22 [Arabidopsis thaliana] emb_CAB38927.1_ homeobox protein HAT22 [Arabidopsis thaliana] gb_AAN86151.1_ putative homeobox protein HAT22 [Arabidopsis thaliana] ...	2.72830614103421	0.902367316478866	-0.162069349946687	-1.98800817450203
27.3.22	RNA.regulation of transcription.homeobox transcription factor family (HB)	POACX68TV	homeobox protein HAT22 [Arabidopsis thaliana] emb_CAB80444.1_ homeobox protein HAT22 [Arabidopsis thaliana] emb_CAB38927.1_ homeobox protein HAT22 [Arabidopsis thaliana] gb_AAN86151.1_ putative homeobox protein HAT22 [Arabidopsis thaliana] ...	2.09278626272579	0.214506055580674	0.013113396344604	-1.86516681080052
27.3.23	RNA.regulation of transcription.heat-shock transcription factor family (HSF)	MICRO.7313.C2	putative heat shock transcription factor [Oryza sativa (japonica cultivar-group)] gb_AAQ23057.1_ heat shock factor RHSF3 [Oryza sativa (japonica cultivar-group)] gb_AAO66547.1_ putative heat shock transcription factor [Oryza sativa (japonica ...	1.57489365160174	0.347331218291749	-0.111810730662016	-1.33937316397201
27.3.24	RNA.regulation of transcription.MADS box transcription factor family	MICRO.14053.C1	unnamed protein product [Arabidopsis thaliana] ref_NP_199678.1_ MADS-box family protein [Arabidopsis thaliana]	1.09385953406265	0.137006149837116	-0.231134786549512	-1.18798817077505
27.3.25	RNA.regulation of transcription.MYB domain transcription factor family	bf_ivrootxx_0024a04.t3m.scf	No Hits Found	1.25520182288997	0.0927079491782115	0.0134340212530448	-1.14905985245872
27.3.25	RNA.regulation of transcription.MYB domain transcription factor family	cPRO24M23TH	putative MYB transcription factor [Populus x canescens]	1.90595144447406	0.97315673456301	-0.233471229483611	-1.16626593939467
27.3.25	RNA.regulation of transcription.MYB domain transcription factor family	cSTA22E15TH	myb-related protein 306 - garden snapdragon gb_AAB23528.1_ Myb oncoprotein homolog {clone 306} [Antirrhinum majus=snapdragons, J1:522, flowers, Peptide, 316 aa]	2.86690107245579	0.998772825165055	0.205110786657372	-1.66301746063336
27.3.25	RNA.regulation of transcription.MYB domain transcription factor family	MICRO.10873.C1	No Hits Found	1.69721727357905	-0.211565574240733	0.713061047080801	-1.19572180073898
27.3.25	RNA.regulation of transcription.MYB domain transcription factor family	MICRO.16684.C1	No Hits Found	1.71679817999572	0.984205843146677	-0.395672052353773	-1.12826438920281
27.3.25	RNA.regulation of transcription.MYB domain transcription factor family	MICRO.6591.C1	myb family transcription factor [Arabidopsis thaliana]	1.41584882113807	0.0778201769576254	0.0384939646936724	-1.29953467948678
27.3.27	RNA.regulation of transcription.NAC domain transcription factor family	MICRO.10179.C2	jasmonic acid 2 [Lycopersicon esculentum]	2.68312206343024	0.570911769688783	0.268960315628949	-1.84324997811251
27.3.27	RNA.regulation of transcription.NAC domain transcription factor family	MICRO.17098.C1	nam-like protein 18 [Petunia x hybrida]	2.96221270679052	0.388115554234846	0.579145814444248	-1.99495133811143
27.3.27	RNA.regulation of transcription.NAC domain transcription factor family	MICRO.17321.C1	nam-like protein 18 [Petunia x hybrida]	2.48950122061207	0.787145836436092	0.494290197614089	-1.20806518656189
27.3.27	RNA.regulation of transcription.NAC domain transcription factor family	MICRO.6467.C1	jasmonic acid 2 [Lycopersicon esculentum]	3.14566782287918	-0.474167442470604	0.88929436675334	-2.73054089859645
27.3.3	RNA.regulation of transcription.AP2/EREBP, APETALA2/ethylene-responsive element binding protein family	bf_cswbxxxx_0033f01.t3m.scf	No Hits Found	1.42830480208595	0.772631544526776	-0.484121305826024	-1.1397945633852
27.3.3	RNA.regulation of transcription.AP2/EREBP, APETALA2/ethylene-responsive element binding protein family	MICRO.11494.C1	No Hits Found	2.11067432494129	0.402913423245364	-0.815141614883111	-2.52290251657904
27.3.3	RNA.regulation of transcription.AP2/EREBP, APETALA2/ethylene-responsive element binding protein family	MICRO.15137.C1	unnamed protein product [Arabidopsis thaliana]	2.53657224710439	-0.579517295131861	-0.183525875668666	-3.29961541790492
27.3.3	RNA.regulation of transcription.AP2/EREBP, APETALA2/ethylene-responsive element binding protein family	MICRO.7856.C1	putative AP2/EREBP transcription factor [Arabidopsis thaliana] emb_CAB87719.1_ transcription factor like protein [Arabidopsis thaliana] pir__T48518 transcription factor like protein - Arabidopsis thaliana ref_NP_196720.1_ AP2 domain-containing ...	2.34464081658446	0.569197073844641	0.111010416467076	-1.66443332627274
27.3.3	RNA.regulation of transcription.AP2/EREBP, APETALA2/ethylene-responsive element binding protein family	POAD333TP	ethylene response factor 2 [Lycopersicon esculentum] gb_AAS72388.1_ ethylene response factor 3 [Lycopersicon esculentum]	1.95346897026285	0.132441328153264	0.33760437194428	-1.48342327016531
27.3.3	RNA.regulation of transcription.AP2/EREBP, APETALA2/ethylene-responsive element binding protein family	POCA171TV	ethylene-responsive element binding factor [Capsicum annuum]	1.68787197923096	0.484900076609787	-0.200410258825801	-1.40338216144697
27.3.3	RNA.regulation of transcription.AP2/EREBP, APETALA2/ethylene-responsive element binding protein family	POCAK33TV	ethylene-responsive element binding factor [Nicotiana sylvestris]	1.83904479943678	0.430199160825572	-0.0479050619538786	-1.45675070056509
27.3.3	RNA.regulation of transcription.AP2/EREBP, APETALA2/ethylene-responsive element binding protein family	STMGW02TV	No Hits Found	2.25055586265162	0.551824656127421	-0.732548364440465	-2.43127957096467
27.3.35	RNA.regulation of transcription.bZIP transcription factor family	bf_swstxxxx_0056d08.t3m.scf	No Hits Found	1.93023167853924	0.48968096771064	0.208467735943591	-1.23208297488501
27.3.35	RNA.regulation of transcription.bZIP transcription factor family	MICRO.14707.C1	TAF-2 [Nicotiana tabacum] pir__S53020 G-box-binding protein TAF-2 - common tobacco	1.93908909869335	0.288852706757535	-0.13932985225358	-1.7895662441894
27.3.35	RNA.regulation of transcription.bZIP transcription factor family	MICRO.4981.C1	homeodomain leucine zipper protein HDZ2 [Phaseolus vulgaris]	1.89831633516977	-0.0591084206261581	0.623485463669416	-1.33393929212652
27.3.35	RNA.regulation of transcription.bZIP transcription factor family	MICRO.5842.C1	TAF-2 [Nicotiana tabacum] pir__S53020 G-box-binding protein TAF-2 - common tobacco	2.19100913146117	0.595590535421601	-0.410068763848799	-2.00548735988836
27.3.35	RNA.regulation of transcription.bZIP transcription factor family	MICRO.6830.C1	TAF-3 [Nicotiana tabacum] pir__S53021 G-box-binding protein TAF-3 - common tobacco	3.57468732939625	0.457937874056389	0.168139585462433	-2.94860986987743
27.3.35	RNA.regulation of transcription.bZIP transcription factor family	MICRO.6937.C2	TAF-3 [Nicotiana tabacum] pir__S53021 G-box-binding protein TAF-3 - common tobacco	4.31114715749231	0.328398626631601	0.525130889740513	-3.45761764112019
27.3.35	RNA.regulation of transcription.bZIP transcription factor family	MICRO.8915.C1	homeodomain leucine zipper protein HDZ2 [Phaseolus vulgaris]	1.67971028785354	0.724244771109561	-0.0935331854811334	-1.04899870222511
27.3.35	RNA.regulation of transcription.bZIP transcription factor family	MICRO.9077.C2	HD-ZIP [Capsicum annuum]	2.66439656432735	0.77911806257185	0.590033684573616	-1.29524481718189
27.3.35	RNA.regulation of transcription.bZIP transcription factor family	SDBN001N09u.scf	No Hits Found	2.32227084515139	0.586457742642037	-0.323433330338432	-2.05924643284779
27.3.40	RNA.regulation of transcription.AUX/IAA family	BF_CSCHXXXX_0017E01.T3M.SCF	IAA16 protein [Gossypium hirsutum]	2.04391139583931	0.000834031457655371	0.43087139353368	-1.61220597084797
27.3.40	RNA.regulation of transcription.AUX/IAA family	MICRO.7077.C1	IAA16 protein [Gossypium hirsutum]	2.24620296525175	0.104731292222354	0.385797737178358	-1.75567393585104
27.3.44	RNA.regulation of transcription.chromatin remodeling factors	MICRO.10663.C1	P0443D08.8 [Oryza sativa (japonica cultivar-group)]	2.57420363256628	0.113769338805467	0.939126825796019	-1.52130746796479
27.3.44	RNA.regulation of transcription.chromatin remodeling factors	MICRO.10664.C1	serine/threonine protein kinase family protein [Arabidopsis thaliana]	2.81891173324488	0.272396983151912	0.989576475166285	-1.55693827492668
27.3.5	RNA.regulation of transcription.ARR	MICRO.13665.C1	two-component responsive regulator family protein / response regulator family protein [Arabidopsis thaliana] sp_P62598_ARRC_ARATH Two-component response regulator ARR12	1.0760998247364	0.449410150253858	-0.414124415203957	-1.0408140896865
27.3.5	RNA.regulation of transcription.ARR	MICRO.9362.C1	response regulator 17 [Arabidopsis thaliana] ref_NP_567037.1_ two-component responsive regulator / response regulator 17 (ARR17) [Arabidopsis thaliana] sp_Q9FPR6_ARRH_ARATH Two-component response regulator ARR17	2.48131592092426	0.757374295548752	0.316839823544631	-1.40710180183088
27.3.50	RNA.regulation of transcription.general transcription	bf_cswcxxxx_0001a11.t3m.scf	No Hits Found	1.49229898589325	0.657556963018241	-0.403750010186828	-1.23849203306184
27.3.50	RNA.regulation of transcription.general transcription	MICRO.12131.C1	unknown protein [Arabidopsis thaliana] ref_NP_850945.1_ transcription factor-related [Arabidopsis thaliana] ref_NP_173210.3_ transcription factor-related [Arabidopsis thaliana]	1.44881754767772	0.438500905203042	-0.0895168379848146	-1.0998334804595
27.3.52	RNA.regulation of transcription.global transcription factor group	MICRO.721.C1	At5g64430 [Arabidopsis thaliana] dbj_BAB11604.1_ unnamed protein product [Arabidopsis thaliana] gb_AAM12961.1_ unknown protein [Arabidopsis thaliana] gb_AAM13312.1_ unknown protein [Arabidopsis thaliana] gb_AAL32612.1_ Unknown protein [Arabidopsis ...	1.74085046247966	0.329577284154886	-0.132493020515588	-1.54376619884036
27.3.59	RNA.regulation of transcription.methyl binding domain proteins	bf_ivrootxx_0012g04.t3m.scf	unknown [Arabidopsis thaliana]	1.27008721883149	0.507281266735564	-0.415982582990701	-1.17878853508662
27.3.6	RNA.regulation of transcription.basic helix-loop-helix family (bHLH)	MICRO.7911.C1	unknown protein [Arabidopsis thaliana] gb_AAL87269.1_ unknown protein [Arabidopsis thaliana] emb_CAB61990.1_ hypothetical protein [Arabidopsis thaliana] pir__T45724 hypothetical protein F1P2.190 - Arabidopsis thaliana ref_NP_190348.1_ basic ...	1.81055553629747	0.2685336297794	0.321467030870602	-1.22055487564747
27.3.6	RNA.regulation of transcription.basic helix-loop-helix family (bHLH)	SSBN001P01u.scf	expressed protein [Arabidopsis thaliana] pir__B84913 hypothetical protein At2g47270 [imported] - Arabidopsis thaliana ref_NP_566098.1_ expressed protein [Arabidopsis thaliana]	1.56060457370869	0.52547829527069	0.0304692080147024	-1.00465707042329
27.3.63	RNA.regulation of transcription.PHD finger transcription factor	MICRO.5029.C2	No Hits Found	1.28935284227778	-0.183072048905321	0.232728398334707	-1.23969649284839
27.3.66	RNA.regulation of transcription.pseudo ARR transcription factor family	MICRO.13665.C1	two-component responsive regulator family protein / response regulator family protein [Arabidopsis thaliana] sp_P62598_ARRC_ARATH Two-component response regulator ARR12	1.0760998247364	0.449410150253858	-0.414124415203957	-1.0408140896865
27.3.66	RNA.regulation of transcription.pseudo ARR transcription factor family	MICRO.3817.C3	At4g18020/T6K21_200 [Arabidopsis thaliana] gb_AAK60316.1_ AT4g18020/T6K21_200 [Arabidopsis thaliana] ref_NP_567548.1_ pseudo-response regulator 2 (APRR2) (TOC2) [Arabidopsis thaliana] ref_NP_849403.1_ pseudo-response regulator 2 (APRR2) (TOC2) ...	1.40214039893337	0.613599616018844	-0.381041103114871	-1.1695818860294
27.3.67	RNA.regulation of transcription.putative transcription regulator	MICRO.8719.C2	At4g12080/F16J13_150 [Arabidopsis thaliana] gb_AAL50079.1_ AT4g12080/F16J13_150 [Arabidopsis thaliana] ref_NP_192945.2_ DNA-binding family protein [Arabidopsis thaliana]	1.45459504002387	0.589355058614762	-0.549703158459636	-1.41494313986874
27.3.67	RNA.regulation of transcription.putative transcription regulator	MICRO.9377.C1	putative AT-hook protein 1 [Oryza sativa (japonica cultivar-group)] dbj_BAD09039.1_ putative AT-hook protein 1 [Oryza sativa (japonica cultivar-group)] dbj_BAD33109.1_ putative AT-hook protein 1 [Oryza sativa (japonica cultivar-group)]	1.49708041255364	0.544839255669749	-0.443680530320496	-1.39592168720439
27.3.67	RNA.regulation of transcription.putative transcription regulator	MICRO.9377.C2	At4g12080/F16J13_150 [Arabidopsis thaliana] gb_AAL50079.1_ AT4g12080/F16J13_150 [Arabidopsis thaliana] ref_NP_192945.2_ DNA-binding family protein [Arabidopsis thaliana]	1.12052223071391	0.218096272214266	-0.465496384012308	-1.36792234251195
27.3.7	RNA.regulation of transcription.C2C2(Zn) Constans-like zinc finger family (CO-like)	MICRO.18108.C1	zinc finger protein, putative [Arabidopsis thaliana] dbj_BAB01366.1_ unnamed protein product [Arabidopsis thaliana] ref_NP_188827.1_ zinc finger (B-box type) family protein [Arabidopsis thaliana]	1.71760146615395	0.774317979966615	-0.131493235079762	-1.0747767212671
27.3.7	RNA.regulation of transcription.C2C2(Zn) Constans-like zinc finger family (CO-like)	MICRO.7217.C1	CONSTANS-like protein CO1 [Populus deltoides]	3.09115713390141	0.914425355723125	-0.0706918594944117	-2.24742363767269
27.3.72	RNA.regulation of transcription.Transcriptional Adaptor Zinc Bundle (TAZ) domain family	MICRO.9881.C2	TAZ zinc finger family protein / BTB/POZ domain-containing protein [Arabidopsis thaliana]	1.3191830082569	-0.454464006873919	0.418792433707367	-1.35485458142345
27.3.8	RNA.regulation of transcription.C2C2(Zn) DOF zinc finger family	bf_acdaxxxx_0057f08.t3m.scf	unnamed protein product [Arabidopsis thaliana]	1.19040437236523	0.0441935218421063	0.138440402772933	-1.00777044775019
27.3.8	RNA.regulation of transcription.C2C2(Zn) DOF zinc finger family	cSTC8E8TV	No Hits Found	1.77011495732012	0.148824426006748	0.205702500930937	-1.41558803038243
27.3.8	RNA.regulation of transcription.C2C2(Zn) DOF zinc finger family	MICRO.15228.C1	ascorbate oxidase promoter-binding protein AOBP - winter squash dbj_BAA08094.1_ AOBP (ascorbate oxidase promoter-binding protein) [Cucurbita maxima]	2.27948246149212	0.432140246125735	0.119690403374335	-1.72765181199205
27.3.8	RNA.regulation of transcription.C2C2(Zn) DOF zinc finger family	POCA901TP	H-protein promoter binding factor-2a [Arabidopsis thaliana] emb_CAB61976.1_ H-protein promoter binding factor-2a [Arabidopsis thaliana] gb_AAL38328.1_ H-protein promoter binding factor-2a [Arabidopsis thaliana] pir__T45710 H-protein promoter binding ...	1.54485220799871	0.469105854540523	-0.18037140398803	-1.25611775744621
27.3.80	RNA.regulation of transcription.zf-HD	MICRO.14817.C2	unknown [Arabidopsis thaliana] pir__G96782 hypothetical protein F22H5.4 [imported] - Arabidopsis thaliana gb_AAG12686.1_ hypothetical protein	1.34815437355628	-0.0662607448178392	0.186068748502227	-1.2283463698719
27.3.9	RNA.regulation of transcription.C2C2(Zn) GATA transcription factor family	MICRO.6186.C1	unnamed protein product [Arabidopsis thaliana] ref_NP_200497.1_ zinc finger (GATA type) family protein [Arabidopsis thaliana]	1.43034912591695	0.995811499928278	-0.834267640329402	-1.26880526631807
27.3.99	RNA.regulation of transcription.unclassified	ACDA00586A10.T3m.scf	No Hits Found	1.10133995041041	0.239530309782872	-0.151016558542804	-1.01282619917034
27.3.99	RNA.regulation of transcription.unclassified	MICRO.7610.C1	unknown protein [Arabidopsis thaliana] gb_AAK76505.1_ unknown protein [Arabidopsis thaliana] gb_AAD31578.2_ expressed protein [Arabidopsis thaliana] ref_NP_565854.1_ zinc finger (C2H2 type) family protein [Arabidopsis thaliana]	1.74505948782427	0.290596851269404	0.0732209997393269	-1.38124163681554
27.3.99	RNA.regulation of transcription.unclassified	TBSK02303FH11.t3m.scf	No Hits Found	1.10311336801433	0.213953707504604	-0.129665367745805	-1.01882502825553
27.4	RNA.RNA binding	SDBN004N10u.scf	No Hits Found	1.1793295694146	-0.0177674019400182	-0.112077346150634	-1.30917431750525
28.1	DNA.synthesis/chromatin structure	bf_mxflxxxx_0034e12.t3m.scf	endonuclease/exonuclease/phosphatase family protein [Arabidopsis thaliana]	1.4070753189039	0.666390108461099	-0.438438079789513	-1.17912329023231
28.1	DNA.synthesis/chromatin structure	MICRO.15996.C1	endonuclease/exonuclease/phosphatase family protein [Arabidopsis thaliana]	1.71791049948419	0.651638084525509	-0.222123947832618	-1.28839636279129
28.1	DNA.synthesis/chromatin structure	MICRO.7624.C1	No Hits Found	1.83843990965673	0.679657027667256	-0.0930939674739513	-1.25187684946343
28.1.3.1	DNA.synthesis/chromatin structure.histone.H1	ACDA02123A11.T3m.scf	histone H1, stress-inducible - tomato emb_CAA77867.1_ H1 histone-like protein [Lycopersicon esculentum]	1.5938420065003	0.990538172395683	-0.557728612481859	-1.16103244658647
28.1.3.2	DNA.synthesis/chromatin structure.histone.core	MICRO.13380.C1	putative histone H2B [Arabidopsis thaliana] gb_AAM70544.1_ At2g28720/T11P11.3 [Arabidopsis thaliana] gb_AAD24363.1_ putative histone H2B [Arabidopsis thaliana] gb_AAL14400.1_ At2g28720/T11P11.3 [Arabidopsis thaliana] gb_AAK17143.1_ putative histone ...	1.05415219093766	0.367119982256698	-0.329036075218362	-1.01606828389932
28.99	DNA.unspecified	bf_mxlfxxxx_0064b09.t3m.scf	No Hits Found	1.66481727902753	-0.474577326058173	0.529706095816344	-1.60968850926936
28.99	DNA.unspecified	cSTS19P16TH	AT4g24800/F6I7_10 [Arabidopsis thaliana] gb_AAL32978.1_ AT4g24800/F6I7_10 [Arabidopsis thaliana] ref_NP_567708.1_ MA3 domain-containing protein [Arabidopsis thaliana]	1.84153781818919	0.406711447578989	-0.470559162149463	-1.90538553275967
28.99	DNA.unspecified	STMCW60TV	unknown protein [Oryza sativa (japonica cultivar-group)]	1.45759271905183	-0.44390525058648	-0.0109779702891455	-1.91247593992745
29.2.1.2.2.36	protein.synthesis.ribosomal protein.eukaryotic.60S subunit.L36	MICRO.3155.C3	transcription factor Myb1 [Malus xiaojinensis]	2.08577377020535	0.777061458504004	-0.0622415664533982	-1.37095387815474
29.2.1.2.2.81	protein.synthesis.ribosomal protein.eukaryotic.60S subunit.P1	MICRO.2849.C3	pre-mRNA splicing factor, putative [Arabidopsis thaliana]	1.7298485523833	0.0974037746883347	0.0157380378816336	-1.61670673981333
29.2.2.3.1	protein.synthesis.ribosome biogenesis.pre-rRNA processing and modifications.snoRNPs	BF_TUBSXXXX_0046D12_T3M.SCF	No Hits Found	1.0654725360518	0.233866982831306	-0.378080870437663	-1.20968642365816
29.2.2.3.3	protein.synthesis.ribosome biogenesis.pre-rRNA processing and modifications.methylotransferases	bf_ivrootxx_0045g03.t3m.scf	DNA methyltransferase [Nicotiana tabacum]	2.39858149840519	0.817340899832941	-0.136509254427418	-1.71774985299967
29.2.3	protein.synthesis.initiation	148B11AF.esd	eukaryotic initiation factor-like protein [Oryza sativa (japonica cultivar-group)]	1.25163609346258	0.556236985777435	-0.827762571458558	-1.5231616791437
29.2.3	protein.synthesis.initiation	bf_arrayxxx_0087h08.t3m.scf	putative translation initiation factor 3 [Arabidopsis thaliana] gb_AAK64017.1_ putative translation initiation factor 3 [Arabidopsis thaliana] gb_AAG53613.1_ eukaryotic initiation factor 3E subunit [Arabidopsis thaliana] ref_NP_567047.1_ eukaryotic ...	1.16268656621879	0.195775310349195	-0.124095567482565	-1.09100682335216
29.2.3	protein.synthesis.initiation	bf_cswbxxxx_0023a04.t3m.scf	No Hits Found	1.37058680726405	0.0692147942522023	0.186595366249959	-1.11477664676189
29.2.3	protein.synthesis.initiation	MICRO.17323.C1	OSJNBa0029H02.8 [Oryza sativa (japonica cultivar-group)] emb_CAD41506.2_ OSJNBa0029H02.8 [Oryza sativa (japonica cultivar-group)]	2.29249491979633	0.975712642024426	-0.419047649478639	-1.73582992725055
29.2.3	protein.synthesis.initiation	MICRO.2707.C2	translation initiation factor-like protein [Arabidopsis thaliana] gb_AAM91507.1_ AT5g54940/MBG8_21 [Arabidopsis thaliana] dbj_BAB08773.1_ translation initiation factor-like protein [Arabidopsis thaliana] gb_AAK60326.1_ AT5g54940/MBG8_21 [Arabidopsis ...	1.65879518942917	0.043484542129006	0.456799545331958	-1.15851110196821
29.2.4	protein.synthesis.elongation	095H05AF.esd	elongation factor 1 gamma-like protein [Oryza sativa (japonica cultivar-group)]	1.26517268962856	0.308985290924436	-0.109614742068455	-1.06580214077258
29.3.4.99	protein.targeting.secretory pathway.unspecified	bf_mxflxxxx_0005g01.t3m.scf	No Hits Found	1.08889748399231	0.64748942911145	-0.695538804864725	-1.13694685974558
29.3.4.99	protein.targeting.secretory pathway.unspecified	MICRO.13126.C2	cytochrome P450-dependent fatty acid hydroxylase [Nicotiana tabacum]	2.06681528342438	-0.472010034869789	0.656560178215982	-1.88226514007818
29.3.4.99	protein.targeting.secretory pathway.unspecified	MICRO.7227.C1	protein transport protein subunit - like [Arabidopsis thaliana] dbj_BAB08229.1_ unnamed protein product [Arabidopsis thaliana] gb_AAO63875.1_ putative protein transport protein subunit [Arabidopsis thaliana] ref_NP_200854.1_ sec61beta family protein ...	1.57578830232817	0.819416521891513	-0.339695294864705	-1.09606707530136
29.4	protein.postranslational modification	106H04AF.esd	No Hits Found	1.53130091553069	0.295465694934868	-0.0866447888003767	-1.3224800093962
29.4	protein.postranslational modification	ACDA01607F11.T3m.scf	No Hits Found	1.661465394507	0.670963231747598	-0.160992045814498	-1.1514942085739
29.4	protein.postranslational modification	bf_mxlfxxxx_0027e03.t3m.scf	No Hits Found	1.02920122000564	-0.457507063537721	0.0696232327681123	-1.41708505077525
29.4	protein.postranslational modification	bf_mxlfxxxx_0075c09.t3m.scf	protein F27F5.23 [imported] - Arabidopsis thaliana gb_AAF69167.1_ F27F5.23 [Arabidopsis thaliana]	1.33938007918835	0.666080965753863	-0.763625438284422	-1.4369245517189
29.4	protein.postranslational modification	MICRO.12002.C1	putative protein phosphatase [Arabidopsis thaliana] emb_CAB80109.1_ putative protein [Arabidopsis thaliana] emb_CAA19874.1_ putative protein [Arabidopsis thaliana] gb_AAL87371.1_ AT4g33920/F17I5_110 [Arabidopsis thaliana] gb_AAK50092.1_ ...	1.55503074143878	-0.24082042080175	0.149621147156674	-1.64623001508386
29.4	protein.postranslational modification	MICRO.12003.C1	putative protein phosphatase [Arabidopsis thaliana] emb_CAB80109.1_ putative protein [Arabidopsis thaliana] emb_CAA19874.1_ putative protein [Arabidopsis thaliana] gb_AAL87371.1_ AT4g33920/F17I5_110 [Arabidopsis thaliana] gb_AAK50092.1_ ...	1.65054167105712	-0.56670900672037	0.34204316926426	-1.87520750851323
29.4	protein.postranslational modification	MICRO.12023.C1	Avr9/Cf-9 rapidly elicited protein 284 [Nicotiana tabacum]	1.15434198416732	-0.385799546829607	0.135205478103674	-1.40493605289325
29.4	protein.postranslational modification	MICRO.14686.C1	putative protein phosphatase [Arabidopsis thaliana] emb_CAB80109.1_ putative protein [Arabidopsis thaliana] emb_CAA19874.1_ putative protein [Arabidopsis thaliana] gb_AAL87371.1_ AT4g33920/F17I5_110 [Arabidopsis thaliana] gb_AAK50092.1_ ...	1.25602203564097	-0.277315986259932	0.000856962816230933	-1.53248105908467
29.4	protein.postranslational modification	MICRO.14866.C1	unnamed protein product [Arabidopsis thaliana] ref_NP_200320.1_ protein kinase family protein [Arabidopsis thaliana]	1.88412064709911	0.309242262782513	-0.0444023287170658	-1.61928071303366
29.4	protein.postranslational modification	MICRO.14866.C2	putative NPK1-related MAP kinase [Arabidopsis thaliana] gb_AAL36395.1_ putative NPK1-related MAP kinase [Arabidopsis thaliana] gb_AAO42413.1_ putative NPK1-related MAP kinase [Arabidopsis thaliana] gb_AAC97990.1_ Strong similarity to Dsor1 protein ...	1.56409577202656	-0.218093915449299	0.255730573104254	-1.5264591143716
29.4	protein.postranslational modification	MICRO.15773.C1	putative farnesylated protein ATFP6 [Arabidopsis thaliana] gb_AAG41463.1_ putative farnesylated protein [Arabidopsis thaliana] emb_CAB80522.1_ farnesylated protein (ATFP6) [Arabidopsis thaliana] emb_CAB37514.1_ farnesylated protein (ATFP6) ...	5.32158055996499	0.244549818411771	-0.450013203942504	-5.52704394549573
29.4	protein.postranslational modification	MICRO.15909.C1	unknown protein [Arabidopsis thaliana] ref_NP_200157.2_ protein kinase family protein [Arabidopsis thaliana]	1.36781146602632	-0.0507743543798878	0.347143366467058	-1.07144245393915
29.4	protein.postranslational modification	MICRO.18311.C1	protein kinase family protein [Arabidopsis thaliana]	1.39716864015947	0.575397212025871	-0.378747555379284	-1.20051898351288
29.4	protein.postranslational modification	MICRO.6706.C1	Serine/threonine Kinase [Persea americana]	1.54320656570982	0.54159827563767	-0.0600616374795369	-1.06166992755169
29.4	protein.postranslational modification	MICRO.7484.C1	unknown protein [Arabidopsis thaliana] gb_AAL86334.1_ unknown protein [Arabidopsis thaliana] ref_NP_194903.2_ protein phosphatase 2C, putative / PP2C, putative [Arabidopsis thaliana]	1.89667148996453	0.845068195758977	-0.0521200103963277	-1.10372330460188
29.4	protein.postranslational modification	MICRO.905.C2	At1g72770 [Arabidopsis thaliana] gb_AAG51849.1_ protein phosphatase 2C (AtP2C-HA)	1.5832479392806	0.612747060728396	-0.377868747483336	-1.34836962603554
29.4	protein.postranslational modification	MICRO.9363.C1	AT4g31860/F11C18_60 [Arabidopsis thaliana] emb_CAB40756.1_ protein phosphatase 2C-like protein [Arabidopsis thaliana] emb_CAB79904.1_ protein phosphatase 2C-like protein [Arabidopsis thaliana] gb_AAL14406.1_ AT4g31860/F11C18_60 [Arabidopsis thaliana ...	1.18542791644034	0.87979395409506	-0.932779421703986	-1.23841338404927
29.4	protein.postranslational modification	POADX15TP	protein phosphatase 2C [Nicotiana tabacum] emb_CAC84141.2_ protein phosphatase 2C [Nicotiana tabacum]	1.5111030395455	0.246291398686683	0.107247427927849	-1.15756421293097
29.4	protein.postranslational modification	STMCR96TV	No Hits Found	1.20155220936643	-0.552258252704389	0.707799941113199	-1.04601052095761
29.4.1	protein.postranslational modification.kinase	bf_arrayxxx_0007h12.t7m.scf	No Hits Found	2.63414155248554	-0.244176063308922	-0.0472905081318871	-2.92560812392635
29.4.1	protein.postranslational modification.kinase	bf_arrayxxx_0087d12.t7m.scf	putative Cdc2-related protein kinase CRK2 [Beta vulgaris]	1.25399593755442	0.0046920912314139	-0.106805636773185	-1.35610948309619
29.4.1	protein.postranslational modification.kinase	MICRO.1501.C1	stress kinase [Medicago truncatula] gb_AAV41842.1_ stress kinase [Medicago truncatula]	1.7498154464114	-0.22335819451929	0.00861970347115548	-1.96455393745954
29.4.1	protein.postranslational modification.kinase	MICRO.4746.C1	No Hits Found	1.73484524658825	0.73428665628715	-0.0781532285511419	-1.07871181885225
29.4.1	protein.postranslational modification.kinase	POAEF39TP	osmotic stress-activated protein kinase [Nicotiana tabacum]	2.77676725241126	-0.096353801571154	-0.248401562220763	-3.12152261620317
29.4.1	protein.postranslational modification.kinase	STMCR96TV	No Hits Found	1.20155220936643	-0.552258252704389	0.707799941113199	-1.04601052095761
29.4.1.55	protein.postranslational modification.kinase.receptor like cytoplasmatic kinase V	MICRO.8994.C1	putative serine/threonine protein kinase [Arabidopsis thaliana] gb_AAO42226.1_ putative serine/threonine protein kinase [Arabidopsis thaliana] emb_CAB80756.1_ putative serine/threonine protein kinase [Arabidopsis thaliana] gb_AAC78256.1_ putative ...	1.33644318676394	0.688701187793278	-0.46621226474611	-1.11395426371677
29.5	protein.degradation	MICRO.12023.C1	Avr9/Cf-9 rapidly elicited protein 284 [Nicotiana tabacum]	1.15434198416732	-0.385799546829607	0.135205478103674	-1.40493605289325
29.5.1	protein.degradation.subtilases	MICRO.6633.C1	serine protease-like protein [Nicotiana tabacum]	1.40648255965935	0.556483689875375	-0.450973032472268	-1.30097190225624
29.5.1	protein.degradation.subtilases	MICRO.6737.C2	serine protease-like protein [Nicotiana tabacum]	1.41254059485395	0.679940438424069	-0.476813027453726	-1.2094131838836
29.5.11.4.2	protein.degradation.ubiquitin.E3.RING	ACDA00031C07.T3m.scf	No Hits Found	1.84460381677119	0.98402546347449	-0.25197064296043	-1.11254899625713
29.5.11.4.2	protein.degradation.ubiquitin.E3.RING	ACDA00670H10.T3m.scf	No Hits Found	1.83727714407364	-0.128719085577335	0.212920809319161	-1.75307542033182
29.5.11.4.2	protein.degradation.ubiquitin.E3.RING	bf_arrayxxx_0023f07.t7m.scf	No Hits Found	2.65213004145112	-0.455944887813249	0.499046062872102	-2.60902886639226
29.5.11.4.2	protein.degradation.ubiquitin.E3.RING	bf_arrayxxx_0070b09.t7m.scf	unnamed protein product [Arabidopsis thaliana] ref_NP_851231.1_ zinc finger (C3HC4-type RING finger) family protein [Arabidopsis thaliana] ref_NP_568923.1_ zinc finger (C3HC4-type RING finger) family protein [Arabidopsis thaliana]	1.01299860600364	0.387609525995599	-0.860578728811277	-1.48596780881932
29.5.11.4.2	protein.degradation.ubiquitin.E3.RING	bf_arrayxxx_0099e12.t3m.scf	No Hits Found	2.51892762098394	0.598736450906961	-0.526512438822233	-2.44670360889921
29.5.11.4.2	protein.degradation.ubiquitin.E3.RING	bf_mxlfxxxx_0064e02.t3m.scf	No Hits Found	1.60269740767546	0.713878712736104	-0.95460993940654	-1.84342863434589
29.5.11.4.2	protein.degradation.ubiquitin.E3.RING	bf_stolxxxx_0036g07.t3m.scf	No Hits Found	1.23310395626071	-0.231148262175585	-0.442038975909371	-1.90629119434566
29.5.11.4.2	protein.degradation.ubiquitin.E3.RING	MICRO.12525.C1	zinc finger (C3HC4-type RING finger) family protein [Arabidopsis thaliana]	1.09064096635498	0.567735183306727	-0.887712201142765	-1.41061798419102
29.5.11.4.2	protein.degradation.ubiquitin.E3.RING	MICRO.17428.C1	unknown [Arabidopsis thaliana]	2.97548820073635	-0.230060207995049	0.712171772994129	-2.49337663573727
29.5.11.4.2	protein.degradation.ubiquitin.E3.RING	MICRO.2201.C1	unknown protein [Oryza sativa (japonica cultivar-group)] dbj_BAD52455.1_ unknown protein [Oryza sativa (japonica cultivar-group)]	2.1690661761881	0.646143658181803	-0.940580033765492	-2.46350255177179
29.5.11.4.2	protein.degradation.ubiquitin.E3.RING	MICRO.4807.C1	No Hits Found	1.8717316336784	0.368785688370494	-0.848305534548663	-2.35125147985657
29.5.11.4.2	protein.degradation.ubiquitin.E3.RING	MICRO.4807.C5	zinc finger (C3HC4-type RING finger) family protein [Arabidopsis thaliana]	1.88120024522019	0.370866358155622	-0.844539627953301	-2.35487351501787
29.5.11.4.2	protein.degradation.ubiquitin.E3.RING	MICRO.5391.C2	PGPD14 [Petunia x hybrida]	2.58574670377209	-0.370467120930851	0.492016995783189	-2.46419682891975
29.5.11.4.2	protein.degradation.ubiquitin.E3.RING	MICRO.5391.C3	PGPD14 [Petunia x hybrida]	1.28953945584937	-0.0892422139750098	0.122399786031096	-1.25638188379328
29.5.11.4.2	protein.degradation.ubiquitin.E3.RING	MICRO.6998.C1	unknown protein [Arabidopsis thaliana] gb_AAK92770.1_ unknown protein [Arabidopsis thaliana] emb_CAB82268.1_ putative protein [Arabidopsis thaliana] pir__T48173 hypothetical protein F7A7.40 - Arabidopsis thaliana ref_NP_195772.1_ zinc finger ...	1.43542962615436	0.55003286518803	-0.287168593467564	-1.17256535443389
29.5.11.4.2	protein.degradation.ubiquitin.E3.RING	MICRO.6998.C3	unknown protein [Arabidopsis thaliana] gb_AAK92770.1_ unknown protein [Arabidopsis thaliana] emb_CAB82268.1_ putative protein [Arabidopsis thaliana] pir__T48173 hypothetical protein F7A7.40 - Arabidopsis thaliana ref_NP_195772.1_ zinc finger ...	1.24425134207286	0.505713906898134	-0.425771771152685	-1.16430920632741
29.5.11.4.2	protein.degradation.ubiquitin.E3.RING	MICRO.7536.C1	At5g49665 [Arabidopsis thaliana] gb_AAN17418.1_ Unknown protein [Arabidopsis thaliana] dbj_BAA98154.1_ retroelement pol polyprotein-like [Arabidopsis thaliana] ref_NP_680410.1_ zinc finger (C3HC4-type RING finger) family protein [Arabidopsis thaliana]	3.30370650309313	0.922847458541641	-0.693520927606443	-3.07437997215794
29.5.11.4.2	protein.degradation.ubiquitin.E3.RING	MICRO.8417.C1	P0551A11.23 [Oryza sativa (japonica cultivar-group)] dbj_BAB92830.1_ hypothetical protein [Oryza sativa (japonica cultivar-group)] dbj_BAB92759.1_ hypothetical protein [Oryza sativa (japonica cultivar-group)]	1.95040811678929	0.326532458497356	-0.325706869840459	-1.94958252813239
29.5.11.4.2	protein.degradation.ubiquitin.E3.RING	MICRO.9496.C1	putative RING zinc finger protein-like protein [Thellungiella halophila]	1.43129568295661	0.00703024118507045	-0.10438315269649	-1.52864859446803
29.5.11.4.2	protein.degradation.ubiquitin.E3.RING	POADV26TV	No Hits Found	1.038779542747	0.0700637475952508	-0.0939101390313528	-1.0626259341831
29.5.11.4.2	protein.degradation.ubiquitin.E3.RING	SDBN006D16u.scf	zinc finger (C3HC4-type RING finger) family protein [Arabidopsis thaliana]	2.2891320382093	0.550406834324474	-0.846346048619218	-2.58507125250404
29.5.11.4.3.2	protein.degradation.ubiquitin.E3.SCF.FBOX	ACDA01186C10.T3m.scf	No Hits Found	1.8823668784084	0.485775923817609	0.31309468709374	-1.08349626749705
29.5.11.4.3.2	protein.degradation.ubiquitin.E3.SCF.FBOX	MICRO.14204.C1	F-box protein ORE9, AtFBL7 [Arabidopsis thaliana] gb_AAK97303.1_ F-box containing protein ORE9 [Arabidopsis thaliana] ref_NP_565979.1_ F-box family protein (ORE9) [Arabidopsis thaliana]	1.25008026848069	0.139745101861013	-0.775978356606518	-1.8863135232262
29.5.11.4.3.2	protein.degradation.ubiquitin.E3.SCF.FBOX	POCBC12TV	F-box protein ORE9, AtFBL7 [Arabidopsis thaliana] gb_AAK97303.1_ F-box containing protein ORE9 [Arabidopsis thaliana] ref_NP_565979.1_ F-box family protein (ORE9) [Arabidopsis thaliana]	1.3403212232261	0.0343016058184329	-0.222984077146341	-1.529003694554
29.5.11.4.5.2	protein.degradation.ubiquitin.E3.BTB/POZ Cullin3.BTB/POZ	MICRO.9881.C2	TAZ zinc finger family protein / BTB/POZ domain-containing protein [Arabidopsis thaliana]	1.3191830082569	-0.454464006873919	0.418792433707367	-1.35485458142345
29.5.11.5	protein.degradation.ubiquitin.ubiquitin protease	bf_slmwxxxx_0011b01.t3ma.scf	No Hits Found	1.52784181704249	0.719792932728428	-0.356356168252541	-1.1644050525666
29.5.11.5	protein.degradation.ubiquitin.ubiquitin protease	MICRO.3673.C1	putative ubiquitin-specific protease 23 [Oryza sativa (japonica cultivar-group)]	1.49378492084391	0.549346233334095	-0.263922827079986	-1.2083615145898
29.5.11.5	protein.degradation.ubiquitin.ubiquitin protease	MICRO.6646.C1	ubiquitin-specific protease 23 [Arabidopsis thaliana]	1.14021567646009	0.326866020853232	-0.453456293452961	-1.26680594905981
29.5.3	protein.degradation.cysteine protease	MICRO.2170.C2	cysteine protease [Solanum tuberosum]	1.16473903442142	0.274192816872074	-0.314839180996143	-1.20538539854548
29.5.3	protein.degradation.cysteine protease	STMHO38TV	No Hits Found	1.8029671167645	0.760003992259548	-0.655036610509995	-1.69799973501494
29.5.4	protein.degradation.aspartate protease	MICRO.8032.C1	growth-on protein GRO11 [Euphorbia esula]	1.17072553785001	0.0363726318663655	-0.00953667129195601	-1.1438895772756
29.5.5	protein.degradation.serine protease	bf_arrayxxx_0078h03.t3m.scf	serine carboxylase II-2 [Hordeum vulgare subsp. vulgare] gb_AAB31590.1_ CP-MII.2=serine carboxypeptidase [Hordeum vulgare=barley, cv. Alexis, aleurone, Peptide, 436 aa] sp_P55748_CP22_HORVU Serine carboxypeptidase II-2 precursor (CP-MII.2)	1.15858390993786	0.057316913060852	0.0111034952987819	-1.09016350157823
29.5.5	protein.degradation.serine protease	BPLI5C24TH	putative ATP-dependent Clp protease ATP-binding subunit ClpD, ERD1 protein precursor [Arabidopsis thaliana] gb_AAK59617.1_ putative ATP-dependent Clp protease ATP-binding subunit ClpD, ERD1 protein precursor [Arabidopsis thaliana] dbj_BAA04506.1_ ...	1.20074157573795	-0.577806286009732	0.645978343160394	-1.13256951858729
29.5.5	protein.degradation.serine protease	MICRO.12677.C2	Ethylene-responsive proteinase inhibitor I precursor pir__A32067 ethylene-responsive proproteinase inhibitor I precursor - tomato gb_AAA60745.1_ proteinase inhibitor I	1.45595567882248	-0.451049220537669	-0.0863537182074516	-1.9933586175676
29.5.5	protein.degradation.serine protease	MICRO.3801.C1	serine carboxylase II-2 [Hordeum vulgare subsp. vulgare] gb_AAB31590.1_ CP-MII.2=serine carboxypeptidase [Hordeum vulgare=barley, cv. Alexis, aleurone, Peptide, 436 aa] sp_P55748_CP22_HORVU Serine carboxypeptidase II-2 precursor (CP-MII.2)	1.19515304301821	-0.063216888375301	0.129794823675631	-1.12857510771788
29.5.5	protein.degradation.serine protease	MICRO.4195.C1	putative serine carboxypeptidase II [Arabidopsis thaliana] gb_AAO11573.1_ At3g02110/F1C9_10 [Arabidopsis thaliana] gb_AAK59795.1_ AT3g02110/F1C9_10 [Arabidopsis thaliana] ref_NP_186860.1_ serine carboxypeptidase S10 family protein [Arabidopsis thaliana]	1.39522114875758	-0.0996991315947646	0.0659975359078349	-1.42892274444451
29.6	protein.folding	MICRO.738.C3	heat shock protein cognate 70 [Lycopersicon esculentum] pir__S14949 dnaK-type molecular chaperone hsc-1 - tomato sp_P24629_HS71_LYCES HEAT SHOCK COGNATE 70 KD PROTEIN 1	1.77443098227852	0.339030120599022	0.0185493782472843	-1.41685148343221
29.6	protein.folding	MICRO.9911.C1	heat shock protein 70 [Nicotiana tabacum] pir__S18181 dnaK-type molecular chaperone Nthsp70 - common tobacco (fragment)	2.64337256647701	0.923373443255693	-0.0505473714155205	-1.77054649463683
29.6	protein.folding	TBSK03186FB06.t3m.scf	heat shock protein 70-3 [Nicotiana tabacum]	1.3780625031194	0.554321237664182	-0.243137180187466	-1.06687844564269
29.7	protein.glycosylation	BF_TUBSXXXX_0046D12_T3M.SCF	No Hits Found	1.0654725360518	0.233866982831306	-0.378080870437663	-1.20968642365816
29.7	protein.glycosylation	MICRO.6848.C1	putative O-linked N-acetyl glucosamine transferase [Oryza sativa (japonica cultivar-group)] dbj_BAD21873.1_ putative O-linked N-acetyl glucosamine transferase [Oryza sativa (japonica cultivar-group)] dbj_BAD21878.1_ putative O-linked N-acetyl ...	1.9682950484677	0.682545233111451	0.0955925661198123	-1.19015724923644
29.7	protein.glycosylation	POCBC15TV	putative O-linked N-acetyl glucosamine transferase [Oryza sativa (japonica cultivar-group)] dbj_BAD21873.1_ putative O-linked N-acetyl glucosamine transferase [Oryza sativa (japonica cultivar-group)] dbj_BAD21878.1_ putative O-linked N-acetyl ...	1.37744299804944	0.449512807021893	-0.186943451547716	-1.11487364257526
30.1.1	signalling.in sugar and nutrient physiology.misc	SDBT002N09x.scf	No Hits Found	1.33987273425289	0.470191963064012	-0.348908359524403	-1.21858913071328
30.1.1	signalling.in sugar and nutrient physiology.misc	STDB004O15u.scf	No Hits Found	1.2084687921276	0.456250732461596	-0.518280469619874	-1.27049852928588
30.2	signalling.receptor kinases	MICRO.10663.C1	P0443D08.8 [Oryza sativa (japonica cultivar-group)]	2.57420363256628	0.113769338805467	0.939126825796019	-1.52130746796479
30.2	signalling.receptor kinases	MICRO.10664.C1	serine/threonine protein kinase family protein [Arabidopsis thaliana]	2.81891173324488	0.272396983151912	0.989576475166285	-1.55693827492668
30.2	signalling.receptor kinases	MICRO.7426.C1	unknown protein [Arabidopsis thaliana] ref_NP_563980.2_ leucine-rich repeat family protein [Arabidopsis thaliana]	4.19145298988014	0.967350406556175	-0.46858759362962	-3.69269017695358
30.2.17	signalling.receptor kinases.DUF 26	MICRO.12422.C1	protein kinase family protein [Arabidopsis thaliana]	1.16000585112919	-0.0922383192171132	0.0691536664923404	-1.18309050385396
30.2.17	signalling.receptor kinases.DUF 26	MICRO.765.C5	putative receptor-like protein kinase [Oryza sativa (japonica cultivar-group)] gb_AAP54325.1_ putative receptor-like protein kinase [Oryza sativa (japonica cultivar-group)] gb_AAM91884.1_ putative receptor-like protein kinase [Oryza sativa (japonica ...	1.02614304056434	0.464263052033891	-0.745593892996606	-1.30747388152705
30.2.2	signalling.receptor kinases.leucine rich repeat II	bf_ivrootxx_0055c03.t3m.scf	receptor-like kinase [Arabidopsis thaliana]	2.00334911866176	0.0640637747039889	0.402992456569919	-1.53629288738785
30.2.20	signalling.receptor kinases.wheat LRK10 like	MICRO.10663.C1	P0443D08.8 [Oryza sativa (japonica cultivar-group)]	2.57420363256628	0.113769338805467	0.939126825796019	-1.52130746796479
30.2.20	signalling.receptor kinases.wheat LRK10 like	MICRO.10664.C1	serine/threonine protein kinase family protein [Arabidopsis thaliana]	2.81891173324488	0.272396983151912	0.989576475166285	-1.55693827492668
30.2.6	signalling.receptor kinases.leucine rich repeat VI	MICRO.13380.C1	putative histone H2B [Arabidopsis thaliana] gb_AAM70544.1_ At2g28720/T11P11.3 [Arabidopsis thaliana] gb_AAD24363.1_ putative histone H2B [Arabidopsis thaliana] gb_AAL14400.1_ At2g28720/T11P11.3 [Arabidopsis thaliana] gb_AAK17143.1_ putative histone ...	1.05415219093766	0.367119982256698	-0.329036075218362	-1.01606828389932
30.2.8.2	signalling.receptor kinases.leucine rich repeat VIII.type 2	bf_mxlfxxxx_0005b10.t3m.scf	Unknown protein [Arabidopsis thaliana] gb_AAL24403.1_ Unknown protein [Arabidopsis thaliana] ref_NP_564003.1_ protein kinase family protein [Arabidopsis thaliana]	1.13347997981968	0.187590643047862	-0.109109071182541	-1.05499840795436
30.2.99	signalling.receptor kinases.misc	cSTA20D19TH	EST gb_F14271 comes from this gene. [Arabidopsis thaliana] pir__D86284 F9L1.1 protein - Arabidopsis thaliana	1.33629742830659	0.0157101120552348	0.0640756587411619	-1.25651165751019
30.3	signalling.calcium	ACDA02590H10.T3m.scf	No Hits Found	1.68645165096791	0.613399206443228	-0.22828868069049	-1.30134112521517
30.3	signalling.calcium	ACDA03870C06.T3m.scf	No Hits Found	1.20095488584347	0.301465297319869	-0.1530137983072	-1.0525033868308
30.3	signalling.calcium	bf_stolxxxx_0055b08.t3m.scf	No Hits Found	1.78718005382755	0.536650956681142	-0.0258262405010274	-1.27635533764743
30.3	signalling.calcium	bf_stolxxxx_0059a08.t3m.scf	JD1 [Nicotiana tabacum]	2.0481413764743	0.584995191795683	-0.012320808682535	-1.47546699336116
30.3	signalling.calcium	bf_suspxxxx_0049a04.t3m.scf	hypothetical protein [Arabidopsis thaliana]	2.57540221140281	0.951101790797376	0.0209469465533196	-1.60335347405212
30.3	signalling.calcium	cSTB5C8TH	39 kDa EF-Hand containing protein [Solanum tuberosum] pir__T07107 probable calcium-binding protein (clone Y8) - potato	1.84062487621595	0.82813565997945	-0.362571741993262	-1.37506095822976
30.3	signalling.calcium	cSTS1K20TH	unknown protein [Arabidopsis thaliana] dbj_BAD43371.1_ unknown protein [Arabidopsis thaliana] dbj_BAD43601.1_ unknown protein [Arabidopsis thaliana] dbj_BAD43419.1_ unknown protein [Arabidopsis thaliana]	1.92210331571438	0.489936917488643	-0.189211406621027	-1.62137780484677
30.3	signalling.calcium	MICRO.13298.C1	calcium-transporting ATPase, plasma membrane-type, putative / Ca2+-ATPase, putative (ACA9) [Arabidopsis thaliana]	1.08338654453273	-0.724442475295827	0.492094850929611	-1.31573416889895
30.3	signalling.calcium	MICRO.14963.C1	unknown protein [Arabidopsis thaliana] gb_AAK76654.1_ unknown protein [Arabidopsis thaliana] emb_CAC00751.1_ putative protein [Arabidopsis thaliana] pir__T51276 hypothetical protein T8M16_210 - Arabidopsis thaliana ref_NP_191247.1_ VQ ...	2.66055219053906	-0.0859846292902535	0.65080345650175	-2.09573336332756
30.3	signalling.calcium	MICRO.15917.C1	Unknown protein [Arabidopsis thaliana]	1.17886340564	0.0617095505736778	0.0765225445750453	-1.04063131049128
30.3	signalling.calcium	MICRO.16852.C1	39 kDa EF-Hand containing protein [Solanum tuberosum] pir__T07107 probable calcium-binding protein (clone Y8) - potato	1.59824623545955	0.453960430755673	-0.173000927780253	-1.31728673248413
30.3	signalling.calcium	MICRO.1751.C26	expressed protein [Arabidopsis thaliana]	1.93937489955666	0.107978944927741	0.0958345267219496	-1.73556142790697
30.3	signalling.calcium	MICRO.1751.C33	No Hits Found	1.32245371532778	0.213644001724166	-0.356534761983268	-1.46534447558688
30.3	signalling.calcium	MICRO.2707.C2	translation initiation factor-like protein [Arabidopsis thaliana] gb_AAM91507.1_ AT5g54940/MBG8_21 [Arabidopsis thaliana] dbj_BAB08773.1_ translation initiation factor-like protein [Arabidopsis thaliana] gb_AAK60326.1_ AT5g54940/MBG8_21 [Arabidopsis ...	1.65879518942917	0.043484542129006	0.456799545331958	-1.15851110196821
30.3	signalling.calcium	MICRO.2980.C2	JD1 [Nicotiana tabacum]	1.43551682118129	0.26692630170237	-0.101016587103095	-1.26960710658202
30.3	signalling.calcium	MICRO.4062.C1	unknown protein [Arabidopsis thaliana] ref_NP_849485.1_ calcineurin B-like protein 10 (CBL10) [Arabidopsis thaliana] gb_AAO14864.2_ calcineurin B-like protein [Arabidopsis thaliana]	1.66858046259733	0.886483970759898	-0.239671340965248	-1.02176783280268
30.3	signalling.calcium	MICRO.6914.C1	putative CCAAT-binding transcription factor [Oryza sativa (japonica cultivar-group)] gb_AAO19379.1_ putative CCAAT-binding transcription factor [Oryza sativa (japonica cultivar-group)]	2.16141261967142	0.563250476958761	0.0707974676195393	-1.52736467509312
30.3	signalling.calcium	STMGT68TV	JD1 [Nicotiana tabacum]	1.14850859605616	-0.264259857023075	-0.270789376292216	-1.68355782937145
30.3	signalling.calcium	TBSK00708FC12.t3m.scf	No Hits Found	2.19548682157444	0.296243314011534	0.74336177526591	-1.15588173229699
30.4.1	signalling.phosphinositides.phosphatidylinositol-4-phosphate 5-kinase	cSTB38B8TH	No Hits Found	1.67410542508748	0.763555285062548	-0.208780526379405	-1.11933066640434
30.4.4	signalling.phosphinositides.phosphoinositide phospholipase C	bf_suspxxxx_0063e08.t3m.scf	phosphoinositide-specific phospholipase C [Solanum tuberosum] pir__T07424 phosphoinositide-specific phospholipase C (EC 3.1.4.-) plc2 - potato	1.69733608074858	-0.786425432606471	0.871853063499202	-1.61190844985584
30.5	signalling.G-proteins	cSTB42I1TH	gibberellin 2-oxidase 1 [Nicotiana sylvestris]	2.19395105217811	-0.124512808440962	0.632929965242847	-1.68553389537622
30.5	signalling.G-proteins	MICRO.347.C8	putative GTP-binding protein	1.12592487239546	0.27890074069353	-0.196408994429866	-1.0434331261318
30.6	signalling.MAP kinases	BF_LBCHXXXX_0043A06_T3M.SCF	No Hits Found	2.06267798676125	0.102536377074832	0.194133769979677	-1.76600783970674
30.6	signalling.MAP kinases	MICRO.14866.C1	unnamed protein product [Arabidopsis thaliana] ref_NP_200320.1_ protein kinase family protein [Arabidopsis thaliana]	1.88412064709911	0.309242262782513	-0.0444023287170658	-1.61928071303366
30.6	signalling.MAP kinases	MICRO.14866.C2	putative NPK1-related MAP kinase [Arabidopsis thaliana] gb_AAL36395.1_ putative NPK1-related MAP kinase [Arabidopsis thaliana] gb_AAO42413.1_ putative NPK1-related MAP kinase [Arabidopsis thaliana] gb_AAC97990.1_ Strong similarity to Dsor1 protein ...	1.56409577202656	-0.218093915449299	0.255730573104254	-1.5264591143716
31.1	cell.organisation	MICRO.10255.C1	At1g52080/F5F19_14 [Arabidopsis thaliana] gb_AAK32911.1_ At1g52080/F5F19_14 [Arabidopsis thaliana] gb_AAD12682.1_ Identical to gene gb_D88746 AR791 from Arabidopsis thaliana pir__F96560 hypothetical protein F5F19.14 [imported] - Arabidopsis thaliana ...	1.11391435517524	0.165391280045156	-0.272449200353133	-1.22097227548322
31.1	cell.organisation	MICRO.331.C109	No Hits Found	1.54966385819897	0.336702181074094	0.0857428256440826	-1.12721885148079
31.1	cell.organisation	MICRO.4709.C1	putative micronuclear linker histone polyprotein [Solanum bulbocastanum]	1.3576749117483	0.463359935349517	-0.304818114624169	-1.19913309102295
31.1	cell.organisation	MICRO.4710.C1	hypothetical protein CB3A14.11 [Solanum bulbocastanum]	1.62637719400915	0.670106805524206	-0.572409912152351	-1.5286803006373
31.1	cell.organisation	SDBN001F01u.scf	myosin XI [Nicotiana tabacum]	2.53859360279468	0.948788337875724	-0.34111510911309	-1.93092037403205
31.1	cell.organisation	SDBN006O05u.scf	No Hits Found	2.12311105109768	0.973283562117786	0.0291189427703378	-1.12070854620955
31.2	cell.division	POCAX49TV	probable major intrinsic protein [imported] - Arabidopsis thaliana gb_AAG50720.1_ major intrinsic protein, putative [Arabidopsis thaliana]	1.08051684524558	0.668060622255958	-0.613068272028982	-1.02552449501861
31.3.1	cell.cycle.peptidylprolyl isomerase	cSTD7C21TH	OSJNBa0091C07.4 [Oryza sativa (japonica cultivar-group)] emb_CAE05842.2_ OSJNBa0091C07.4 [Oryza sativa (japonica cultivar-group)]	1.77509508746672	0.622604590997614	-0.148373097929981	-1.30086359439909
31.4	cell.vesicle transport	MICRO.778.C1	unknown [Arabidopsis thaliana]	1.3437056050488	0.120760634901299	-0.172266898702056	-1.39521186884956
31.4	cell.vesicle transport	SDBN004C15u.scf	PREDICTED OJ1669_F01.17 gene product [Oryza sativa (japonica cultivar-group)] ref_XP_466598.1_ NFkB activating protein-like [Oryza sativa (japonica cultivar-group)] dbj_BAD19347.1_ NFkB activating protein-like [Oryza sativa (japonica cultivar-group)]	1.72540034185711	-0.602409097149321	0.782764348931039	-1.54504509007539
33.1	development.storage proteins	MICRO.16491.C1	globulin precursor [Magnolia salicifolia] pir__S68965 legumin precursor (clone A2) - Magnolia salicifolia	1.62727602050191	-0.317791483349796	0.269470068376513	-1.6755974354752
33.1	development.storage proteins	STMDB01TV	No Hits Found	2.08056557099118	0.41992155342389	-0.817167746847258	-2.47781176441455
33.2	development.late embryogenesis abundant	SSBT006A18x.scf	No Hits Found	6.97336775543359	0.62566251157411	0.0381964783075128	-6.30950876555196
33.30.1	development.multitarget.target of rapamycin	MICRO.721.C1	At5g64430 [Arabidopsis thaliana] dbj_BAB11604.1_ unnamed protein product [Arabidopsis thaliana] gb_AAM12961.1_ unknown protein [Arabidopsis thaliana] gb_AAM13312.1_ unknown protein [Arabidopsis thaliana] gb_AAL32612.1_ Unknown protein [Arabidopsis ...	1.74085046247966	0.329577284154886	-0.132493020515588	-1.54376619884036
33.99	development.unspecified	bf_arrayxxx_0105a09.t7m.scf	hypothetical protein [Arabidopsis thaliana] emb_CAA20026.1_ hypothetical protein [Arabidopsis thaliana] pir__T04661 hypothetical protein F8D20.70 - Arabidopsis thaliana ref_NP_195281.1_ expressed protein [Arabidopsis thaliana]	4.03308593564763	0.946356134729381	0.628229276679697	-2.45850052423855
33.99	development.unspecified	MICRO.10017.C2	At1g78070/F28K19_28 [Arabidopsis thaliana] gb_AAK50091.1_ At1g78070/F28K19_28 [Arabidopsis thaliana]	1.71152016159712	0.963638059514647	-0.481626848276324	-1.2295089503588
33.99	development.unspecified	MICRO.13533.C1	OSJNBa0017B10.7 [Oryza sativa (japonica cultivar-group)] emb_CAE03092.2_ OSJNBa0017B10.7 [Oryza sativa (japonica cultivar-group)]	2.965604068662	0.460978904684199	0.103250059304342	-2.40137510467346
33.99	development.unspecified	MICRO.3339.C1	No Hits Found	1.66709810402335	-0.104537958188965	0.589872326908656	-1.18176373530366
33.99	development.unspecified	MICRO.347.C2	No Hits Found	1.13224116983221	0.12843319435316	-0.0353110985516203	-1.03911907403067
33.99	development.unspecified	MICRO.5567.C1	WD-40 repeat family protein [Arabidopsis thaliana]	1.77657002823195	0.995422453295886	-0.405640367578352	-1.18678794251441
33.99	development.unspecified	MICRO.625.C3	unknown [Arabidopsis thaliana]	1.12524292504436	0.724006386648467	-0.612016964985139	-1.01325350338104
33.99	development.unspecified	MICRO.8588.C2	nodulin-like protein [Gossypium hirsutum]	1.48315158034308	0.466546036449158	-0.0370079406580492	-1.05361348455197
33.99	development.unspecified	MICRO.9805.C2	CEN-like protein 1 gb_AAD43528.1_ CEN-like protein 1 [Nicotiana tabacum]	2.61912381465614	0.790922416257382	0.0458021248815106	-1.78239927351725
33.99	development.unspecified	STMGW86TV	hypothetical protein [Arabidopsis thaliana] emb_CAA20026.1_ hypothetical protein [Arabidopsis thaliana] pir__T04661 hypothetical protein F8D20.70 - Arabidopsis thaliana ref_NP_195281.1_ expressed protein [Arabidopsis thaliana]	4.00034643968232	0.779954635782024	0.532438163139402	-2.6879536407609
34.1.3	transport.p- and v-ATPases.inhibitor	BF_TUBSXXXX_0042D03_T3M.SCF	No Hits Found	3.80776928558151	0.985501151455016	-0.301157982722667	-3.12342611684916
34.13	transport.peptides and oligopeptides	bf_mxflxxxx_0070e03.t3m.scf	proton-dependent oligopeptide transport (POT) family protein [Arabidopsis thaliana]	1.06863725677032	-0.607496816400136	0.642764591812139	-1.03336948135832
34.16	transport.ABC transporters and multidrug resistance systems	bf_ivrootxx_0038h10.t3m.scf	putative iron inhibited ABC transporter 2 [Oryza sativa (japonica cultivar-group)] dbj_BAD46618.1_ putative iron inhibited ABC transporter 2 [Oryza sativa (japonica cultivar-group)]	1.10566176489952	0.029686636390803	0.0528175341798995	-1.02315759432882
34.16	transport.ABC transporters and multidrug resistance systems	cSTB43B7TH	ABC transporter-like protein [Arabidopsis thaliana] pir__T07717 probable ABC-type transport protein T23J7.110 - Arabidopsis thaliana	1.36752171814841	0.21361536233271	-0.504663494595331	-1.65856985041103
34.16	transport.ABC transporters and multidrug resistance systems	MICRO.8226.C1	ABC transporter family protein [Arabidopsis thaliana]	1.87653537748039	0.787642164684025	-0.519852080166639	-1.608745292963
34.16	transport.ABC transporters and multidrug resistance systems	MICRO.8877.C1	putative ABC transporter protein [Arabidopsis thaliana] gb_AAL24135.1_ putative ABC transporter protein [Arabidopsis thaliana] ref_NP_568169.1_ ABC transporter family protein [Arabidopsis thaliana]	1.0801739360875	0.11197860433831	-0.331677887495459	-1.29987321924465
34.16	transport.ABC transporters and multidrug resistance systems	POADD82TP	putative ABC transporter protein [Arabidopsis thaliana] gb_AAL24135.1_ putative ABC transporter protein [Arabidopsis thaliana] ref_NP_568169.1_ ABC transporter family protein [Arabidopsis thaliana]	1.0044297727014	0.29009273225528	-0.643731298931559	-1.35806833937768
34.20	transport.porins	MICRO.1590.C2	VDAC2.1 [Lotus corniculatus var. japonicus]	1.06919716483043	-0.155004411464256	-0.00573325755067167	-1.22993483384536
34.21	transport.calcium	MICRO.13298.C1	calcium-transporting ATPase, plasma membrane-type, putative / Ca2+-ATPase, putative (ACA9) [Arabidopsis thaliana]	1.08338654453273	-0.724442475295827	0.492094850929611	-1.31573416889895
34.3	transport.amino acids	bf_arrayxxx_0038a12.t7m.scf	putative amino acid transport protein [Oryza sativa (japonica cultivar-group)] dbj_BAD08181.1_ putative amino acid transport protein [Oryza sativa (japonica cultivar-group)]	1.02964540482929	0.449981500909043	-0.564041734644955	-1.1437056385652
34.3	transport.amino acids	MICRO.1788.C1	putative protein [Arabidopsis thaliana] pir__T49959 hypothetical protein F8M21.130 - Arabidopsis thaliana ref_NP_197028.1_ amino acid transporter family protein [Arabidopsis thaliana]	1.72973614723187	-0.546514837665711	-0.778317187416761	-3.05456817231435
34.3	transport.amino acids	MICRO.2811.C1	hypothetical protein At2g39130 [imported] - Arabidopsis thaliana	2.67407352329218	0.453533081267462	-0.10393510032427	-2.32447554234898
34.3	transport.amino acids	MICRO.2811.C2	amino acid transporter family protein [Arabidopsis thaliana]	3.36843935227645	0.404164876108586	0.489300838373083	-2.47497363779478
34.3	transport.amino acids	MICRO.354.C2	unnamed protein product [Arabidopsis thaliana] gb_AAL16119.1_ AT3g30390/T6J22_16 [Arabidopsis thaliana] gb_AAK97672.1_ AT3g30390/T6J22_16 [Arabidopsis thaliana] ref_NP_566854.1_ amino acid transporter family protein [Arabidopsis thaliana]	1.00532673129265	0.0561076674906413	-0.260235450286922	-1.20945451408893
34.6	transport.sulphate	MICRO.12902.C1	sulfate transporter [Arabidopsis thaliana]	1.53343034183806	0.308494026765287	0.0980885118132324	-1.12684780325954
34.6	transport.sulphate	MICRO.18035.C1	sulfate transporter [Arabidopsis thaliana] sp_Q9LW86_ST34_ARATH Probable sulfate transporter 3.4 ref_NP_188220.1_ sulfate transporter, putative [Arabidopsis thaliana] dbj_BAB21264.1_ sulfate transporter Sultr3	1.50655187429067	-0.505986037246637	0.856887628411976	-1.15565028312533
34.99	transport.misc	MICRO.13654.C1	expressed protein [Arabidopsis thaliana] pir__H84552 hypothetical protein At2g17500 [imported] - Arabidopsis thaliana ref_NP_973479.1_ auxin efflux carrier family protein [Arabidopsis thaliana] ref_NP_849964.1_ auxin efflux carrier family protein ...	1.16032313182602	-0.338383427779403	-0.00446222168109234	-1.50316878128652
34.99	transport.misc	MICRO.8726.C1	ripening regulated protein DDTFR18 [Lycopersicon esculentum]	1.02126373343444	0.060959961660533	-0.392588321017911	-1.35289209279182
35.1	not assigned.no ontology	ACDA00031C07.T3m.scf	No Hits Found	1.84460381677119	0.98402546347449	-0.25197064296043	-1.11254899625713
35.1	not assigned.no ontology	bf_arrayxxx_0043h02.t7m.scf	methylcrotonoyl-CoA carboxylase (EC 6.4.1.4) biotin-binding chain - tomato (fragment) gb_AAA19157.1_ biotin-containing subunit of methylcrotonyl-CoA carboxylase	1.44333730903063	-0.562120270046879	0.13638592312971	-1.8690716559478
35.1	not assigned.no ontology	bf_arrayxxx_0083a06.t3m.scf	unknown [Arabidopsis thaliana]	1.33541607999327	-0.16506219162517	0.00120868433818089	-1.49926958728026
35.1	not assigned.no ontology	bf_ivrootxx_0014b03.t3m.scf	GHMP kinase-like protein [Oryza sativa (japonica cultivar-group)] ref_XP_506716.1_ PREDICTED OJ1123_E07.2 gene product [Oryza sativa (japonica cultivar-group)] dbj_BAD10571.1_ GHMP kinase-like protein [Oryza sativa (japonica cultivar-group)]	1.03743211901976	-0.231696510028517	-0.0319676145187993	-1.30109624356707
35.1	not assigned.no ontology	bf_lbchxxxx_0060c03.t3m.scf	putative PrMC3 [Oryza sativa (japonica cultivar-group)] dbj_BAD38290.1_ putative PrMC3 [Oryza sativa (japonica cultivar-group)]	1.09864974679765	0.0951839137696053	-0.450690414382667	-1.45415624741071
35.1	not assigned.no ontology	bf_mxlfxxxx_0046a08.t3m.scf	dentin sialophosphoprotein-related [Arabidopsis thaliana]	1.35887319979726	0.715333935649887	-0.458952379162748	-1.10249164331012
35.1	not assigned.no ontology	MICRO.10042.C1	unknown [Arabidopsis thaliana]	1.06314084294052	-0.00974625218244363	-0.171009232577646	-1.24389632770061
35.1	not assigned.no ontology	MICRO.11780.C1	unknown [Arabidopsis thaliana]	1.2244011477262	-0.261251327734159	0.0064587349664329	-1.47919374049393
35.1	not assigned.no ontology	MICRO.12947.C1	unknown protein [Arabidopsis thaliana] gb_AAL38810.1_ unknown protein [Arabidopsis thaliana] emb_CAB81913.1_ putative protein [Arabidopsis thaliana] pir__T48152 hypothetical protein T10O8.10 - Arabidopsis thaliana ref_NP_195750.1_ ...	1.52151987257985	0.118479713294328	0.0157421464881251	-1.38729801279739
35.1	not assigned.no ontology	MICRO.13400.C1	dentin sialophosphoprotein-related [Arabidopsis thaliana]	1.68582487063642	0.832998711545931	-0.356570838121364	-1.20939699721186
35.1	not assigned.no ontology	MICRO.13751.C1	methylcrotonoyl-CoA carboxylase (EC 6.4.1.4) biotin-binding chain - tomato (fragment) gb_AAA19157.1_ biotin-containing subunit of methylcrotonyl-CoA carboxylase	1.02860581471599	-0.557301926761237	0.210248719425111	-1.37565902205212
35.1	not assigned.no ontology	MICRO.15759.C1	No Hits Found	1.65321349537957	0.964119952195326	-0.436986513801061	-1.12608005698531
35.1	not assigned.no ontology	MICRO.3701.C2	OSJNBa0093F12.14 [Oryza sativa (japonica cultivar-group)] ref_XP_473739.1_ OSJNBa0093F12.14 [Oryza sativa (japonica cultivar-group)] emb_CAE03940.3_ OSJNBa0093F12.14 [Oryza sativa (japonica cultivar-group)]	1.46082564274032	-0.123109131892414	-0.285263861985766	-1.8691986366185
35.1	not assigned.no ontology	MICRO.4950.C2	unknown protein [Arabidopsis thaliana] gb_AAO42277.1_ unknown protein [Arabidopsis thaliana] gb_AAF40464.1_ ESTs gb_T76367 and gb_AA404955 come from this gene. [Arabidopsis thaliana] pir__C86183 hypothetical protein [imported] - Arabidopsis thaliana ...	1.31246630232854	-0.0807751140634068	-0.018518606871746	-1.41176002326369
35.1	not assigned.no ontology	MICRO.5096.C1	No Hits Found	1.44552003883313	0.996438822850452	-0.648561616974405	-1.09764283295709
35.1	not assigned.no ontology	MICRO.5877.C1	transducin family protein / WD-40 repeat family protein [Arabidopsis thaliana]	1.00093969862118	0.134643778013844	-0.168194512287148	-1.03449043289448
35.1	not assigned.no ontology	MICRO.6076.C2	expressed protein [Oryza sativa (japonica cultivar-group)] gb_AAS07168.1_ expressed protein [Oryza sativa (japonica cultivar-group)]	1.00550342611588	-0.965413947439196	-0.481132016239267	-2.45204938979434
35.1	not assigned.no ontology	MICRO.6784.C2	peripheral-type benzodiazepine receptor [Solanum tuberosum]	2.04104409535215	0.29585810717176	0.335673020420919	-1.40951296775947
35.1	not assigned.no ontology	MICRO.721.C1	At5g64430 [Arabidopsis thaliana] dbj_BAB11604.1_ unnamed protein product [Arabidopsis thaliana] gb_AAM12961.1_ unknown protein [Arabidopsis thaliana] gb_AAM13312.1_ unknown protein [Arabidopsis thaliana] gb_AAL32612.1_ Unknown protein [Arabidopsis ...	1.74085046247966	0.329577284154886	-0.132493020515588	-1.54376619884036
35.1	not assigned.no ontology	MICRO.7359.C1	leucine-rich repeat family protein [Arabidopsis thaliana]	1.10258737613805	-0.0674174743732472	0.162228207662469	-1.00777664284883
35.1	not assigned.no ontology	MICRO.7529.C1	galactokinase like protein [Arabidopsis thaliana] emb_CAB10392.1_ galactokinase like protein [Arabidopsis thaliana] pir__F71427 hypothetical protein - Arabidopsis thaliana ref_NP_193348.1_ GHMP kinase family protein [Arabidopsis thaliana]	1.09767026842096	-0.112468096935573	-0.0487121028330844	-1.25885046818962
35.1	not assigned.no ontology	MICRO.8912.C1	beta-cyanoalanine synthase [Solanum tuberosum]	1.45575651404015	0.333322444235945	0.114849896796638	-1.00758417300757
35.1	not assigned.no ontology	MICRO.9496.C1	putative RING zinc finger protein-like protein [Thellungiella halophila]	1.43129568295661	0.00703024118507045	-0.10438315269649	-1.52864859446803
35.1	not assigned.no ontology	STMED11TV	leucine-rich repeat family protein [Arabidopsis thaliana]	1.31971554072029	0.0387279968834893	0.175077886701578	-1.10590965713522
35.1	not assigned.no ontology	STMHK34TV	unknown protein [Oryza sativa (japonica cultivar-group)]	1.7358946427022	0.568717957712706	0.0865904136351316	-1.08058627135436
35.1.27	not assigned.no ontology.tetratricopeptide repeat (TPR)	MICRO.12658.C1	unknown protein [Arabidopsis thaliana] gb_AAK64060.1_ unknown protein [Arabidopsis thaliana] emb_CAB61954.1_ putative protein [Arabidopsis thaliana] pir__T45644 hypothetical protein F13I12.130 - Arabidopsis thaliana ref_NP_190292.1_ expressed protei ...	1.32772709058981	0.71516518491611	-0.677226459315591	-1.28978836498929
35.1.27	not assigned.no ontology.tetratricopeptide repeat (TPR)	MICRO.4360.C1	At1g27150/T7N9_21 [Arabidopsis thaliana] gb_AAK32812.1_ At1g27150/T7N9_21 [Arabidopsis thaliana]	1.57252031731968	0.630521413060052	-0.0697775182885829	-1.01177642254821
35.1.40	not assigned.no ontology.glycine rich proteins	MICRO.2859.C1	unknown protein [Arabidopsis thaliana] pir__C84615 hypothetical protein At2g22660 [imported] - Arabidopsis thaliana ref_NP_179851.1_ glycine-rich protein [Arabidopsis thaliana]	2.05258462928627	0.336683351122689	0.264208258876156	-1.45169301928743
35.1.40	not assigned.no ontology.glycine rich proteins	MICRO.6674.C1	putative protein [Arabidopsis thaliana] pir__T48529 hypothetical protein T22P22.90 - Arabidopsis thaliana ref_NP_196731.1_ glycine-rich protein [Arabidopsis thaliana]	1.00213563390724	-0.551131696741059	0.409742030015831	-1.14352530063246
35.2	not assigned.unknown	163G02AF.esd	No Hits Found	1.4725853175042	0.332087599598288	0.000722711726523606	-1.13977500617938
35.2	not assigned.unknown	ACDA00946G10.T3m.scf	No Hits Found	1.74417143240194	-0.171968786003609	-0.00394444916580827	-1.92008466757135
35.2	not assigned.unknown	ACDA01911H03.T3m.scf	No Hits Found	1.29889943556106	0.453218003189766	-0.40174086392579	-1.24742229629708
35.2	not assigned.unknown	ACDA04832C08.T3m.scf	No Hits Found	1.10949374848827	0.114335582208737	-0.477735138173051	-1.47289330445258
35.2	not assigned.unknown	bf_acdcxxxx_0019a09.t3m.scf	cold inducible	2.48843841491525	0.896479980249406	0.568603122957808	-1.02335531170803
35.2	not assigned.unknown	bf_acdcxxxx_0050h02.t3m.scf	No Hits Found	1.35741991459826	-0.545115559234897	0.557586618149181	-1.34494885568397
35.2	not assigned.unknown	bf_acdcxxxx_0051h05.t3m.scf	No Hits Found	1.92979896462278	0.664440598036206	-0.482213926934635	-1.74757229352121
35.2	not assigned.unknown	bf_arrayxxx_0007h12.t7m.scf	No Hits Found	2.63414155248554	-0.244176063308922	-0.0472905081318871	-2.92560812392635
35.2	not assigned.unknown	bf_arrayxxx_0016d11.t7m.scf	No Hits Found	2.92648609985671	0.147550401873794	0.811073927174077	-1.96786177080884
35.2	not assigned.unknown	bf_arrayxxx_0040c07.t7m.scf	No Hits Found	2.22929235112086	0.894408707817442	-0.364765121476221	-1.69964876477964
35.2	not assigned.unknown	bf_cswbxxxx_0012h07.t3m.scf	No Hits Found	1.45858301871529	0.733756929515394	-0.872075724625121	-1.59690181382502
35.2	not assigned.unknown	bf_cswbxxxx_0016c08.t3m.scf	No Hits Found	1.41725952103954	0.753683214211927	-0.630203063566017	-1.29377937039363
35.2	not assigned.unknown	bf_cswbxxxx_0016g10.t3m.scf	No Hits Found	2.45450709546416	0.97722268529709	-0.0862361681011876	-1.56352057826825
35.2	not assigned.unknown	bf_cswbxxxx_0020g10.t3m.scf	No Hits Found	1.45491887760162	0.360735849496024	-0.0312997410371727	-1.12548276914277
35.2	not assigned.unknown	bf_cswbxxxx_0026b09.t3m.scf	No Hits Found	1.48655200292744	0.74389455092492	-0.289497130618789	-1.03215458262131
35.2	not assigned.unknown	bf_cswbxxxx_0033f01.t3m.scf	No Hits Found	1.42830480208595	0.772631544526776	-0.484121305826024	-1.1397945633852
35.2	not assigned.unknown	bf_cswbxxxx_0033g07.t3m.scf	No Hits Found	1.15662971698243	0.750863133884256	-0.723487191569004	-1.12925377466718
35.2	not assigned.unknown	bf_ivrootxx_0001g04.t3m.scf	No Hits Found	1.32433979369442	-0.703548549225212	0.299272385686548	-1.72861595723309
35.2	not assigned.unknown	bf_ivrootxx_0014c03.t3m.scf	No Hits Found	1.23175346379148	-0.0532293207718162	-0.130057019655231	-1.41503980421852
35.2	not assigned.unknown	bf_ivrootxx_0024h03.t3m.scf	Hypothetical protein [Arabidopsis thaliana] pir__G86408 hypothetical protein F3H9.9 - Arabidopsis thaliana ref_NP_174147.1_ expressed protein [Arabidopsis thaliana] ref_NP_973927.1_ expressed protein [Arabidopsis thaliana]	1.28899585057345	0.00491477945520025	-0.0812843682627094	-1.36536543938095
35.2	not assigned.unknown	BF_LBCHXXXX_0009E03_T3M.SCF	No Hits Found	1.52393487887301	-0.460921432414521	-0.369818593958357	-2.35467490524589
35.2	not assigned.unknown	BF_LBCHXXXX_0018E06_T3M.SCF	No Hits Found	2.08741874845432	0.268652507988541	0.263035931876199	-1.55573030858958
35.2	not assigned.unknown	BF_LBCHXXXX_0031F08_T3M.SCF	No Hits Found	1.18136794847657	0.471223705361873	-0.464152447027776	-1.17429669014247
35.2	not assigned.unknown	BF_LBCHXXXX_0032B11_T3M.SCF	No Hits Found	1.74253105319847	0.399482216925108	-0.0569138372236351	-1.399962673497
35.2	not assigned.unknown	bf_lbchxxxx_0060b01.t3m.scf	No Hits Found	1.50918847293778	-0.0364703971765712	0.275547812441686	-1.27011105767266
35.2	not assigned.unknown	bf_lbchxxxx_0060d07.t3m.scf	No Hits Found	1.11820576019621	-0.472279519437017	-0.101069367113348	-1.69155464674658
35.2	not assigned.unknown	bf_lbchxxxx_0062b01.t3m.scf	No Hits Found	2.63556521121035	0.918387368959181	0.113967108756995	-1.60321073349418
35.2	not assigned.unknown	bf_mxflxxxx_0035c10.t3m.scf	No Hits Found	1.04705129876312	-0.225455772735425	0.192072339009706	-1.08043473248884
35.2	not assigned.unknown	bf_mxflxxxx_0040f07.t3m.scf	Avr9/Cf-9 rapidly elicited protein 146 [Nicotiana tabacum]	2.64611037431605	0.0286626240154968	-0.0922323652429329	-2.70968011554348
35.2	not assigned.unknown	bf_mxflxxxx_0052b11.t3m.scf	No Hits Found	1.62086416608643	0.0919871690850691	-0.188282675387113	-1.71715967238848
35.2	not assigned.unknown	bf_mxflxxxx_0066d03.t3m.scf	No Hits Found	2.02388036278851	0.564583659625244	0.14581818874661	-1.31347851441666
35.2	not assigned.unknown	bf_mxflxxxx_0069h01.t3m.scf	No Hits Found	1.20831663731884	0.469588958322406	-0.459646585485452	-1.19837426448189
35.2	not assigned.unknown	bf_mxflxxxx_0073g07.t3m.scf	putative polyprotein [Solanum tuberosum]	1.25670303491276	-0.229027538200291	-0.47568239677119	-1.96141296988424
35.2	not assigned.unknown	bf_mxlfxxxx_0002d11.t3m.scf	No Hits Found	1.78087881664266	0.480064775732672	0.273593792345096	-1.02722024856489
35.2	not assigned.unknown	bf_mxlfxxxx_0032e06.t3m.scf	Avr9/Cf-9 rapidly elicited protein 65 [Nicotiana tabacum]	1.36691051431267	-0.311968468523735	-0.36702940639362	-2.04590838923003
35.2	not assigned.unknown	bf_mxlfxxxx_0055g09.t3m.scf	transport inhibitor response 1 (TIR1) [Arabidopsis thaliana] gb_AAN71945.1_ putative transport inhibitor response TIR1, AtFBL1 protein [Arabidopsis thaliana] pir__T48087 transport inhibitor response protein TIR1 [imported] - Arabidopsis thaliana ...	1.40423374577033	0.589644134455432	-0.501536682446569	-1.31612629376147
35.2	not assigned.unknown	bf_suspxxxx_0037e01.t3m.scf	Hypothetical protein [Arabidopsis thaliana] pir__G86408 hypothetical protein F3H9.9 - Arabidopsis thaliana ref_NP_174147.1_ expressed protein [Arabidopsis thaliana] ref_NP_973927.1_ expressed protein [Arabidopsis thaliana]	1.51283293802036	0.106483532824393	-0.211667976205087	-1.61801738140105
35.2	not assigned.unknown	bf_suspxxxx_0040f02.t3m.scf	No Hits Found	1.21848145236799	-0.874641040228382	0.773806819974207	-1.31931567262216
35.2	not assigned.unknown	bf_suspxxxx_0059f06.t3m.scf	No Hits Found	1.06891526930313	0.336077035518167	-0.287596663102652	-1.02043489688761
35.2	not assigned.unknown	bf_swstxxxx_0018a01.t3m.scf	No Hits Found	1.41891960199472	0.0621940942578147	-0.151245804666993	-1.5079713124039
35.2	not assigned.unknown	BF_TUBSXXXX_0033D11_T3M.SCF	No Hits Found	1.74300638555127	0.627542851059077	-0.179039383404093	-1.29450291789629
35.2	not assigned.unknown	BF_TUBSXXXX_0034B09_T3M.SCF	No Hits Found	1.55035265243608	0.151666499562728	0.171628568554125	-1.22705758431923
35.2	not assigned.unknown	BF_TUBSXXXX_0046D12_T3M.SCF	No Hits Found	1.0654725360518	0.233866982831306	-0.378080870437663	-1.20968642365816
35.2	not assigned.unknown	BF_TUBSXXXX_0060C09_T3M.SCF	No Hits Found	1.66207938686291	0.112301694056232	0.119121965724009	-1.43065572708267
35.2	not assigned.unknown	cSTA20D19TH	EST gb_F14271 comes from this gene. [Arabidopsis thaliana] pir__D86284 F9L1.1 protein - Arabidopsis thaliana	1.33629742830659	0.0157101120552348	0.0640756587411619	-1.25651165751019
35.2	not assigned.unknown	cSTA37H13TH	No Hits Found	1.67366073483748	-0.478436445266451	0.287020945113238	-1.86507623499069
35.2	not assigned.unknown	MICRO.1081.C22	No Hits Found	2.07670937798419	0.916436120673364	0.0671526583157558	-1.09312059899507
35.2	not assigned.unknown	MICRO.1081.C32	No Hits Found	1.93061790046203	0.188125362645112	0.0399362351768815	-1.70255630264004
35.2	not assigned.unknown	MICRO.10821.C1	No Hits Found	2.56622039184293	0.683999440731209	-0.131803871171208	-2.01402482228293
35.2	not assigned.unknown	MICRO.10974.C1	unknown [Arabidopsis thaliana] dbj_BAB08949.1_ unnamed protein product [Arabidopsis thaliana] gb_AAO50662.1_ putative B-type cyclin [Arabidopsis thaliana] gb_AAO41880.1_ putative B-type cyclin [Arabidopsis thaliana] ref_NP_196245.1_ expressed protei ...	1.53914139135349	-0.209037024698299	0.389218639140314	-1.35895977691148
35.2	not assigned.unknown	MICRO.11023.C2	CPRD2 [Vigna unguiculata]	3.24796077471856	0.36273677276767	0.353813069633032	-2.53141093231785
35.2	not assigned.unknown	MICRO.11592.C2	No Hits Found	1.79748207571463	0.18068613339283	0.109915847596539	-1.50688009472526
35.2	not assigned.unknown	MICRO.12073.C1	No Hits Found	1.96709756860229	0.328958796741801	0.420668269754224	-1.21747050210627
35.2	not assigned.unknown	MICRO.12677.C2	Ethylene-responsive proteinase inhibitor I precursor pir__A32067 ethylene-responsive proproteinase inhibitor I precursor - tomato gb_AAA60745.1_ proteinase inhibitor I	1.45595567882248	-0.451049220537669	-0.0863537182074516	-1.9933586175676
35.2	not assigned.unknown	MICRO.12678.C2	No Hits Found	1.27773650875971	-0.574847849320335	0.188519628798543	-1.6640647292815
35.2	not assigned.unknown	MICRO.12680.C1	No Hits Found	2.26468654520922	0.685803742889022	-0.237698831991691	-1.81658163431189
35.2	not assigned.unknown	MICRO.13044.C1	unknown [Arabidopsis thaliana]	1.0027549754475	-0.195878853128059	0.0535754343744426	-1.14505839420112
35.2	not assigned.unknown	MICRO.13326.C1	At1g32690 [Arabidopsis thaliana] ref_NP_174546.1_ expressed protein [Arabidopsis thaliana] gb_AAR92349.1_ At1g32690 [Arabidopsis thaliana]	1.38008118103504	-0.0443781314416061	-0.0459146060195099	-1.47037391849615
35.2	not assigned.unknown	MICRO.14053.C1	unnamed protein product [Arabidopsis thaliana] ref_NP_199678.1_ MADS-box family protein [Arabidopsis thaliana]	1.09385953406265	0.137006149837116	-0.231134786549512	-1.18798817077505
35.2	not assigned.unknown	MICRO.14410.C2	No Hits Found	2.14011263498838	0.366167808053143	0.576575984261693	-1.19736884267354
35.2	not assigned.unknown	MICRO.14712.C1	No Hits Found	3.67447699547215	-0.0531290897050569	-0.0309859482920318	-3.75859203346924
35.2	not assigned.unknown	MICRO.1501.C1	stress kinase [Medicago truncatula] gb_AAV41842.1_ stress kinase [Medicago truncatula]	1.7498154464114	-0.22335819451929	0.00861970347115548	-1.96455393745954
35.2	not assigned.unknown	MICRO.15111.C1	hydrolase, alpha/beta fold family protein [Arabidopsis thaliana]	1.43275647859227	0.703797100248876	-0.349710244405491	-1.07866962274888
35.2	not assigned.unknown	MICRO.15186.C1	expressed protein [Arabidopsis thaliana]	1.69405973950196	-0.487776676125698	0.996033186021796	-1.18580322960586
35.2	not assigned.unknown	MICRO.15598.C1	unnamed protein product [Arabidopsis thaliana] ref_NP_188937.1_ expressed protein [Arabidopsis thaliana]	1.94978097843201	0.63661004786867	-0.246759119209066	-1.55993004977241
35.2	not assigned.unknown	MICRO.15773.C1	putative farnesylated protein ATFP6 [Arabidopsis thaliana] gb_AAG41463.1_ putative farnesylated protein [Arabidopsis thaliana] emb_CAB80522.1_ farnesylated protein (ATFP6) [Arabidopsis thaliana] emb_CAB37514.1_ farnesylated protein (ATFP6) ...	5.32158055996499	0.244549818411771	-0.450013203942504	-5.52704394549573
35.2	not assigned.unknown	MICRO.15870.C2	unknown protein [Arabidopsis thaliana] gb_AAM44916.1_ unknown protein [Arabidopsis thaliana] gb_AAK76612.1_ unknown protein [Arabidopsis thaliana] ref_NP_566303.1_ expressed protein [Arabidopsis thaliana]	2.80214328338322	-0.0314167521297763	0.966896504886296	-1.8666635306267
35.2	not assigned.unknown	MICRO.16020.C1	Hypothetical protein [Arabidopsis thaliana] pir__G86408 hypothetical protein F3H9.9 - Arabidopsis thaliana ref_NP_174147.1_ expressed protein [Arabidopsis thaliana] ref_NP_973927.1_ expressed protein [Arabidopsis thaliana]	1.2791639202303	0.115473462403132	-0.150156491739311	-1.31384694956648
35.2	not assigned.unknown	MICRO.16120.C1	BRH1 RING finger protein [Arabidopsis thaliana] gb_AAM63625.1_ RING finger protein [Arabidopsis thaliana] gb_AAM51382.1_ putative RING finger protein [Arabidopsis thaliana] gb_AAL38776.1_ putative RING finger protein [Arabidopsis thaliana] ...	2.28258307606037	0.965305675994201	0.176491769083646	-1.14078563098252
35.2	not assigned.unknown	MICRO.16133.C1	NHL repeat-containing protein-like [Oryza sativa (japonica cultivar-group)]	2.10351167234065	0.89580495532636	-0.364451029817247	-1.57215774683154
35.2	not assigned.unknown	MICRO.16169.C1	No Hits Found	1.49416026648742	0.388421739608292	-0.213320788945491	-1.31905931582461
35.2	not assigned.unknown	MICRO.16234.C1	No Hits Found	1.58339078862107	0.703904774001556	-0.581381679998264	-1.46086769461778
35.2	not assigned.unknown	MICRO.16536.C1	No Hits Found	2.0203677975778	0.848555219523022	0.0999732657044818	-1.0718393123503
35.2	not assigned.unknown	MICRO.16536.C2	No Hits Found	2.32583958150314	0.797282802538797	-0.0163928840199947	-1.54494966298433
35.2	not assigned.unknown	MICRO.16657.C1	At5g07330 [Arabidopsis thaliana] dbj_BAC43159.1_ unknown protein [Arabidopsis thaliana] emb_CAB87922.1_ putative protein [Arabidopsis thaliana] pir__T49872 hypothetical protein T2I1.40 - Arabidopsis thaliana ref_NP_196350.1_ expressed protein ...	2.01635849563434	0.295978516530128	-0.258701811214324	-1.97908179031854
35.2	not assigned.unknown	MICRO.16774.C1	Avr9/Cf-9 rapidly elicited protein 137 [Nicotiana tabacum]	1.85702583554666	-0.443516655022747	-0.204975718159787	-2.5055182087292
35.2	not assigned.unknown	MICRO.16778.C1	I-box binding factor [Lycopersicon esculentum]	1.72304458761162	0.225035897147166	0.412239990842792	-1.08576869962167
35.2	not assigned.unknown	MICRO.1681.C1	No Hits Found	1.51641369095548	-0.578355360495896	-0.135649027575386	-2.23041807902676
35.2	not assigned.unknown	MICRO.16813.C1	No Hits Found	2.36231196755057	0.0785389957854132	0.956596080792742	-1.32717689097242
35.2	not assigned.unknown	MICRO.17149.C1	unknown [Arabidopsis thaliana] dbj_BAC43718.1_ unknown protein [Arabidopsis thaliana] gb_AAO42967.1_ At5g19875 [Arabidopsis thaliana] ref_NP_568384.1_ expressed protein [Arabidopsis thaliana]	2.33325752361828	0.416692073850204	0.8341441984324	-1.08242125133568
35.2	not assigned.unknown	MICRO.17455.C1	unknown protein [Arabidopsis thaliana] gb_AAM97069.1_ unknown protein [Arabidopsis thaliana]	2.33085684738462	0.304769078795196	-0.282199896758142	-2.30828766534757
35.2	not assigned.unknown	MICRO.17687.C2	No Hits Found	1.21483232036802	0.228583833996116	-0.227693042236178	-1.21394152860808
35.2	not assigned.unknown	MICRO.1770.C2	TSI-1 protein [Lycopersicon esculentum] pir__T07403 TSI-1 protein - tomato	1.00611722585036	-0.059022334628998	0.020416431206935	-1.04472312927242
35.2	not assigned.unknown	MICRO.17987.C1	No Hits Found	1.41466703688647	0.356407380751859	-0.90740422704631	-1.96566388318092
35.2	not assigned.unknown	MICRO.18147.C1	No Hits Found	1.04087064342695	-0.139367206604685	-0.0691778232706488	-1.24941567330228
35.2	not assigned.unknown	MICRO.18183.C1	glycine-rich protein - tomato gb_AAA78253.1_ glycine-rich protein	1.42678816909854	0.33153606143255	-0.15887566934095	-1.25412777700694
35.2	not assigned.unknown	MICRO.1852.C1	unknown protein [Oryza sativa (japonica cultivar-group)]	1.17989914581826	0.318150060600368	-0.239280935971314	-1.1010300211892
35.2	not assigned.unknown	MICRO.1852.C2	unknown protein [Oryza sativa (japonica cultivar-group)]	1.36406672041811	0.345010439685996	0.00559833900225204	-1.01345794172987
35.2	not assigned.unknown	MICRO.187.C2	cell wall protein [Lycopersicon esculentum] pir__T07013 glycine-rich protein precursor - tomato	1.66644012391606	0.0815493264798484	0.0402390455443378	-1.54465175189187
35.2	not assigned.unknown	MICRO.2346.C8	No Hits Found	1.62599949845684	0.669976097696797	-0.0772214841959498	-1.033244884956
35.2	not assigned.unknown	MICRO.3134.C3	unknown protein [Oryza sativa (japonica cultivar-group)] gb_AAT77388.1_ unknown protein [Oryza sativa (japonica cultivar-group)]	1.86833510394922	-0.0240627957584785	0.418770224871478	-1.47362767483622
35.2	not assigned.unknown	MICRO.347.C8	putative GTP-binding protein	1.12592487239546	0.27890074069353	-0.196408994429866	-1.0434331261318
35.2	not assigned.unknown	MICRO.4243.C1	No Hits Found	1.74738667644712	0.252400972047389	0.462053802582891	-1.03293190181684
35.2	not assigned.unknown	MICRO.4476.C1	No Hits Found	2.83929508047711	0.577433198548785	-0.234303823441925	-2.49616570537025
35.2	not assigned.unknown	MICRO.4676.C1	No Hits Found	1.1174835479518	0.265248813272826	-0.296503065251556	-1.14873779993053
35.2	not assigned.unknown	MICRO.4677.C1	No Hits Found	1.64544603083901	-0.505052559548076	-0.193610747454285	-2.34410933784137
35.2	not assigned.unknown	MICRO.4700.C1	expressed protein [Arabidopsis thaliana]	1.84817743342641	-0.442232560967463	-0.0569504832659966	-2.34736047765987
35.2	not assigned.unknown	MICRO.4848.C2	small blue copper protein Bcp1 [Boea crassifolia]	1.95335938668427	0.31615795780887	0.317915818194018	-1.31928561068138
35.2	not assigned.unknown	MICRO.4848.C3	small blue copper protein Bcp1 [Boea crassifolia]	2.18761968197915	0.528669636693816	0.103037932349197	-1.55591211293613
35.2	not assigned.unknown	MICRO.5942.C1	expressed protein [Arabidopsis thaliana]	1.38291610248558	-0.474846238201512	0.630033351777257	-1.22772898890984
35.2	not assigned.unknown	MICRO.6076.C2	expressed protein [Oryza sativa (japonica cultivar-group)] gb_AAS07168.1_ expressed protein [Oryza sativa (japonica cultivar-group)]	1.00550342611588	-0.965413947439196	-0.481132016239267	-2.45204938979434
35.2	not assigned.unknown	MICRO.6126.C3	eukaryotic initiation factor-like protein [Oryza sativa (japonica cultivar-group)]	1.00520477939381	0.203865594978331	-0.453374132224321	-1.2547133166398
35.2	not assigned.unknown	MICRO.6277.C1	water-stress-inducible protein DS2 - Chaco potato gb_AAA86052.1_ abscisic stress ripening protein	3.19241708331181	0.782021242000997	0.532928647636941	-1.87746719367387
35.2	not assigned.unknown	MICRO.6298.C2	expansin precursor [Lycopersicon esculentum]	1.58134041526175	0.204262489370238	0.282057211665487	-1.09502071422602
35.2	not assigned.unknown	MICRO.6492.C1	hypothetical protein [Arabidopsis thaliana] gb_AAD11584.1_ hypothetical protein [Arabidopsis thaliana] pir__D85043 hypothetical protein AT4g03420 [imported] - Arabidopsis thaliana	1.3115909275646	0.281658199333854	-0.28333668117552	-1.31326940940627
35.2	not assigned.unknown	MICRO.6633.C1	serine protease-like protein [Nicotiana tabacum]	1.40648255965935	0.556483689875375	-0.450973032472268	-1.30097190225624
35.2	not assigned.unknown	MICRO.6656.C4	No Hits Found	2.28876907391646	0.692944641139201	-0.0233395064318156	-1.61916393920908
35.2	not assigned.unknown	MICRO.6671.C1	No Hits Found	1.83782777174688	0.438459532782558	0.360052413956772	-1.03931582500755
35.2	not assigned.unknown	MICRO.6706.C1	Serine/threonine Kinase [Persea americana]	1.54320656570982	0.54159827563767	-0.0600616374795369	-1.06166992755169
35.2	not assigned.unknown	MICRO.6714.C1	unknown protein [Arabidopsis thaliana] gb_AAM66017.1_ unknown [Arabidopsis thaliana] gb_AAM10307.1_ AT3g10020/T22K18_16 [Arabidopsis thaliana] gb_AAL06834.1_ AT3g10020/T22K18_16 [Arabidopsis thaliana] gb_AAK97732.1_ AT3g10020/T22K18_16 [Arabidopsis ...	1.40241260296343	0.507989015710471	-0.206931910448338	-1.1013554977013
35.2	not assigned.unknown	MICRO.6737.C2	serine protease-like protein [Nicotiana tabacum]	1.41254059485395	0.679940438424069	-0.476813027453726	-1.2094131838836
35.2	not assigned.unknown	MICRO.6884.C1	No Hits Found	1.2919968721026	0.108968508553828	-0.531015282369744	-1.71404364591852
35.2	not assigned.unknown	MICRO.7120.C1	No Hits Found	3.07262802484064	0.726246637759578	-0.0647357432531379	-2.4111171303342
35.2	not assigned.unknown	MICRO.721.C1	At5g64430 [Arabidopsis thaliana] dbj_BAB11604.1_ unnamed protein product [Arabidopsis thaliana] gb_AAM12961.1_ unknown protein [Arabidopsis thaliana] gb_AAM13312.1_ unknown protein [Arabidopsis thaliana] gb_AAL32612.1_ Unknown protein [Arabidopsis ...	1.74085046247966	0.329577284154886	-0.132493020515588	-1.54376619884036
35.2	not assigned.unknown	MICRO.7217.C1	CONSTANS-like protein CO1 [Populus deltoides]	3.09115713390141	0.914425355723125	-0.0706918594944117	-2.24742363767269
35.2	not assigned.unknown	MICRO.7234.C1	unknown protein F14G9.16 [imported] - Arabidopsis thaliana gb_AAG50913.1_ unknown protein [Arabidopsis thaliana] ref_NP_176019.1_ expressed protein [Arabidopsis thaliana]	1.54469131303783	0.643240415877693	-0.598284765183482	-1.49973566234362
35.2	not assigned.unknown	MICRO.781.C1	AT3g29575/MWE13_2 [Arabidopsis thaliana] gb_AAK60331.1_ AT3g29575/MWE13_2 [Arabidopsis thaliana] ref_NP_189598.1_ expressed protein [Arabidopsis thaliana]	2.51990213420538	0.410813044048037	0.104805889528954	-2.00428320062839
35.2	not assigned.unknown	MICRO.8226.C1	ABC transporter family protein [Arabidopsis thaliana]	1.87653537748039	0.787642164684025	-0.519852080166639	-1.608745292963
35.2	not assigned.unknown	MICRO.8373.C2	specific tissue protein 2 [Cicer arietinum]	2.44376596196815	-0.260187956905149	0.0299056965583793	-2.67404822231492
35.2	not assigned.unknown	MICRO.8379.C1	No Hits Found	1.31140542394153	-0.607275387471772	0.281561845151789	-1.63711896626151
35.2	not assigned.unknown	MICRO.86.C1	unknown [Arabidopsis thaliana]	1.44827322369434	0.310532188220177	-0.17623601468815	-1.31397705016231
35.2	not assigned.unknown	MICRO.8726.C1	ripening regulated protein DDTFR18 [Lycopersicon esculentum]	1.02126373343444	0.060959961660533	-0.392588321017911	-1.35289209279182
35.2	not assigned.unknown	MICRO.8771.C1	No Hits Found	1.11661441201962	0.0550534140086443	-0.0517496531213926	-1.11331065113237
35.2	not assigned.unknown	MICRO.9163.C1	No Hits Found	1.61057373497991	0.41986744988424	-0.0753909786499101	-1.26609726374558
35.2	not assigned.unknown	MICRO.9171.C1	isovaleryl-CoA dehydrogenase [Solanum tuberosum] sp_Q9FS87_IVD2_SOLTU Isovaleryl-CoA dehydrogenase 2, mitochondrial precursor (IVD 2)	1.47494865686592	0.462816962695234	-0.0336864198915947	-1.04581811406229
35.2	not assigned.unknown	MICRO.9315.C1	hypothetical protein [Solanum tuberosum]	1.88148648428004	-0.180141031392619	-0.0252769430912601	-2.08690445876392
35.2	not assigned.unknown	MICRO.9315.C2	No Hits Found	2.27851908294974	-0.252669822034152	0.0498674552031098	-2.48132144978078
35.2	not assigned.unknown	MICRO.9363.C1	AT4g31860/F11C18_60 [Arabidopsis thaliana] emb_CAB40756.1_ protein phosphatase 2C-like protein [Arabidopsis thaliana] emb_CAB79904.1_ protein phosphatase 2C-like protein [Arabidopsis thaliana] gb_AAL14406.1_ AT4g31860/F11C18_60 [Arabidopsis thaliana ...	1.18542791644034	0.87979395409506	-0.932779421703986	-1.23841338404927
35.2	not assigned.unknown	MICRO.9377.C1	putative AT-hook protein 1 [Oryza sativa (japonica cultivar-group)] dbj_BAD09039.1_ putative AT-hook protein 1 [Oryza sativa (japonica cultivar-group)] dbj_BAD33109.1_ putative AT-hook protein 1 [Oryza sativa (japonica cultivar-group)]	1.49708041255364	0.544839255669749	-0.443680530320496	-1.39592168720439
35.2	not assigned.unknown	MICRO.9377.C2	At4g12080/F16J13_150 [Arabidopsis thaliana] gb_AAL50079.1_ AT4g12080/F16J13_150 [Arabidopsis thaliana] ref_NP_192945.2_ DNA-binding family protein [Arabidopsis thaliana]	1.12052223071391	0.218096272214266	-0.465496384012308	-1.36792234251195
35.2	not assigned.unknown	MICRO.9581.C1	At3g54880 [Arabidopsis thaliana] emb_CAB41096.1_ putative protein [Arabidopsis thaliana] dbj_BAD44682.1_ putative protein [Arabidopsis thaliana] pir__T06732 hypothetical protein F28P10.140 - Arabidopsis thaliana ref_NP_191048.1_ expressed protein ...	1.10058546499261	0.296500601117483	-0.198367321864806	-1.00245218573993
35.2	not assigned.unknown	MICRO.9632.C4	unknown protein [Arabidopsis thaliana] gb_AAK44007.1_ unknown protein [Arabidopsis thaliana] emb_CAB16754.1_ putative protein [Arabidopsis thaliana] emb_CAB80396.1_ putative protein [Arabidopsis thaliana] gb_AAL06813.1_ AT4g37300/C7A10_60 ...	1.98765667780181	0.807994855932074	0.0920206234863006	-1.08764119838344
35.2	not assigned.unknown	MICRO.9911.C1	heat shock protein 70 [Nicotiana tabacum] pir__S18181 dnaK-type molecular chaperone Nthsp70 - common tobacco (fragment)	2.64337256647701	0.923373443255693	-0.0505473714155205	-1.77054649463683
35.2	not assigned.unknown	POABH92TP	No Hits Found	1.78867287487495	0.542798732735084	0.173774672359656	-1.07209946978021
35.2	not assigned.unknown	POADL22TP	No Hits Found	1.28471949149534	-0.219026644125897	-0.185158563469693	-1.68890469909093
35.2	not assigned.unknown	POAEF39TP	osmotic stress-activated protein kinase [Nicotiana tabacum]	2.77676725241126	-0.096353801571154	-0.248401562220763	-3.12152261620317
35.2	not assigned.unknown	POCA171TV	ethylene-responsive element binding factor [Capsicum annuum]	1.68787197923096	0.484900076609787	-0.200410258825801	-1.40338216144697
35.2	not assigned.unknown	POCAK33TV	ethylene-responsive element binding factor [Nicotiana sylvestris]	1.83904479943678	0.430199160825572	-0.0479050619538786	-1.45675070056509
35.2	not assigned.unknown	POCAX49TV	probable major intrinsic protein [imported] - Arabidopsis thaliana gb_AAG50720.1_ major intrinsic protein, putative [Arabidopsis thaliana]	1.08051684524558	0.668060622255958	-0.613068272028982	-1.02552449501861
35.2	not assigned.unknown	POCAZ84TP	chitinase (EC 3.2.1.14) precursor (clone ChtB4) - potato (fragment) sp_P52406_CHI4_SOLTU Endochitinase 4 precursor gb_AAA17410.1_ chitinase	1.04870255714139	-0.0219387016998205	-0.0239623060515788	-1.09460356489279
35.2	not assigned.unknown	POCD313TP	unknown [Arabidopsis thaliana]	1.36431942740611	0.164027509741448	0.0787298733972426	-1.12156204426742
35.2	not assigned.unknown	PPCBZ67TH	unknown protein [Arabidopsis thaliana] gb_AAL36227.1_ unknown protein [Arabidopsis thaliana] dbj_BAB09841.1_ unnamed protein product [Arabidopsis thaliana] ref_NP_200876.1_ expressed protein [Arabidopsis thaliana]	4.11352323758645	0.766815888769097	0.14197271530568	-3.20473463351167
35.2	not assigned.unknown	SDBN001A16u.scf	No Hits Found	1.31779054630433	-0.00488875991218496	0.108699542401437	-1.21397976381507
35.2	not assigned.unknown	SDBN001G03u.scf	No Hits Found	1.72103973999635	0.109073996726188	0.0797473317193287	-1.53221841155083
35.2	not assigned.unknown	SDBN003C16u.scf	AT3g29575/MWE13_2 [Arabidopsis thaliana] gb_AAK60331.1_ AT3g29575/MWE13_2 [Arabidopsis thaliana] ref_NP_189598.1_ expressed protein [Arabidopsis thaliana]	2.7902038020256	0.356514148894007	0.384027627811742	-2.04966202531985
35.2	not assigned.unknown	SDBN003J04u.scf	P0489B03.9 [Oryza sativa (japonica cultivar-group)] dbj_BAB90560.1_ P0489B03.9 [Oryza sativa (japonica cultivar-group)] dbj_BAB91753.1_ P0679C12.2 [Oryza sativa (japonica cultivar-group)]	1.68837444398837	0.107003691018334	-0.307867579284141	-1.88923833225418
35.2	not assigned.unknown	SDBN004B11u.scf	No Hits Found	2.93896143974565	0.759266751224596	0.337242218508297	-1.84245247001276
35.2	not assigned.unknown	SDBN004O03u.scf	hypothetical protein [Phaseolus vulgaris]	1.93434493232747	-0.07703176923303	-0.410869140781965	-2.42224584234247
35.2	not assigned.unknown	SDBN005C16u.scf	No Hits Found	2.23655848092156	0.515526900777092	-0.119138948441921	-1.84017052858639
35.2	not assigned.unknown	SDBN005D16u.scf	Erwinia induced protein 2 [Solanum tuberosum]	2.69370795730874	0.800604538702234	0.273444091995825	-1.61965932661068
35.2	not assigned.unknown	SSBT005K04x.scf	pSTH-21 protein [Solanum tuberosum] pir__S35162 STH-21 protein - potato sp_P17641_PRS1_SOLTU Pathogenesis-related protein STH-21 gb_AAA02829.1_ STH-21 protein	2.31484521622545	0.776272256169291	0.450588619858744	-1.08798434019742
35.2	not assigned.unknown	STMCR96TV	No Hits Found	1.20155220936643	-0.552258252704389	0.707799941113199	-1.04601052095761
35.2	not assigned.unknown	STMCT71TV	No Hits Found	3.0747019804051	-0.515739936272658	0.579237268410477	-3.01120464826728
35.2	not assigned.unknown	STMHC06TV	No Hits Found	1.86313024845932	0.146017249242766	0.0925312301603123	-1.62458176905624
35.2	not assigned.unknown	STMHS26TV	No Hits Found	2.58796399637258	0.75916243650018	0.651747475092682	-1.17705408477972

## Sheet: Cluster4
Table S4. List of potato genes belonging to clusters formed by drought responses abolished or ameliorated by chloroplast Fld (Figure 5).
BINCODE	NAME	IDENTIFIER	DESCRIPTION	log2(Drought_vs_Control_inWT)	log2(Drought_vs_Control_in_Stpfld252)	log2(Stpfld252_vs_WT_in_Control)	log2(Stpfld252_vs_WT_inDrought)
2.1.2.3	major CHO metabolism.synthesis.starch.starch branching	MICRO.1689.C4	1,4-alpha-glucan branching enzyme [Solanum tuberosum] pir__T07824 1,4-alpha-glucan branching enzyme (EC 2.4.1.18) I (clone sbeI7) - potato (fragment)	2.31060055277992	1.12051125237961	0.00880436772904147	-1.18128493267127
2.2.1.3	major CHO metabolism.degradation.sucrose.invertases	bf_arrayxxx_0043d11.t3m.scf	beta-fructofuranosidase	1.28196754655364	1.16116561737297	-0.901473408282856	-1.02227533746352
2.2.1.5	major CHO metabolism.degradation.sucrose.Susy	STMHE19TV	sucrose synthase 2 [Solanum tuberosum]	3.07552540162204	1.22520825588583	0.105543775368599	-1.74477337036761
2.2.2.10	major CHO metabolism.degradation.starch.laforin like phosphoglucan phosphatase (SEX4)	MICRO.1811.C6	protein tyrosine phosphatase [Lycopersicon esculentum]	3.96021100327174	2.54867328831809	-0.145871490192039	-1.55740920514568
3.1.1.1	minor CHO metabolism.raffinose family.galactinol synthases.known	MICRO.14762.C1	galactinol synthase [Brassica napus]	3.69367085556284	1.91067985670742	-0.16858651731219	-1.95157751616761
3.1.1.1	minor CHO metabolism.raffinose family.galactinol synthases.known	MICRO.5668.C1	putative galactinol synthase [Arabidopsis thaliana] gb_AAM14365.1_ putative galactinol synthase [Arabidopsis thaliana] gb_AAL07218.1_ putative galactinol synthase [Arabidopsis thaliana] gb_AAM15468.1_ putative galactinol synthase [Arabidopsis ...	3.05819308890803	1.16021722204854	-0.0131537487870119	-1.9111296156465
3.1.2.2	minor CHO metabolism.raffinose family.raffinose synthases.putative	MICRO.1247.C4	putative imbibition protein [Brassica oleracea] pir__S45033 probable imbibition protein - wild cabbage	2.37140229958529	1.20922048316161	-0.227988857633507	-1.39017067405718
3.5	minor CHO metabolism.others	MICRO.6988.C1	putative protein [Arabidopsis thaliana] pir__T47953 hypothetical protein F2A19.210 - Arabidopsis thaliana ref_NP_191720.1_ aldose 1-epimerase family protein [Arabidopsis thaliana]	4.95695720450824	1.56379336169477	0.718850773639433	-2.67431306917404
4.1.16	glycolysis.cytosolic branch.phosphoenolpyruvate carboxykinase (PEPCK)	MICRO.712.C30	PEPC kinase 1b [Solanum tuberosum] gb_AAQ10029.1_ PEPC kinase 1b [Solanum tuberosum]	4.72715760156918	2.66798488365062	-0.485142318873268	-2.54431503679183
5.3	fermentation.ADH	STMEE51TV	alcohol dehydrogenase [Petunia x hybrida] sp_P25141_ADH1_PETHY Alcohol dehydrogenase 1 pir__DEPJA1 alcohol dehydrogenase (EC 1.1.1.1) 1 - garden petunia	6.14608553123631	2.96452626481741	0.234031309440802	-2.9475279569781
6.1	gluconeogenesis / glyoxylate cycle.citrate synthase	MICRO.1101.C2	At3g58750 [Arabidopsis thaliana] gb_AAU95420.1_ At3g58750 [Arabidopsis thaliana] emb_CAB88292.1_ citrate synthase-like protein [Arabidopsis thaliana] ref_NP_191434.1_ citrate synthase, glyoxysomal, putative [Arabidopsis thaliana] pir__T49158 citrate ...	4.40226411535933	2.54077986833494	-0.318007653906962	-2.17949190093136
6.1	gluconeogenesis / glyoxylate cycle.citrate synthase	STMHQ53TV	putative Citrate synthase, glyoxysomal precursor (GCS) [Oryza sativa (japonica cultivar-group)]	3.99666957951917	2.25079721086066	-0.094819593682864	-1.84069196234138
8.2.10	TCA / organic transformation.other organic acid transformations.malic	MICRO.17965.C1	cytosolic NADP-malic enzyme [Lycopersicon esculentum] pir__T06402 malate dehydrogenase (oxaloacetate-decarboxylating) (NADP) (EC 1.1.1.40) 2, cytosolic - tomato	5.01885389007049	1.57435074791167	-0.164164985210773	-3.6086681273696
9.9	mitochondrial electron transport / ATP synthesis.F1-ATPase	MICRO.6015.C1	hypothetical protein [Oryza sativa (japonica cultivar-group)] gb_AAT58707.1_ hypothetical protein [Oryza sativa (japonica cultivar-group)]	1.76047684615271	1.01018408436017	-0.405929442333784	-1.15622220412632
10.6.2	cell wall.degradation.mannan-xylose-arabinose-fucose	MICRO.4546.C1	At5g66460 [Arabidopsis thaliana] gb_AAN17429.1_ mannan endo-1,4-beta-mannosidase [Arabidopsis thaliana] dbj_BAB10922.1_ mannan endo-1,4-beta-mannosidase [Arabidopsis thaliana] ref_NP_201447.1_ (1-4)-beta-mannan endohydrolase, putative [Arabidopsis ...	4.25804602092146	2.78463055060188	-0.239249056732685	-1.71266452705226
10.6.2	cell wall.degradation.mannan-xylose-arabinose-fucose	POCAX64TP	putative xyloglucan endotransglycosylase [Cucumis sativus] emb_CAD87535.1_ putative xyloglucan endotransglycosylase [Cucumis sativus]	2.96073411430177	1.23298068833268	-0.0482160800150941	-1.77596950598419
10.7	cell wall.modification	bf_ivrootxx_0058d01.t3m.scf	At4g17030 [Arabidopsis thaliana] ref_NP_193436.2_ expansin-related [Arabidopsis thaliana] sp_O23547_EXR1_ARATH Expansin-related protein 1 precursor (AtEXPR1) (At-EXPR1) (Ath-ExpBeta-3.1)	5.39951494850141	3.56165517627631	-0.0811129440763203	-1.91897271630141
10.7	cell wall.modification	bf_mxflxxxx_0026g01.t3m.scf	At4g17030 [Arabidopsis thaliana] ref_NP_193436.2_ expansin-related [Arabidopsis thaliana] sp_O23547_EXR1_ARATH Expansin-related protein 1 precursor (AtEXPR1) (At-EXPR1) (Ath-ExpBeta-3.1)	5.50072854581242	1.54069588108968	-0.0501285130353022	-4.01016117775804
10.7	cell wall.modification	bf_stolxxxx_0033D02.t3m.scf	At4g17030 [Arabidopsis thaliana] ref_NP_193436.2_ expansin-related [Arabidopsis thaliana] sp_O23547_EXR1_ARATH Expansin-related protein 1 precursor (AtEXPR1) (At-EXPR1) (Ath-ExpBeta-3.1)	4.91896343848988	1.05444523884599	0.236217251963769	-3.62830094768011
10.7	cell wall.modification	MICRO.14902.C1	cim1 protein - soybean gb_AAA50175.1_ cytokinin induced message	4.16667666510252	1.87232016649417	0.482465273269179	-1.81189122533917
11.10.2	lipid metabolism.glycolipid synthesis.DGDG synthase	BF_CSCHXXXX_0046E03.T3M.SCF	digalactosyldiacylglycerol synthase [Nicotiana tabacum]	2.27048528349084	1.43955204137056	-0.585149585473314	-1.4160828275936
11.10.2	lipid metabolism.glycolipid synthesis.DGDG synthase	MICRO.12855.C1	digalactosyldiacylglycerol synthase 1 [Lotus corniculatus var. japonicus]	2.17986594614692	1.18613860269114	-0.389938990679106	-1.38366633413489
11.6	lipid metabolism.lipid transfer proteins etc	bf_mxflxxxx_0031a10.t3m.scf	No Hits Found	4.07733125991778	2.38903741496894	0.383284376589824	-1.30500946835902
11.6	lipid metabolism.lipid transfer proteins etc	MICRO.2125.C1	putative non-specific lipid transfer protein StnsLTP [Solanum tuberosum]	6.24799076927972	4.78174060709559	-0.0488204105411461	-1.51507057272527
11.9.1	lipid metabolism.lipid degradation.palmitoyl-protein hydrolase	MICRO.7745.C1	putative palmitoyl-protein thioesterase [Tropaeolum majus]	2.51752405856649	1.0635279176718	-0.0211816966876395	-1.47517783758234
11.9.1	lipid metabolism.lipid degradation.palmitoyl-protein hydrolase	STMHD43TV	putative palmitoyl-protein thioesterase [Tropaeolum majus]	2.67139379493029	1.31968638584237	-0.0381174639275255	-1.38982487301545
13.1.1.3.11	amino acid metabolism.synthesis.central amino acid metabolism.alanine.alanine-glyoxylate aminotransferase	ACDA01331G11.T3m.scf	No Hits Found	4.3697684825927	1.45946287565982	-0.0311398577215041	-2.94144546465438
13.1.2.2.1	amino acid metabolism.synthesis.glutamate family.proline.delta 1-pyrroline-5-carboxylate synthetase	MICRO.2515.C1	delta 1-pyrroline-5-carboxylate synthetase [Lycopersicon esculentum] pir__T07422 delta 1-pyrroline-5-carboxylate synthetase - tomato sp_Q96480_P5CS_LYCES Delta 1-pyrroline-5-carboxylate synthetase (P5CS) [Includes: Glutamate 5-kinase (Gamma-glutamyl ...	4.51921440168026	2.35459900340498	0.844583275162989	-1.32003212311229
13.1.4.1.4	amino acid metabolism.synthesis.branched chain group.common.branched-chain-amino-acid aminotransferase	MICRO.10926.C1	branched-chain amino acid aminotransferase [Capsicum annuum]	7.79056836446467	1.11677715864463	-0.0228684892512598	-6.6966596950713
13.1.6.4.3	amino acid metabolism.synthesis.aromatic aa.tyrosine.tyrosine transaminase	SDBN002A15u.scf	tyrosine aminotransferase [Solenostemon scutellarioides]	2.93074001939749	1.07231679294874	0.31038381011089	-1.54803941633786
13.2.3.4.1	amino acid metabolism.degradation.aspartate family.methionine.methionine gamma-lyase	MICRO.2739.C1	At1g64660 [Arabidopsis thaliana] gb_AAL16181.1_ At1g64660/F1N19_22 [Arabidopsis thaliana] gb_AAK96737.1_ similar to O-succinylhomoserine sulfhydrylase [Arabidopsis thaliana] gb_AAF19680.1_ F1N19.23 [Arabidopsis thaliana] ref_NP_176647.1_ Cys/Met ...	4.67382081290304	2.15721616802706	-0.00372588197101642	-2.520330526847
15.2	metal handling.binding, chelation and storage	BF_LBCHXXXX_0042A02_T3M.SCF	No Hits Found	3.22380318947586	1.27835756485153	-0.138793762863077	-2.0842393874874
15.2	metal handling.binding, chelation and storage	MICRO.6933.C1	ferritin 1 [Solanum tuberosum]	4.44958186720969	2.72851377094873	-0.402230990366051	-2.12329908662702
15.2	metal handling.binding, chelation and storage	SSBT006O21x.scf	ferritin 1 [Solanum tuberosum]	4.18450712689189	2.50351775470731	-0.340714284035438	-2.02170365622002
16	secondary metabolism	cSTB1L11TV	AER [Nicotiana tabacum]	3.10228985806803	1.04346966614985	-0.163259935440961	-2.22208012735914
16.1.2	secondary metabolism.isoprenoids.mevalonate pathway	MICRO.5280.C2	unnamed protein product [Arabidopsis thaliana] ref_NP_200685.1_ dehydrodolichyl diphosphate synthase, putative / DEDOL-PP synthase, putative [Arabidopsis thaliana]	3.12246547736864	1.50593447362361	0.133618371818777	-1.48291263192626
16.1.2	secondary metabolism.isoprenoids.mevalonate pathway	MICRO.5280.C3	unnamed protein product [Arabidopsis thaliana] ref_NP_200685.1_ dehydrodolichyl diphosphate synthase, putative / DEDOL-PP synthase, putative [Arabidopsis thaliana]	3.54630564112331	1.82556204280085	0.415879653900841	-1.30486394442162
16.1.3.1	secondary metabolism.isoprenoids.tocopherol biosynthesis.hydroxyphenylpyruvate dioxygenase	MICRO.11694.C1	4-hydroxyphenylpyruvate dioxygenase (4HPPD) (HPD) (HPPDase) gb_AAC49815.1_ 4-hydroxyphenylpyruvate dioxygenase [Daucus carota] pir__T14353 probable 4-hydroxyphenylpyruvate dioxygenase (EC 1.13.11.27) - carrot	3.10724605882048	2.09155619552237	-0.294080459152568	-1.30977032245067
16.1.3.1	secondary metabolism.isoprenoids.tocopherol biosynthesis.hydroxyphenylpyruvate dioxygenase	MICRO.11694.C2	4-hydroxyphenylpyruvate dioxygenase (4HPPD) (HPD) (HPPDase) gb_AAC49815.1_ 4-hydroxyphenylpyruvate dioxygenase [Daucus carota] pir__T14353 probable 4-hydroxyphenylpyruvate dioxygenase (EC 1.13.11.27) - carrot	3.4219322005439	1.89712948856082	0.24692869856823	-1.27787401341485
16.1.5	secondary metabolism.isoprenoids.terpenoids	MICRO.11705.C1	beta-Amyrin Synthase [Panax ginseng]	3.63713354933213	3.245463777629	-0.678083801845579	-1.06975357354871
16.1.5	secondary metabolism.isoprenoids.terpenoids	MICRO.4201.C1	beta-Amyrin Synthase [Panax ginseng]	2.95076551622448	2.15496702907925	-0.506994579849363	-1.30279306699459
16.1.5	secondary metabolism.isoprenoids.terpenoids	MICRO.4201.C3	beta-Amyrin Synthase [Panax ginseng]	3.10871160189566	2.38517355378552	-0.561955025327454	-1.28549307343759
16.1.5	secondary metabolism.isoprenoids.terpenoids	STMGM67TV	beta-amyrin synthase [Betula platyphylla]	4.74301209611332	2.99048303181135	-0.357115397942302	-2.10964446224426
16.2.1.7	secondary metabolism.phenylpropanoids.lignin biosynthesis.CCR1	POCB711TP	putative cinnamoyl-CoA reductase [Oryza sativa (japonica cultivar-group)] gb_AAP55155.1_ putative cinnamoyl-CoA reductase [Oryza sativa (japonica cultivar-group)] gb_AAL67601.1_ putative cinnamoyl-CoA reductase [Oryza sativa]	3.72480261125511	1.43470537801681	0.60378694076436	-1.68631029247394
16.5.1.1.1.11	secondary metabolism.sulfur-containing.glucosinolates.synthesis.aliphatic.glucosinolate 2-oxoglutarate-dependent dioxygenase (AOP)	MICRO.13358.C1	SRG1 Protein [Arabidopsis thaliana] gb_AAM98100.1_ At1g17020/F6I1.30 [Arabidopsis thaliana] emb_CAA55654.1_ SRG1 [Arabidopsis thaliana] gb_AAK82564.1_ F6I1.30/F6I1.30 [Arabidopsis thaliana] ref_NP_173145.1_ oxidoreductase, 2OG-Fe(II) oxygenase famil ...	2.84413026465481	1.18849859836093	-0.341761289671798	-1.99739295596568
16.7	secondary metabolism.wax	MICRO.12312.C1	glossy1 homolog - rice (fragment) gb_AAB87722.1_ glossy1 homolog [Oryza sativa]	3.2460803013482	1.42892877153041	0.722052668884656	-1.09509886093314
16.7	secondary metabolism.wax	MICRO.1545.C1	wax synthase isoform 3 [Vitis vinifera]	4.54938649090626	1.80913024592727	0.438355036672665	-2.30190120830632
16.7	secondary metabolism.wax	MICRO.6001.C1	lipid transfer protein	2.60334244879118	1.09443698327772	0.0906414085798239	-1.41826405693364
17.1	hormone metabolism.abscisic acid	MICRO.3733.C1	AREB-like protein [Lycopersicon esculentum]	3.95199762115098	1.35312985924165	0.558161397392388	-2.04070636451694
17.1.2	hormone metabolism.abscisic acid.signal transduction	MICRO.3489.C1	putative protein phosphatase 2C [Oryza sativa (japonica cultivar-group)]	5.62866548455692	2.60499114792924	0.295078185128493	-2.72859615149918
17.1.2	hormone metabolism.abscisic acid.signal transduction	MICRO.905.C1	At1g72770 [Arabidopsis thaliana] gb_AAG51849.1_ protein phosphatase 2C (AtP2C-HA)	2.0421676711859	1.27869291177984	-0.303347841745879	-1.06682260115194
17.2.3	hormone metabolism.auxin.induced-regulated-responsive-activated	MICRO.13674.C1	auxin-repressed protein [Solanum virginianum]	5.35518002977393	1.47150554344162	0.896250492464413	-2.9874239938679
17.5.1.2	hormone metabolism.ethylene.synthesis-degradation.1-aminocyclopropane-1-carboxylate oxidase	BF_CSCHXXXX_0022A08.T3M.SCF	No Hits Found	2.89689264534975	1.02746616735197	0.2323684223933	-1.63705805560448
20	stress	MICRO.15746.C1	unknown protein [Arabidopsis thaliana] ref_NP_850506.1_ universal stress protein (USP) family protein / early nodulin ENOD18 family protein [Arabidopsis thaliana]	4.9155124394842	3.25830364393743	-0.456992396919985	-2.11420119246676
20	stress	MICRO.6939.C2	universal stress protein (USP) family protein [Arabidopsis thaliana]	3.74426676780455	1.67202619526231	-0.119899206110595	-2.19213977865284
20.1	stress.biotic	MICRO.15700.C1	major latex-like protein [Prunus persica]	7.41341584684426	3.8403334627485	0.476704688948113	-3.09637769514765
20.1.7.5	stress.biotic.PR-proteins.PR5 (thaumatin-like proteins)	bf_suspxxxx_0014c04.t3m.scf	putative thaumatin-like protein [Solanum tuberosum]	3.35804892491502	1.46162423959497	-0.555383517670444	-2.4518082029905
20.1.7.5	stress.biotic.PR-proteins.PR5 (thaumatin-like proteins)	MICRO.1588.C7	osmotin-like protein [Solanum tuberosum]	3.48191674159164	1.74802148673012	0.550146726932779	-1.18374852792875
20.2.1	stress.abiotic.heat	ACDA00800C08.T3m.scf	No Hits Found	2.48672905137857	1.28922020520334	-0.0290773676292453	-1.22658621380448
20.2.1	stress.abiotic.heat	ACDA03861B09.T3m.scf	No Hits Found	3.60761189311162	2.57962612430849	-0.22961127938562	-1.25759704818875
20.2.1	stress.abiotic.heat	MICRO.13551.C1	At2g32120/F22D22.13 [Arabidopsis thaliana] gb_AAM74502.1_ At2g32120/F22D22.13 [Arabidopsis thaliana] gb_AAD15393.1_ 70kD heat shock protein [Arabidopsis thaliana] ref_NP_180771.1_ heat shock protein 70 family protein / HSP70 family protein ...	4.11820859637228	2.44703059091331	-0.514520786834961	-2.18569879229393
20.2.1	stress.abiotic.heat	MICRO.14758.C1	putative low-molecular-weight heat shock protein [Arabidopsis thaliana] dbj_BAB08313.1_ heat shock hsp20 protein-like [Arabidopsis thaliana] gb_AAO63869.1_ putative low molecular-weight heat shock protein [Arabidopsis thaliana] ref_NP_198583.1_ 15.7 ...	3.6428598052718	2.69798663651639	-0.960807778189888	-1.9056809469453
20.2.1	stress.abiotic.heat	MICRO.14787.C2	putative heat shock protein [Arabidopsis thaliana] gb_AAM91474.1_ At2g20560/T13C7.15 [Arabidopsis thaliana] gb_AAD25656.1_ putative heat shock protein [Arabidopsis thaliana] gb_AAL09794.1_ At2g20560/T13C7.15 [Arabidopsis thaliana] pir__G84590 ...	1.94553664763188	1.07529036984599	-0.477620462411881	-1.34786674019778
20.2.1	stress.abiotic.heat	MICRO.15057.C1	small heat shock protein [Lycopersicon esculentum] gb_AAM96944.1_ small heat shock protein [Lycopersicon esculentum]	6.43830034443132	4.63421717406778	-0.0792323150956111	-1.88331548545915
20.2.1	stress.abiotic.heat	MICRO.2037.C3	Hsc70 pir__JC4786 dnaK-type molecular chaperone hsc70-3 - tomato	5.69480042912335	4.2474998368437	-0.188306714324181	-1.63560730660383
20.2.1	stress.abiotic.heat	MICRO.2037.C4	Hsc70 pir__JC4786 dnaK-type molecular chaperone hsc70-3 - tomato	5.67574182331455	4.78217077980713	-0.322107977939643	-1.21567902144706
20.2.1	stress.abiotic.heat	MICRO.2037.C6	putative HSP70 [Oryza sativa (japonica cultivar-group)] dbj_BAB93214.1_ putative HSP70 [Oryza sativa (japonica cultivar-group)] dbj_BAB67894.1_ putative HSP70 [Oryza sativa (japonica cultivar-group)]	5.70229715764137	4.20210319352911	0.338607827396639	-1.16158613671562
20.2.1	stress.abiotic.heat	MICRO.2860.C1	ClpB [Phaseolus lunatus]	1.96690364862517	1.23966020744764	-0.427404648107911	-1.15464808928544
20.2.1	stress.abiotic.heat	MICRO.410.C1	clpB heat shock protein-like [Arabidopsis thaliana] ref_NP_568314.1_ heat shock protein 100, putative / HSP100, putative / heat shock protein clpB, putative / HSP100/ClpB, putative [Arabidopsis thaliana] pir__T51523 clpB heat shock protein-like - ...	2.54084074526173	1.26499018576326	0.165578770934145	-1.11027178856433
20.2.1	stress.abiotic.heat	MICRO.4562.C9	chloroplast small heat shock protein class I [Capsicum frutescens]	3.88431399773432	3.02121268964709	-0.148420299142919	-1.01152160723015
20.2.1	stress.abiotic.heat	MICRO.5626.C1	Heat shock protein 83 gb_AAA33748.1_ heat shock protein 83 prf__1909372A heat shock protein 83	5.74158015041634	4.97907434831031	-0.572586469538936	-1.33509227164497
20.2.1	stress.abiotic.heat	MICRO.6392.C4	class II small heat shock protein Le-HSP17.6 [Lycopersicon esculentum] pir__T07602 heat shock protein 17.6 - tomato	3.89652439946644	1.51951242365929	0.130819351210656	-2.24619262459649
20.2.1	stress.abiotic.heat	MICRO.6473.C3	chloroplast small heat shock protein class I [Capsicum frutescens]	2.75511346464823	1.47224633869871	0.0582510729298082	-1.22461605301971
20.2.1	stress.abiotic.heat	MICRO.6712.C1	hypothetical protein [Arabidopsis thaliana] pir__D84900 hypothetical protein At2g46240 [imported] - Arabidopsis thaliana ref_NP_182147.1_ IQ domain-containing protein / BAG domain-containing protein [Arabidopsis thaliana]	3.38986900375165	2.50405311684739	-0.519216282735574	-1.40503216963983
20.2.1	stress.abiotic.heat	MICRO.6780.C6	17.6 kD class I small heat shock protein [Lycopersicon esculentum] gb_AAN64315.1_ type I small heat shock protein 17.6 kDa isoform [Lycopersicon esculentum]	4.26148798188337	2.536323926111	-0.166801669804887	-1.89196572557726
20.2.1	stress.abiotic.heat	MICRO.6997.C1	heat shock protein 70 [Nicotiana tabacum] pir__S18181 dnaK-type molecular chaperone Nthsp70 - common tobacco (fragment)	6.7740762502882	3.4100526514319	-0.232326670834423	-3.59635026969072
20.2.1	stress.abiotic.heat	MICRO.6997.C2	heat shock protein hsp70 [Pisum sativum] pir__S53498 dnaK-type molecular chaperone HSP71.2 - garden pea gb_AAA82975.1_ PsHSP71.2	6.23914033627001	2.90172357918945	-0.219211863790394	-3.55662862087096
20.2.1	stress.abiotic.heat	MICRO.7086.C1	unknown protein [Arabidopsis thaliana] ref_NP_567623.2_ (2R)-phospho-3-sulfolactate synthase-related [Arabidopsis thaliana]	4.45359743047399	3.23997247778646	-0.121887665499089	-1.33551261818662
20.2.1	stress.abiotic.heat	MICRO.7086.C2	unknown protein [Arabidopsis thaliana] ref_NP_567623.2_ (2R)-phospho-3-sulfolactate synthase-related [Arabidopsis thaliana]	4.78384535321441	3.21394355704413	0.122073994413492	-1.44782780175679
20.2.1	stress.abiotic.heat	MICRO.7288.C1	At2g32120/F22D22.13 [Arabidopsis thaliana] gb_AAM74502.1_ At2g32120/F22D22.13 [Arabidopsis thaliana] gb_AAD15393.1_ 70kD heat shock protein [Arabidopsis thaliana] ref_NP_180771.1_ heat shock protein 70 family protein / HSP70 family protein ...	3.43051511968547	1.76748909956717	-0.506784102965575	-2.16981012308387
20.2.1	stress.abiotic.heat	MICRO.7372.C1	small heat-shock protein homolog [Solanum tuberosum] pir__T07031 low molecular weight heat shock protein homolog - potato	4.02043849343673	1.19385805164599	-0.0720011865687047	-2.89858162835945
20.2.1	stress.abiotic.heat	MICRO.7407.C1	heat stress transcription factor HSFA9 [Helianthus annuus]	5.24271414053089	1.76800325069365	0.00950555200695913	-3.46520533783028
20.2.1	stress.abiotic.heat	MICRO.7504.C1	putative heat shock protein 70 [Arabidopsis thaliana] dbj_BAA97012.1_ heat shock protein 70 [Arabidopsis thaliana] ref_NP_199802.1_ heat shock protein 70 / HSP70 (HSC70-7) [Arabidopsis thaliana]	4.95223195872147	2.58135800886388	-0.743200687116495	-3.11407463697408
20.2.1	stress.abiotic.heat	POAC549TP	heat shock protein 70 [Cucumis sativus] pir__T10248 heat shock protein, 70K, chloroplast - cucumber	4.28834190853605	1.82899393974797	-0.687560627726054	-3.14690859651413
20.2.1	stress.abiotic.heat	POACM73TV	putative DNAJ protein [Nicotiana tabacum]	2.89843870727074	1.4923363527059	-0.0524241463574304	-1.45852650092227
20.2.1	stress.abiotic.heat	SDBT001K18x.scf	low molecular weight heat shock protein precursor (clone Hsp22.3) - soybean gb_AAB03097.1_ Hsp22.3	4.5132397347906	3.25569901070197	-0.215046762616978	-1.47258748670561
20.2.1	stress.abiotic.heat	SDBT002M12x.scf	No Hits Found	4.65126792976718	1.07816007096802	0.0450013825384055	-3.52810647626075
20.2.1	stress.abiotic.heat	SSBN001D08u.scf	101 kDa heat shock protein	4.1007933451069	3.35119867925279	-0.310323042258682	-1.0599177081128
20.2.1	stress.abiotic.heat	SSBT006O05x.scf	small heat stress protein class CIII [Lycopersicon peruvianum]	6.61057936947147	3.94981189592222	0.252572734838674	-2.40819473871057
20.2.1	stress.abiotic.heat	STDB004K07u.scf	Small heat shock protein, chloroplast precursor pir__T06324 heat shock protein 21, chloroplast - tomato gb_AAB07023.1_ heat shock protein	6.06885179108428	2.1373510054853	0.168389170117243	-3.76311161548174
20.2.2	stress.abiotic.cold	POADO59TV	hypothetical protein [Nicotiana tabacum]	9.96748853086241	3.78088472417687	0.845382420695917	-5.34122138598963
20.2.3	stress.abiotic.drought/salt	bf_mxlfxxxx_0057g11.t3m.scf	No Hits Found	5.32659586875049	1.73454727987382	0.288583718725198	-3.30346487015146
21.2	redox.ascorbate and glutathione	BF_CSCHXXXX_0022A08.T3M.SCF	No Hits Found	2.89689264534975	1.02746616735197	0.2323684223933	-1.63705805560448
21.2	redox.ascorbate and glutathione	MICRO.7174.C1	putative cytochrome b-561 [Oryza sativa (japonica cultivar-group)] gb_AAP54504.1_ putative cytochrome b-561 [Oryza sativa (japonica cultivar-group)] gb_AAN05553.1_ putative cytochrome [Oryza sativa (japonica cultivar-group)] gb_AAG13625.1_ putative ...	3.54661664378005	1.67071020767281	0.0735740275421026	-1.80233240856514
21.2.1	redox.ascorbate and glutathione.ascorbate	MICRO.7305.C1	cytosolic ascorbate peroxidase [Fragaria x ananassa] gb_AAD41405.1_ cytosolic ascorbate peroxidase [Fragaria x ananassa]	4.56418495179858	3.22490797783377	-0.817771925450498	-2.15704889941531
26.10	misc.cytochrome P450	MICRO.11007.C2	cytochrome P450 monooxygenase CYP72A16 [Zea mays]	3.81289886368836	2.36300840215155	0.309873177105951	-1.14001728443086
26.10	misc.cytochrome P450	MICRO.12614.C1	elicitor-inducible cytochrome P450 [Nicotiana tabacum]	4.21688204525282	1.7370822745027	0.235073099193952	-2.24472667155617
26.10	misc.cytochrome P450	MICRO.14380.C1	cytochrome P450 [Helianthus tuberosus]	3.08104677470251	1.43226432282626	-0.15101665131321	-1.79979910318946
26.10	misc.cytochrome P450	MICRO.14381.C1	cytochrome P450 [Helianthus tuberosus]	2.34010490797324	1.0190820942177	-0.0438978305369888	-1.36492064429253
26.10	misc.cytochrome P450	MICRO.6569.C1	At3g14680/MIE1_18 [Arabidopsis thaliana] dbj_BAB02400.1_ cytochrome P450 [Arabidopsis thaliana] gb_AAK32934.1_ AT3g14680/MIE1_18 [Arabidopsis thaliana] ref_NP_188086.1_ cytochrome P450, putative [Arabidopsis thaliana]	4.27210888954904	2.99491617389841	0.217043764908261	-1.06014895074237
26.10	misc.cytochrome P450	MICRO.6829.C1	flavonoid 3*-hydroxylase [Petunia x hybrida] sp_Q9SBQ9_F3PH_PETHY Flavonoid 3*-monooxygenase (Flavonoid 3*-hydroxylase) (Cytochrome P450 75B2)	1.98234067367088	1.59769570065346	-0.913401400168951	-1.29804637318637
26.11.1	misc.alcohol dehydrogenases.cinnamyl alcohol dehydrogenase	STMEE51TV	alcohol dehydrogenase [Petunia x hybrida] sp_P25141_ADH1_PETHY Alcohol dehydrogenase 1 pir__DEPJA1 alcohol dehydrogenase (EC 1.1.1.1) 1 - garden petunia	6.14608553123631	2.96452626481741	0.234031309440802	-2.9475279569781
26.13	misc.acid and other phosphatases	bf_mxlfxxxx_0054c11.t3m.scf	putative phosphatase [Lycopersicon esculentum]	4.76670495335767	3.32287004198115	-0.102710526822595	-1.54654543819912
26.13	misc.acid and other phosphatases	MICRO.5668.C1	putative galactinol synthase [Arabidopsis thaliana] gb_AAM14365.1_ putative galactinol synthase [Arabidopsis thaliana] gb_AAL07218.1_ putative galactinol synthase [Arabidopsis thaliana] gb_AAM15468.1_ putative galactinol synthase [Arabidopsis ...	3.05819308890803	1.16021722204854	-0.0131537487870119	-1.9111296156465
26.2	misc.UDP glucosyl and glucoronyl transferases	MICRO.5226.C3	putative glucosyl transferase [Arabidopsis thaliana] gb_AAK76671.1_ putative glucosyl transferase [Arabidopsis thaliana] gb_AAD20154.1_ putative glucosyl transferase [Arabidopsis thaliana] ref_NP_181216.1_ UDP-glucoronosyl/UDP-glucosyl transferase ...	1.87528758387215	1.52289194716586	-0.867946419689827	-1.22034205639612
26.21	misc.protease inhibitor/seed storage/lipid transfer protein (LTP) family protein	bf_mxflxxxx_0031a10.t3m.scf	No Hits Found	4.07733125991778	2.38903741496894	0.383284376589824	-1.30500946835902
26.21	misc.protease inhibitor/seed storage/lipid transfer protein (LTP) family protein	MICRO.2125.C1	putative non-specific lipid transfer protein StnsLTP [Solanum tuberosum]	6.24799076927972	4.78174060709559	-0.0488204105411461	-1.51507057272527
26.28	misc.GDSL-motif lipase	bf_arrayxxx_0059a10.t7m.scf	putative lipase [Arabidopsis thaliana] gb_AAO41890.1_ putative lipase [Arabidopsis thaliana] emb_CAB41152.1_ lipase-like protein [Arabidopsis thaliana] pir__T06696 lipase homolog T29H11.20 - Arabidopsis thaliana ref_NP_190416.1_ GDSL-motif ...	4.18439430653619	1.91927467002878	0.505416084525752	-1.75970355198166
26.28	misc.GDSL-motif lipase	MICRO.12953.C1	putative lipase [Arabidopsis thaliana] gb_AAO41890.1_ putative lipase [Arabidopsis thaliana] emb_CAB41152.1_ lipase-like protein [Arabidopsis thaliana] pir__T06696 lipase homolog T29H11.20 - Arabidopsis thaliana ref_NP_190416.1_ GDSL-motif ...	4.09920445201408	1.91891931864113	0.484970905711433	-1.69531422766151
26.7	misc.oxidases - copper, flavone etc	MICRO.10944.C1	unknown protein [Arabidopsis thaliana] gb_AAK76531.1_ unknown protein [Arabidopsis thaliana] emb_CAB78343.1_ putative protein [Arabidopsis thaliana] emb_CAB45500.1_ putative protein [Arabidopsis thaliana] gb_AAL08252.1_ AT4g13010/F25G13_100 ...	3.89339120691942	2.70875142860987	-0.288954806616598	-1.47359458492616
26.8	misc.nitrilases, nitrile lyases, berberine bridge enzymes, reticuline oxidases, troponine reductases	cSTB29K16TH	salicylic acid-binding protein 2 [Nicotiana tabacum]	2.6730929931817	1.4201746537465	-0.133603895230098	-1.3865222346653
26.9	misc.glutathione S transferases	MICRO.592.C10	auxin-induced protein [Nicotiana tabacum] pir__S16269 auxin-induced protein (clone pCNT103) - common tobacco sp_Q03664_GTX3_TOBAC PROBABLE GLUTATHIONE S-TRANSFERASE (AUXIN-INDUCED PROTEIN PCNT103)	2.43001112172718	1.19837609146687	0.109607700209847	-1.12202733005047
26.9	misc.glutathione S transferases	MICRO.6253.C1	glutathione S-transferase [Arabidopsis thaliana]	2.97908613206828	1.32631884806034	-0.345788026222054	-1.99855531023
26.9	misc.glutathione S transferases	SDBN001H19u.scf	auxin-induced protein [Nicotiana tabacum] emb_CAA39709.1_ auxin-induced protein [Nicotiana tabacum] pir__S16267 auxin-induced protein (clones pGNT1 and pCNT110) - common tobacco sp_Q03662_GTX1_TOBAC Probable glutathione S-transferase (Auxin-induced ...	2.92871663139033	1.24897280848616	0.431782640217411	-1.24796118268677
27.1.1	RNA.processing.splicing	MICRO.7800.C1	No Hits Found	2.44695859449259	1.12350668068292	-0.322984981922865	-1.64643689573253
27.1.1	RNA.processing.splicing	MICRO.7800.C2	ASF/SF2-like pre-mRNA splicing factor SRP32* [Zea mays]	2.80015141088164	1.70860162014167	-0.412910846809094	-1.50446063754907
27.3.13	RNA.regulation of transcription.CCAAT box binding factor family, DR1	SSBT006O05x.scf	small heat stress protein class CIII [Lycopersicon peruvianum]	6.61057936947147	3.94981189592222	0.252572734838674	-2.40819473871057
27.3.14	RNA.regulation of transcription.CCAAT box binding factor family, HAP2	MICRO.16401.C1	No Hits Found	2.37185635228016	1.83930049332609	-0.486822868003631	-1.0193787269577
27.3.14	RNA.regulation of transcription.CCAAT box binding factor family, HAP2	MICRO.6914.C2	CCAAT-box binding factor HAP2 homolog [Daucus carota]	4.33171612048655	1.85579064726973	-0.0132720435424591	-2.48919751675929
27.3.14	RNA.regulation of transcription.CCAAT box binding factor family, HAP2	MICRO.6914.C3	No Hits Found	4.13485691642636	1.6854887585073	0.0299674400078143	-2.41940071791125
27.3.22	RNA.regulation of transcription.homeobox transcription factor family (HB)	MICRO.14110.C1	homeobox protein HAT22 [Arabidopsis thaliana] emb_CAB80444.1_ homeobox protein HAT22 [Arabidopsis thaliana] emb_CAB38927.1_ homeobox protein HAT22 [Arabidopsis thaliana] gb_AAN86151.1_ putative homeobox protein HAT22 [Arabidopsis thaliana] ...	2.49436971097616	1.36078964799552	-0.445456947010777	-1.57903700999142
27.3.22	RNA.regulation of transcription.homeobox transcription factor family (HB)	POCA486TP	homeodomain-leucine zipper protein HAT9 [Arabidopsis thaliana] pir__T52371 homeobox protein HAT9 [imported] - Arabidopsis thaliana gb_AAA56907.1_ homeobox protein	2.46585099568645	1.5218056620487	-0.388184474762646	-1.3322298084004
27.3.23	RNA.regulation of transcription.heat-shock transcription factor family (HSF)	MICRO.7407.C1	heat stress transcription factor HSFA9 [Helianthus annuus]	5.24271414053089	1.76800325069365	0.00950555200695913	-3.46520533783028
27.3.25	RNA.regulation of transcription.MYB domain transcription factor family	MICRO.14984.C1	unknown protein [Arabidopsis thaliana] gb_AAM67502.1_ unknown protein [Arabidopsis thaliana] ref_NP_187571.2_ myb family transcription factor [Arabidopsis thaliana]	3.70635305524936	2.42936162096463	-0.396034300376055	-1.67302573466078
27.3.25	RNA.regulation of transcription.MYB domain transcription factor family	MICRO.14984.C2	unknown protein [Arabidopsis thaliana] gb_AAM67502.1_ unknown protein [Arabidopsis thaliana] ref_NP_187571.2_ myb family transcription factor [Arabidopsis thaliana]	3.78222967421974	2.5894113099158	-0.481771449332158	-1.6745898136361
27.3.25	RNA.regulation of transcription.MYB domain transcription factor family	MICRO.15531.C1	myb-related protein 306 - garden snapdragon gb_AAB23528.1_ Myb oncoprotein homolog {clone 306} [Antirrhinum majus=snapdragons, J1:522, flowers, Peptide, 316 aa]	3.2846153959709	1.31014926875175	0.423837508339851	-1.55062861887931
27.3.26	RNA.regulation of transcription.MYB-related transcription factor family	bf_swstxxxx_0019g03.t3m.scf	No Hits Found	2.51298489229249	1.39740139618229	-0.459381712213261	-1.57496520832346
27.3.26	RNA.regulation of transcription.MYB-related transcription factor family	MICRO.3155.C8	transcription factor Myb1 [Malus xiaojinensis]	2.78281731807652	1.42134827136803	0.0441965707244112	-1.31727247598407
27.3.26	RNA.regulation of transcription.MYB-related transcription factor family	POAE375TV	No Hits Found	1.97599031401106	1.06058354063051	-0.43791467449894	-1.35332144787949
27.3.27	RNA.regulation of transcription.NAC domain transcription factor family	bf_mxlfxxxx_0059g04.t3m.scf	putative NAC domain protein NAC2 [Solanum demissum]	3.93684255260552	3.04902843098044	-0.806830814638326	-1.69464493626342
27.3.3	RNA.regulation of transcription.AP2/EREBP, APETALA2/ethylene-responsive element binding protein family	MICRO.3799.C3	AP2/ERF-domain protein [Solanum tuberosum]	2.00157969541763	1.21611529149722	-0.281532264056624	-1.06699666797704
27.3.32	RNA.regulation of transcription.WRKY domain transcription factor family	STMHR69TV	DNA-binding protein 1 [Nicotiana tabacum]	2.37765366914424	1.71067763617409	-0.413352979555365	-1.08032901252551
27.3.35	RNA.regulation of transcription.bZIP transcription factor family	MICRO.11735.C1	G-box binding protein [Lycopersicon esculentum] pir__S42393 G-box-binding protein - tomato	2.0860454531089	1.31782475763351	-0.397530282805691	-1.16575097828108
27.3.35	RNA.regulation of transcription.bZIP transcription factor family	MICRO.14789.C1	At2g22850 [Arabidopsis thaliana] gb_AAC32432.1_ putative embryo-abundant protein [Arabidopsis thaliana] pir__F84617 probable embryo-abundant protein [imported] - Arabidopsis thaliana gb_AAS47655.1_ At2g22850 [Arabidopsis thaliana] ref_NP_179870.1_ ...	3.68184589206408	2.12767270925157	0.219371279450669	-1.33480190336184
27.3.35	RNA.regulation of transcription.bZIP transcription factor family	MICRO.6937.C1	TAF-3 [Nicotiana tabacum] pir__S53021 G-box-binding protein TAF-3 - common tobacco	5.32850649050429	1.13007284861647	0.819753544075103	-3.37868009781272
27.3.50	RNA.regulation of transcription.general transcription	MICRO.9678.C1	putative protein [Arabidopsis thaliana] ref_NP_196500.1_ DNA-directed RNA polymerase III RPC4 family protein [Arabidopsis thaliana]	2.04963798974996	1.30903236645	-0.474709292149086	-1.21531491544904
27.3.50	RNA.regulation of transcription.general transcription	STMIB44TV	No Hits Found	2.49205502762493	1.5715331116455	-0.552693342747765	-1.47321525872719
27.3.59	RNA.regulation of transcription.methyl binding domain proteins	bf_mxflxxxx_0031c06.t3m.scf	No Hits Found	1.66747395994005	1.09835218737721	-0.734178846101178	-1.30330061866403
27.3.6	RNA.regulation of transcription.basic helix-loop-helix family (bHLH)	cPRO20I24TH	No Hits Found	2.69431429234724	1.55524510623444	-0.39828515902852	-1.53735434514132
27.3.6	RNA.regulation of transcription.basic helix-loop-helix family (bHLH)	MICRO.15961.C1	No Hits Found	2.36747823477567	1.30614242054202	-0.49709650805993	-1.55843232229359
27.3.6	RNA.regulation of transcription.basic helix-loop-helix family (bHLH)	MICRO.16067.C1	putative protein [Arabidopsis thaliana] emb_CAB45518.1_ putative protein [Arabidopsis thaliana] pir__T10221 hypothetical protein T30C3.80 - Arabidopsis thaliana ref_NP_194271.1_ basix helix-loop-helix (bHLH) family protein [Arabidopsis thaliana]	2.39415869194143	1.21210694691679	0.0230018197056658	-1.15904992531897
27.3.6	RNA.regulation of transcription.basic helix-loop-helix family (bHLH)	MICRO.9169.C1	putative transcription factor RAU1 [Oryza sativa (japonica cultivar-group)] dbj_BAD10188.1_ putative transcription factor RAU1 [Oryza sativa (japonica cultivar-group)]	2.71622450876394	1.5926571594157	-0.484537836895345	-1.60810518624359
27.3.7	RNA.regulation of transcription.C2C2(Zn) Constans-like zinc finger family (CO-like)	STMHT65TV	CONSTANS-like protein CO1 [Populus deltoides]	3.88260868097505	1.47344096384992	0.0494274827963146	-2.35974023432882
27.3.99	RNA.regulation of transcription.unclassified	MICRO.4491.C1	At5g58760 [Arabidopsis thaliana] dbj_BAD42887.1_ putative protein [Arabidopsis thaliana] ref_NP_200684.2_ transducin family protein / WD-40 repeat family protein [Arabidopsis thaliana]	2.69157872135263	1.89340875189126	-0.21802324655916	-1.01619321602053
27.4	RNA.RNA binding	bf_stolxxxx_0010E10.t3m.scf	No Hits Found	2.41317989298766	1.78648539383867	-0.389630946619321	-1.01632544576831
27.4	RNA.RNA binding	SDBT002M12x.scf	No Hits Found	4.65126792976718	1.07816007096802	0.0450013825384055	-3.52810647626075
27.4	RNA.RNA binding	STDB004K07u.scf	Small heat shock protein, chloroplast precursor pir__T06324 heat shock protein 21, chloroplast - tomato gb_AAB07023.1_ heat shock protein	6.06885179108428	2.1373510054853	0.168389170117243	-3.76311161548174
28.1	DNA.synthesis/chromatin structure	ACDA01378C10.T3m.scf	No Hits Found	2.40553820829572	1.04222807265518	-0.0194687145769192	-1.38277885021746
28.2	DNA.repair	BF_TUBSXXXX_0027F06_T3M.SCF	putative legumin [Oryza sativa (japonica cultivar-group)] gb_AAU44086.1_ putative legumin [Oryza sativa (japonica cultivar-group)]	1.41305565780406	1.04181133587897	-0.789728414186331	-1.16097273611142
28.2	DNA.repair	MICRO.7059.C1	globulin-like protein [Arabidopsis thaliana]	1.71996861382321	1.23378996297817	-0.918636202940209	-1.40481485378525
28.99	DNA.unspecified	MICRO.7194.C2	putative MA3 domain-containing protein [Oryza sativa (japonica cultivar-group)] dbj_BAD10818.1_ putative MA3 domain-containing protein [Oryza sativa (japonica cultivar-group)]	2.85064652666755	1.17989774355902	-0.275163731879815	-1.94591251498835
29.2.1.99.99	protein.synthesis.ribosomal protein.unknown.unknown	bf_mxflxxxx_0039f06.t3m.scf	No Hits Found	2.83429681134492	1.50383781197192	0.24147235422467	-1.08898664514833
29.2.1.99.99	protein.synthesis.ribosomal protein.unknown.unknown	MICRO.14770.C2	AT4g19390/T5K18_170 [Arabidopsis thaliana] ref_NP_567583.1_ expressed protein [Arabidopsis thaliana]	3.27048365532795	1.77153668911885	0.448140616433429	-1.05080634977567
29.2.2.3.3	protein.synthesis.ribosome biogenesis.pre-rRNA processing and modifications.methylotransferases	MICRO.16060.C1	DNA methyltransferase [Nicotiana tabacum]	2.44146622489659	1.02156372419593	-0.194931355178477	-1.61483385587914
29.3.4.99	protein.targeting.secretory pathway.unspecified	ACDA02864G08.T3m.scf	No Hits Found	1.98951334200579	1.08291937638266	-0.647833063359664	-1.5544270289828
29.4	protein.postranslational modification	bf_ivrootxx_0022g10.t3m.scf	putative receptor protein kinase [Solanum bulbocastanum]	3.35073937979406	1.8056885807547	0.465498992000539	-1.07955180703882
29.4	protein.postranslational modification	MICRO.3489.C1	putative protein phosphatase 2C [Oryza sativa (japonica cultivar-group)]	5.62866548455692	2.60499114792924	0.295078185128493	-2.72859615149918
29.4	protein.postranslational modification	MICRO.905.C1	At1g72770 [Arabidopsis thaliana] gb_AAG51849.1_ protein phosphatase 2C (AtP2C-HA)	2.0421676711859	1.27869291177984	-0.303347841745879	-1.06682260115194
29.4.1	protein.postranslational modification.kinase	STMEA06TV	ABC1 family protein [Arabidopsis thaliana]	1.93372783821436	1.0079699095053	-0.231228880207769	-1.15698680891683
29.5	protein.degradation	POADL95TP	No Hits Found	7.91168676296531	4.31783150445526	0.199814834677511	-3.39404042383254
29.5.1	protein.degradation.subtilases	cSTB48O10TH	No Hits Found	2.30383407456822	1.73206492576915	-0.85535434642789	-1.42712349522695
29.5.1	protein.degradation.subtilases	POACN40TV	subtilisin-type protease precursor [Glycine max]	2.07280637145003	1.00025669615177	-0.0750661003463007	-1.14761577564456
29.5.11.4.2	protein.degradation.ubiquitin.E3.RING	MICRO.101.C2	At3g54360/T12E18_50 [Arabidopsis thaliana] gb_AAM63273.1_ RING finger-like protein [Arabidopsis thaliana] emb_CAB81801.1_ RING finger-like protein [Arabidopsis thaliana] gb_AAK95259.1_ AT3g54360/T12E18_50 [Arabidopsis thaliana] pir__T47595 RING ...	1.89018553242302	1.34024171525999	-0.613793011145823	-1.16373682830885
29.5.11.4.2	protein.degradation.ubiquitin.E3.RING	MICRO.9624.C1	putative RING zinc finger protein-like protein [Thellungiella halophila]	1.90066062369349	1.01744502501173	-0.233462462089614	-1.11667806077137
29.5.11.4.2	protein.degradation.ubiquitin.E3.RING	MICRO.9925.C1	putative protein [Arabidopsis thaliana] emb_CAB37529.1_ putative protein [Arabidopsis thaliana] pir__T05616 hypothetical protein F20D10.10 - Arabidopsis thaliana	3.34793444760813	1.03519858224899	-0.821340054801753	-3.13407592016089
29.5.3	protein.degradation.cysteine protease	BF_TUBSXXXX_0014H02_T3M.SCF	No Hits Found	1.92726005095147	1.22593995461587	-0.979575528064943	-1.68089562440054
29.5.4	protein.degradation.aspartate protease	MICRO.13008.C2	unknown protein [Arabidopsis thaliana] dbj_BAB10671.1_ unnamed protein product [Arabidopsis thaliana] gb_AAM12989.1_ unknown protein [Arabidopsis thaliana] gb_AAL06853.1_ AT5g37540/mpa22_p_70 [Arabidopsis thaliana] ref_NP_568551.1_ aspartyl protease ...	1.56074780461646	1.28388511512546	-0.882926195855775	-1.15978888534677
29.5.4	protein.degradation.aspartate protease	MICRO.7202.C1	unknown protein [Arabidopsis thaliana] gb_AAK59582.1_ unknown protein [Arabidopsis thaliana] pir__F96686 unknown protein F15E12.7 [imported] - Arabidopsis thaliana gb_AAG51309.1_ unknown protein [Arabidopsis thaliana] ref_NP_564867.1_ aspartyl ...	1.83437865565994	1.51417822969275	-0.845351357141711	-1.1655517831089
29.5.7	protein.degradation.metalloprotease	MICRO.14925.C1	protein F2H15.10 [imported] - Arabidopsis thaliana ref_NP_173229.1_ expressed protein [Arabidopsis thaliana] gb_AAF97267.1_ F2H15.10 [Arabidopsis thaliana]	3.53263605488143	2.64635897111708	-0.277513665874331	-1.16379074963869
29.5.7	protein.degradation.metalloprotease	MICRO.14926.C1	protein F2H15.10 [imported] - Arabidopsis thaliana ref_NP_173229.1_ expressed protein [Arabidopsis thaliana] gb_AAF97267.1_ F2H15.10 [Arabidopsis thaliana]	3.76750093670388	2.70315554500209	-0.117979274485135	-1.18232466618693
29.5.7	protein.degradation.metalloprotease	MICRO.6801.C1	FtsH-like protein Pftf precursor-like [Arabidopsis thaliana] pir__T49960 FtsH-like protein F8M21.140 [similarity] - Arabidopsis thaliana ref_NP_568311.1_ FtsH protease, putative [Arabidopsis thaliana]	4.53013026069812	1.25213750458467	0.0969794329554192	-3.18101332315803
29.5.7	protein.degradation.metalloprotease	STDB001B16u.scf	FtsH-like protein Pftf precursor-like [Arabidopsis thaliana] pir__T49960 FtsH-like protein F8M21.140 [similarity] - Arabidopsis thaliana ref_NP_568311.1_ FtsH protease, putative [Arabidopsis thaliana]	5.58956240221828	2.33572460947599	-0.163866534219682	-3.41770432696197
29.5.9	protein.degradation.AAA type	MICRO.17316.C1	No Hits Found	5.08645796710634	1.47103325848034	0.0207032838068146	-3.59472142481918
29.5.9	protein.degradation.AAA type	MICRO.17938.C1	AAA-type ATPase family protein [Arabidopsis thaliana]	7.32197196247504	3.71300188061155	0.202344226966461	-3.40662585489703
29.5.9	protein.degradation.AAA type	MICRO.17938.C2	AAA-type ATPase family protein [Arabidopsis thaliana]	6.77383005878304	3.0364187383777	0.0239472088749695	-3.71346411153037
29.5.9	protein.degradation.AAA type	MICRO.6935.C1	AAA-type ATPase family protein [Arabidopsis thaliana]	4.55634410909911	1.18388727495211	0.138193962241382	-3.23426287190562
29.6	protein.folding	ACDA03861B09.T3m.scf	No Hits Found	3.60761189311162	2.57962612430849	-0.22961127938562	-1.25759704818875
29.6	protein.folding	bf_mxflxxxx_0043h07.t3m.scf	No Hits Found	2.7648945092384	1.29257169625638	0.129448083094591	-1.34287472988743
29.6	protein.folding	MICRO.2037.C3	Hsc70 pir__JC4786 dnaK-type molecular chaperone hsc70-3 - tomato	5.69480042912335	4.2474998368437	-0.188306714324181	-1.63560730660383
29.6	protein.folding	MICRO.2037.C4	Hsc70 pir__JC4786 dnaK-type molecular chaperone hsc70-3 - tomato	5.67574182331455	4.78217077980713	-0.322107977939643	-1.21567902144706
29.6	protein.folding	MICRO.2037.C6	putative HSP70 [Oryza sativa (japonica cultivar-group)] dbj_BAB93214.1_ putative HSP70 [Oryza sativa (japonica cultivar-group)] dbj_BAB67894.1_ putative HSP70 [Oryza sativa (japonica cultivar-group)]	5.70229715764137	4.20210319352911	0.338607827396639	-1.16158613671562
29.6	protein.folding	MICRO.6997.C1	heat shock protein 70 [Nicotiana tabacum] pir__S18181 dnaK-type molecular chaperone Nthsp70 - common tobacco (fragment)	6.7740762502882	3.4100526514319	-0.232326670834423	-3.59635026969072
29.6	protein.folding	MICRO.6997.C2	heat shock protein hsp70 [Pisum sativum] pir__S53498 dnaK-type molecular chaperone HSP71.2 - garden pea gb_AAA82975.1_ PsHSP71.2	6.23914033627001	2.90172357918945	-0.219211863790394	-3.55662862087096
29.6	protein.folding	MICRO.7504.C1	putative heat shock protein 70 [Arabidopsis thaliana] dbj_BAA97012.1_ heat shock protein 70 [Arabidopsis thaliana] ref_NP_199802.1_ heat shock protein 70 / HSP70 (HSC70-7) [Arabidopsis thaliana]	4.95223195872147	2.58135800886388	-0.743200687116495	-3.11407463697408
29.6	protein.folding	POAC549TP	heat shock protein 70 [Cucumis sativus] pir__T10248 heat shock protein, 70K, chloroplast - cucumber	4.28834190853605	1.82899393974797	-0.687560627726054	-3.14690859651413
30.2.24	signalling.receptor kinases.S-locus glycoprotein like	bf_ivrootxx_0022g10.t3m.scf	putative receptor protein kinase [Solanum bulbocastanum]	3.35073937979406	1.8056885807547	0.465498992000539	-1.07955180703882
30.3	signalling.calcium	MICRO.6914.C2	CCAAT-box binding factor HAP2 homolog [Daucus carota]	4.33171612048655	1.85579064726973	-0.0132720435424591	-2.48919751675929
30.3	signalling.calcium	MICRO.6914.C3	No Hits Found	4.13485691642636	1.6854887585073	0.0299674400078143	-2.41940071791125
30.4.1	signalling.phosphinositides.phosphatidylinositol-4-phosphate 5-kinase	MICRO.8830.C1	1-phosphatidylinositol-4-phosphate 5-kinase-like protein [Oryza sativa (japonica cultivar-group)]	2.34376397031506	1.32151018772689	-0.0442558982304453	-1.06650968081862
31.1	cell.organisation	bf_mxflxxxx_0012h01.t3m.scf	No Hits Found	4.61318338014848	1.10486618052079	0.0547666983735935	-3.4535505012541
31.1	cell.organisation	cSTB45L1TH	ankyrin repeat family protein [Arabidopsis thaliana]	3.59339151663322	1.96936809880702	0.136362717192359	-1.48766070063384
31.1	cell.organisation	MICRO.223.C1	beta tubulin [Setaria viridis]	4.03250463521424	2.97620475793645	-0.31113885499712	-1.36743873227491
31.1	cell.organisation	MICRO.5495.C1	beta tubulin [Arabidopsis thaliana] ref_NP_568437.1_ tubulin beta-8 chain (TUB8) (TUBB8) [Arabidopsis thaliana] sp_P29516_TBB8_ARATH Tubulin beta-8 chain (Beta-8 tubulin)	2.93689130754881	1.78512569038243	-0.105489028346267	-1.25725464551265
31.2	cell.division	MICRO.15733.C2	Cell division cycle protein 48 homolog (Valosin containing protein homolog) (VCP) pir__T06409 valosin-containing protein - soybean gb_AAA80587.1_ valosin-containing protein	3.18464066783154	1.21209404235619	-0.197129829706205	-2.16967645518155
31.2	cell.division	MICRO.15767.C1	Cell division cycle protein 48 homolog (Valosin containing protein homolog) (VCP) pir__T06409 valosin-containing protein - soybean gb_AAA80587.1_ valosin-containing protein	3.37046512955594	1.22731751055103	-0.21638267221329	-2.3595302912182
31.2	cell.division	MICRO.17342.C1	Cell division cycle protein 48 homolog (Valosin containing protein homolog) (VCP) pir__T06409 valosin-containing protein - soybean gb_AAA80587.1_ valosin-containing protein	3.91970366497327	1.54011804223415	0.249249848942029	-2.13033577379709
31.2	cell.division	MICRO.6801.C1	FtsH-like protein Pftf precursor-like [Arabidopsis thaliana] pir__T49960 FtsH-like protein F8M21.140 [similarity] - Arabidopsis thaliana ref_NP_568311.1_ FtsH protease, putative [Arabidopsis thaliana]	4.53013026069812	1.25213750458467	0.0969794329554192	-3.18101332315803
31.2	cell.division	STDB001B16u.scf	FtsH-like protein Pftf precursor-like [Arabidopsis thaliana] pir__T49960 FtsH-like protein F8M21.140 [similarity] - Arabidopsis thaliana ref_NP_568311.1_ FtsH protease, putative [Arabidopsis thaliana]	5.58956240221828	2.33572460947599	-0.163866534219682	-3.41770432696197
31.3	cell.cycle	MICRO.15464.C1	p27KIP1-related-protein 2 [Lycopersicon esculentum]	1.70665898006559	1.11303113371291	-0.524927781166179	-1.11855562751886
31.3.1	cell.cycle.peptidylprolyl isomerase	MICRO.15783.C1	OSJNBa0091C07.4 [Oryza sativa (japonica cultivar-group)] emb_CAE05842.2_ OSJNBa0091C07.4 [Oryza sativa (japonica cultivar-group)]	4.92394252915359	1.5994784331813	0.435956463356816	-2.88850763261548
31.5	cell.cell death	SDBN006N10u.scf	Kelch-like protein [Oryza sativa (japonica cultivar-group)] dbj_BAC65044.1_ Kelch-like protein [Oryza sativa (japonica cultivar-group)]	2.0955643453421	1.50723160358078	-0.5562151270382	-1.14454786879952
33.1	development.storage proteins	BF_TUBSXXXX_0027F06_T3M.SCF	putative legumin [Oryza sativa (japonica cultivar-group)] gb_AAU44086.1_ putative legumin [Oryza sativa (japonica cultivar-group)]	1.41305565780406	1.04181133587897	-0.789728414186331	-1.16097273611142
33.1	development.storage proteins	MICRO.7059.C1	globulin-like protein [Arabidopsis thaliana]	1.71996861382321	1.23378996297817	-0.918636202940209	-1.40481485378525
33.2	development.late embryogenesis abundant	MICRO.17165.C1	LEA protein [Cicer arietinum] sp_O49816_LEA1_CICAR Late embryogenesis abundant protein 1 (CapLEA-1)	6.92995808884696	2.51502964718348	0.56080131518793	-3.85412712647555
33.2	development.late embryogenesis abundant	MICRO.9997.C1	seed maturation protein PM21 [Glycine max] gb_AAD51623.1_ seed maturation protein PM35 [Glycine max]	4.51640980557671	1.76720081986877	0.733179630259899	-2.01602935544804
33.2	development.late embryogenesis abundant	SDBN001P05u.scf	gene le25 protein - tomato sp_Q00747_LE25_LYCES Protein LE25 gb_AAA34172.1_ le25 prf__2003409B abscisic acid-induced gene	9.38102031414585	2.39331657031687	0.198100458715013	-6.78960328511397
33.2	development.late embryogenesis abundant	SSBT003F21x.scf	gene le25 protein - tomato sp_Q00747_LE25_LYCES Protein LE25 gb_AAA34172.1_ le25 prf__2003409B abscisic acid-induced gene	9.15638192087374	2.43557068101369	0.383909929880626	-6.33690130997942
33.99	development.unspecified	bf_arrayxxx_0091c12.t3m.scf	No Hits Found	6.47831907504836	4.84342974233138	-0.677759625918847	-2.31264895863583
33.99	development.unspecified	bf_cswbxxxx_0035b11.t3m.scf	No Hits Found	1.98601111201068	1.14161324694667	-0.481479282075504	-1.32587714713951
33.99	development.unspecified	cSTB13B22TH	unknown [Arabidopsis thaliana] gb_AAC27469.1_ expressed protein [Arabidopsis thaliana] gb_AAK82542.1_ At2g44670/F16B22.16 [Arabidopsis thaliana] pir__T01594 hypothetical protein At2g44670 [imported] - Arabidopsis thaliana gb_AAK17156.1_ unknown ...	1.99375057614403	1.20959772902028	-0.252764563686853	-1.0369174108106
33.99	development.unspecified	MICRO.10017.C1	WD-40 repeat family protein [Arabidopsis thaliana]	1.62546663330098	1.04160762712893	-0.419142643477308	-1.00300164964936
33.99	development.unspecified	MICRO.10981.C1	TPA: putative phytosulfokine peptide precursor [Solanum tuberosum]	3.16759741017882	1.73210502415076	0.167499079598397	-1.26799330642966
33.99	development.unspecified	MICRO.14952.C1	MtN3 [Medicago truncatula]	6.47869506850462	4.65376308940389	-0.512648581694727	-2.33758056079546
33.99	development.unspecified	MICRO.17486.C1	No Hits Found	2.12869335608855	1.47110121581481	-0.710640204419713	-1.36823234469346
33.99	development.unspecified	MICRO.4374.C1	unknown [Arabidopsis thaliana] gb_AAC27469.1_ expressed protein [Arabidopsis thaliana] gb_AAK82542.1_ At2g44670/F16B22.16 [Arabidopsis thaliana] pir__T01594 hypothetical protein At2g44670 [imported] - Arabidopsis thaliana gb_AAK17156.1_ unknown ...	1.8846702336491	1.08912700849404	-0.204686568006553	-1.00022979316161
33.99	development.unspecified	MICRO.5567.C2	No Hits Found	1.87543558839265	1.02509604853246	-0.452801124642132	-1.30314066450233
34.1.3	transport.p- and v-ATPases.inhibitor	ACDA03432F12.T3m.scf	No Hits Found	4.7419786187647	1.65834979641269	-0.448111303355288	-3.5317401257073
34.1.3	transport.p- and v-ATPases.inhibitor	MICRO.15305.C1	No Hits Found	4.61491014782061	1.55776624701001	-0.376829315777172	-3.43397321658777
34.13	transport.peptides and oligopeptides	MICRO.13296.C1	At1g52190/F9I5_4 [Arabidopsis thaliana] gb_AAL25616.1_ At1g52190/F9I5_4 [Arabidopsis thaliana]	2.2849593265664	1.24878555527357	-0.0922642931680713	-1.1284380644609
34.13	transport.peptides and oligopeptides	MICRO.7525.C1	putative transport protein [Arabidopsis thaliana]	2.03091091656281	1.03612289238067	-0.124961576519785	-1.11974960070192
34.13	transport.peptides and oligopeptides	MICRO.8713.C1	nitrite transporter [Cucumis sativus]	3.2678318983012	2.47964456588921	-0.3931672217624	-1.18135455417439
34.16	transport.ABC transporters and multidrug resistance systems	MICRO.17666.C1	ABC transporter family protein [Arabidopsis thaliana]	2.25883711258186	1.38199912172644	-0.72316258746322	-1.60000057831864
34.3	transport.amino acids	MICRO.14769.C1	AT3g56200/F18O21_160 [Arabidopsis thaliana] emb_CAB87419.1_ putative protein [Arabidopsis thaliana] pir__T47737 hypothetical protein F18O21.160 - Arabidopsis thaliana ref_NP_191179.1_ amino acid transporter family protein [Arabidopsis thaliana]	6.28733824416492	1.89065337747647	0.576177534382304	-3.82050733230616
34.3	transport.amino acids	MICRO.3261.C1	unknown protein [Arabidopsis thaliana] gb_AAK64155.1_ unknown protein [Arabidopsis thaliana] gb_AAD11993.2_ expressed protein [Arabidopsis thaliana] ref_NP_030664.1_ amino acid transporter family protein [Arabidopsis thaliana]	3.65538700572242	2.46516394820305	-0.769001504630529	-1.9592245621499
34.3	transport.amino acids	MICRO.7801.C1	amino acid transporter [Solanum tuberosum]	3.61107562816505	1.48091748676115	0.523088045616722	-1.60707009578718
34.3	transport.amino acids	MICRO.8332.C1	No Hits Found	2.90674923851855	1.03055942335147	-0.0367704864635989	-1.91296030163068
34.3	transport.amino acids	MICRO.8332.C2	unknown protein [Arabidopsis thaliana]	3.59357749248332	2.28612081007477	-0.397952998800548	-1.70540968120909
34.3	transport.amino acids	POABJ29TP	AT3g56200/F18O21_160 [Arabidopsis thaliana] emb_CAB87419.1_ putative protein [Arabidopsis thaliana] pir__T47737 hypothetical protein F18O21.160 - Arabidopsis thaliana ref_NP_191179.1_ amino acid transporter family protein [Arabidopsis thaliana]	5.77403151539092	1.58079341753577	0.50215954486736	-3.69107855298779
34.3	transport.amino acids	STMHE15TH	amino acid permease 6 [Arabidopsis thaliana] emb_CAA65051.1_ amino acid permease 6 [Arabidopsis thaliana] ref_NP_199774.1_ amino acid permease 6 (AAP6) [Arabidopsis thaliana] pir__T50691 amino acid permease 6 [imported] - Arabidopsis thaliana	3.76961795903002	2.57804618434199	-0.457303950734008	-1.64887572542204
34.6	transport.sulphate	MICRO.13351.C1	sulfate transporter [Arabidopsis thaliana] pir__T48902 sulfate transporter AST12 [imported] - Arabidopsis thaliana	4.00367676916271	3.47823203790626	-0.541369462210746	-1.06681419346719
34.9	transport.metabolite transporters at the mitochondrial membrane	MICRO.14965.C1	putative carnitine/acylcarnitine translocase [Arabidopsis thaliana] gb_AAL38806.1_ putative carnitine/acylcarnitine translocase [Arabidopsis thaliana] pir__B96830 hypothetical protein F19K16.14 [imported] - Arabidopsis thaliana gb_AAG52250.1_ ...	2.41454191220738	1.67992228938406	-0.275132826840807	-1.00975244966413
34.9	transport.metabolite transporters at the mitochondrial membrane	MICRO.2608.C1	No Hits Found	3.5188183526379	2.66018311942362	-0.490304198636421	-1.3489394318507
34.9	transport.metabolite transporters at the mitochondrial membrane	MICRO.2608.C11	glutamate/malate translocator [Nicotiana tabacum]	3.18501632205138	2.20363947576416	-0.601198569172196	-1.58257541545942
34.9	transport.metabolite transporters at the mitochondrial membrane	MICRO.2608.C7	No Hits Found	2.88033673319612	1.79938175737143	-0.351999863995871	-1.43295483982056
34.9	transport.metabolite transporters at the mitochondrial membrane	STMGR63TV	glutamate/malate translocator [Flaveria bidentis]	2.51263988561264	1.94092897986054	-0.607795008920036	-1.17950591467214
35.1	not assigned.no ontology	ACDA04193F05.T3m.scf	No Hits Found	7.03730550755243	3.30498755136605	0.710314043533823	-3.02200391265256
35.1	not assigned.no ontology	bf_cswbxxxx_0006b02.t3m.scf	peripheral-type benzodiazepine receptor [Solanum tuberosum]	7.04319313847201	2.86728266713799	0.867941970945989	-3.30796850038803
35.1	not assigned.no ontology	MICRO.10162.C3	unknown [Arabidopsis thaliana] gb_AAM91755.1_ unknown protein [Arabidopsis thaliana] gb_AAK76616.1_ unknown protein [Arabidopsis thaliana] dbj_BAC43391.1_ unknown protein [Arabidopsis thaliana] ref_NP_564328.1_ stress-responsive protein, putative ...	3.96340445687075	2.04153160745658	0.835502665224103	-1.08637018419006
35.1	not assigned.no ontology	MICRO.14224.C1	SNF4 [Lycopersicon esculentum] gb_AAL14707.1_ SNF4 [Lycopersicon esculentum]	7.09198374475179	3.02172222271173	0.547939034855218	-3.52232248718484
35.1	not assigned.no ontology	MICRO.9624.C1	putative RING zinc finger protein-like protein [Thellungiella halophila]	1.90066062369349	1.01744502501173	-0.233462462089614	-1.11667806077137
35.1	not assigned.no ontology	STDB002H09u.scf	P0512C01.35 [Oryza sativa (japonica cultivar-group)] dbj_BAB92380.1_ P0512C01.35 [Oryza sativa (japonica cultivar-group)]	4.22286597349931	2.68142015745864	-0.0333495522352729	-1.57479536827594
35.1.26	not assigned.no ontology.DC1 domain containing protein	cSTS8G20TH	protein disulfide isomerase [Quercus suber]	2.90174128428616	1.83586220492602	-0.434904357912275	-1.50078343727241
35.1.26	not assigned.no ontology.DC1 domain containing protein	MICRO.688.C1	PDI-like protein [Arabidopsis thaliana]	2.85500228610225	1.57715638410934	-0.10504220912803	-1.38288811112094
35.1.27	not assigned.no ontology.tetratricopeptide repeat (TPR)	MICRO.12658.C2	unknown protein [Arabidopsis thaliana] gb_AAK64060.1_ unknown protein [Arabidopsis thaliana] emb_CAB61954.1_ putative protein [Arabidopsis thaliana] pir__T45644 hypothetical protein F13I12.130 - Arabidopsis thaliana ref_NP_190292.1_ expressed protei ...	1.60381501496856	1.16478776175291	-0.706107024395927	-1.14513427761157
35.1.5	not assigned.no ontology.pentatricopeptide (PPR) repeat-containing protein	MICRO.7382.C2	No Hits Found	2.65002381779529	1.29102922682094	0.0279736357700733	-1.33102095520428
35.2	not assigned.unknown	ACDA00306B06.T3m.scf	cold inducible	3.36609885242817	1.80065672148268	-0.0805517730791774	-1.64599390402467
35.2	not assigned.unknown	ACDA01898G02.T3m.scf	No Hits Found	6.30463272932554	4.92526788235492	0.192334290775863	-1.18703055619476
35.2	not assigned.unknown	ACDA02242C10.T3m.scf	cold inducible	3.40219499117846	2.36542464472226	-0.401533563314029	-1.43830390977023
35.2	not assigned.unknown	ACDA02864G08.T3m.scf	No Hits Found	1.98951334200579	1.08291937638266	-0.647833063359664	-1.5544270289828
35.2	not assigned.unknown	ACDA03844A04.T3m.scf	No Hits Found	3.10009745843452	1.92268149876415	-0.244895264238469	-1.42231122390884
35.2	not assigned.unknown	ACDA03861B09.T3m.scf	No Hits Found	3.60761189311162	2.57962612430849	-0.22961127938562	-1.25759704818875
35.2	not assigned.unknown	ACDA03920G08.T3m.scf	No Hits Found	3.57307715662796	2.0722366568055	-0.0806830510256109	-1.58152355084806
35.2	not assigned.unknown	ACDA04062C06.T3m.scf	aspartic proteinase inhibitor [Solanum tuberosum] pir__S25314 aspartic proteinase inhibitor precursor - potato	4.47917815335507	2.82899258757078	0.472050318231968	-1.17813524755232
35.2	not assigned.unknown	bf_acdcxxxx_0028f11.t3m.scf	Probable serine protease inhibitor 6 precursor (AM66) gb_AAC49602.1_ Kunitz-type proteinase inhibitor pir__S66277 Kunitz-type proteinase inhibitor - potato	4.36684815082897	2.41024656745721	0.805053786628557	-1.1515477967432
35.2	not assigned.unknown	bf_arrayxxx_0053h03.t7m.scf	No Hits Found	2.36836730356347	1.0109795861861	-0.265754376316388	-1.62314209369376
35.2	not assigned.unknown	bf_arrayxxx_0059a10.t7m.scf	putative lipase [Arabidopsis thaliana] gb_AAO41890.1_ putative lipase [Arabidopsis thaliana] emb_CAB41152.1_ lipase-like protein [Arabidopsis thaliana] pir__T06696 lipase homolog T29H11.20 - Arabidopsis thaliana ref_NP_190416.1_ GDSL-motif ...	4.18439430653619	1.91927467002878	0.505416084525752	-1.75970355198166
35.2	not assigned.unknown	bf_arrayxxx_0068h04.t3m.scf	No Hits Found	3.95567248241786	1.53626161352507	-0.328691187910083	-2.74810205680286
35.2	not assigned.unknown	bf_cswbxxxx_0004b01.t3m.scf	No Hits Found	2.41450354889552	1.71537443930608	-0.391812371679269	-1.09094148126871
35.2	not assigned.unknown	bf_cswbxxxx_0021f07.t3m.scf	No Hits Found	2.57871815204334	1.09002137518298	0.38844585839021	-1.10025091847016
35.2	not assigned.unknown	bf_cswbxxxx_0036e06.t3m.scf	No Hits Found	2.7409169043024	1.25229525482671	-0.303318827154046	-1.79194047662974
35.2	not assigned.unknown	bf_cswbxxxx_0045a12.t3m.scf	No Hits Found	5.35430685895954	1.84125240684239	-0.122978569696608	-3.63603302181376
35.2	not assigned.unknown	bf_cswbxxxx_0055f11.t3m.scf	No Hits Found	2.65705774539236	1.43981101217726	-0.0182352065574749	-1.23548193977258
35.2	not assigned.unknown	bf_cswbxxxx_0064a04.t3m.scf	unknown protein [Arabidopsis thaliana] gb_AAM66017.1_ unknown [Arabidopsis thaliana] gb_AAM10307.1_ AT3g10020/T22K18_16 [Arabidopsis thaliana] gb_AAL06834.1_ AT3g10020/T22K18_16 [Arabidopsis thaliana] gb_AAK97732.1_ AT3g10020/T22K18_16 [Arabidopsis ...	2.96420071647262	1.361955895793	-0.206239411639875	-1.8084842323195
35.2	not assigned.unknown	BF_LBCHXXXX_0054F01_T3M.SCF	No Hits Found	2.24606583965615	1.22109595059516	-0.737639718787488	-1.76260960784848
35.2	not assigned.unknown	bf_mxflxxxx_0003c12.t3m.scf	No Hits Found	2.50261664115491	1.24202967925663	-0.335609968857363	-1.59619693075564
35.2	not assigned.unknown	bf_mxflxxxx_0016d09.t3m.scf	No Hits Found	3.512379242876	1.88396268330681	0.596648917309205	-1.03176764225998
35.2	not assigned.unknown	bf_mxflxxxx_0021f03.t3m.scf	No Hits Found	1.57819173474855	1.11251807824362	-0.877650055626445	-1.34332371213138
35.2	not assigned.unknown	bf_mxflxxxx_0023b09.t3m.scf	No Hits Found	3.92507756277287	1.76575830849588	0.0607605333558618	-2.09855872092113
35.2	not assigned.unknown	bf_mxflxxxx_0062c10.t3m.scf	No Hits Found	3.23719917323999	1.0591944263274	-0.0219444291932582	-2.19994917610584
35.2	not assigned.unknown	bf_mxflxxxx_0062f07.t3m.scf	At2g42900 [Arabidopsis thaliana] gb_AAD21719.1_ unknown protein [Arabidopsis thaliana] gb_AAM15288.1_ unknown protein [Arabidopsis thaliana] gb_AAT06415.1_ At2g42900 [Arabidopsis thaliana] pir__F84859 hypothetical protein At2g42900 [imported] - ...	2.4226270914912	1.968401009404	-0.562812345239068	-1.01703842732627
35.2	not assigned.unknown	bf_mxlfxxxx_0007c06.t3m.scf	No Hits Found	2.64557584083518	1.20911211262864	0.0491849507884208	-1.38727877741812
35.2	not assigned.unknown	bf_mxlfxxxx_0046e12.t3m.scf	No Hits Found	4.6944321642541	2.75421109392112	0.23478377814126	-1.70543729219172
35.2	not assigned.unknown	bf_stolxxxx_0035f01.t3m.scf	No Hits Found	4.65192464219526	1.7292874116364	0.316693290085428	-2.60594394047343
35.2	not assigned.unknown	bf_stolxxxx_0044b08.t3m.scf	No Hits Found	2.56904723054308	1.51557575831992	-0.543056223729925	-1.59652769595309
35.2	not assigned.unknown	BF_TUBSXXXX_0015F05_T3M.SCF	No Hits Found	6.05985271012025	4.41195864324581	0.378012315600673	-1.26988175127376
35.2	not assigned.unknown	BF_TUBSXXXX_0022B10_T3M.SCF	No Hits Found	2.88643746955804	1.40643514753025	-0.161576636722144	-1.64157895874994
35.2	not assigned.unknown	BF_TUBSXXXX_0039C11_T3M.SCF	No Hits Found	4.70477439659251	3.50687222440808	-0.0130152250264945	-1.21091739721092
35.2	not assigned.unknown	MICRO.12139.C1	No Hits Found	2.35897915395685	1.27754719833079	-0.0111485297114342	-1.09258048533749
35.2	not assigned.unknown	MICRO.12688.C1	No Hits Found	2.3363968593377	1.03285686064603	-0.0544796956463234	-1.358019694338
35.2	not assigned.unknown	MICRO.12905.C1	No Hits Found	1.71216176483453	1.43204514674124	-0.811270542241241	-1.09138716033453
35.2	not assigned.unknown	MICRO.12953.C1	putative lipase [Arabidopsis thaliana] gb_AAO41890.1_ putative lipase [Arabidopsis thaliana] emb_CAB41152.1_ lipase-like protein [Arabidopsis thaliana] pir__T06696 lipase homolog T29H11.20 - Arabidopsis thaliana ref_NP_190416.1_ GDSL-motif ...	4.09920445201408	1.91891931864113	0.484970905711433	-1.69531422766151
35.2	not assigned.unknown	MICRO.13286.C1	No Hits Found	2.75248924959531	1.8218984602968	-0.318884542313385	-1.24947533161189
35.2	not assigned.unknown	MICRO.13296.C1	At1g52190/F9I5_4 [Arabidopsis thaliana] gb_AAL25616.1_ At1g52190/F9I5_4 [Arabidopsis thaliana]	2.2849593265664	1.24878555527357	-0.0922642931680713	-1.1284380644609
35.2	not assigned.unknown	MICRO.14712.C2	No Hits Found	9.67172011760971	1.01141578426602	0.196192121669396	-8.46411221167429
35.2	not assigned.unknown	MICRO.15773.C2	putative farnesylated protein ATFP6 [Arabidopsis thaliana] gb_AAG41463.1_ putative farnesylated protein [Arabidopsis thaliana] emb_CAB80522.1_ farnesylated protein (ATFP6) [Arabidopsis thaliana] emb_CAB37514.1_ farnesylated protein (ATFP6) ...	2.14206473918164	1.08802154760104	-0.590762522037142	-1.64480571361774
35.2	not assigned.unknown	MICRO.15956.C1	AT5g02020/T7H20_70 [Arabidopsis thaliana] emb_CAB82975.1_ putative protein [Arabidopsis thaliana] gb_AAL25566.1_ AT5g02020/T7H20_70 [Arabidopsis thaliana] pir__T48223 hypothetical protein T7H20.70 - Arabidopsis thaliana ref_NP_195822.1_ expressed ...	4.96258187037214	2.34424835719811	-0.494278273962992	-3.11261178713702
35.2	not assigned.unknown	MICRO.16067.C1	putative protein [Arabidopsis thaliana] emb_CAB45518.1_ putative protein [Arabidopsis thaliana] pir__T10221 hypothetical protein T30C3.80 - Arabidopsis thaliana ref_NP_194271.1_ basix helix-loop-helix (bHLH) family protein [Arabidopsis thaliana]	2.39415869194143	1.21210694691679	0.0230018197056658	-1.15904992531897
35.2	not assigned.unknown	MICRO.1681.C4	No Hits Found	2.42391406218587	1.23077189216495	-0.454065503020746	-1.64720767304167
35.2	not assigned.unknown	MICRO.16985.C1	No Hits Found	2.74041141612516	1.38132728283236	0.0442495764364681	-1.31483455685633
35.2	not assigned.unknown	MICRO.17343.C1	No Hits Found	7.97709720306513	3.28376027772884	0.825868145563426	-3.86746877977287
35.2	not assigned.unknown	MICRO.18134.C1	No Hits Found	2.48094342415348	1.09607821560317	-0.184544708274458	-1.56940991682478
35.2	not assigned.unknown	MICRO.1855.C1	No Hits Found	5.88337290050031	3.0875453899889	0.24101195456714	-2.55481555594427
35.2	not assigned.unknown	MICRO.1855.C2	No Hits Found	5.41583992144353	2.71880208984417	0.412696952807067	-2.28434087879229
35.2	not assigned.unknown	MICRO.2037.C4	Hsc70 pir__JC4786 dnaK-type molecular chaperone hsc70-3 - tomato	5.67574182331455	4.78217077980713	-0.322107977939643	-1.21567902144706
35.2	not assigned.unknown	MICRO.2037.C6	putative HSP70 [Oryza sativa (japonica cultivar-group)] dbj_BAB93214.1_ putative HSP70 [Oryza sativa (japonica cultivar-group)] dbj_BAB67894.1_ putative HSP70 [Oryza sativa (japonica cultivar-group)]	5.70229715764137	4.20210319352911	0.338607827396639	-1.16158613671562
35.2	not assigned.unknown	MICRO.249.C13	No Hits Found	5.14595973589872	1.99615211673439	0.355790582120942	-2.79401703704339
35.2	not assigned.unknown	MICRO.2608.C1	No Hits Found	3.5188183526379	2.66018311942362	-0.490304198636421	-1.3489394318507
35.2	not assigned.unknown	MICRO.2608.C11	glutamate/malate translocator [Nicotiana tabacum]	3.18501632205138	2.20363947576416	-0.601198569172196	-1.58257541545942
35.2	not assigned.unknown	MICRO.2608.C6	No Hits Found	2.54011183277699	1.82544613165085	-0.653722638990212	-1.36838834011635
35.2	not assigned.unknown	MICRO.2608.C7	No Hits Found	2.88033673319612	1.79938175737143	-0.351999863995871	-1.43295483982056
35.2	not assigned.unknown	MICRO.3799.C3	AP2/ERF-domain protein [Solanum tuberosum]	2.00157969541763	1.21611529149722	-0.281532264056624	-1.06699666797704
35.2	not assigned.unknown	MICRO.4006.C1	AT3g29575/MWE13_2 [Arabidopsis thaliana] gb_AAK60331.1_ AT3g29575/MWE13_2 [Arabidopsis thaliana] ref_NP_189598.1_ expressed protein [Arabidopsis thaliana]	4.22654607911315	2.53958735187002	0.496698690902539	-1.19026003634059
35.2	not assigned.unknown	MICRO.4546.C1	At5g66460 [Arabidopsis thaliana] gb_AAN17429.1_ mannan endo-1,4-beta-mannosidase [Arabidopsis thaliana] dbj_BAB10922.1_ mannan endo-1,4-beta-mannosidase [Arabidopsis thaliana] ref_NP_201447.1_ (1-4)-beta-mannan endohydrolase, putative [Arabidopsis ...	4.25804602092146	2.78463055060188	-0.239249056732685	-1.71266452705226
35.2	not assigned.unknown	MICRO.478.C4	ASR2 [Lycopersicon hirsutum]	6.85223931516343	1.91549920273123	0.946652036918971	-3.99008807551323
35.2	not assigned.unknown	MICRO.5668.C1	putative galactinol synthase [Arabidopsis thaliana] gb_AAM14365.1_ putative galactinol synthase [Arabidopsis thaliana] gb_AAL07218.1_ putative galactinol synthase [Arabidopsis thaliana] gb_AAM15468.1_ putative galactinol synthase [Arabidopsis ...	3.05819308890803	1.16021722204854	-0.0131537487870119	-1.9111296156465
35.2	not assigned.unknown	MICRO.6114.C2	No Hits Found	3.38373939126203	1.84341801172188	-0.131751109936926	-1.67207248947707
35.2	not assigned.unknown	MICRO.6114.C5	No Hits Found	3.33486713791176	2.00966936102626	-0.212605213500224	-1.53780299038572
35.2	not assigned.unknown	MICRO.6854.C1	unknown protein [Arabidopsis thaliana] gb_AAL07177.1_ unknown protein [Arabidopsis thaliana] pir__B86157 hypothetical protein [imported] - Arabidopsis thaliana ref_NP_563661.1_ expressed protein [Arabidopsis thaliana] gb_AAG10623.1_ Unknown protein ...	5.40138119801293	1.37752999081382	-0.157414591404681	-4.18126579860378
35.2	not assigned.unknown	MICRO.7094.C1	No Hits Found	2.35352971581047	1.01092025813473	-0.00315215935465574	-1.34576161703039
35.2	not assigned.unknown	MICRO.7525.C1	putative transport protein [Arabidopsis thaliana]	2.03091091656281	1.03612289238067	-0.124961576519785	-1.11974960070192
35.2	not assigned.unknown	MICRO.7535.C1	No Hits Found	6.14606323192314	4.27293009115385	0.479928034610281	-1.393205106159
35.2	not assigned.unknown	MICRO.8328.C1	unnamed protein product [Arabidopsis thaliana] gb_AAT06462.1_ At3g27250 [Arabidopsis thaliana] ref_NP_189361.1_ expressed protein [Arabidopsis thaliana]	6.19286872406683	4.62232514089441	0.471803504434288	-1.09874007873813
35.2	not assigned.unknown	POADL95TP	No Hits Found	7.91168676296531	4.31783150445526	0.199814834677511	-3.39404042383254
35.2	not assigned.unknown	SDBN001O17u.scf	No Hits Found	2.63578318062821	1.36172554648387	0.000329179452011275	-1.27372845469233
35.2	not assigned.unknown	SDBN001P05u.scf	gene le25 protein - tomato sp_Q00747_LE25_LYCES Protein LE25 gb_AAA34172.1_ le25 prf__2003409B abscisic acid-induced gene	9.38102031414585	2.39331657031687	0.198100458715013	-6.78960328511397
35.2	not assigned.unknown	SDBT001O23x.scf	No Hits Found	8.25649143552262	3.60646048110242	0.380162656842165	-4.26986829757803
35.2	not assigned.unknown	SSBT003F21x.scf	gene le25 protein - tomato sp_Q00747_LE25_LYCES Protein LE25 gb_AAA34172.1_ le25 prf__2003409B abscisic acid-induced gene	9.15638192087374	2.43557068101369	0.383909929880626	-6.33690130997942
35.2	not assigned.unknown	STDB002H09u.scf	P0512C01.35 [Oryza sativa (japonica cultivar-group)] dbj_BAB92380.1_ P0512C01.35 [Oryza sativa (japonica cultivar-group)]	4.22286597349931	2.68142015745864	-0.0333495522352729	-1.57479536827594
35.2	not assigned.unknown	STMGR63TV	glutamate/malate translocator [Flaveria bidentis]	2.51263988561264	1.94092897986054	-0.607795008920036	-1.17950591467214
35.2	not assigned.unknown	STMGZ17TV	No Hits Found	4.67465360938099	2.18577648450121	-0.0930345179967089	-2.58191164287648
35.2	not assigned.unknown	STMHT65TV	CONSTANS-like protein CO1 [Populus deltoides]	3.88260868097505	1.47344096384992	0.0494274827963146	-2.35974023432882
35.2	not assigned.unknown	TBSK00926FF02t3m.scf	putative Kunitz-type proteinase inhibitor [Solanum tuberosum]	4.79799896013332	3.29039935797065	0.409502541771587	-1.09809706039109

## Sheet: Cluster5
Table S4. List of potato genes belonging to clusters formed by drought responses abolished or ameliorated by chloroplast Fld (Figure 5).
BINCODE	NAME	IDENTIFIER	DESCRIPTION	log2(Drought_vs_Control_inWT)	log2(Drought_vs_Control_in_Stpfld252)	log2(Stpfld252_vs_WT_in_Control)	log2(Stpfld252_vs_WT_inDrought)
1.1.1.1	PS.lightreaction.photosystem II.LHC-II	ACDA03876C12.T3m.scf	chlorophyll a/b-binding protein Cab10A - tomato sp_P27524_CB4A_LYCES Chlorophyll A-B binding protein CP24 10A, chloroplast precursor (CAB-10A) (LHCP) gb_AAA34143.1_ a-binding protein	-1.1710064861052	-0.052811838260105	0.380624041448256	1.49881868929335
1.1.1.1	PS.lightreaction.photosystem II.LHC-II	cSTB47B7TH	fructose-1,6-bisphosphatase precursor [Solanum tuberosum]	-1.4911547571512	-0.0476998209729729	-0.103410642508701	1.34004429366952
1.1.1.1	PS.lightreaction.photosystem II.LHC-II	cSTB47M21TH	Chlorophyll a-b binding protein 4, chloroplast precursor (LHCII type I CAB-4) (LHCP) pir__S10857 chlorophyll a/b-binding protein precursor - tomato gb_AAA34141.1_ chlorophyll a/b-binding protein precursor	-1.02035799277053	-0.0497940151062792	0.0699064787909709	1.04047045645523
1.1.1.1	PS.lightreaction.photosystem II.LHC-II	MICRO.331.C18	Chlorophyll a-b binding protein 1B, chloroplast precursor (LHCII type I CAB-1B) (LHCP) pir__CDTO1B chlorophyll a/b-binding protein 1B precursor - tomato gb_AAA34147.1_ chlorophyll a/b-binding protein Cab-1B	-1.0598786277788	-0.0781333044126278	0.708418606246427	1.6901639296126
1.1.1.1	PS.lightreaction.photosystem II.LHC-II	MICRO.4155.C3	chlorophyll a/b-binding protein Cab10B - tomato sp_P27525_CB4B_LYCES Chlorophyll A-B binding protein CP24 10B, chloroplast precursor (CAB-10B) (LHCP) gb_AAA34146.1_ chlorophyll b-binding protein	-1.53362207872555	-0.193857683876107	0.525766704006694	1.86553109885614
1.1.1.1	PS.lightreaction.photosystem II.LHC-II	MICRO.4155.C4	chlorophyll a/b-binding protein Cab10A - tomato sp_P27524_CB4A_LYCES Chlorophyll A-B binding protein CP24 10A, chloroplast precursor (CAB-10A) (LHCP) gb_AAA34143.1_ a-binding protein	-1.30190152433948	-0.137044575588133	0.567106325948455	1.7319632746998
1.1.1.1	PS.lightreaction.photosystem II.LHC-II	MICRO.4177.C9	chlorophyll a/b-binding protein type I precursor - tomato	-1.56907245576554	-0.209953598754961	-0.0223217437663656	1.33679711324422
1.1.1.1	PS.lightreaction.photosystem II.LHC-II	MICRO.4519.C1	LHCII type III [Lycopersicon esculentum] sp_P27489_CB23_LYCES Chlorophyll a-b binding protein 13, chloroplast precursor (LHCII type III CAB-13) pir__CDTO33 chlorophyll a/b-binding protein type III precursor (cab-13) - tomato	-1.49498598775563	-0.258811850025143	0.0254262375946119	1.2616003753251
1.1.1.2	PS.lightreaction.photosystem II.PSII polypeptide subunits	bf_ivrootxx_0037g11.t3m.scf	23 kDa oxygen evolving protein of photosystem II [Solanum tuberosum] sp_P93566_PSBP_SOLTU Oxygen-evolving enhancer protein 2, chloroplast precursor (OEE2) (23 kDa subunit of oxygen evolving system of photosystem II) (OEC 23 kDa subunit) (23 kDa ...	-1.6225455815568	-0.789913309820086	0.376199863340538	1.20883213507726
1.1.1.2	PS.lightreaction.photosystem II.PSII polypeptide subunits	bf_mxlfxxxx_0008e01.t3m.scf	thylakoid lumen protein, chloroplast precursor [Arabidopsis thaliana]	-1.65310780293586	-0.0211777086923419	0.186648973151534	1.81857906739505
1.1.1.2	PS.lightreaction.photosystem II.PSII polypeptide subunits	cSTB45M24TH	photosystem II oxygen-evolving complex protein 3 [Lycopersicon esculentum]	-1.66681019402551	-0.586507196517124	0.190069110555582	1.27037210806397
1.1.1.2	PS.lightreaction.photosystem II.PSII polypeptide subunits	MICRO.2391.C2	hypothetical protein [Gossypium hirsutum] sp_P31336_PST2_GOSHI Photosystem II 5 kDa protein, chloroplast precursor (PSII-T) (Light-regulated unknown 11 kDa protein) pir__S21023 photosystem II protein psbT - upland cotton	-2.15111675719916	-0.78415707087569	0.129313582822565	1.49627326914603
1.1.1.2	PS.lightreaction.photosystem II.PSII polypeptide subunits	MICRO.5278.C1	Photosystem II core complex proteins psbY, chloroplast precursor (L-arginine metabolising enzyme) (L-AME) [Contains: Photosystem II protein psbY-1 (psbY-A1)	-1.5198080137825	-0.512549587341812	0.266432935336326	1.27369136177702
1.1.1.2	PS.lightreaction.photosystem II.PSII polypeptide subunits	MICRO.5423.C2	ultraviolet-B-repressible protein [Gossypium hirsutum]	-1.26689538144761	-0.264785739399271	0.208005162195072	1.21011480424341
1.1.1.2	PS.lightreaction.photosystem II.PSII polypeptide subunits	MICRO.5884.C1	unknown [Arabidopsis thaliana] gb_AAM19854.1_ AT3g55330/T26I12_210 [Arabidopsis thaliana] emb_CAB75767.1_ putative protein [Arabidopsis thaliana] gb_AAL31885.1_ AT3g55330/T26I12_210 [Arabidopsis thaliana] sp_P82538_TL26_ARATH Thylakoid lumenal 25.6 ...	-1.13257148509769	-0.539465389003086	0.429293781548848	1.02239987764345
1.1.1.2	PS.lightreaction.photosystem II.PSII polypeptide subunits	MICRO.81.C1	photosystem II oxygen-evolving complex protein 3 [Lycopersicon esculentum]	-1.46072349535717	-0.576490098567888	0.596165068609102	1.48039846539839
1.1.1.2	PS.lightreaction.photosystem II.PSII polypeptide subunits	POABK52TV	23 kDa oxygen evolving protein of photosystem II [Solanum tuberosum] sp_P93566_PSBP_SOLTU Oxygen-evolving enhancer protein 2, chloroplast precursor (OEE2) (23 kDa subunit of oxygen evolving system of photosystem II) (OEC 23 kDa subunit) (23 kDa ...	-1.62059767121648	-0.804432434899109	0.265301957500437	1.0814671938178
1.1.2.1	PS.lightreaction.photosystem I.LHC-I	MICRO.1823.C3	chlorophyll a/b-binding protein [Lycopersicon esculentum] sp_P10708_CB12_LYCES Chlorophyll a-b binding protein 7, chloroplast precursor (LHCI type II CAB-7) pir__S07408 chlorophyll a/b-binding protein type II (cab-7) - tomato gb_AAA34159.1_ ...	-1.52318884083195	-0.598976447142132	0.303287268865375	1.2274996625552
1.1.2.1	PS.lightreaction.photosystem I.LHC-I	MICRO.5425.C1	At1g45474/F2G19.4 [Arabidopsis thaliana] gb_AAL32974.1_ At1g45474/F2G19.4 [Arabidopsis thaliana] gb_AAG50618.1_ light-harvesting complex protein [Arabidopsis thaliana] ref_NP_175137.1_ chlorophyll A-B binding protein, putative (LHCA5) [Arabidopsis ...	-1.7926752316814	-0.172331681535399	0.479202213820956	2.09954576396696
1.1.2.1	PS.lightreaction.photosystem I.LHC-I	MICRO.5899.C2	chlorophyll a/b-binding protein type III precursor - tomato prf__1609235A chlorophyll a/b binding protein	-1.2551195926759	-0.0589552970085681	0.959885756949072	2.1560500526164
1.1.2.1	PS.lightreaction.photosystem I.LHC-I	PPCBL09TH	chlorophyll a/b-binding protein [Lycopersicon esculentum] sp_P10708_CB12_LYCES Chlorophyll a-b binding protein 7, chloroplast precursor (LHCI type II CAB-7) pir__S07408 chlorophyll a/b-binding protein type II (cab-7) - tomato gb_AAA34159.1_ ...	-1.54889582700615	-0.587642245959374	0.498516398346569	1.45976997939334
1.1.2.1	PS.lightreaction.photosystem I.LHC-I	STMJK18TV	Contains similarity to a chlorophyll a/b-binding protein type II from Arabidopsis thaliana gi_S46295 and contains a chlorophyll A-B binding proteins PF_00504 domain pir__H86324 hypothetical protein T29M8.2 - Arabidopsis thaliana	-1.58769515445925	-0.497215239802189	0.231548344373065	1.32202825903012
1.1.2.2	PS.lightreaction.photosystem I.PSI polypeptide subunits	MICRO.1036.C1	unnamed protein product [Spinacia oleracea] sp_P12354_PSAE_SPIOL Photosystem I reaction center subunit IV, chloroplast precursor (PSI-E) pir__F1SP4 photosystem I chain IV precursor - spinach	-1.16085964560099	-0.0249185533634257	0.0121586893105379	1.1480997815481
1.1.2.2	PS.lightreaction.photosystem I.PSI polypeptide subunits	MICRO.1823.C4	photosystem I reaction center subunit X psaK [Nicotiana tabacum]	-1.09732318169549	-0.490974623021948	0.77507437897243	1.38142293764597
1.1.2.2	PS.lightreaction.photosystem I.PSI polypeptide subunits	MICRO.3206.C2	putative photosystem I subunit III precursor [Nicotiana tabacum]	-1.79909181214043	-0.596238838707469	0.784548849239645	1.98740182267261
1.1.2.2	PS.lightreaction.photosystem I.PSI polypeptide subunits	MICRO.4177.C6	photosystem I-N subunit [Phaseolus vulgaris]	-1.2308009756797	-0.217285870795015	0.218401753782004	1.23191685866669
1.1.2.2	PS.lightreaction.photosystem I.PSI polypeptide subunits	MICRO.4583.C3	photosystem I subunit XI [Nicotiana attenuata]	-1.36607209128694	-0.345294851398933	0.0669064540203124	1.08768369390832
1.1.2.2	PS.lightreaction.photosystem I.PSI polypeptide subunits	MICRO.4857.C1	unknown protein [Arabidopsis thaliana] gb_AAC33500.1_ expressed protein [Arabidopsis thaliana] gb_AAL38332.1_ unknown protein [Arabidopsis thaliana] sp_Q8LCA1_TP14_ARATH Thylakoid membrane phosphoprotein 14 kDa, chloroplast precursor pir__T02683 ...	-1.82183230701802	-0.499503261155743	0.240056162431138	1.56238520829341
1.1.2.2	PS.lightreaction.photosystem I.PSI polypeptide subunits	MICRO.9133.C1	photosystem I psaH protein [Nicotiana sylvestris] pir__T16958 photosystem I psaH precursor - wood tobacco	-2.37243413896165	-0.960284470106057	0.194360023569352	1.60650969242495
1.1.2.2	PS.lightreaction.photosystem I.PSI polypeptide subunits	MICRO.9133.C3	PSI-H precursor [Nicotiana sylvestris] pir__T15058 photosystem I protein psaH precursor - wood tobacco	-1.01360167270434	-0.122136556317457	0.354354850222789	1.24581996660967
1.1.2.2	PS.lightreaction.photosystem I.PSI polypeptide subunits	MICRO.9253.C1	chloroplast photosystem I reaction center V [Camellia sinensis]	-1.85234531592329	-0.961427280352376	0.527650569181723	1.41856860475264
1.1.3	PS.lightreaction.cytochrome b6/f	MICRO.6435.C1	unknown [Euphorbia esula]	-1.14987005939817	0.0369832902662548	0.291446195557763	1.47829954522219
1.1.3	PS.lightreaction.cytochrome b6/f	PPCBS38TH	putative Rieske Fe-S protein precursor [Solanum tuberosum]	-1.45603948994207	-0.549488962642307	0.340754652917399	1.24730518021716
1.1.40	PS.lightreaction.cyclic electron flow-chlororespiration	MICRO.12383.C1	putative antifreeze glycoprotein precursor [Oryza sativa] gb_AAL58965.1_ putative antifreeze glycoprotein precursor [Oryza sativa]	-1.48446971695588	0.317200209905231	-0.770623152146639	1.03104677471447
1.1.40	PS.lightreaction.cyclic electron flow-chlororespiration	MICRO.8597.C1	Hypothetical Protein [Arabidopsis thaliana] pir__H96670 hypothetical protein F13O11.8 [imported] - Arabidopsis thaliana	-2.00736242319404	0.0946813449793407	0.146561603530724	2.24860537170411
1.1.5.1	PS.lightreaction.other electron carrier (ox/red).plastocyanin	MICRO.4322.C1	unnamed protein product [Lycopersicon esculentum] sp_P17340_PLAS_LYCES Plastocyanin, chloroplast precursor pir__S05303 plastocyanin precursor - tomato	-1.15125117413197	-0.0703717406155473	0.368373974139798	1.44925340765622
1.1.5.2	PS.lightreaction.other electron carrier (ox/red).ferredoxin	MICRO.11295.C1	ferredoxin I [Solanum tuberosum]	-1.09603868255249	0.0746926858403469	-0.0190375896465671	1.15169377874627
1.1.5.2	PS.lightreaction.other electron carrier (ox/red).ferredoxin	MICRO.5835.C1	At3g16240 [Arabidopsis thaliana] dbj_BAB01265.1_ unnamed protein product [Arabidopsis thaliana] gb_AAK68807.1_ Unknown protein [Arabidopsis thaliana] ref_NP_188246.1_ ferredoxin-related [Arabidopsis thaliana]	-1.12206842325341	0.055721591729176	-0.108383245383086	1.0694067695995
1.1.6	PS.lightreaction.NADH DH	bf_mxflxxxx_0033c02.t3m.scf	At1g74880/F9E10_27 [Arabidopsis thaliana] gb_AAK06871.1_ unknown protein [Arabidopsis thaliana] gb_AAK95275.1_ At1g74880/F9E10_27 [Arabidopsis thaliana] gb_AAD55288.1_ ESTs gb_AA042183 and gb_R86825 come from this gene. [Arabidopsis thaliana] ...	-1.19829245798651	0.459775787246112	0.137474720321935	1.79554296555456
1.2.4.2	PS.photorespiration.glycine cleavage.T subunit	MICRO.477.C1	T-protein [Solanum tuberosum] sp_P54260_GCST_SOLTU Aminomethyltransferase, mitochondrial precursor (Glycine cleavage system T protein) (GCVT) pir__S59948 aminomethyltransferase (EC 2.1.2.10) precursor - potato	-1.33631889290046	-0.389620462696014	0.399797345552606	1.34649577575705
1.2.4.2	PS.photorespiration.glycine cleavage.T subunit	MICRO.477.C2	T-protein [Solanum tuberosum] sp_P54260_GCST_SOLTU Aminomethyltransferase, mitochondrial precursor (Glycine cleavage system T protein) (GCVT) pir__S59948 aminomethyltransferase (EC 2.1.2.10) precursor - potato	-1.57290946955327	-0.202175904913659	0.077893934295453	1.44862749893506
1.3.10	PS.calvin cycle.Rib5P Isomerase	MICRO.8048.C1	ribose-5-phosphate isomerase [Spinacia oleracea]	-1.17307397490898	-0.124015616351858	0.493570164072425	1.54262852262954
1.3.11	PS.calvin cycle.RPE	MICRO.3072.C3	pentose-5-phosphate-3-epimerase [Solanum tuberosum] pir__S68407 ribulose-phosphate 3-epimerase (EC 5.1.3.1) precursor - potato (fragment) sp_Q43843_RPE_SOLTU Ribulose-phosphate 3-epimerase, chloroplast precursor (Pentose-5-phosphate 3-epimerase) ...	-1.57823530089794	-0.513739164760716	0.845442467155832	1.90993860329305
1.3.13	PS.calvin cycle.rubisco interacting	MICRO.4141.C2	unknown [Arabidopsis thaliana] gb_AAB87122.1_ expressed protein [Arabidopsis thaliana] sp_P10896_RCA_ARATH Ribulose bisphosphate carboxylase/oxygenase activase, chloroplast precursor (RuBisCO activase) (RA) gb_AAL06995.1_ At2g39730/T5I7.3_ ...	-1.22006688852599	0.118340109404159	-0.291713558915237	1.04669343901491
1.3.2	PS.calvin cycle.rubisco small subunit	BPLI15I14TH	ribulose bisphosphate carboxylase [Solanum tuberosum] sp_P26575_RBSA_SOLTU Ribulose bisphosphate carboxylase small chain 2A, chloroplast precursor (RuBisCO small subunit 2A) pir__RKPOS2 ribulose-bisphosphate carboxylase (EC 4.1.1.39) precursor small ...	-2.12665490213612	-0.885271315617201	0.308928546281079	1.5503121328
1.3.2	PS.calvin cycle.rubisco small subunit	BPLI8M18TH	ribulose bisphosphate carboxylase [Solanum tuberosum] sp_P26575_RBSA_SOLTU Ribulose bisphosphate carboxylase small chain 2A, chloroplast precursor (RuBisCO small subunit 2A) pir__RKPOS2 ribulose-bisphosphate carboxylase (EC 4.1.1.39) precursor small ...	-1.11912607366303	-0.119937479717091	0.281044805805674	1.28023339975162
1.3.2	PS.calvin cycle.rubisco small subunit	MICRO.4165.C11	ribulose bisphosphate carboxylase [Solanum tuberosum] sp_P26577_RBSC_SOLTU Ribulose bisphosphate carboxylase small chain 2C, chloroplast precursor (RuBisCO small subunit 2C) pir__RKPO2C ribulose-bisphosphate carboxylase (EC 4.1.1.39) precursor small ...	-2.87124159064293	-0.201579176259656	0.164208796966275	2.83387121134955
1.3.2	PS.calvin cycle.rubisco small subunit	MICRO.4165.C3	ribulose bisphosphate carboxylase [Solanum tuberosum] sp_P26574_RBS1_SOLTU Ribulose bisphosphate carboxylase small chain 1, chloroplast precursor (RuBisCO small subunit 1) pir__RKPOS1 ribulose-bisphosphate carboxylase (EC 4.1.1.39) precursor small ...	-2.6918125365951	-0.123987003308802	0.582866967751793	3.1506925010381
1.3.2	PS.calvin cycle.rubisco small subunit	MICRO.4165.C6	ribulose bisphosphate carboxylase [Solanum tuberosum] sp_P26575_RBSA_SOLTU Ribulose bisphosphate carboxylase small chain 2A, chloroplast precursor (RuBisCO small subunit 2A) pir__RKPOS2 ribulose-bisphosphate carboxylase (EC 4.1.1.39) precursor small ...	-1.37096160133033	-0.0980722277120947	0.0369925364238632	1.3098819100421
1.3.2	PS.calvin cycle.rubisco small subunit	PPCCK68TH	ribulose bisphosphate carboxylase [Solanum tuberosum] sp_P26575_RBSA_SOLTU Ribulose bisphosphate carboxylase small chain 2A, chloroplast precursor (RuBisCO small subunit 2A) pir__RKPOS2 ribulose-bisphosphate carboxylase (EC 4.1.1.39) precursor small ...	-1.5376878130841	-0.228839331679096	0.0580203958283558	1.36686887723336
1.3.3	PS.calvin cycle.phosphoglycerate kinase	bf_mxlfxxxx_0038e04.t3m.scf	phosphoglycerate kinase [Nicotiana tabacum] pir__T03660 phosphoglycerate kinase (EC 2.7.2.3) precursor, chloroplast - common tobacco sp_Q42961_PGKH_TOBAC Phosphoglycerate kinase, chloroplast precursor	-1.09131848123468	-0.510709887596194	0.436210251792994	1.01681884543148
1.3.3	PS.calvin cycle.phosphoglycerate kinase	MICRO.98.C5	phosphoglycerate kinase precursor [Solanum tuberosum] pir__T07014 phosphoglycerate kinase (EC 2.7.2.3) precursor, chloroplast - potato	-1.06305955824573	-0.640736928302102	0.724498394795953	1.14682102473958
1.3.3	PS.calvin cycle.phosphoglycerate kinase	MICRO.98.C7	phosphoglycerate kinase precursor [Solanum tuberosum] pir__T07014 phosphoglycerate kinase (EC 2.7.2.3) precursor, chloroplast - potato	-1.21150441433779	-0.538862134728916	0.394954046366784	1.06759632597566
1.3.3	PS.calvin cycle.phosphoglycerate kinase	POCD571TV	phosphoglycerate kinase precursor [Solanum tuberosum] pir__T07014 phosphoglycerate kinase (EC 2.7.2.3) precursor, chloroplast - potato	-1.33620835293227	-0.72610129852551	0.558188567208362	1.16829562161512
1.3.4	PS.calvin cycle.GAP	MICRO.4267.C1	Glyceraldehyde-3-phosphate dehydrogenase A, chloroplast precursor (NADP-dependent glyceraldehydephosphate dehydrogenase subunit A) gb_AAA34075.1_ glyceraldehyde-3-phosphate dehydrogenase A-subunit precursor	-1.78977623639883	-0.456176068274068	0.937484909449502	2.27108507757426
1.3.4	PS.calvin cycle.GAP	POABS26TV	At1g12900 [Arabidopsis thaliana] gb_AAP40454.1_ putative calcium-binding protein, calreticulin [Arabidopsis thaliana] gb_AAF78494.1_ Strong similarity to GAPDH subunit A from Pisum sativum gb_X15190 and contains a GAPDH PF_00044 domain. ESTs ...	-1.84769006408835	-0.398080765133814	0.174730546254315	1.62433984520885
1.3.4	PS.calvin cycle.GAP	PPCBI28TH	Glyceraldehyde-3-phosphate dehydrogenase B, chloroplast precursor (NADP-dependent glyceraldehydephosphate dehydrogenase subunit B) gb_AAA34076.1_ glyceraldehyde-3-phosphate dehydrogenase B-subunit precursor	-1.51670863816007	0.0933986544674763	0.0272343981048877	1.63734169073244
1.3.7	PS.calvin cycle.FBPase	MICRO.4365.C1	fructose-1,6-bisphosphatase precursor [Solanum tuberosum]	-1.54745534962231	0.0702383866075991	-0.295168658073928	1.32252507815598
1.3.7	PS.calvin cycle.FBPase	MICRO.4365.C2	fructose-1,6-bisphosphatase precursor [Solanum tuberosum]	-1.51359999011113	-0.0372091554925618	-0.156354465426414	1.32003636919215
2.1.1.3	major CHO metabolism.synthesis.sucrose.FBPase	MICRO.5872.C1	fructose-1,6-bisphosphatase [Solanum tuberosum] pir__S41287 fructose-bisphosphatase (EC 3.1.3.11) - potato sp_P46276_F16Q_SOLTU FRUCTOSE-1,6-BISPHOSPHATASE, CYTOSOLIC (D-FRUCTOSE-1,6-BISPHOSPHATE 1-PHOSPHOHYDROLASE) (FBPASE) (CY-F1)	-1.47556452124687	-0.191289485860467	-0.107020561079497	1.1772544743069
2.1.1.3	major CHO metabolism.synthesis.sucrose.FBPase	MICRO.5872.C2	fructose-1,6-bisphosphatase [Solanum tuberosum] pir__S41287 fructose-bisphosphatase (EC 3.1.3.11) - potato sp_P46276_F16Q_SOLTU FRUCTOSE-1,6-BISPHOSPHATASE, CYTOSOLIC (D-FRUCTOSE-1,6-BISPHOSPHATE 1-PHOSPHOHYDROLASE) (FBPASE) (CY-F1)	-1.75035659940469	-0.0345636778138427	-0.43264593337142	1.28314698821942
2.1.2.1	major CHO metabolism.synthesis.starch.AGPase	MICRO.367.C1	glucose-1-phosphate adenylyltransferase (EC 2.7.7.27) small chain - potato gb_AAA66057.1_ ADP-glucose pyrophosphorylase small subunit	-1.26415981436898	0.0554885698543348	-0.293415148676711	1.0262332355466
2.1.2.1	major CHO metabolism.synthesis.starch.AGPase	MICRO.4772.C1	ADP-glucose pyrophosphorylase large subunit [Lycopersicon esculentum] pir__T07674 glucose-1-phosphate adenylyltransferase (EC 2.7.7.27) isoform L3 large chain - tomato	-1.63558253403934	-0.453397925524357	-0.0852995942689301	1.09688501424605
2.1.2.2	major CHO metabolism.synthesis.starch.starch synthase	MICRO.17150.C1	soluble starch (bacterial glycogen) synthase [Solanum tuberosum] pir__T07668 starch synthase (EC 2.4.1.21) SSI precursor - potato sp_P93568_SSY1_SOLTU Starch synthase I, chloroplast precursor (SS I) (Soluble starch synthase I)	-1.92681557103174	-0.359502998948294	-0.38608922387648	1.18122334820697
2.1.2.2	major CHO metabolism.synthesis.starch.starch synthase	MICRO.920.C2	glycogen (starch) synthase [Solanum tuberosum] pir__YUPOY starch synthase (EC 2.4.1.21) precursor - potato sp_Q00775_SSG1_SOLTU Granule-bound starch synthase I, chloroplast precursor (GBSS I)	-1.96815841041889	0.412483466764829	-0.663295435896059	1.71734644128766
2.1.2.2	major CHO metabolism.synthesis.starch.starch synthase	MICRO.920.C5	glycogen (starch) synthase [Solanum tuberosum] pir__YUPOY starch synthase (EC 2.4.1.21) precursor - potato sp_Q00775_SSG1_SOLTU Granule-bound starch synthase I, chloroplast precursor (GBSS I)	-1.88954078502767	0.409727649969694	-0.571399479010401	1.72786895598697
2.2.1.5	major CHO metabolism.degradation.sucrose.Susy	MICRO.15082.C1	wsus [Citrullus lanatus]	-1.2586815520798	0.254350397908769	-0.0955656183834561	1.41746633160511
2.2.2.2	major CHO metabolism.degradation.starch.starch phosphorylase	MICRO.5784.C2	starch phosphorylase [Solanum tuberosum] pir__S34189 starch phosphorylase (EC 2.4.1.1) L - potato sp_P53535_PHS2_SOLTU Alpha-1,4 glucan phosphorylase, L-2 isozyme, chloroplast precursor (Starch phosphorylase L-2)	-1.61909492378081	-0.520022932110722	-0.0634783592912811	1.03559363237881
3.2.2	minor CHO metabolism.trehalose.TPP	bf_ivrootxx_0027a03.t3m.scf	trehalose-6-phosphate phosphatase [Arabidopsis thaliana] pir__T52057 trehalose-phosphatase (EC 3.1.3.12) A [validated] - Arabidopsis thaliana gb_AAC39369.1_ trehalose-6-phosphate phosphatase [Arabidopsis thaliana] ref_NP_974922.1_ ...	-1.80195598009663	-0.202700968849136	-0.0336190140964074	1.56563599715109
3.2.2	minor CHO metabolism.trehalose.TPP	MICRO.11195.C1	At5g51460 [Arabidopsis thaliana] gb_AAM13146.1_ trehalose-6-phosphate phosphatase [Arabidopsis thaliana] ref_NP_199959.2_ trehalose-6-phosphate phosphatase (TPPA) [Arabidopsis thaliana]	-1.67789105150114	-0.15820270339314	-0.384089218176255	1.13559912993175
3.2.2	minor CHO metabolism.trehalose.TPP	MICRO.2197.C1	At5g51460 [Arabidopsis thaliana] gb_AAM13146.1_ trehalose-6-phosphate phosphatase [Arabidopsis thaliana] ref_NP_199959.2_ trehalose-6-phosphate phosphatase (TPPA) [Arabidopsis thaliana]	-1.79367036721709	-0.231276628089516	-0.359057059629729	1.20333667949784
3.5	minor CHO metabolism.others	MICRO.5622.C1	apospory-associated protein C-like protein [Arabidopsis thaliana] dbj_BAB10929.1_ apospory-associated protein C-like [Arabidopsis thaliana] gb_AAM53269.1_ apospory-associated protein C-like protein [Arabidopsis thaliana] ref_NP_201454.1_ aldose ...	-1.41683621179178	-0.831117690042211	0.545282952355334	1.1310014741049
3.8.2	minor CHO metabolism.galactose.alpha-galactosidases	MICRO.13196.C1	alpha-galactosidase [Lycopersicon esculentum]	-2.14856338803642	-0.782090983356722	-0.0220047640690524	1.34446764061064
4.1.11	glycolysis.cytosolic branch.3-phosphoglycerate kinase (PGK)	bf_mxlfxxxx_0038e04.t3m.scf	phosphoglycerate kinase [Nicotiana tabacum] pir__T03660 phosphoglycerate kinase (EC 2.7.2.3) precursor, chloroplast - common tobacco sp_Q42961_PGKH_TOBAC Phosphoglycerate kinase, chloroplast precursor	-1.09131848123468	-0.510709887596194	0.436210251792994	1.01681884543148
4.1.11	glycolysis.cytosolic branch.3-phosphoglycerate kinase (PGK)	MICRO.98.C5	phosphoglycerate kinase precursor [Solanum tuberosum] pir__T07014 phosphoglycerate kinase (EC 2.7.2.3) precursor, chloroplast - potato	-1.06305955824573	-0.640736928302102	0.724498394795953	1.14682102473958
4.1.11	glycolysis.cytosolic branch.3-phosphoglycerate kinase (PGK)	MICRO.98.C7	phosphoglycerate kinase precursor [Solanum tuberosum] pir__T07014 phosphoglycerate kinase (EC 2.7.2.3) precursor, chloroplast - potato	-1.21150441433779	-0.538862134728916	0.394954046366784	1.06759632597566
4.1.11	glycolysis.cytosolic branch.3-phosphoglycerate kinase (PGK)	POCD571TV	phosphoglycerate kinase precursor [Solanum tuberosum] pir__T07014 phosphoglycerate kinase (EC 2.7.2.3) precursor, chloroplast - potato	-1.33620835293227	-0.72610129852551	0.558188567208362	1.16829562161512
4.1.12	glycolysis.cytosolic branch.phosphoglycerate mutase	bf_mxflxxxx_0043g06.t3m.scf	No Hits Found	-1.69300999824035	-0.800193763112629	0.122680741394307	1.01549697652203
4.1.12	glycolysis.cytosolic branch.phosphoglycerate mutase	bf_mxflxxxx_0047g06.t3m.scf	unknown protein [Oryza sativa (japonica cultivar-group)] gb_AAS98428.1_ unknown protein [Oryza sativa (japonica cultivar-group)] gb_AAS90644.1_ unknown protein [Oryza sativa (japonica cultivar-group)]	-1.61139395378825	-0.790608043189057	0.296628725703162	1.11741463630235
4.1.12	glycolysis.cytosolic branch.phosphoglycerate mutase	MICRO.5923.C2	unknown protein [Arabidopsis thaliana] ref_NP_187168.1_ phosphoglycerate/bisphosphoglycerate mutase family protein [Arabidopsis thaliana]	-1.49916421679801	-0.870348037689123	0.480066137334052	1.10888231644294
4.2.3	glycolysis.plastid branch.glucose-6-phosphate isomerase	MICRO.1497.C2	glucose-6-phosphate isomerase [Lycopersicon esculentum]	-1.06093356223593	0.0473242560627032	-0.0458123624472595	1.06244545585137
7.2.4	OPP.non-reductive PP.ribose 5-phosphate isomerase	MICRO.8048.C1	ribose-5-phosphate isomerase [Spinacia oleracea]	-1.17307397490898	-0.124015616351858	0.493570164072425	1.54262852262954
8.3	TCA / organic transformation.carbonic anhydrases	MICRO.4170.C2	carbonate dehydratase (EC 4.2.1.1), chloroplast - common tobacco (fragment) gb_AAA34057.1_ carbonic anhydrase	-3.15009948051022	-0.509735384901324	0.641152018195584	3.28151611380448
9.1.1	mitochondrial electron transport / ATP synthesis.NADH-DH (type I).complex I	MICRO.8526.C1	NAD(P)H:quinone oxidoreductase [Solanum tuberosum]	-3.14131997755276	-0.620132656502602	0.109390449295159	2.63057777034532
10.5.1.1	cell wall.cell wall proteins.AGPs.AGP	MICRO.14308.C1	arabinogalactan protein [Gossypium hirsutum]	-1.48234060135782	-0.716650707789737	0.355107857026664	1.12079775059474
10.6.1	cell wall.degradation.cellulases and beta-1,4-glucanases	bf_arrayxxx_0067f11.t3m.scf	exo-1,3-beta-glucanase [Lilium longiflorum]	-2.21274461662978	-0.995126788244692	0.075951970774657	1.29356979915974
10.6.1	cell wall.degradation.cellulases and beta-1,4-glucanases	bf_arrayxxx_0067f11.t7m.scf	cell wall beta-glucosidase [Secale cereale]	-2.26879924450125	-0.949564127237092	0.205407028989862	1.52464214625402
10.6.1	cell wall.degradation.cellulases and beta-1,4-glucanases	MICRO.4434.C1	beta-D-glucosidase [Gossypium hirsutum]	-1.6124103216574	-0.840980705323605	0.251511259213961	1.02294087554775
10.6.3	cell wall.degradation.pectate lyases and polygalacturonases	MICRO.2301.C1	polygalacturonase-like protein [Fragaria x ananassa]	-1.20073554548893	0.551315915801252	-0.241320762593304	1.51073069869688
10.6.3	cell wall.degradation.pectate lyases and polygalacturonases	STMEA36TV	polygalacturonase-like protein [Fragaria x ananassa]	-1.15588408707731	0.544895383573387	-0.222031292732385	1.47874817791831
10.8.1	cell wall.pectinesterases.PME	bf_mxflxxxx_0010b04.t3m.scf	Pectinesterase 3 precursor (Pectin methylesterase 3) (PE 3) pir__T07593 pectinesterase (EC 3.1.1.11) 3 precursor - tomato gb_AAB38793.1_ pectin methylesterase [Lycopersicon esculentum]	-2.13784605127166	-0.29584552107912	-0.614625910170738	1.2273746200218
10.8.1	cell wall.pectinesterases.PME	MICRO.2459.C1	putative pectinesterase [Arabidopsis thaliana] gb_AAL60045.1_ putative pectinesterase [Arabidopsis thaliana] gb_AAC14493.1_ putative pectinesterase [Arabidopsis thaliana] pir__T00977 probable pectinesterase At2g26440 [imported] - Arabidopsis thalian ...	-3.13194292577207	-0.815808858210544	0.212895340450192	2.52902940801172
11.2.1	lipid metabolism.FA desaturation.desaturase	MICRO.4147.C1	putative delta 9 desaturase [Arabidopsis thaliana] dbj_BAB02316.1_ delta 9 desaturase-like protein [Arabidopsis thaliana] dbj_BAD23903.1_ monogalactosyldiacylglycerol-specific palmitic acid desaturase [Arabidopsis thaliana] ref_NP_566529.1_ fatty ...	-1.55597500329766	-0.716881873692067	0.843035105861832	1.68212823546743
11.2.4	lipid metabolism.FA desaturation.omega 6 desaturase	ACDA04073D05.T3m.scf	delta-12 fatty acid desaturase [Tropaeolum majus]	-1.12236098852143	-0.0867086824341481	0.204807282073794	1.24045958816108
11.3.5	lipid metabolism.phospholipid synthesis.diacylglycerol kinase	MICRO.280.C1	diacylglycerol kinase [Lycopersicon esculentum]	-2.16700517578747	-0.475342016414039	-0.471835198215192	1.21982796115824
11.8	lipid metabolism.exotics (steroids, squalene etc)	MICRO.3053.C1	At4g27270 [Arabidopsis thaliana] ref_NP_194457.2_ quinone reductase family protein [Arabidopsis thaliana]	-1.40533268539762	-0.527104265096758	0.208287721442678	1.08651614174354
11.8.1	lipid metabolism.exotics (steroids, squalene etc).sphingolipids	cSTS29D24TH	No Hits Found	-1.03990499093406	0.198604881629619	0.253321147004071	1.49183101956775
11.8.2	lipid metabolism.exotics (steroids, squalene etc).methylsterol monooxygenase	MICRO.5958.C1	putative C-4 sterol methyl oxidase [Arabidopsis thaliana]	-2.80621643755954	0.211910331757375	0.0114929056614965	3.02961967497841
11.8.2	lipid metabolism.exotics (steroids, squalene etc).methylsterol monooxygenase	MICRO.8558.C1	putative C-4 sterol methyl oxidase [Arabidopsis thaliana]	-1.13725056082129	-0.0306581084037454	0.0928909707561072	1.19948342317365
11.9.2.1	lipid metabolism.lipid degradation.lipases.triacylglycerol lipase	POCA636TO	triacylglycerol lipase like protein [Arabidopsis thaliana] emb_CAB10455.1_ triacylglycerol lipase like protein [Arabidopsis thaliana] pir__E71435 probable triacylglycerol lipase - Arabidopsis thaliana	-1.08603171133747	0.629244144720909	0.0782548367370808	1.79353069279546
11.9.3	lipid metabolism.lipid degradation.lysophospholipases	MICRO.7713.C1	SCARECROW gene regulator [Arabidopsis thaliana] ref_NP_201478.1_ scarecrow transcription factor family protein [Arabidopsis thaliana]	-1.29208935413461	-0.42352264603262	0.153711703931833	1.02227841203382
11.9.3.1	lipid metabolism.lipid degradation.lysophospholipases.phospholipase D	MICRO.4322.C1	unnamed protein product [Lycopersicon esculentum] sp_P17340_PLAS_LYCES Plastocyanin, chloroplast precursor pir__S05303 plastocyanin precursor - tomato	-1.15125117413197	-0.0703717406155473	0.368373974139798	1.44925340765622
11.9.3.3	lipid metabolism.lipid degradation.lysophospholipases.glycerophosphodiester phosphodiesterase	bf_mxlfxxxx_0007f05.t3m.scf	No Hits Found	-2.68893494005079	-0.359020614676091	0.242375527037778	2.57228985241248
11.9.3.5	lipid metabolism.lipid degradation.lysophospholipases.phosphoinositide phospholipase C	MICRO.1872.C1	putative phospholipase C [Arabidopsis thaliana] dbj_BAC22507.1_ phosphatidylglycerol specific phospholipase C [Arabidopsis thaliana] pir__T02648 probable phospholipase C [imported] - Arabidopsis thaliana ref_NP_180255.1_ phosphoesterase family ...	-1.44124759337657	-0.00096030083665255	-0.104138841365534	1.33614845117438
11.9.4.13	lipid metabolism.lipid degradation.beta-oxidation.acyl CoA reductase	MICRO.8619.C1	putative male sterility 2 protein [Arabidopsis thaliana] gb_AAL15288.1_ AT4g33790/T16L1_280 [Arabidopsis thaliana]	-2.52408572886802	-0.536349363853564	-0.344997732869098	1.64273863214536
11.9.4.13	lipid metabolism.lipid degradation.beta-oxidation.acyl CoA reductase	STMIG79TV	acyl CoA reductase [synthetic construct] gb_AAD38039.1_ acyl CoA reductase [Simmondsia chinensis]	-2.75549877722153	-0.837086193613175	-0.49306679259702	1.42534579101134
12.1.2	N-metabolism.nitrate metabolism.nitrite reductase	MICRO.8565.C1	nitrite reductase [Nicotiana tabacum]	-1.83484137327571	-0.61659443010681	0.00171711646095929	1.21996405962986
13.1.1.1.1	amino acid metabolism.synthesis.central amino acid metabolism.GABA.glutamate decarboxylase	bf_lbchxxxx_0061a05.t3m.scf	No Hits Found	-2.0802343311964	-0.96501961019985	0.0874294180123716	1.20264413900892
13.1.1.1.1	amino acid metabolism.synthesis.central amino acid metabolism.GABA.glutamate decarboxylase	cSTC2M2TH	glutamate decarboxylase isozyme 1 [Nicotiana tabacum]	-1.69890727890144	-0.980035261826165	0.510662340581296	1.22953435765658
13.1.1.1.1	amino acid metabolism.synthesis.central amino acid metabolism.GABA.glutamate decarboxylase	MICRO.3974.C4	glutamate decarboxylase isozyme 3 [Nicotiana tabacum]	-4.14110407015349	0.972289749224203	-0.651177858158871	4.46221596121882
13.1.1.1.2	amino acid metabolism.synthesis.central amino acid metabolism.GABA.GABA transaminase	MICRO.100.C1	viroid RNA-binding protein [Lycopersicon esculentum]	-1.97111853033088	0.783314702834859	-0.858543684176434	1.89588954898931
13.1.1.1.2	amino acid metabolism.synthesis.central amino acid metabolism.GABA.GABA transaminase	MICRO.100.C2	viroid RNA-binding protein [Lycopersicon esculentum]	-1.20568971109419	0.448573653892852	-0.551651436794657	1.10261192819238
13.1.3.6.1	amino acid metabolism.synthesis.aspartate family.misc.homoserine	cSTB47E1TH	aspartate kinase (EC 2.7.2.4) / homoserine dehydrogenase (EC 1.1.1.3) precursor - carrot sp_P37142_AKH_DAUCA Bifunctional aspartokinase/homoserine dehydrogenase, chloroplast precursor (AK-HD) (AK-HSDH) [Includes: Aspartokinase	-1.46635335402702	0.820156656135917	-0.00966972341335204	2.27684028674958
13.1.3.6.1	amino acid metabolism.synthesis.aspartate family.misc.homoserine	MICRO.710.C1	aspartokinase-homoserine dehydrogenase [Glycine max] pir__T06242 aspartate kinase (EC 2.7.2.4) / homoserine dehydrogenase (EC 1.1.1.3) precursor - soybean chloroplast	-2.06416415004873	0.54988776994273	0.299807617017928	2.91385953700939
13.1.3.6.1.1	amino acid metabolism.synthesis.aspartate family.misc.homoserine.aspartate kinase	bf_swstxxxx_0060f06.t3m.scf	No Hits Found	-1.27588119706105	0.432513586820003	-0.293724503852598	1.41467028002846
13.1.3.6.1.1	amino acid metabolism.synthesis.aspartate family.misc.homoserine.aspartate kinase	MICRO.1787.C1	lysine-sensitive aspartate kinase [Arabidopsis thaliana] ref_NP_196910.1_ aspartate kinase, lysine-sensitive [Arabidopsis thaliana]	-1.38462023796104	0.298276210379186	-0.612343205534835	1.07055324280539
13.1.3.6.1.1	amino acid metabolism.synthesis.aspartate family.misc.homoserine.aspartate kinase	MICRO.9291.C1	precursor monofunctional aspartokinase [Glycine max]	-1.33282811602527	0.527828187888694	-0.483561637610654	1.37709466630331
13.1.3.6.1.3	amino acid metabolism.synthesis.aspartate family.misc.homoserine.homoserine dehydrogenase	cSTB47E1TH	aspartate kinase (EC 2.7.2.4) / homoserine dehydrogenase (EC 1.1.1.3) precursor - carrot sp_P37142_AKH_DAUCA Bifunctional aspartokinase/homoserine dehydrogenase, chloroplast precursor (AK-HD) (AK-HSDH) [Includes: Aspartokinase	-1.46635335402702	0.820156656135917	-0.00966972341335204	2.27684028674958
13.1.3.6.1.3	amino acid metabolism.synthesis.aspartate family.misc.homoserine.homoserine dehydrogenase	MICRO.710.C1	aspartokinase-homoserine dehydrogenase [Glycine max] pir__T06242 aspartate kinase (EC 2.7.2.4) / homoserine dehydrogenase (EC 1.1.1.3) precursor - soybean chloroplast	-2.06416415004873	0.54988776994273	0.299807617017928	2.91385953700939
13.1.6.5.3	amino acid metabolism.synthesis.aromatic aa.tryptophan.phosphoribosyanthranilate isomerase	MICRO.14868.C1	anthranilate phosphoribosyltransferase-like protein [Arabidopsis thaliana] pir__T46010 anthranilate phosphoribosyltransferase-like protein - Arabidopsis thaliana ref_NP_191347.1_ C2 domain-containing protein [Arabidopsis thaliana]	-1.33612627242878	-0.559542485312114	0.583074117326604	1.35965790444327
13.2.5.2	amino acid metabolism.degradation.serine-glycine-cysteine group.glycine	MICRO.477.C1	T-protein [Solanum tuberosum] sp_P54260_GCST_SOLTU Aminomethyltransferase, mitochondrial precursor (Glycine cleavage system T protein) (GCVT) pir__S59948 aminomethyltransferase (EC 2.1.2.10) precursor - potato	-1.33631889290046	-0.389620462696014	0.399797345552606	1.34649577575705
13.2.5.2	amino acid metabolism.degradation.serine-glycine-cysteine group.glycine	MICRO.477.C2	T-protein [Solanum tuberosum] sp_P54260_GCST_SOLTU Aminomethyltransferase, mitochondrial precursor (Glycine cleavage system T protein) (GCVT) pir__S59948 aminomethyltransferase (EC 2.1.2.10) precursor - potato	-1.57290946955327	-0.202175904913659	0.077893934295453	1.44862749893506
14.1	S-assimilation.APS	MICRO.119.C1	sulfate adenylyltransferase [Solanum tuberosum] pir__S44267 sulfate adenylyltransferase (EC 2.7.7.4) met3-2 - potato	-1.17918389969384	-0.263387339976621	0.616910458806652	1.53270701852387
15.1	metal handling.acquisition	MICRO.13991.C1	putative FRO1 and FRO2 protein [Arabidopsis thaliana] gb_AAO22815.1_ putative FRO1 and FRO2 protein [Arabidopsis thaliana] ref_NP_199827.2_ ferric reductase-like transmembrane component family protein [Arabidopsis thaliana]	-1.56260647995948	-0.541002610855967	0.351416859249543	1.37302072835306
15.2	metal handling.binding, chelation and storage	MICRO.14564.C1	hypothetical protein [Oryza sativa] gb_AAV32198.1_ hypothetical protein [Oryza sativa (japonica cultivar-group)]	-2.04051869882163	-0.596955643166574	-0.259791594057235	1.18377146159782
15.2	metal handling.binding, chelation and storage	MICRO.15497.C1	germin-like protein [Arabidopsis thaliana] gb_AAF23221.1_ germin-like protein [Arabidopsis thaliana] ref_NP_187246.1_ germin-like protein, putative [Arabidopsis thaliana] sp_Q9SFF9_GL17_ARATH Germin-like protein subfamily 1 member 7 precursor	-1.85212614254	-0.170712656663614	-0.195927997600783	1.4854854882756
15.2	metal handling.binding, chelation and storage	MICRO.2433.C1	putative copper chaperone (CCH) protein [Arabidopsis thaliana]	-2.80989137249393	-0.488484422139813	-0.919242411289712	1.4021645390644
15.2	metal handling.binding, chelation and storage	MICRO.3574.C2	putative farnesylated protein ATFP6 [Arabidopsis thaliana] gb_AAG41463.1_ putative farnesylated protein [Arabidopsis thaliana] emb_CAB80522.1_ farnesylated protein (ATFP6) [Arabidopsis thaliana] emb_CAB37514.1_ farnesylated protein (ATFP6) ...	-1.2262141553375	-0.163086709002064	-0.0546966544326839	1.00843079190275
16.1.1	secondary metabolism.isoprenoids.non-mevalonate pathway	MICRO.1948.C1	geranylgeranyl reductase [Nicotiana tabacum]	-1.55453942209611	-0.477672658627407	-0.0732434339264465	1.00362332954226
16.1.1.10	secondary metabolism.isoprenoids.non-mevalonate pathway.geranylgeranyl pyrophosphate synthase	MICRO.2028.C3	geranylgeranyl pyrophosphate synthase [Arabidopsis thaliana] emb_CAB80347.1_ geranylgeranyl pyrophosphate synthase [Arabidopsis thaliana] pir__F85434 geranylgeranyl pyrophosphate synthase [imported] - Arabidopsis thaliana ref_NP_195399.1_ ...	-1.09421572404153	-0.548756855862218	0.87994511530264	1.42540398348195
16.1.2.9	secondary metabolism.isoprenoids.mevalonate pathway.farnesyl pyrophosphate synthetase	MICRO.2151.C1	farnesyl pyrophosphate synthase [Lycopersicon esculentum] pir__T06272 farnesyl-pyrophosphate synthetase FPS1 - tomato	-1.07026459955937	-0.461246130303465	0.507052047141149	1.11607051639705
16.2	secondary metabolism.phenylpropanoids	MICRO.9670.C1	putative acetyltranferase [Solanum demissum]	-1.93878939276309	-0.409997926127343	-0.286977570941806	1.24181389569394
16.2.1.2	secondary metabolism.phenylpropanoids.lignin biosynthesis.C4H	MICRO.9266.C1	elicitor-inducible cytochrome P450 [Nicotiana tabacum]	-2.15467917478032	-0.872488173385531	0.628460425410259	1.91065142680505
16.8.5.1	secondary metabolism.flavonoids.isoflavonols.isoflavone reductase	bf_stolxxxx_0058c12.t3m.scf	phenylcoumaran benzylic ether reductase homolog Fi1 [Forsythia x intermedia]	-2.78125859337387	-0.485946151408644	0.0804326667454607	2.37574510871069
16.8.5.1	secondary metabolism.flavonoids.isoflavonols.isoflavone reductase	MICRO.15914.C1	allergenic isoflavone reductase-like protein Bet v 6.0102 [Betula pendula]	-2.56966848767849	-0.375982048815848	0.250183395178434	2.44386983404108
16.8.5.1	secondary metabolism.flavonoids.isoflavonols.isoflavone reductase	MICRO.3605.C1	phenylcoumaran benzylic ether reductase homolog Fi1 [Forsythia x intermedia]	-2.94432074648407	-0.224758513931208	0.0303271290625311	2.74988936161539
17.1.1.1.12	hormone metabolism.abscisic acid.synthesis-degradation.synthesis.abscisic aldehyde oxidase	MICRO.3746.C8	aldehyde oxidase 1 homolog [Lycopersicon esculentum] pir__T07658 aldehyde oxidase (EC 1.2.3.1) 1 - tomato (fragment)	-2.06992449272573	-0.481052077653588	0.220636159898898	1.80950857497104
17.1.2	hormone metabolism.abscisic acid.signal transduction	MICRO.13265.C1	OJ1174_D05.12 [Oryza sativa (japonica cultivar-group)]	-1.62066711450589	0.280872071925655	0.00109420913604552	1.90263339556759
17.1.2	hormone metabolism.abscisic acid.signal transduction	MICRO.6623.C2	At5g11460 [Arabidopsis thaliana] emb_CAB87706.1_ putative protein [Arabidopsis thaliana] pir__T48505 hypothetical protein F15N18.50 - Arabidopsis thaliana ref_NP_196707.1_ senescence-associated protein-related [Arabidopsis thaliana]	-1.06283532553449	0.363205125778827	-0.190768579857391	1.23527187145592
17.3.1.2.7	hormone metabolism.brassinosteroid.synthesis-degradation.sterols.DWF5	MICRO.396.C2	sterol delta-7 reductase [Tropaeolum majus]	-1.53668676289194	0.495222198263486	0.101952431156393	2.13386139231182
17.3.1.2.8	hormone metabolism.brassinosteroid.synthesis-degradation.sterols.DWF1	MICRO.344.C1	DWARF1/DIMINUTO [Lycopersicon esculentum]	-1.2115070604158	-0.426321695594057	0.310072925706285	1.09525829052803
17.5.1	hormone metabolism.ethylene.synthesis-degradation	MICRO.13828.C1	unknown [Prunus armeniaca]	-1.38565950404295	-0.25685187399726	0.609872503765905	1.73868013381159
17.5.1	hormone metabolism.ethylene.synthesis-degradation	MICRO.7256.C1	E8 protein [Lycopersicon esculentum] sp_P10967_ACC3_LYCES 1-aminocyclopropane-1-carboxylate oxidase homolog (Protein E8) pir__S01642 ripening protein E8 - tomato	-1.92901631696466	-0.633127422005737	-0.131842246408555	1.16404664855037
17.5.2	hormone metabolism.ethylene.signal transduction	bf_lbchxxxx_0057e05.t3m.scf	AT5g25190/F21J6_103 [Arabidopsis thaliana] gb_AAK74017.1_ AT5g25190/F21J6_103 [Arabidopsis thaliana] ref_NP_197901.1_ ethylene-responsive element-binding protein, putative [Arabidopsis thaliana]	-1.61687695742942	-0.439634237913266	-0.1393122669671	1.03793045254905
17.5.2	hormone metabolism.ethylene.signal transduction	MICRO.11632.C1	No Hits Found	-1.19500297668698	0.421295269443011	-0.468699219738392	1.1475990263916
17.5.2	hormone metabolism.ethylene.signal transduction	MICRO.17877.C1	Nicotiana EREBP-3-like protein [Arabidopsis thaliana] emb_CAE45639.1_ putative ethylene responsive element binding protein [Arabidopsis thaliana] ref_NP_188964.2_ ethylene-responsive factor, putative [Arabidopsis thaliana]	-1.91425444030705	-0.157369393443823	0.269525822604249	2.02641086946748
17.6.1.11	hormone metabolism.gibberelin.synthesis-degradation.GA20 oxidase	MICRO.6620.C1	Ga20 oxidase [Solanum tuberosum]	-2.87801812260267	0.5109715898038	-0.815191157341399	2.57379855506507
17.7.1.5	hormone metabolism.jasmonate.synthesis-degradation.12-oxophytodienoate reductase 3	MICRO.10473.C2	Chain B, Crystal Structure Of 12-Oxophytodienoate Reductase 1 From Tomato pdb_1ICS_A Chain A, Crystal Structure Of 12-Oxophytodienoate Reductase 1 From Tomato pdb_1ICQ_B Chain B, Crystal Structure Of 12-Oxophytodienoate Reductase 1 From Tomato ...	-1.85507071014928	0.635459566794857	0.0054565371421269	2.49598681408627
17.7.1.5	hormone metabolism.jasmonate.synthesis-degradation.12-oxophytodienoate reductase 3	MICRO.4800.C1	probable 12-oxophytodienoate reductase (EC 1.3.1.42) CPRD8, drought-inducible - cowpea dbj_BAA12160.1_ CPRD8 protein [Vigna unguiculata]	-1.27790410573645	0.501128889106441	-0.397094246579615	1.38193874826327
18.2	Co-factor and vitamine metabolism.thiamine	bf_stolxxxx_0051f02.t7m.scf	putative chloroplast thiazole biosynthetic protein [Nicotiana tabacum]	-3.65120296248729	0.425401447275195	-0.436099019628781	3.6405053901337
18.2	Co-factor and vitamine metabolism.thiamine	MICRO.4753.C2	putative chloroplast thiazole biosynthetic protein [Nicotiana tabacum]	-2.87364113946416	0.433012055557404	-0.220106807127101	3.08654638789446
18.2	Co-factor and vitamine metabolism.thiamine	MICRO.6448.C1	putative thiamin biosynthesis protein [Arabidopsis thaliana] gb_AAM12988.1_ putative thiamin biosynthesis protein [Arabidopsis thaliana] gb_AAC35232.1_ putative thiamin biosynthesis protein [Arabidopsis thaliana] pir__F84698 probable thiamin ...	-1.62460147837674	-0.0160702215461104	-0.192312869860004	1.41621838697062
19.10	tetrapyrrole synthesis.magnesium chelatase	MICRO.4431.C1	Mg protoporphyrin IX chelatase [Nicotiana tabacum] pir__T01789 protoporphyrin IX magnesium chelatase (EC 4.99.1.-) - common tobacco	-1.11145448760482	0.00960756175263811	0.0287158509118157	1.14977790026927
19.11	tetrapyrrole synthesis.magnesium protoporphyrin IX methyltransferase	POCCU84TV	S-adenosyl-L-methionine Mg-protoporphyrin IX methyltranserase [Nicotiana tabacum]	-1.00292833434795	0.150822630285184	0.317348209034593	1.47109917366772
19.13	tetrapyrrole synthesis.divinyl chlorophyllide-a 8-vinyl-reductase	MICRO.5537.C1	isoflavone reductase-related [Arabidopsis thaliana]	-1.51202060630084	0.386742495908242	-0.213473511444709	1.68528959076437
19.2	tetrapyrrole synthesis.glu-tRNA reductase	MICRO.15084.C1	glutamyl-tRNA reductase (EC 1.2.1.-) - cucumber sp_P93111_HMA1_CUCSA Glutamyl-tRNA reductase 1, chloroplast precursor (GluTR) dbj_BAA08910.1_ glutamyl-tRNA reductase [Cucumis sativus]	-1.71717566864764	-0.51536022839764	-0.177778974336491	1.02403646591351
19.2	tetrapyrrole synthesis.glu-tRNA reductase	MICRO.6303.C1	glutamyl-tRNA reductase (EC 1.2.1.-) - cucumber sp_P93111_HMA1_CUCSA Glutamyl-tRNA reductase 1, chloroplast precursor (GluTR) dbj_BAA08910.1_ glutamyl-tRNA reductase [Cucumis sativus]	-2.02048519932825	-0.710287267230575	0.345419456061546	1.65561738815922
19.30	tetrapyrrole synthesis.urogen III methylase	MICRO.8958.C1	At5g40850/MHK7_8 [Arabidopsis thaliana] dbj_BAB11347.1_ urophorphyrin III methylase [Arabidopsis thaliana] gb_AAL84983.1_ AT5g40850/MHK7_8 [Arabidopsis thaliana] gb_AAL58921.1_ AT5g40850/MHK7_8 [Arabidopsis thaliana] gb_AAL24201.1_ AT5g40850/MHK7_8 ...	-2.71576313469628	-0.361245987882771	-0.443859831942898	1.91065731487061
19.99	tetrapyrrole synthesis.unspecified	BPLI6G8TH	putative ankyrin repeat containing protein [Solanum demissum]	-1.8817511443695	0.84940514137041	0.184420846348811	2.91557713208872
19.99	tetrapyrrole synthesis.unspecified	MICRO.13761.C1	unnamed protein product [Arabidopsis thaliana] ref_NP_198430.1_ hypothetical protein [Arabidopsis thaliana]	-2.53391916067821	0.958244258941798	0.34045451605949	3.8326179356795
20	stress	BPLI6G8TH	putative ankyrin repeat containing protein [Solanum demissum]	-1.8817511443695	0.84940514137041	0.184420846348811	2.91557713208872
20	stress	MICRO.13761.C1	unnamed protein product [Arabidopsis thaliana] ref_NP_198430.1_ hypothetical protein [Arabidopsis thaliana]	-2.53391916067821	0.958244258941798	0.34045451605949	3.8326179356795
20.1	stress.biotic	bf_arrayxxx_0016a09.t7m.scf	At3g44220 [Arabidopsis thaliana] gb_AAT41789.1_ At3g44220 [Arabidopsis thaliana] emb_CAB88990.1_ putative protein [Arabidopsis thaliana] pir__T49138 hypothetical protein T10D17.10 - Arabidopsis thaliana ref_NP_190008.1_ harpin-induced family protein ...	-1.50636842309263	-0.699816897054225	0.47487323361438	1.28142475965279
20.1	stress.biotic	MICRO.13328.C1	No Hits Found	-3.83376441437751	-0.736807451589756	0.45582106906207	3.55277803184982
20.1	stress.biotic	TBSK04551FD03.t3m.scf	No Hits Found	-1.56561972430432	-0.848413888518269	0.587386874037845	1.3045927098239
20.1.2	stress.biotic.receptors	MICRO.3284.C3	monooxygenase [Solanum tuberosum]	-2.30957383023014	0.534518270881076	-0.833108839154216	2.010983261957
20.1.2.1	stress.biotic.receptors.CC-NBS-LRR	MICRO.16670.C1	resistance protein RPP8-like protein [Arabidopsis thaliana]	-1.43424714671396	-0.117838217170155	-0.0256266105511234	1.29078231899268
20.1.7.3	stress.biotic.PR-proteins.PR3/4/8/11 (chitinases and chitin binding proteins)	bf_stolxxxx_0054c06.t3m.scf	chitinase	-1.05550006918357	-0.1803405332866	0.222051392443477	1.09721092834045
20.1.7.3	stress.biotic.PR-proteins.PR3/4/8/11 (chitinases and chitin binding proteins)	MICRO.11279.C1	chitinase	-1.0764677179919	0.795342724153244	-0.52461058834497	1.34719985380017
20.1.7.5	stress.biotic.PR-proteins.PR5 (thaumatin-like proteins)	MICRO.11744.C1	putative thaumatin-like protein [Arabidopsis thaliana]	-2.9643504332306	-0.98531497214849	0.258974379122801	2.23800984020491
20.1.7.6.1	stress.biotic.PR-proteins.PR6 (proteinase inhibitors).trypsin inhibitor	bf_mxflxxxx_0028e11.t3m.scf	hypothetical protein precursor (clone TPP11) - tomato gb_AAA80497.1_ unknown	-3.50863803254786	-0.407964069079837	0.671808442163339	3.77248240563136
20.1.7.6.1	stress.biotic.PR-proteins.PR6 (proteinase inhibitors).trypsin inhibitor	MICRO.4937.C1	hypothetical protein precursor (clone TPP11) - tomato gb_AAA80497.1_ unknown	-2.71173183625205	-0.218336205920453	0.590084289152338	3.08347991948393
20.2.1	stress.abiotic.heat	MICRO.4263.C2	putative heat shock transcription factor [Arabidopsis thaliana] ref_NP_190759.1_ heat shock transcription factor family protein [Arabidopsis thaliana] pir__T49070 probable heat shock transcription factor - Arabidopsis thaliana	-2.82345012120447	-0.731454781390238	-0.682177983294031	1.4098173565202
20.2.1	stress.abiotic.heat	MICRO.4263.C5	putative heat shock transcription factor [Oryza sativa (japonica cultivar-group)] gb_AAQ23059.1_ heat shock factor RHSF5 [Oryza sativa (japonica cultivar-group)] dbj_BAD30327.1_ putative heat shock transcription factor [Oryza sativa (japonica ...	-3.35507009231388	-0.758913140321965	-0.49262484646353	2.10353210552838
20.2.3	stress.abiotic.drought/salt	MICRO.6894.C1	spore coat protein-like protein [Arabidopsis thaliana]	-1.517935783153	0.0211677725928396	0.10007494478427	1.6391785005301
21.1	redox.thioredoxin	MICRO.5388.C1	Similar to thioredoxin [Arabidopsis thaliana] gb_AAN15674.1_ Similar to thioredoxin [Arabidopsis thaliana] gb_AAK00365.1_ putative thioredoxin [Arabidopsis thaliana] gb_AAG41442.1_ putative thioredoxin [Arabidopsis thaliana] gb_AAK62369.1_ Similar t ...	-1.07816219890559	0.260401574500724	0.0596607155401205	1.39822448894643
21.1	redox.thioredoxin	MICRO.9523.C2	thioredoxin [Glycine max]	-2.58253834366834	-0.153597453919785	0.541432381497124	2.97037327124568
21.2.1	redox.ascorbate and glutathione.ascorbate	bf_mxflxxxx_0041b06.t3m.scf	No Hits Found	-1.78197610418743	-0.919916085522472	0.739428197793123	1.60148821645808
21.2.1	redox.ascorbate and glutathione.ascorbate	MICRO.2089.C2	dehydroascorbate reductase [Nicotiana tabacum]	-1.64399953084185	-0.811519147812385	0.605856476885147	1.43833685991462
21.5	redox.peroxiredoxin	MICRO.5986.C1	peroxiredoxin Q [Populus balsamifera subsp. trichocarpa x Populus deltoides]	-1.43206949603588	-0.288523895271426	0.316531165296491	1.46007676606094
21.6	redox.dismutases and catalases	bf_arrayxxx_0050d08.t3m.scf	Catalase isozyme 2	-1.95896765292471	-0.387051055015888	-0.546163428648075	1.02575316926075
21.6	redox.dismutases and catalases	cSTA37H24TH	catalase [Solanum tuberosum]	-2.03252431376004	-0.460677349795535	-0.445112809946931	1.12673415401757
21.6	redox.dismutases and catalases	cSTE25C10TH	superoxide dismutase [Fe] [Lycopersicon esculentum]	-1.0928218119834	0.600486728525796	-0.246909946710129	1.44639859379907
21.6	redox.dismutases and catalases	MICRO.491.C6	Catalase isozyme 2	-1.42823311660843	-0.0443449123692226	-0.379438717631491	1.00444948660772
23.4.99	nucleotide metabolism.phosphotransfer and pyrophosphatases.misc	MICRO.1068.C1	putative inorganic pyrophosphatase [Arabidopsis thaliana] gb_AAK76619.1_ putative inorganic pyrophosphatase [Arabidopsis thaliana] dbj_BAB09520.1_ inorganic pyrophosphatase-like protein [Arabidopsis thaliana] gb_AAS57950.1_ chloroplast inorganic ...	-1.34098518954735	-0.322921294624027	0.556388353172879	1.5744522480962
26.10	misc.cytochrome P450	bf_cswbxxxx_0065g07.t3m.scf	cytochrome P450 [Helianthus annuus]	-1.70693606223704	-0.572970798615718	-0.0220939337733279	1.11187132984799
26.10	misc.cytochrome P450	bf_mxlfxxxx_0012h07.t3m.scf	cytochrome P450 [Pyrus communis]	-1.49570376121711	0.00667008050616147	-0.44371977997964	1.05865406174363
26.10	misc.cytochrome P450	bf_mxlfxxxx_0058f02.t3m.scf	cytochrome P450 [Capsicum annuum]	-1.15827769139789	0.687096475937764	-0.319704934747245	1.52566923258841
26.10	misc.cytochrome P450	MICRO.11150.C1	cytochrome P450 [Petunia x hybrida]	-1.10799866738875	0.242029434603962	-0.18447849082165	1.16554961117106
26.10	misc.cytochrome P450	MICRO.11159.C3	At4g12320 [Arabidopsis thaliana]	-1.63025768476796	0.111142408244998	-0.359466838166828	1.38193325484613
26.10	misc.cytochrome P450	MICRO.11239.C1	cytochrome P450 [Helianthus tuberosus]	-1.67632737806898	0.252714500874456	-0.507798380568291	1.42124349837515
26.10	misc.cytochrome P450	MICRO.13121.C1	cytochrome P450 [Panax ginseng]	-1.04188153822007	0.308935074266472	-0.335426944888194	1.01538966759835
26.10	misc.cytochrome P450	MICRO.14656.C1	No Hits Found	-1.84944487918738	0.0897732141443068	-0.666027638938148	1.27319045439354
26.10	misc.cytochrome P450	MICRO.14744.C1	At2g26710 [Arabidopsis thaliana] gb_AAB95305.1_ putative cytochrome P450 [Arabidopsis thaliana] dbj_BAD42995.1_ putative cytochrome P450 [Arabidopsis thaliana] pir__H84663 probable cytochrome P450 [imported] - Arabidopsis thaliana ref_NP_180239.1_ ...	-2.52883590342196	-0.566762682624667	-0.0656113094162718	1.89646191138102
26.10	misc.cytochrome P450	MICRO.16933.C1	ferulate-5-hydroxylase [Lycopersicon esculentum x Lycopersicon peruvianum]	-2.51074712960849	-0.531451020339427	-0.844852296733286	1.13444381253577
26.10	misc.cytochrome P450	MICRO.2440.C1	cytochrome P450 [Solanum tuberosum]	-2.92844403582254	-0.923558736168033	-0.843388707554301	1.16149659210021
26.10	misc.cytochrome P450	MICRO.3161.C2	(S)-N-methylcoclaurine 3*-hydroxylase [Papaver somniferum]	-1.24747305304241	0.869218560401759	-0.245062912785462	1.87162870065871
26.10	misc.cytochrome P450	MICRO.3444.C2	fatty acid hydroperoxide lyase [Solanum tuberosum]	-1.37433439273802	-0.200805882145394	0.0342176524696587	1.20774616306228
26.10	misc.cytochrome P450	MICRO.5144.C2	cytochrome P450 [Capsicum annuum]	-1.84737908722617	0.453957700996956	-0.864853150454346	1.43648363776877
26.10	misc.cytochrome P450	MICRO.5283.C1	cytochrome P450 [Panax ginseng]	-1.26428373728745	0.392975315116791	-0.365700942632458	1.29155810977178
26.10	misc.cytochrome P450	MICRO.5403.C3	CYP83D1p [Glycine max] pir__T05940 cytochrome P450 83D1p - soybean (fragment)	-1.33788779166277	0.27090144672453	-0.552618274467276	1.05617096392003
26.10	misc.cytochrome P450	MICRO.5682.C1	P450 monooxygenase [Gossypium arboreum]	-1.84309661641873	0.0217044012794716	-0.716590765705451	1.14821025199275
26.11.1	misc.alcohol dehydrogenases.cinnamyl alcohol dehydrogenase	bf_mxflxxxx_0027e09.t3m.scf	quinone oxidoreductase [Staphylococcus epidermidis ATCC 12228] gb_AAO05419.1_ quinone oxidoreductase [Staphylococcus epidermidis ATCC 12228]	-2.13052520808688	-0.655355734727452	-0.145332167258312	1.32983730610112
26.11.1	misc.alcohol dehydrogenases.cinnamyl alcohol dehydrogenase	cSTS20B19TH	No Hits Found	-1.42200658593823	-0.0659408808894515	-0.114229128663025	1.24183657638575
26.11.1	misc.alcohol dehydrogenases.cinnamyl alcohol dehydrogenase	MICRO.1607.C3	quinone oxidoreductase-like protein [Arabidopsis thaliana] pir__T51553 quinone oxidoreductase-like protein - Arabidopsis thaliana	-1.31435562823152	-0.433275627969477	0.243665713256197	1.12474571351824
26.16	misc.myrosinases-lectin-jacalin	MICRO.16621.C1	Contains similarity to a jasmonate inducible protein from Brassica napus gb_Y11483 and contains a Jacalin-like lectin PF_01419 domain. EST gb_AI998212 comes from this gene. [Arabidopsis thaliana] gb_AAF14583.1_ RTM1 [Arabidopsis thaliana] pir__A8619 ...	-1.35737800391055	0.903515821939889	-0.828828322046447	1.43206550380399
26.2	misc.UDP glucosyl and glucoronyl transferases	BF_LBCHXXXX_0005G12_T3M.SCF	No Hits Found	-2.14801368395084	-0.558055564199227	-0.133140947200207	1.4568171725514
26.2	misc.UDP glucosyl and glucoronyl transferases	bf_mxlfxxxx_0070f02.t3m.scf	UDP-glucose:salicylic acid glucosyltransferase [Nicotiana tabacum]	-1.27537130213683	0.102667595020874	-0.367612823645125	1.01042607351258
26.2	misc.UDP glucosyl and glucoronyl transferases	cPRO8F11TH	At2g36970/T1J8.15 [Arabidopsis thaliana] gb_AAD31582.1_ putative glucosyltransferase [Arabidopsis thaliana] gb_AAL06924.1_ At2g36970/T1J8.15 [Arabidopsis thaliana] ref_NP_181234.1_ UDP-glucoronosyl/UDP-glucosyl transferase family protein [Arabidopsi ...	-1.44265588955272	-0.199885210739778	-0.0408161488085916	1.20195453000435
26.2	misc.UDP glucosyl and glucoronyl transferases	MICRO.212.C3	UDP-glucose glucosyltransferase [Solanum tuberosum] pir__T07786 UDP-glucose glucosyltransferase (EC 2.4.1.-) - potato	-2.28928086953368	-0.531063299002223	-0.162633583441393	1.59558398709007
26.2	misc.UDP glucosyl and glucoronyl transferases	MICRO.212.C7	UDP-glucose glucosyltransferase [Solanum tuberosum] pir__T07786 UDP-glucose glucosyltransferase (EC 2.4.1.-) - potato	-2.28883494274939	-0.41516576268117	-0.0595876868309482	1.81408149323727
26.2	misc.UDP glucosyl and glucoronyl transferases	MICRO.4821.C1	putative glucosyltransferase [Arabidopsis thaliana] ref_NP_179281.3_ UDP-glucoronosyl/UDP-glucosyl transferase family protein [Arabidopsis thaliana] pir__E84545 probable glucosyltransferase [imported] - Arabidopsis thaliana	-1.56880634948399	0.390294990416781	0.129963669419471	2.08906500932025
26.2	misc.UDP glucosyl and glucoronyl transferases	STMCC45TV	UDPG glucosyltransferase [Solanum berthaultii]	-2.42952341757737	-0.0374139499218504	-0.795436501660642	1.59667296599488
26.2	misc.UDP glucosyl and glucoronyl transferases	STMCN81TV	UDP-glucose:salicylic acid glucosyltransferase [Nicotiana tabacum]	-1.40514624715834	0.145276064273657	-0.393114136851649	1.15730817458035
26.22	misc.short chain dehydrogenase/reductase (SDR)	MICRO.12423.C1	short chain alcohol dehydrogenase [Nicotiana tabacum] emb_CAA11153.1_ short chain alcohol dehydrogenase [Nicotiana tabacum] pir__T02257 probable short chain alcohol dehydrogenase - common tobacco	-1.92406674466209	0.0774151600879067	-0.438857735383742	1.56262416936626
26.22	misc.short chain dehydrogenase/reductase (SDR)	MICRO.4512.C1	3-beta-hydroxysteroiddehydrogenase [Digitalis lanata]	-1.1405223490976	0.490367475521911	-0.0973633323367373	1.53352649228277
26.24	misc.GCN5-related N-acetyltransferase	MICRO.15595.C1	alanine acetyl transferase-like protein [Arabidopsis thaliana] ref_NP_188895.1_ GCN5-related N-acetyltransferase (GNAT) family protein [Arabidopsis thaliana]	-1.05641865647256	0.27437603464749	-0.0017024898356599	1.32909220128439
26.25	misc.sulfotransferase	MICRO.5747.C1	sulfotransferase-like protein [Arabidopsis thaliana] gb_AAS49096.1_ At3g45070 [Arabidopsis thaliana] ref_NP_190093.1_ sulfotransferase family protein [Arabidopsis thaliana] pir__T47447 sulfotransferase-like protein - Arabidopsis thaliana	-2.45456072983888	-0.611669077397401	-0.823498663816833	1.01939298862464
26.28	misc.GDSL-motif lipase	MICRO.13778.C1	GDSL-motif lipase/hydrolase family protein [Arabidopsis thaliana]	-1.69438199157819	-0.552863868997008	0.0977236856625439	1.23924180824372
26.28	misc.GDSL-motif lipase	SSBT002I14x.scf	No Hits Found	-2.50640746771165	0.671169738028551	-0.590610224947362	2.58696698079284
26.3	misc.gluco-, galacto- and mannosidases	cSTA23K1TH	glycosyl hydrolase family 1 protein [Arabidopsis thaliana]	-1.17445001249604	0.384466268616112	-0.367829567712293	1.19108671339986
26.3	misc.gluco-, galacto- and mannosidases	MICRO.15708.C1	OSJNBa0004N05.21 [Oryza sativa (japonica cultivar-group)] emb_CAE03397.2_ OSJNBa0004N05.21 [Oryza sativa (japonica cultivar-group)]	-2.64190249809967	-0.273249941324694	-0.0051683370021145	2.36348421977286
26.3.5	misc.gluco-, galacto- and mannosidases.glycosyl hydrolase family 5	BF_TUBSXXXX_0042F08_T3M.SCF	At2g36290 [Arabidopsis thaliana]	-1.65410439924843	-0.290068715023102	0.122804982609608	1.48684066683493
26.3.5	misc.gluco-, galacto- and mannosidases.glycosyl hydrolase family 5	MICRO.2816.C1	At5g06570 [Arabidopsis thaliana] dbj_BAB11406.1_ unnamed protein product [Arabidopsis thaliana] dbj_BAC43180.1_ unknown protein [Arabidopsis thaliana] ref_NP_196275.1_ expressed protein [Arabidopsis thaliana] ref_NP_850782.1_ expressed protein ...	-1.27361775420837	0.445519081574009	0.160005885229121	1.8791427210115
26.3.5	misc.gluco-, galacto- and mannosidases.glycosyl hydrolase family 5	MICRO.8692.C1	unknown protein [Arabidopsis thaliana] dbj_BAB09566.1_ unnamed protein product [Arabidopsis thaliana] gb_AAL32839.1_ Unknown protein [Arabidopsis thaliana] ref_NP_197269.2_ expressed protein [Arabidopsis thaliana]	-2.16153654347418	-0.574636427052543	-0.0726871751595528	1.51421294126209
26.4.1	misc.beta 1,3 glucan hydrolases.glucan endo-1,3-beta-glucosidase	MICRO.1430.C2	hypothetical protein - potato	-2.48999473212636	-0.762917252438777	-0.543453802742015	1.18362367694557
26.6	misc.O-methyl transferases	bf_swstxxxx_0060f06.t3m.scf	No Hits Found	-1.27588119706105	0.432513586820003	-0.293724503852598	1.41467028002846
26.6	misc.O-methyl transferases	MICRO.13124.C1	O-methyltransferase [Prunus dulcis]	-3.07745267195774	-0.910998534493376	-0.259820071798693	1.90663406566568
26.6	misc.O-methyl transferases	MICRO.1787.C1	lysine-sensitive aspartate kinase [Arabidopsis thaliana] ref_NP_196910.1_ aspartate kinase, lysine-sensitive [Arabidopsis thaliana]	-1.38462023796104	0.298276210379186	-0.612343205534835	1.07055324280539
26.6	misc.O-methyl transferases	MICRO.9291.C1	precursor monofunctional aspartokinase [Glycine max]	-1.33282811602527	0.527828187888694	-0.483561637610654	1.37709466630331
26.7	misc.oxidases - copper, flavone etc	MICRO.3225.C3	T29M8.12 protein - Arabidopsis thaliana gb_AAF82235.1_ Contains similarity to a dimethylaniline monooxygenase (N-oxide forming) 2 (pulmonary flavin-containing monooxygenase 2) (FMO 2) (Dimethylaniline oxidase 2) (FMO 1B1) from Oryctolagus cuniculus ...	-1.01444401089517	0.37135986449495	0.119783597636175	1.50558747302629
26.7	misc.oxidases - copper, flavone etc	MICRO.3284.C3	monooxygenase [Solanum tuberosum]	-2.30957383023014	0.534518270881076	-0.833108839154216	2.010983261957
26.7	misc.oxidases - copper, flavone etc	MICRO.3284.C5	monooxygenase [Solanum tuberosum]	-2.52311771714444	0.175820163940589	-0.853122317474947	1.84581556361008
26.7	misc.oxidases - copper, flavone etc	MICRO.6894.C1	spore coat protein-like protein [Arabidopsis thaliana]	-1.517935783153	0.0211677725928396	0.10007494478427	1.6391785005301
26.7	misc.oxidases - copper, flavone etc	STMIP09TV	diamine oxidase [Brassica juncea]	-1.11597532332473	-0.855583610163291	0.806699357099959	1.0670910702614
26.8	misc.nitrilases, nitrile lyases, berberine bridge enzymes, reticuline oxidases, troponine reductases	MICRO.13794.C1	carbohydrate oxidase [Lactuca sativa]	-1.25183979060827	0.961809722690232	-0.810471994752671	1.40317751854583
26.8	misc.nitrilases, nitrile lyases, berberine bridge enzymes, reticuline oxidases, troponine reductases	MICRO.15776.C1	carbohydrate oxidase [Lactuca sativa]	-1.31199423397036	0.708282892063679	-0.953565615252435	1.06671151078161
26.9	misc.glutathione S transferases	MICRO.12158.C1	putative glutathione transferase [Arabidopsis thaliana] gb_AAM63323.1_ putative glutathione transferase [Arabidopsis thaliana] ref_NP_187538.1_ glutathione S-transferase, putative [Arabidopsis thaliana]	-1.26702849598136	-0.282421270879389	0.063286393105459	1.04789361820743
27.2	RNA.transcription	MICRO.15105.C1	putative protein [Arabidopsis thaliana] pir__T12970 hypothetical protein T6H20.190 - Arabidopsis thaliana ref_NP_566886.2_ expressed protein [Arabidopsis thaliana]	-1.97656921113493	-0.412584067313707	-0.285869208084648	1.27811593573657
27.2	RNA.transcription	MICRO.5273.C1	putative protein [Arabidopsis thaliana] pir__T12970 hypothetical protein T6H20.190 - Arabidopsis thaliana ref_NP_566886.2_ expressed protein [Arabidopsis thaliana]	-2.00560874164009	-0.451400714975636	-0.107583220894373	1.44662480577008
27.2	RNA.transcription	MICRO.7555.C1	phage-type RNA polymerase [Nicotiana sylvestris] emb_CAC95027.2_ plastid RNA polymerase [Nicotiana tabacum] dbj_BAC22694.1_ T7 bacteriophage-type single subunit RNA polymerase [Nicotiana sylvestris] dbj_BAC22693.1_ T7 bacteriophage-type single ...	-1.49123502283776	0.354825614315422	-0.617420854827149	1.22863978232603
27.3.11	RNA.regulation of transcription.C2H2 zinc finger family	bf_ivrootxx_0049c02.t3m.scf	No Hits Found	-3.68522319331276	-0.610714155457998	-0.547856804919652	2.52665223293511
27.3.11	RNA.regulation of transcription.C2H2 zinc finger family	BF_TUBSXXXX_0052D03_T3M.SCF	No Hits Found	-1.83161962859236	-0.245860321157353	-0.365639466881084	1.22011984055393
27.3.15	RNA.regulation of transcription.CCAAT box binding factor family, HAP3	MICRO.16149.C1	HAP3-like transcriptional-activator [Oryza sativa (indica cultivar-group)]	-1.43686451710442	0.405451816374548	0.138233282837272	1.98054961631624
27.3.20	RNA.regulation of transcription.G2-like transcription factor family (GARP)	SDBN002N19u.scf	unknown protein [Arabidopsis thaliana] ref_NP_187687.1_ myb family transcription factor [Arabidopsis thaliana]	-1.17956437385986	-0.0633375986770783	-0.0561058423086784	1.06012093287411
27.3.22	RNA.regulation of transcription.homeobox transcription factor family (HB)	MICRO.5317.C4	SlHDL2 [Silene latifolia]	-1.34835769475908	0.361083353298877	0.0854973270013932	1.79493837505935
27.3.22	RNA.regulation of transcription.homeobox transcription factor family (HB)	MICRO.5317.C5	homeobox-leucine zipper protein [Pimpinella brachycarpa] pir__T52375 homeobox-leucine zipper protein PHZ1 [imported] - Pimpinella brachycarpa	-1.13850346396834	0.485438718564488	-0.0439347358903479	1.58000744664248
27.3.23	RNA.regulation of transcription.heat-shock transcription factor family (HSF)	MICRO.4263.C2	putative heat shock transcription factor [Arabidopsis thaliana] ref_NP_190759.1_ heat shock transcription factor family protein [Arabidopsis thaliana] pir__T49070 probable heat shock transcription factor - Arabidopsis thaliana	-2.82345012120447	-0.731454781390238	-0.682177983294031	1.4098173565202
27.3.23	RNA.regulation of transcription.heat-shock transcription factor family (HSF)	MICRO.4263.C5	putative heat shock transcription factor [Oryza sativa (japonica cultivar-group)] gb_AAQ23059.1_ heat shock factor RHSF5 [Oryza sativa (japonica cultivar-group)] dbj_BAD30327.1_ putative heat shock transcription factor [Oryza sativa (japonica ...	-3.35507009231388	-0.758913140321965	-0.49262484646353	2.10353210552838
27.3.25	RNA.regulation of transcription.MYB domain transcription factor family	BF_LBCHXXXX_0053H06_T3M.SCF	No Hits Found	-1.92763590796079	-0.647177091843725	0.0403049166450824	1.32076373276215
27.3.25	RNA.regulation of transcription.MYB domain transcription factor family	MICRO.1229.C1	phantastica [Lycopersicon esculentum]	-3.03858171487264	-0.937790079749844	-0.688061942981674	1.41272969214112
27.3.25	RNA.regulation of transcription.MYB domain transcription factor family	MICRO.14628.C1	CDPK substrate protein 1	-1.09458484856595	0.252613627788939	-0.165966923293171	1.18123155306172
27.3.25	RNA.regulation of transcription.MYB domain transcription factor family	MICRO.9076.C1	unnamed protein product [Arabidopsis thaliana] gb_AAT06477.1_ At5g06800 [Arabidopsis thaliana]	-1.82059721543715	0.993494291565787	-0.149156560560616	2.66493494644233
27.3.25	RNA.regulation of transcription.MYB domain transcription factor family	MICRO.9170.C2	THM18 [Lycopersicon esculentum] pir__T07395 myb-related transcription factor THM18 - tomato	-1.69506417406876	-0.177221686974918	-0.516822134811274	1.00102035228256
27.3.25	RNA.regulation of transcription.MYB domain transcription factor family	PPCBH49TH	hypothetical protein [Oryza sativa (japonica cultivar-group)] gb_AAD39593.1_ 10A19I.8 [Oryza sativa (japonica cultivar-group)]	-2.23707669271322	0.625582983067379	-0.407353070726004	2.4553066050546
27.3.25	RNA.regulation of transcription.MYB domain transcription factor family	STMEE82TV	putative protein [Arabidopsis thaliana] emb_CAB36828.1_ putative protein [Arabidopsis thaliana] pir__T05233 hypothetical protein F18A5.30 - Arabidopsis thaliana	-2.58872887367757	-0.419363138942733	-0.0788473575832995	2.09051837715153
27.3.26	RNA.regulation of transcription.MYB-related transcription factor family	MICRO.6422.C1	unknown [Arabidopsis thaliana] pir__F96527 protein F27J15.20 [imported] - Arabidopsis thaliana gb_AAF69713.1_ F27J15.20 [Arabidopsis thaliana] ref_NP_564537.1_ myb family transcription factor [Arabidopsis thaliana] gb_AAS09998.1_ MYB transcription ...	-1.59756250396598	0.0220596334583458	-0.40447594584202	1.21514619158231
27.3.27	RNA.regulation of transcription.NAC domain transcription factor family	MICRO.9099.C2	nam-like protein 10 [Petunia x hybrida]	-2.02963909757705	-0.241370190204407	-0.629967588196545	1.1583013191761
27.3.29	RNA.regulation of transcription.TCP transcription factor family	MICRO.10363.C1	mutant cincinnata [Antirrhinum majus]	-2.2996026003212	-0.603680008371173	-0.150318317068871	1.54560427488115
27.3.29	RNA.regulation of transcription.TCP transcription factor family	MICRO.245.C1	cycloidea [Lycopersicon esculentum]	-1.67565736763371	-0.989234434780508	0.325949436251769	1.01237236910497
27.3.29	RNA.regulation of transcription.TCP transcription factor family	MICRO.4552.C1	cycloidea [Lycopersicon esculentum]	-1.64620222707221	-0.474283821388665	0.059887381558891	1.23180578724243
27.3.29	RNA.regulation of transcription.TCP transcription factor family	MICRO.5561.C1	No Hits Found	-2.25415274026006	-0.523622160686591	-0.464225759392557	1.26630482018091
27.3.3	RNA.regulation of transcription.AP2/EREBP, APETALA2/ethylene-responsive element binding protein family	bf_lbchxxxx_0057e05.t3m.scf	AT5g25190/F21J6_103 [Arabidopsis thaliana] gb_AAK74017.1_ AT5g25190/F21J6_103 [Arabidopsis thaliana] ref_NP_197901.1_ ethylene-responsive element-binding protein, putative [Arabidopsis thaliana]	-1.61687695742942	-0.439634237913266	-0.1393122669671	1.03793045254905
27.3.37	RNA.regulation of transcription.lateral organ boundaries gene family (AS2)	MICRO.5622.C1	apospory-associated protein C-like protein [Arabidopsis thaliana] dbj_BAB10929.1_ apospory-associated protein C-like [Arabidopsis thaliana] gb_AAM53269.1_ apospory-associated protein C-like protein [Arabidopsis thaliana] ref_NP_201454.1_ aldose ...	-1.41683621179178	-0.831117690042211	0.545282952355334	1.1310014741049
27.3.37	RNA.regulation of transcription.lateral organ boundaries gene family (AS2)	MICRO.9426.C1	unknown [Arabidopsis thaliana]	-2.1527029189458	0.225805002445275	-0.920741503109879	1.4577664182812
27.3.41	RNA.regulation of transcription.B3 transcription factor family	MICRO.6435.C1	unknown [Euphorbia esula]	-1.14987005939817	0.0369832902662548	0.291446195557763	1.47829954522219
27.3.49	RNA.regulation of transcription.GeBP like	bf_ivrootxx_0017f04.t3m.scf	No Hits Found	-2.62966774727253	-0.979154303108148	-0.130675873839712	1.51983757032467
27.3.49	RNA.regulation of transcription.GeBP like	MICRO.11744.C1	putative thaumatin-like protein [Arabidopsis thaliana]	-2.9643504332306	-0.98531497214849	0.258974379122801	2.23800984020491
27.3.6	RNA.regulation of transcription.basic helix-loop-helix family (bHLH)	cSTB21E19TH	putative bHLH transcription factor [Arabidopsis thaliana]	-1.01321416599071	0.664513473454978	-0.314951466654456	1.36277617279123
27.3.6	RNA.regulation of transcription.basic helix-loop-helix family (bHLH)	MICRO.4176.C1	MYC transcription factor [Solanum tuberosum]	-2.29662087291588	-0.514319113921632	-0.631389391933149	1.15091236706109
27.3.6	RNA.regulation of transcription.basic helix-loop-helix family (bHLH)	MICRO.6694.C1	putative bHLH transcription factor [Arabidopsis thaliana] emb_CAB78483.1_ hypothetical protein [Arabidopsis thaliana] emb_CAB10220.1_ hypothetical protein [Arabidopsis thaliana] pir__B71406 hypothetical protein - Arabidopsis thaliana ref_NP_849383.1 ...	-1.53727991318759	0.136145645466089	-0.502132876484994	1.17129268216869
27.3.62	RNA.regulation of transcription.nucleosome/chromatin assembly factor group	SDBN001N14u.scf	At1g76110 [Arabidopsis thaliana] gb_AAM20481.1_ unknown protein [Arabidopsis thaliana] pir__B96789 protein T23E18.4 [imported] - Arabidopsis thaliana gb_AAF17649.1_ T23E18.4 [Arabidopsis thaliana] ref_NP_177738.1_ high mobility group (HMG1/2) family ...	-2.23610815763945	0.838393896282071	0.712736139486882	3.78723819340841
27.3.67	RNA.regulation of transcription.putative transcription regulator	bf_cswbxxxx_0006f03.t3m.scf	No Hits Found	-2.01589179370232	-0.429699242204327	-0.548177099401567	1.03801545209643
27.3.7	RNA.regulation of transcription.C2C2(Zn) Constans-like zinc finger family (CO-like)	MICRO.16714.C1	unnamed protein product [Arabidopsis thaliana]	-1.31545172935722	-0.121951587855355	0.0415746796180763	1.23507482111994
27.3.8	RNA.regulation of transcription.C2C2(Zn) DOF zinc finger family	MICRO.14156.C1	DNA binding protein [Arabidopsis thaliana] ref_NP_190610.1_ Dof-type zinc finger domain-containing protein [Arabidopsis thaliana] sp_Q39088_DF34_ARATH Dof zinc finger protein DOF3.4 (AtDOF3.4) (OBF binding protein 1)	-1.96217167086909	0.170607891998342	-0.951695396237099	1.18108416663034
27.3.99	RNA.regulation of transcription.unclassified	MICRO.11021.C1	41 kD chloroplast nucleoid DNA binding protein (CND41) [Nicotiana sylvestris]	-1.76788855314248	0.44088569996438	-0.628491940990447	1.58028231211641
27.3.99	RNA.regulation of transcription.unclassified	MICRO.12630.C1	41 kD chloroplast nucleoid DNA binding protein (CND41) [Nicotiana sylvestris]	-1.91615299594108	-0.0441183842855857	-0.0318282700591688	1.84020634159632
27.3.99	RNA.regulation of transcription.unclassified	MICRO.4275.C2	mRNA binding protein precursor [Lycopersicon esculentum]	-1.51890311163364	-0.0383531735813349	0.553144313145836	2.03369425119814
27.3.99	RNA.regulation of transcription.unclassified	MICRO.9058.C1	hypothetical protein [Arabidopsis thaliana] pir__H84758 hypothetical protein At2g34620 [imported] - Arabidopsis thaliana ref_NP_181009.1_ mitochondrial transcription termination factor-related / mTERF-related [Arabidopsis thaliana]	-1.07722307977145	0.261618254016151	-0.139925905622784	1.19891542816482
28.1	DNA.synthesis/chromatin structure	bf_arrayxxx_0045g06.t7m.scf	No Hits Found	-1.34157970243256	-0.471645003355103	0.615164269487166	1.48509896856463
28.1	DNA.synthesis/chromatin structure	MICRO.14464.C1	putative minichromosome maintenance deficient protein 5 [Oryza sativa (japonica cultivar-group)] dbj_BAD19092.1_ putative minichromosome maintenance deficient protein 5 [Oryza sativa (japonica cultivar-group)]	-1.53466360034893	-0.470099319910778	0.639862550720874	1.70442683115903
28.1	DNA.synthesis/chromatin structure	MICRO.543.C1	hypothetical protein [Arabidopsis thaliana] dbj_BAC42049.1_ unknown protein [Arabidopsis thaliana] ref_NP_186830.1_ expressed protein [Arabidopsis thaliana]	-1.85563809115868	-0.752858397075018	0.174748941136901	1.27752863522056
28.1	DNA.synthesis/chromatin structure	MICRO.9051.C1	inositol-1,4,5-trisphosphate 5-Phosphatase [Arabidopsis thaliana] pir__T51938 inositol-1,4,5-trisphosphate 5-phosphatase (EC 3.1.3.56) [imported] - Arabidopsis thaliana	-2.19215325483025	-0.986721838469499	-0.0403188257935199	1.16511259056723
28.2	DNA.repair	bf_mxflxxxx_0066b05.t3m.scf	HhH-GPD base excision DNA repair protein-related [Arabidopsis thaliana]	-1.52355818574797	-0.75400262253837	0.41962368127159	1.18917924448119
28.99	DNA.unspecified	MICRO.10861.C1	No Hits Found	-1.69410018646856	-0.381665916377329	-0.253544158485322	1.05889011160591
29.1.40	protein.aa activation.bifunctional aminoacyl-tRNA synthetase	MICRO.1368.C11	No Hits Found	-1.13309686020776	-0.258145079901317	0.14799829880546	1.02295007911191
29.2.1.2.1.30	protein.synthesis.ribosomal protein.eukaryotic.40S subunit.S30	MICRO.692.C2	unknown protein [Oryza sativa (japonica cultivar-group)]	-2.09921536969035	-0.576740708602989	0.783981699239625	2.30645636032698
29.2.1.2.2.35	protein.synthesis.ribosomal protein.eukaryotic.60S subunit.L35	MICRO.2385.C2	unknown [Lycopersicon esculentum] pir__T07180 hypothetical protein SENU1, senescence up-regulated - tomato (fragment)	-3.26484267745023	-0.0778138941270754	-0.581065528724931	2.60596325459822
29.2.2.3.3	protein.synthesis.ribosome biogenesis.pre-rRNA processing and modifications.methylotransferases	MICRO.1721.C1	phosphoethanolamine N-methyltransferase [Lycopersicon esculentum]	-2.90067622366262	0.806787165819459	0.0320209570169023	3.73948434649898
29.2.2.3.3	protein.synthesis.ribosome biogenesis.pre-rRNA processing and modifications.methylotransferases	MICRO.55.C2	phosphoethanolamine N-methyltransferase [Lycopersicon esculentum]	-1.29445237967284	-0.12079299770412	0.112123523574384	1.28578290554311
29.3	protein.targeting	ACDA04204G04.T3m.scf	No Hits Found	-1.46118166133163	0.645100545783098	0.408011432849593	2.51429363996432
29.3.4.99	protein.targeting.secretory pathway.unspecified	MICRO.10966.C1	No Hits Found	-1.45080382558007	-0.52273492501754	0.311208109739447	1.23927701030198
29.4	protein.postranslational modification	bf_suspxxxx_0062e06.t3m.scf	No Hits Found	-2.06712765514544	-0.519333819942288	-0.278665313132178	1.26912852207098
29.4	protein.postranslational modification	MICRO.12653.C2	lectin protein kinase family protein [Arabidopsis thaliana]	-1.36474565312935	-0.0177050897070892	-0.300568222444504	1.04647234097775
29.4	protein.postranslational modification	MICRO.8807.C1	unknown protein [Arabidopsis thaliana] gb_AAO63307.1_ At5g59770 [Arabidopsis thaliana]	-1.20829843445864	0.481156424639403	0.29255988459154	1.98201474368958
29.4.1	protein.postranslational modification.kinase	MICRO.16446.C1	putative protein kinase [Arabidopsis thaliana] ref_NP_181176.1_ protein kinase, putative [Arabidopsis thaliana] pir__F84779 probable protein kinase [imported] - Arabidopsis thaliana	-1.54649824226333	-0.331017385264122	0.628906815629863	1.84438767262907
29.4.1.56	protein.postranslational modification.kinase.receptor like cytoplasmatic kinase VI	bf_ivrootxx_0054h06.t3m.scf	protein kinase family protein [Arabidopsis thaliana]	-1.82278898455885	-0.895379957198625	0.16957879576989	1.09698782313011
29.4.1.56	protein.postranslational modification.kinase.receptor like cytoplasmatic kinase VI	MICRO.12147.C1	No Hits Found	-2.1379645836514	-0.637048064741027	-0.0236910518984512	1.47722546701192
29.4.1.56	protein.postranslational modification.kinase.receptor like cytoplasmatic kinase VI	MICRO.4718.C1	At5g57670 [Arabidopsis thaliana]	-1.11403067738792	0.270494805895543	-0.226403739689831	1.15812174359363
29.4.1.56	protein.postranslational modification.kinase.receptor like cytoplasmatic kinase VI	MICRO.4726.C1	At5g57670 [Arabidopsis thaliana]	-1.25124137302219	0.329192339183859	-0.346174384635788	1.23425932757026
29.4.1.57	protein.postranslational modification.kinase.receptor like cytoplasmatic kinase VII	bf_ivrootxx_0022a07.t3m.scf	ESTs C98382(C2985),D22444(C11129) correspond to a region of the predicted gene.~Similar to Arabidopsis thaliana APK1 gene for protein tyrosine-serine-threonine kinase.(D12522) [Oryza sativa (japonica cultivar-group)]	-2.03831097836172	-0.988335511705355	-0.0416338571217096	1.00834160953465
29.5	protein.degradation	bf_ivrootxx_0012h01.t3m.scf	No Hits Found	-1.46748023867171	-0.560403863598919	0.352074406058907	1.2591507811317
29.5	protein.degradation	cSTB16H14TH	serine carboxypeptidase S10 family protein [Arabidopsis thaliana]	-2.1550364235272	-0.871929251115503	-0.112828889461007	1.17027828295069
29.5	protein.degradation	MICRO.11544.C1	unknown protein [Oryza sativa (japonica cultivar-group)]	-1.27398499509932	0.0630777284032327	-0.224684147103988	1.11237857639857
29.5	protein.degradation	MICRO.11544.C2	hypothetical protein [Arabidopsis thaliana] emb_CAB37550.1_ hypothetical protein [Arabidopsis thaliana] pir__T05637 hypothetical protein F20D10.220 - Arabidopsis thaliana	-1.16703339694376	-0.0296199250653242	0.0965146655073053	1.23392813738575
29.5	protein.degradation	MICRO.12237.C1	unknown [Arabidopsis thaliana] gb_AAG51562.1_ unknown protein	-1.17152065879967	0.319257370022479	0.20332660222302	1.69410463104517
29.5	protein.degradation	MICRO.4064.C1	unknown protein [Arabidopsis thaliana] gb_AAL36397.1_ unknown protein [Arabidopsis thaliana] dbj_BAA97179.1_ unnamed protein product [Arabidopsis thaliana] ref_NP_200464.1_ expressed protein [Arabidopsis thaliana]	-1.23650475476828	0.199701990515328	-0.0999985771734924	1.33620816811012
29.5	protein.degradation	MICRO.4064.C2	unknown [Arabidopsis thaliana] gb_AAG51562.1_ unknown protein	-1.45608414232264	0.317886140375911	-0.123847476319378	1.65012280637917
29.5	protein.degradation	MICRO.7445.C1	No Hits Found	-1.12480890513361	-0.0332465416930106	0.0680464888061412	1.15960885224674
29.5.1	protein.degradation.subtilases	MICRO.10850.C1	subtilisin-like protease [Lycopersicon esculentum] emb_CAA67429.1_ SBT1 [Lycopersicon esculentum] pir__T07171 subtilisin-like proteinase (EC 3.4.21.-) 1 - tomato	-3.11131818993381	0.366526390067161	-0.678837930417119	2.79900664958385
29.5.1	protein.degradation.subtilases	MICRO.13374.C1	Fourth of four adjacent putative subtilase family* [Arabidopsis thaliana] ref_NP_174573.1_ subtilase family protein [Arabidopsis thaliana] pir__D86454 F9L11.14 F9L11.14 - Arabidopsis thaliana	-2.53602461947782	-0.326310412245894	-0.28513915513278	1.92457505209914
29.5.1	protein.degradation.subtilases	MICRO.13449.C1	putative subtilisin-like protease [Arabidopsis thaliana] dbj_BAB09208.1_ subtilisin-like protease [Arabidopsis thaliana] gb_AAO64099.1_ putative subtilisin [Arabidopsis thaliana] ref_NP_199378.1_ subtilase family protein [Arabidopsis thaliana]	-2.86253892161179	-0.807992895178026	-0.916869927102294	1.13767609933147
29.5.1	protein.degradation.subtilases	MICRO.8198.C1	subtilisin-like protease [Lycopersicon esculentum] emb_CAA67429.1_ SBT1 [Lycopersicon esculentum] pir__T07171 subtilisin-like proteinase (EC 3.4.21.-) 1 - tomato	-2.20678263127048	0.303250526668553	-0.714180000863272	1.79585315707576
29.5.1	protein.degradation.subtilases	POABM96TP	putative subtilisin serine protease [Arabidopsis thaliana] ref_NP_567362.1_ subtilase family protein [Arabidopsis thaliana]	-2.47137640173603	-0.398947389145818	-0.289350220146758	1.78307879244346
29.5.1	protein.degradation.subtilases	STMGD15TV	No Hits Found	-1.5739313135745	-0.922971943778956	0.652501608778438	1.30346097857398
29.5.11.4.2	protein.degradation.ubiquitin.E3.RING	bf_mxflxxxx_0065g01.t3m.scf	No Hits Found	-1.91139801897133	-0.248763177093034	-0.17342631213161	1.48920852974668
29.5.11.4.2	protein.degradation.ubiquitin.E3.RING	bf_mxlfxxxx_0050c04.t3m.scf	EIL3 [Lycopersicon esculentum]	-2.16387288166347	-0.442555900582734	-0.171335555198885	1.54998142588185
29.5.11.4.2	protein.degradation.ubiquitin.E3.RING	MICRO.11422.C1	At5g05830 [Arabidopsis thaliana] dbj_BAB09677.1_ unnamed protein product [Arabidopsis thaliana] ref_NP_196202.1_ zinc finger (C3HC4-type RING finger) family protein [Arabidopsis thaliana]	-1.6775809100982	-0.9077641020713	0.441208560408719	1.21102536843562
29.5.11.4.2	protein.degradation.ubiquitin.E3.RING	MICRO.12989.C1	unknown protein, contains zinc finger domain, PF00097* [Oryza sativa (japonica cultivar-group)] gb_AAT47441.1_ *unknown protein, contains zinc finger domain, PF00097* [Oryza sativa (japonica cultivar-group)]	-1.22284671301854	0.0305818967627065	0.103472261434067	1.35690087121531
29.5.11.4.3.2	protein.degradation.ubiquitin.E3.SCF.FBOX	bf_ivrootxx_0012h01.t3m.scf	No Hits Found	-1.46748023867171	-0.560403863598919	0.352074406058907	1.2591507811317
29.5.11.4.3.2	protein.degradation.ubiquitin.E3.SCF.FBOX	MICRO.10041.C2	unknown [Arabidopsis thaliana]	-1.53153271777079	-0.495272418311423	0.203012109097839	1.23927240855721
29.5.11.4.3.2	protein.degradation.ubiquitin.E3.SCF.FBOX	MICRO.1823.C4	photosystem I reaction center subunit X psaK [Nicotiana tabacum]	-1.09732318169549	-0.490974623021948	0.77507437897243	1.38142293764597
29.5.11.4.3.2	protein.degradation.ubiquitin.E3.SCF.FBOX	MICRO.4738.C1	F-box protein [Arabidopsis arenosa]	-2.83468327150657	-0.917732021442021	-0.666324814141267	1.25062643592328
29.5.11.4.3.2	protein.degradation.ubiquitin.E3.SCF.FBOX	STMIB74TV	No Hits Found	-1.93418095171429	-0.476189920459261	-0.414176794636449	1.04381423661858
29.5.11.4.5.2	protein.degradation.ubiquitin.E3.BTB/POZ Cullin3.BTB/POZ	cPRO34K1TH	At5g63160 [Arabidopsis thaliana] gb_AAQ87004.1_ BTB and TAZ domain protein 1 [Arabidopsis thaliana] dbj_BAB10558.1_ unnamed protein product [Arabidopsis thaliana] ref_NP_201121.1_ speckle-type POZ protein-related [Arabidopsis thaliana]	-2.11884571499919	0.00141880910402836	0.140751651872693	2.26101617597591
29.5.11.5	protein.degradation.ubiquitin.ubiquitin protease	MICRO.6620.C1	Ga20 oxidase [Solanum tuberosum]	-2.87801812260267	0.5109715898038	-0.815191157341399	2.57379855506507
29.5.3	protein.degradation.cysteine protease	MICRO.11710.C1	cysteine proteinase precursor [Ipomoea batatas]	-4.8702968880513	-0.572575015740364	-0.921930367587432	3.37579150472351
29.5.5	protein.degradation.serine protease	BF_LBCHXXXX_0031C05_T3M.SCF	No Hits Found	-2.22718973402755	-0.848544746470438	0.0196404846854481	1.39828547224256
29.5.5	protein.degradation.serine protease	bf_mxflxxxx_0006f03.t3m.scf	glucose acyltransferase [Solanum berthaultii]	-2.01451305110975	-0.162408319161951	-0.190781177514259	1.66132355443354
29.5.5	protein.degradation.serine protease	bf_suspxxxx_0055c04.t3m.scf	glucose acyltransferase [Solanum berthaultii]	-1.67139390852235	-0.259686235411584	-0.0252497745277882	1.38645789858298
29.5.5	protein.degradation.serine protease	MICRO.1256.C1	putative serine carboxypeptidase II [Arabidopsis thaliana] gb_AAK93635.1_ putative serine carboxypeptidase II [Arabidopsis thaliana] ref_NP_567854.1_ serine carboxypeptidase S10 family protein [Arabidopsis thaliana]	-2.43118850219734	-0.858695537003229	-0.249570198487833	1.32292276670628
29.5.5	protein.degradation.serine protease	MICRO.16884.C1	At3g07990 [Arabidopsis thaliana] gb_AAF21209.1_ putative serine carboxypeptidase II [Arabidopsis thaliana] gb_AAT71955.1_ At3g07990 [Arabidopsis thaliana] ref_NP_187456.1_ serine carboxypeptidase S10 family protein [Arabidopsis thaliana]	-2.30489544677424	-0.853747811612193	-0.0435639075176351	1.40758372764441
29.5.5	protein.degradation.serine protease	MICRO.2059.C1	At5g42240/K5J14_4 [Arabidopsis thaliana] dbj_BAB10197.1_ serine carboxypeptidase II-like [Arabidopsis thaliana] gb_AAK32772.1_ AT5g42240/K5J14_4 [Arabidopsis thaliana] ref_NP_199039.1_ serine carboxypeptidase S10 family protein [Arabidopsis thaliana]	-1.49554465267641	-0.366467640983492	0.334560445876424	1.46363745756934
29.5.5	protein.degradation.serine protease	MICRO.4523.C1	At5g42240/K5J14_4 [Arabidopsis thaliana] dbj_BAB10197.1_ serine carboxypeptidase II-like [Arabidopsis thaliana] gb_AAK32772.1_ AT5g42240/K5J14_4 [Arabidopsis thaliana] ref_NP_199039.1_ serine carboxypeptidase S10 family protein [Arabidopsis thaliana]	-1.85919984439067	-0.424900553454531	0.381068329802918	1.81536762073905
29.5.5	protein.degradation.serine protease	MICRO.5259.C1	glucose acyltransferase [Solanum berthaultii]	-1.53360853487703	-0.314302860059492	0.0920868811721842	1.31139255598973
29.5.5	protein.degradation.serine protease	MICRO.553.C1	At3g27925/K16N12.18 [Arabidopsis thaliana] gb_AAK62640.1_ K16N12.18/K16N12.18 [Arabidopsis thaliana] ref_NP_189431.2_ DegP protease, putative [Arabidopsis thaliana] sp_O22609_DEG1_ARATH Protease Do-like 1, chloroplast precursor	-1.37993386984038	0.0714241411704801	-0.360664359256212	1.09069365175464
29.8	protein.assembly and cofactor ligation	MICRO.13899.C1	unknown protein [Arabidopsis thaliana] gb_AAK59624.1_ unknown protein [Arabidopsis thaliana] dbj_BAB10504.1_ unnamed protein product [Arabidopsis thaliana] ref_NP_568342.1_ rubredoxin family protein [Arabidopsis thaliana]	-1.55723612094698	-0.00878060809018422	0.10154007498488	1.64999558784167
29.8	protein.assembly and cofactor ligation	MICRO.6418.C1	unnamed protein product [Arabidopsis thaliana] gb_AAM10279.1_ AT5g45680/MRA19_7 [Arabidopsis thaliana] gb_AAL57682.1_ AT5g45680/MRA19_7 [Arabidopsis thaliana] sp_Q9SCY2_FKB3_ARATH FKBP-type peptidyl-prolyl cis-trans isomerase 3, chloroplast precurso ...	-1.44685363875255	0.144133091710517	-0.237053192273795	1.35393353818928
30.11	signalling.light	MICRO.8565.C1	nitrite reductase [Nicotiana tabacum]	-1.83484137327571	-0.61659443010681	0.00171711646095929	1.21996405962986
30.2	signalling.receptor kinases	MICRO.1707.C3	putative rust resistance kinase Lr10 [Oryza sativa (japonica cultivar-group)] dbj_BAD45147.1_ putative rust resistance kinase Lr10 [Oryza sativa (japonica cultivar-group)]	-2.23144349275761	-0.86104958803376	-0.234367521093816	1.13602638363003
30.2	signalling.receptor kinases	MICRO.999.C1	leucine-rich repeat protein-related [Arabidopsis thaliana]	-2.11988246945254	-0.638928400911757	-0.393218581785071	1.08773548675572
30.2.11	signalling.receptor kinases.leucine rich repeat XI	061A10AF.esd	CLV1 receptor kinase [Arabidopsis thaliana]	-2.62535028090728	-0.876026651001508	-0.280801937160872	1.4685216927449
30.2.11	signalling.receptor kinases.leucine rich repeat XI	bf_arrayxxx_0081g09.t7m.scf	leucine-rich receptor-like protein kinase [Malus x domestica]	-1.65404941487066	-0.34461959740576	0.0639220118545456	1.37335182931945
30.2.11	signalling.receptor kinases.leucine rich repeat XI	bf_mxlfxxxx_0050h01.t3m.scf	No Hits Found	-2.12750486513944	-0.775585894405889	0.144097310628785	1.49601628136234
30.2.11	signalling.receptor kinases.leucine rich repeat XI	MICRO.15066.C1	receptor-like protein kinase [Nicotiana tabacum]	-3.00207698321176	-0.815455319180776	0.0423821431547822	2.22900380718577
30.2.11	signalling.receptor kinases.leucine rich repeat XI	MICRO.17077.C1	leucine-rich repeat receptor-like protein kinase [Pyrus pyrifolia]	-1.89345399468879	-0.621565811811271	-0.234495345914784	1.03739283696274
30.2.11	signalling.receptor kinases.leucine rich repeat XI	MICRO.9630.C1	receptor-like protein kinase [Nicotiana tabacum]	-2.10966051431022	-0.88185475509254	0.244044701413667	1.47185046063135
30.2.11	signalling.receptor kinases.leucine rich repeat XI	STMET61TV	hypernodulation aberrant root protein [Lotus corniculatus var. japonicus] emb_CAD42336.1_ hypernodulation aberrant root formation protein [Lotus corniculatus var. japonicus] emb_CAD42335.1_ hypernodulation aberrant root formation protein [Lotus ...	-2.52226353407209	-0.648228305543714	-0.219693471882611	1.65434175664576
30.2.12	signalling.receptor kinases.leucine rich repeat XII	MICRO.4165.C6	ribulose bisphosphate carboxylase [Solanum tuberosum] sp_P26575_RBSA_SOLTU Ribulose bisphosphate carboxylase small chain 2A, chloroplast precursor (RuBisCO small subunit 2A) pir__RKPOS2 ribulose-bisphosphate carboxylase (EC 4.1.1.39) precursor small ...	-1.37096160133033	-0.0980722277120947	0.0369925364238632	1.3098819100421
30.2.12	signalling.receptor kinases.leucine rich repeat XII	PPCCK68TH	ribulose bisphosphate carboxylase [Solanum tuberosum] sp_P26575_RBSA_SOLTU Ribulose bisphosphate carboxylase small chain 2A, chloroplast precursor (RuBisCO small subunit 2A) pir__RKPOS2 ribulose-bisphosphate carboxylase (EC 4.1.1.39) precursor small ...	-1.5376878130841	-0.228839331679096	0.0580203958283558	1.36686887723336
30.2.12	signalling.receptor kinases.leucine rich repeat XII	STMJA76TV	Contains similarity to receptor protein kinase-like protein from Arabidopsis thaliana gb_AL161513. It contains a eukaryotic protein kinase domain PF_00069. EST gb_AI997574 comes from this gene pir__B86479 hypothetical protein F14D7.1 - Arabidopsis ...	-1.02814311314844	0.0455314122378407	0.18016851771934	1.25384304310562
30.2.17	signalling.receptor kinases.DUF 26	POACW91TV	putative receptor-like protein kinase [Oryza sativa (japonica cultivar-group)] gb_AAP54325.1_ putative receptor-like protein kinase [Oryza sativa (japonica cultivar-group)] gb_AAM91884.1_ putative receptor-like protein kinase [Oryza sativa (japonica ...	-1.27772263048825	-0.0710495721768467	-0.129282839606343	1.07739021870506
30.2.4	signalling.receptor kinases.leucine rich repeat IV	BF_CSCHXXXX_0010C02.T3M.SCF	putative receptor-like protein kinase [Arabidopsis thaliana] pir__D84889 probable receptor-like protein kinase [imported] - Arabidopsis thaliana ref_NP_182059.1_ leucine-rich repeat transmembrane protein kinase, putative [Arabidopsis thaliana]	-1.33870145627156	-0.311424078150885	0.887432931709973	1.91471030983065
30.2.4	signalling.receptor kinases.leucine rich repeat IV	MICRO.11529.C1	receptor-like protein kinase [Arabidopsis thaliana]	-1.87446037806863	-0.341821131400218	-0.111502792519948	1.42113645414846
30.2.6	signalling.receptor kinases.leucine rich repeat VI	MICRO.9736.C1	leucine-rich repeat transmembrane protein kinase, putative [Arabidopsis thaliana]	-1.58732384374169	-0.661381302998684	0.150967080982946	1.07690962172595
30.2.8.2	signalling.receptor kinases.leucine rich repeat VIII.type 2	bf_arrayxxx_0044b03.t7m.scf	No Hits Found	-1.49427070866593	-0.452902846611435	-0.0401843176062346	1.00118354444826
30.2.8.2	signalling.receptor kinases.leucine rich repeat VIII.type 2	bf_lbchxxxx_0059c01.t3m.scf	Contains similarity to receptor-like serine/threonine kinase from Arabidopsis thaliana gb_AF024648 and contains multiple leucine rich PF_00560 repeats and protein kinase PF_00069 domain. ESTs gb_T04455, gb_N38129 come from this gene pir__C96574 ...	-1.46498856139936	0.317840234585924	-0.283272256294028	1.49955653969126
30.2.99	signalling.receptor kinases.misc	MICRO.11203.C1	No Hits Found	-1.1153474973301	0.0695494130061789	0.0770030908751096	1.26190000121139
30.2.99	signalling.receptor kinases.misc	MICRO.15066.C1	receptor-like protein kinase [Nicotiana tabacum]	-3.00207698321176	-0.815455319180776	0.0423821431547822	2.22900380718577
30.2.99	signalling.receptor kinases.misc	MICRO.3284.C3	monooxygenase [Solanum tuberosum]	-2.30957383023014	0.534518270881076	-0.833108839154216	2.010983261957
30.2.99	signalling.receptor kinases.misc	MICRO.9630.C1	receptor-like protein kinase [Nicotiana tabacum]	-2.10966051431022	-0.88185475509254	0.244044701413667	1.47185046063135
30.3	signalling.calcium	bf_arrayxxx_0046g02.t3m.scf	calcium-dependent protein kinase [Spirodela punctata]	-1.42819570581381	-0.185631267069006	0.209209972283142	1.45177441102795
30.3	signalling.calcium	bf_suspxxxx_0041b01.t3m.scf	calcium-dependent protein kinase [Solanum tuberosum]	-1.26690878230023	-0.155357313141852	0.16952799652921	1.28107946568758
30.3	signalling.calcium	MICRO.12392.C1	calcium-dependent protein kinase [Solanum tuberosum]	-1.27888832199708	-0.166564734535347	0.373736928860234	1.48606051632196
30.3	signalling.calcium	MICRO.15623.C1	probable caltractin [imported] - Arabidopsis thaliana	-1.52273199125105	-0.988874470017935	0.750368860364679	1.28422638159779
30.4.5	signalling.phosphinositides.inositol-tetrakisphosphate 1-kinase	MICRO.16690.C1	putative inositol 1,3,4-trisphosphate 5/6-kinase [Oryza sativa (japonica cultivar-group)] gb_AAP55148.1_ putative inositol 1,3,4-trisphosphate 5/6-kinase [Oryza sativa (japonica cultivar-group)] gb_AAL67584.1_ putative inositol 1,3,4-trisphosphate ...	-3.78536005378835	-0.0158357521334764	0.399027231938257	4.16855153359313
30.4.5	signalling.phosphinositides.inositol-tetrakisphosphate 1-kinase	MICRO.16690.C2	inositol phosphate kinase [Zea mays]	-3.22947533638561	-0.13354493843862	0.353237539048621	3.44916793699561
30.5	signalling.G-proteins	bf_swstxxxx_0040b03.t3m.scf	No Hits Found	-2.49952864806377	-0.186393825412564	-0.156240555287621	2.15689426736358
30.5	signalling.G-proteins	MICRO.14134.C1	expressed protein [Arabidopsis thaliana]	-1.52552620488535	0.169364689050711	0.951069752722824	2.64596064665888
30.8	signalling.misc	MICRO.15967.C1	No Hits Found	-2.51202933646303	0.44751155554037	-0.508144965944238	2.45139592605916
30.8	signalling.misc	MICRO.4167.C4	No Hits Found	-2.2477001782326	0.476919949045296	-0.37955962476763	2.34506050251027
30.8	signalling.misc	MICRO.6669.C1	rapid alkalinization factor 1 [Solanum chacoense]	-1.88346068969217	-0.519979787477073	-0.154115061505205	1.20936584070989
31.1	cell.organisation	bf_mxlfxxxx_0004h02.t3m.scf	No Hits Found	-1.23495055029175	0.597545354378951	0.139291443859467	1.97178734853017
31.1	cell.organisation	BPLI6G8TH	putative ankyrin repeat containing protein [Solanum demissum]	-1.8817511443695	0.84940514137041	0.184420846348811	2.91557713208872
31.1	cell.organisation	MICRO.11910.C1	At2g41370 [Arabidopsis thaliana] gb_AAC78536.1_ hypothetical protein [Arabidopsis thaliana] pir__H84840 hypothetical protein At2g41370 [imported] - Arabidopsis thaliana ref_NP_181668.1_ ankyrin repeat family protein / BTB/POZ domain-containing ...	-1.23572793713297	-0.359767201182938	0.573752286691829	1.44971302264186
31.1	cell.organisation	MICRO.13761.C1	unnamed protein product [Arabidopsis thaliana] ref_NP_198430.1_ hypothetical protein [Arabidopsis thaliana]	-2.53391916067821	0.958244258941798	0.34045451605949	3.8326179356795
31.1	cell.organisation	MICRO.15487.C1	FH protein NFH2 [Nicotiana tabacum]	-2.11048091942838	-0.749423488868715	0.0475287476123487	1.40858617817202
31.1	cell.organisation	MICRO.2550.C2	F25A4.24 [Arabidopsis thaliana] pir__C96777 F25A4.24 [imported] - Arabidopsis thaliana	-2.61238690569476	-0.841175712254305	-0.226970199304677	1.54424099413578
31.1	cell.organisation	POCAG38TP	ankyrin repeat protein-like [Oryza sativa (japonica cultivar-group)]	-1.37381071994863	0.252249267679552	-0.468167103027449	1.15789288460073
31.3	cell.cycle	bf_mxflxxxx_0016h06.t3m.scf	regulatory protein-like [Arabidopsis thaliana] gb_AAS77482.1_ At3g60550 [Arabidopsis thaliana] pir__T47866 regulatory protein-like - Arabidopsis thaliana ref_NP_191614.1_ cyclin family protein [Arabidopsis thaliana]	-1.1086474330988	0.183454043007989	0.674243717104176	1.96634519321097
31.3	cell.cycle	MICRO.12880.C1	cyclin-dependent kinase inhibitor [Nicotiana tabacum]	-1.90722694075447	-0.373076253978255	0.118945646355572	1.65309633313179
31.3	cell.cycle	MICRO.5509.C1	unknown protein [Oryza sativa (japonica cultivar-group)] gb_AAU10797.1_ unknown protein [Oryza sativa (japonica cultivar-group)] gb_AAT07648.1_ unknown protein [Oryza sativa (japonica cultivar-group)]	-1.24565128393058	0.622408285792282	-0.689613234140651	1.17844633558221
31.3	cell.cycle	MICRO.9251.C1	cyclin d2 [Glycine max]	-2.5554798271092	-0.239103482344268	0.211343599411357	2.52771994417629
31.3.1	cell.cycle.peptidylprolyl isomerase	MICRO.5693.C1	peptidyl-prolyl cis-trans isomerase cyclophilin-type family protein [Arabidopsis thaliana]	-1.96791744725168	-0.0964527380428226	0.0684822720814715	1.93994698129033
31.4	cell.vesicle transport	bf_suspxxxx_0029e05.t3m.scf	No Hits Found	-1.23332545462305	-0.515810180441488	0.316565707992353	1.03408098217391
31.5	cell.cell death	MICRO.7040.C2	similar to HASPB1 protein [Mus musculus]	-2.89450989026426	-0.689172873644399	-0.966615219037623	1.23872179758224
33.1	development.storage proteins	bf_arrayxxx_0078a10.t7m.scf	legumin-like protein [Arabidopsis thaliana] pir__H84687 legumin-like protein [imported] - Arabidopsis thaliana ref_NP_180436.1_ cupin family protein [Arabidopsis thaliana]	-2.99781053670672	-0.0185020438599999	0.111802990599633	3.09111148344635
33.1	development.storage proteins	MICRO.3211.C1	legumin-like protein [Arabidopsis thaliana] pir__H84687 legumin-like protein [imported] - Arabidopsis thaliana ref_NP_180436.1_ cupin family protein [Arabidopsis thaliana]	-3.02044408725952	-0.164365318774074	-0.0247811106267655	2.83129765785868
33.1	development.storage proteins	MICRO.3211.C3	legumin-like protein [Zea mays]	-3.58721031347958	-0.866739512296371	0.105344194366932	2.82581499555014
33.2	development.late embryogenesis abundant	bf_arrayxxx_0016a09.t7m.scf	At3g44220 [Arabidopsis thaliana] gb_AAT41789.1_ At3g44220 [Arabidopsis thaliana] emb_CAB88990.1_ putative protein [Arabidopsis thaliana] pir__T49138 hypothetical protein T10D17.10 - Arabidopsis thaliana ref_NP_190008.1_ harpin-induced family protein ...	-1.50636842309263	-0.699816897054225	0.47487323361438	1.28142475965279
33.2	development.late embryogenesis abundant	BF_TUBSXXXX_0034H02_T3M.SCF	No Hits Found	-1.21597610166951	-0.618538087389009	0.809252036168562	1.40669005044906
33.2	development.late embryogenesis abundant	MICRO.10084.C1	expressed protein [Arabidopsis thaliana] ref_NP_565250.1_ expressed protein [Arabidopsis thaliana]	-1.51360095409671	-0.232521052612068	-0.00769742550700059	1.27338247597764
33.2	development.late embryogenesis abundant	MICRO.18116.C1	unknown protein [Arabidopsis thaliana] emb_CAB81311.1_ putative protein [Arabidopsis thaliana] emb_CAB43893.1_ putative protein [Arabidopsis thaliana] gb_AAO22662.1_ unknown protein [Arabidopsis thaliana] pir__T08912 hypothetical protein T32A16.100 ...	-1.45938262144384	-0.551429679956127	0.975219519022677	1.88317246051039
33.2	development.late embryogenesis abundant	TBSK04551FD03.t3m.scf	No Hits Found	-1.56561972430432	-0.848413888518269	0.587386874037845	1.3045927098239
33.3	development.squamosa promoter binding like (SPL)	MICRO.4636.C1	squamosa-promoter binding protein 1 [Antirrhinum majus] pir__S62360 squamosa-promoter binding protein 1 - garden snapdragon sp_Q38741_SBP1_ANTMA SQUAMOSA-PROMOTER BINDING PROTEIN 1	-2.55936716457932	-0.66399967189597	-0.729017981154739	1.16634951152861
33.99	development.unspecified	MICRO.11066.C1	unknown protein [Arabidopsis thaliana] gb_AAL24131.1_ unknown protein [Arabidopsis thaliana] ref_NP_567403.1_ TMS membrane family protein / tumour differentially expressed (TDE) family protein [Arabidopsis thaliana]	-2.04021094391229	-0.154974236919492	-0.852605809574088	1.0326308974187
33.99	development.unspecified	MICRO.11863.C1	putative protein [Arabidopsis thaliana] emb_CAB38304.1_ putative protein [Arabidopsis thaliana] gb_AAF75234.1_ short-root protein [Arabidopsis thaliana] pir__T04722 hypothetical protein F19F18.140 - Arabidopsis thaliana ref_NP_195480.1_ short-root ...	-1.81158195907392	-0.20252780379457	-0.445577065426582	1.16347708985277
33.99	development.unspecified	MICRO.15344.C1	N3 like protein [Medicago truncatula]	-2.80830882596736	-0.048455462672818	0.0609912821833145	2.82084464547785
33.99	development.unspecified	MICRO.1573.C1	putative MtN3 protein [Arabidopsis thaliana] gb_AAL15214.1_ putative MtN3 protein [Arabidopsis thaliana] gb_AAL09814.1_ putative MtN3 protein [Arabidopsis thaliana] dbj_BAA97235.1_ MtN3-like protein [Arabidopsis thaliana] gb_AAC64192.1_ MTN3 homolog ...	-1.40947457186556	0.138586059863428	-0.507543818406971	1.04051681332201
33.99	development.unspecified	MICRO.16241.C1	COP1-interacting protein 7 (CIP7)-like [Oryza sativa (japonica cultivar-group)] dbj_BAC16511.1_ COP1-interacting protein 7 (CIP7)-like [Oryza sativa (japonica cultivar-group)] dbj_BAC21482.1_ COP1-interacting protein 7 (CIP7)-like [Oryza sativa ...	-1.95985611646865	-0.980151867511852	0.0345308193120868	1.01423506826888
33.99	development.unspecified	MICRO.5305.C1	putative Ubiquitin ligase SINAT5 [Oryza sativa (japonica cultivar-group)] dbj_BAD21478.1_ putative Ubiquitin ligase SINAT5 [Oryza sativa (japonica cultivar-group)]	-1.39578992121534	0.0587578638643098	-0.0221324021257825	1.43241538295386
33.99	development.unspecified	MICRO.5339.C1	putative senescence-associated protein [Solanum demissum]	-2.82300596564115	-0.895548119663147	0.0914967517928034	2.01895459777081
33.99	development.unspecified	MICRO.5779.C1	unknown [Populus tremuloides]	-2.2529218651238	0.400966981847155	0.427077037708786	3.08096588467974
33.99	development.unspecified	MICRO.5779.C2	unnamed protein product [Arabidopsis thaliana]	-2.06329147609238	0.62405524303521	0.474213324081779	3.16156004320937
33.99	development.unspecified	MICRO.7713.C1	SCARECROW gene regulator [Arabidopsis thaliana] ref_NP_201478.1_ scarecrow transcription factor family protein [Arabidopsis thaliana]	-1.29208935413461	-0.42352264603262	0.153711703931833	1.02227841203382
33.99	development.unspecified	MICRO.9209.C1	Contains a PF_00561 alpha/beta hydrolase fold domain. [Arabidopsis thaliana] pir__F86467 hypothetical protein F7P12.5 - Arabidopsis thaliana gb_AAG51902.1_ late embryogenesis abundant protein, putative	-1.73332741630561	-0.0189292013801925	0.329561698237711	2.04395991316313
33.99	development.unspecified	PPCAN68TH	No Hits Found	-2.66604276597056	-0.916006325540208	-0.470030490025794	1.28000595040456
33.99	development.unspecified	STMJE10TV	At3g24470/MXP5_4 [Arabidopsis thaliana] gb_AAL36053.1_ AT3g24470/MXP5_4 [Arabidopsis thaliana] ref_NP_189089.3_ TMS membrane family protein / tumour differentially expressed (TDE) family protein [Arabidopsis thaliana]	-2.32772482645106	-0.194069208059574	-0.924158773591028	1.20949684480046
34.10	transport.nucleotides	bf_mxflxxxx_0025e05.t3m.scf	putative purine permease [Arabidopsis thaliana] ref_NP_180931.2_ purine permease, putative (PUP2) [Arabidopsis thaliana]	-2.32415535104948	-0.196382840473234	-0.659592751307134	1.46817975926911
34.10	transport.nucleotides	bf_mxflxxxx_0065a08.t3m.scf	purine permease [Arabidopsis thaliana] dbj_BAC42317.1_ putative purine permease [Arabidopsis thaliana] gb_AAO63924.1_ putative purine permease [Arabidopsis thaliana] pir__D86408 purine permease [imported] - Arabidopsis thaliana ref_NP_174144.1_ ...	-1.09542758733828	0.260796660565164	0.579266481688022	1.93549072959146
34.10	transport.nucleotides	cSTB39I6TH	Hypothetical protein [Oryza sativa (japonica cultivar-group)] gb_AAN64138.1_ Hypothetical protein [Oryza sativa (japonica cultivar-group)]	-2.0668549605986	-0.0852487915819413	-0.464427958593152	1.5171782104235
34.10	transport.nucleotides	MICRO.5974.C1	Similar to purine permease [Arabidopsis thaliana] pir__C86408 F3H9.12 protein - Arabidopsis thaliana ref_NP_174143.1_ purine permease, putative [Arabidopsis thaliana]	-1.71311810406882	0.345133555263409	-0.474252344454873	1.58399931487735
34.11	transport.NDP-sugars at the ER	MICRO.14953.C1	putative UDP-galactose transporter [Solanum demissum]	-1.63981784396784	-0.391726274002307	-0.0625574682192624	1.18553410174627
34.12	transport.metal	100F03AF.esd	metal transporter [Lycopersicon esculentum]	-1.04821786968063	-0.565809885697931	0.575240607833875	1.05764859181657
34.12	transport.metal	MICRO.10817.C1	putative membrane protein [Arabidopsis thaliana] pir__H84428 probable membrane protein [imported] - Arabidopsis thaliana ref_NP_178286.1_ integral membrane family protein [Arabidopsis thaliana]	-1.94499552079958	0.991523909931958	-0.913874703267286	2.02264472746425
34.12	transport.metal	MICRO.11226.C1	putative protein [Arabidopsis thaliana] emb_CAB51655.1_ putative protein [Arabidopsis thaliana] pir__T13460 hypothetical protein T19F6.110 - Arabidopsis thaliana	-1.48288484828683	-0.33390832709631	-0.144544667122657	1.00443185406786
34.12	transport.metal	MICRO.17130.C1	metal transporter [Lycopersicon esculentum]	-1.52720145575773	-0.556323337062857	0.577930093198638	1.54880821189351
34.12	transport.metal	MICRO.7046.C1	No Hits Found	-2.24075138963636	0.693972838736642	-0.137683774140124	2.79704045423287
34.12	transport.metal	MICRO.7107.C2	unknown protein [Arabidopsis thaliana] gb_AAO22767.1_ unknown protein [Arabidopsis thaliana] pir__H96681 protein F1E22.10 [imported] - Arabidopsis thaliana gb_AAF23830.1_ F1E22.10 [Arabidopsis thaliana] ref_NP_176750.1_ oligopeptide transporter OPT ...	-2.31582046293976	-0.615898837946109	-0.379653326784842	1.32026829820881
34.12	transport.metal	MICRO.8814.C1	metal transporter, putative (ZIP4) [Arabidopsis thaliana]	-1.57214619209837	-0.618139815619777	0.78591080008159	1.73991717656018
34.13	transport.peptides and oligopeptides	bf_mxflxxxx_0005d11.t3m.scf	putative PTR2 family peptide transporter [Arabidopsis thaliana] gb_AAM19779.1_ At2g40460/T2P4.19 [Arabidopsis thaliana] gb_AAB87590.1_ putative PTR2 family peptide transporter [Arabidopsis thaliana] gb_AAN72253.1_ At2g40460/T2P4.19 [Arabidopsis ...	-1.75009028059047	0.231944981445029	-0.820497036826396	1.1615382252091
34.13	transport.peptides and oligopeptides	bf_mxflxxxx_0066f06.t3m.scf	putative PTR2 family peptide transporter [Arabidopsis thaliana] gb_AAM19779.1_ At2g40460/T2P4.19 [Arabidopsis thaliana] gb_AAB87590.1_ putative PTR2 family peptide transporter [Arabidopsis thaliana] gb_AAN72253.1_ At2g40460/T2P4.19 [Arabidopsis ...	-2.42767912877783	0.579271031929204	-0.791922967126384	2.21502719358065
34.13	transport.peptides and oligopeptides	bf_mxlfxxxx_0014b09.t3m.scf	putative nitrate transporter [Oryza sativa (japonica cultivar-group)] dbj_BAB56042.1_ putative nitrate transporter [Oryza sativa (japonica cultivar-group)]	-1.71535691724172	-0.467482855362189	0.333314728692311	1.58118879057184
34.13	transport.peptides and oligopeptides	MICRO.11226.C1	putative protein [Arabidopsis thaliana] emb_CAB51655.1_ putative protein [Arabidopsis thaliana] pir__T13460 hypothetical protein T19F6.110 - Arabidopsis thaliana	-1.48288484828683	-0.33390832709631	-0.144544667122657	1.00443185406786
34.13	transport.peptides and oligopeptides	MICRO.16050.C1	At1g69870/T17F3_10 [Arabidopsis thaliana] gb_AAL90918.1_ At1g69870/T17F3_10 [Arabidopsis thaliana] ref_NP_564979.1_ proton-dependent oligopeptide transport (POT) family protein [Arabidopsis thaliana]	-2.27497557086178	-0.510685842964561	0.964134010430769	2.72842373832799
34.13	transport.peptides and oligopeptides	MICRO.3451.C1	probable peptide transporter T17F3.10 [imported] - Arabidopsis thaliana gb_AAG52567.1_ putative peptide transporter	-3.01918759579841	-0.540245383684612	0.690231190233838	3.16917340234764
34.13	transport.peptides and oligopeptides	MICRO.7107.C2	unknown protein [Arabidopsis thaliana] gb_AAO22767.1_ unknown protein [Arabidopsis thaliana] pir__H96681 protein F1E22.10 [imported] - Arabidopsis thaliana gb_AAF23830.1_ F1E22.10 [Arabidopsis thaliana] ref_NP_176750.1_ oligopeptide transporter OPT ...	-2.31582046293976	-0.615898837946109	-0.379653326784842	1.32026829820881
34.14	transport.unspecified cations	MICRO.478.C1	Ca2+/H+-exchanging protein - mung bean dbj_BAA25753.1_ Ca2+/H+ exchanger [Vigna radiata]	-1.05997287424579	0.132516772256457	0.683850594370018	1.87634024087226
34.16	transport.ABC transporters and multidrug resistance systems	bf_mxflxxxx_0049g10.t3m.scf	ABC transporter family protein [Arabidopsis thaliana]	-1.81052005365245	0.274318497190754	-0.709431615043398	1.3754069357998
34.16	transport.ABC transporters and multidrug resistance systems	MICRO.14340.C1	multi resistance protein homolog [Arabidopsis thaliana] ref_NP_191575.1_ ABC transporter family protein [Arabidopsis thaliana] pir__T47840 multi resistance protein homolog - Arabidopsis thaliana	-1.29754375021253	-0.670480689877031	0.753332465012607	1.3803955253481
34.16	transport.ABC transporters and multidrug resistance systems	MICRO.9929.C1	putative ABC transporter [Arabidopsis thaliana] dbj_BAC42356.1_ putative ABC transporter [Arabidopsis thaliana] gb_AAO50638.1_ putative ABC transporter protein [Arabidopsis thaliana] gb_AAG52004.1_ putative ABC transporter	-2.33419285057619	-0.552472736733423	-0.634278723950841	1.14744138989193
34.19.1	transport.major intrinsic proteins.PIP	bf_stolxxxx_0039h05.t3m.scf	MipC [Mesembryanthemum crystallinum] pir__T12440 mipC protein - common ice plant	-1.46740218613967	-0.518334979897601	0.297669636347839	1.24673684258991
34.19.1	transport.major intrinsic proteins.PIP	bf_stolxxxx_0054d12.t3m.scf	Plasma membrane aquaporin (PAQ2) [Raphanus sativus]	-1.60030028169439	-0.516480747299521	0.021567558198667	1.10538709259354
34.19.2	transport.major intrinsic proteins.TIP	MICRO.1882.C1	aquaglyceroporin	-1.12189060597949	0.20140626306366	0.540628143735162	1.86392501277832
34.22	transport.cyclic nucleotide or calcium regulated channels	MICRO.13375.C2	cyclic nucleotide and calmodulin-regulated ion channel [Arabidopsis thaliana] emb_CAB40129.1_ cyclic nucleotide and calmodulin-regulated ion channel [Arabidopsis thaliana] gb_AAL15321.1_ AT5g54250/MDK4_7 [Arabidopsis thaliana] pir__T52574 cyclic ...	-1.27462546112274	-0.389333332093139	0.514775558350697	1.40006768738029
34.3	transport.amino acids	MICRO.17235.C1	proline transporter 3 [Lycopersicon esculentum] pir__T50687 proline transport protein 3 [imported] - tomato	-2.67868987242541	-0.218549107032075	-0.656820663673491	1.80332010171985
34.3	transport.amino acids	MICRO.7119.C1	No Hits Found	-2.4546827649211	-0.530943180987373	-0.457191497084866	1.46654808684886
34.30	transport.H+ transporting pyrophosphatase	MICRO.4165.C11	ribulose bisphosphate carboxylase [Solanum tuberosum] sp_P26577_RBSC_SOLTU Ribulose bisphosphate carboxylase small chain 2C, chloroplast precursor (RuBisCO small subunit 2C) pir__RKPO2C ribulose-bisphosphate carboxylase (EC 4.1.1.39) precursor small ...	-2.87124159064293	-0.201579176259656	0.164208796966275	2.83387121134955
34.6	transport.sulphate	MICRO.14959.C1	sulfate transporter [Arabidopsis thaliana] pir__T48901 sulfate transporter ATST1 [imported] - Arabidopsis thaliana	-2.529603993722	0.644040635222735	-0.635710281701181	2.53793434724356
34.6	transport.sulphate	MICRO.14960.C1	sulphate transporter [Brassica napus]	-2.62627692917641	0.778060466526799	-0.494184380512346	2.91015301519086
34.6	transport.sulphate	POCB864TV	unknown protein [Arabidopsis thaliana]	-1.13279558515299	0.00480773995161776	0.470369388183757	1.60797271328836
34.6	transport.sulphate	POCBO70TP	unknown protein [Arabidopsis thaliana]	-1.13748082338423	-0.132791994599776	0.194717982656956	1.19940681144141
34.8	transport.metabolite transporters at the envelope membrane	MICRO.1607.C3	quinone oxidoreductase-like protein [Arabidopsis thaliana] pir__T51553 quinone oxidoreductase-like protein - Arabidopsis thaliana	-1.31435562823152	-0.433275627969477	0.243665713256197	1.12474571351824
34.9	transport.metabolite transporters at the mitochondrial membrane	bf_ivrootxx_0049f03.t3m.scf	OSJNBb0093M23.16 [Oryza sativa (japonica cultivar-group)] dbj_BAC03353.1_ C4-dicarboxylate transporter-like protein [Oryza sativa (japonica cultivar-group)] dbj_BAC06289.1_ C4-dicarboxylate transporter-like protein [Oryza sativa (japonica cultivar-g ...	-1.90951063613087	-0.483171998110667	0.357247938397826	1.78358657641803
34.9	transport.metabolite transporters at the mitochondrial membrane	MICRO.4636.C1	squamosa-promoter binding protein 1 [Antirrhinum majus] pir__S62360 squamosa-promoter binding protein 1 - garden snapdragon sp_Q38741_SBP1_ANTMA SQUAMOSA-PROMOTER BINDING PROTEIN 1	-2.55936716457932	-0.66399967189597	-0.729017981154739	1.16634951152861
34.99	transport.misc	MICRO.13709.C1	auxin efflux carrier family protein [Arabidopsis thaliana]	-1.45245925344904	-0.198385646909534	-0.0205536633441303	1.23351994319538
34.99	transport.misc	STMGZ78TV	unknown protein [Arabidopsis thaliana] gb_AAM20576.1_ unknown protein [Arabidopsis thaliana] gb_AAG51955.1_ unknown protein	-1.74578368474881	-0.02173582306383	-0.110611219543378	1.61343664214161
35.1	not assigned.no ontology	ACDA04180E04.T3m.scf	No Hits Found	-1.9825015146699	-0.71170701377914	0.350590290240733	1.62138479113149
35.1	not assigned.no ontology	bf_arrayxxx_0020a02.t7m.scf	No Hits Found	-1.71065807013879	-0.774583028319773	0.595647684901763	1.53172272672078
35.1	not assigned.no ontology	bf_mxflxxxx_0070a04.t3m.scf	wun1 protein - potato sp_P20144_WUN1_SOLTU WOUND-INDUCED PROTEIN 1	-1.85266691231357	-0.740422469078476	0.440618206274371	1.55286264950946
35.1	not assigned.no ontology	bf_mxlfxxxx_0024e07.t3m.scf	unknown protein [Arabidopsis thaliana] gb_AAL85022.1_ unknown protein [Arabidopsis thaliana] emb_CAB75758.1_ putative protein [Arabidopsis thaliana] pir__T47663 hypothetical protein T26I12.120 - Arabidopsis thaliana ref_NP_191084.1_ expressed protei ...	-2.56757229993494	0.041956308265199	0.702517444962275	3.31204605316241
35.1	not assigned.no ontology	bf_stolxxxx_0063f01.t3m.scf	No Hits Found	-1.21883762316762	-0.579874706507313	0.574654952663243	1.21361786932355
35.1	not assigned.no ontology	bf_suspxxxx_0025A10.t3m.scf	No Hits Found	-1.69477865098877	-0.0885067198621101	-0.384503792678844	1.22176813844782
35.1	not assigned.no ontology	MICRO.11015.C1	putative alpha-hydroxynitrile lyase [Arabidopsis thaliana] gb_AAM20326.1_ putative alpha-hydroxynitrile lyase [Arabidopsis thaliana] gb_AAL36348.1_ putative alpha-hydroxynitrile lyase [Arabidopsis thaliana] ref_NP_187698.1_ hydrolase, alpha/beta fol ...	-2.1824551717539	-0.140987907251583	-0.651891964470529	1.38957530003179
35.1	not assigned.no ontology	MICRO.12241.C1	auxin-binding protein ABP19 [Prunus persica] sp_Q9ZRA4_ABPA_PRUPE Auxin-binding protein ABP19a precursor	-2.30856852215192	-0.8695635339453	0.781778342761397	2.22078333096802
35.1	not assigned.no ontology	MICRO.15283.C1	At3g62040 [Arabidopsis thaliana] emb_CAB71911.1_ putative protein [Arabidopsis thaliana] pir__T47996 hypothetical protein F21F14.210 - Arabidopsis thaliana	-1.89908855767353	-0.0367921242143385	-0.0837259806286372	1.77857045283056
35.1	not assigned.no ontology	MICRO.1603.C1	thylakoid lumenal 16.5 kDa protein, chloroplast precursor [Arabidopsis thaliana]	-1.1524012898018	-0.822366386990327	0.882279526443339	1.21231442925481
35.1	not assigned.no ontology	MICRO.16642.C1	unknown protein [Oryza sativa (japonica cultivar-group)] gb_AAT39184.1_ unknown protein [Oryza sativa (japonica cultivar-group)] gb_AAT39177.1_ unknown protein [Oryza sativa (japonica cultivar-group)]	-3.23176373897664	0.661132692087055	0.0583979673883857	3.95129439845208
35.1	not assigned.no ontology	MICRO.3829.C5	At3g47980 [Arabidopsis thaliana] dbj_BAD44365.1_ unnamed protein product [Arabidopsis thaliana] dbj_BAD44012.1_ unnamed protein product [Arabidopsis thaliana] ref_NP_190381.3_ integral membrane HPP family protein [Arabidopsis thaliana]	-1.80288833605431	-0.727065997351456	0.960546027266469	2.03636836596932
35.1	not assigned.no ontology	MICRO.4064.C1	unknown protein [Arabidopsis thaliana] gb_AAL36397.1_ unknown protein [Arabidopsis thaliana] dbj_BAA97179.1_ unnamed protein product [Arabidopsis thaliana] ref_NP_200464.1_ expressed protein [Arabidopsis thaliana]	-1.23650475476828	0.199701990515328	-0.0999985771734924	1.33620816811012
35.1	not assigned.no ontology	MICRO.4064.C2	unknown [Arabidopsis thaliana] gb_AAG51562.1_ unknown protein	-1.45608414232264	0.317886140375911	-0.123847476319378	1.65012280637917
35.1	not assigned.no ontology	MICRO.4189.C1	hypothetical protein [Arabidopsis thaliana] gb_AAM63007.1_ unknown [Arabidopsis thaliana] dbj_BAC42160.1_ unknown protein [Arabidopsis thaliana] gb_AAO50707.1_ unknown protein [Arabidopsis thaliana] ref_NP_566393.1_ expressed protein [Arabidopsis ...	-1.61730218930119	0.140405957547859	-0.614128435410763	1.14357971143829
35.1	not assigned.no ontology	MICRO.4247.C1	unknown [Arabidopsis thaliana]	-1.49320186892996	-0.263407587297804	-0.225930194070926	1.00386408756123
35.1	not assigned.no ontology	MICRO.533.C1	unknown [Arabidopsis thaliana] gb_AAD17426.2_ expressed protein [Arabidopsis thaliana] ref_NP_027545.1_ band 7 family protein [Arabidopsis thaliana]	-1.090793600416	-0.36878499053053	0.894048993652481	1.61605760353796
35.1	not assigned.no ontology	MICRO.6775.C1	unnamed protein product [Arabidopsis thaliana] dbj_BAD43628.1_ unnamed protein product [Arabidopsis thaliana] dbj_BAD43594.1_ unnamed protein product [Arabidopsis thaliana] ref_NP_568077.1_ haloacid dehalogenase-like hydrolase family protein ...	-2.20473121468241	-0.691459536771585	-0.0267100794277244	1.4865615984831
35.1	not assigned.no ontology	MICRO.8406.C1	wun1 protein - potato sp_P20144_WUN1_SOLTU WOUND-INDUCED PROTEIN 1	-1.86447431830621	-0.88283952188549	0.54936052744919	1.53099532386991
35.1	not assigned.no ontology	MICRO.9177.C1	unknown [Arabidopsis thaliana]	-1.42495261248946	-0.202491559797208	-0.140652924602142	1.08180812809011
35.1	not assigned.no ontology	SSBT004K04x.scf	No Hits Found	-1.49900785434483	-0.270448721963273	0.561167557008648	1.7897266893902
35.1.3	not assigned.no ontology.armadillo/beta-catenin repeat family protein	POABN84TV	putative protein [Arabidopsis thaliana] emb_CAB79907.1_ putative protein [Arabidopsis thaliana] pir__T06311 hypothetical protein F11C18.90 - Arabidopsis thaliana ref_NP_194917.1_ armadillo/beta-catenin repeat family protein [Arabidopsis thaliana]	-1.80360618840266	-0.316207854991338	0.368182190655429	1.85558052406675
35.1.41	not assigned.no ontology.hydroxyproline rich proteins	MICRO.5481.C2	AT4g01050/F2N1_31 [Arabidopsis thaliana] gb_AAL15331.1_ AT4g01050/F2N1_31 [Arabidopsis thaliana] gb_AAL09804.1_ AT4g01050/F2N1_31 [Arabidopsis thaliana] ref_NP_567209.1_ hydroxyproline-rich glycoprotein family protein [Arabidopsis thaliana]	-1.29949546870378	-0.343478290193172	0.419459394577554	1.37547657308816
35.2	not assigned.unknown	069D12AF.esd	12-oxophytodienoate reductase [Lycopersicon esculentum]	-1.71294389958056	0.931002528377714	0.732220735043748	3.37616716300202
35.2	not assigned.unknown	ACDA01308E12.T3m.scf	No Hits Found	-1.18424848968294	-0.246492056162927	0.266886033617918	1.20464246713793
35.2	not assigned.unknown	bf_arrayxxx_0010f11.t3m.scf	unknown [Arabidopsis thaliana] gb_AAN15551.1_ expressed protein [Arabidopsis thaliana] gb_AAM97109.1_ expressed protein [Arabidopsis thaliana] ref_NP_563929.1_ expressed protein [Arabidopsis thaliana] gb_AAG09560.1_ Unknown Protein [Arabidopsis thal ...	-1.30442791404261	-0.21196968920975	-0.0712967962896229	1.02116142854323
35.2	not assigned.unknown	bf_arrayxxx_0059e09.t7m.scf	NHL repeat-containing protein-like [Oryza sativa (japonica cultivar-group)] dbj_BAD16104.1_ NHL repeat-containing protein-like [Oryza sativa (japonica cultivar-group)] dbj_BAD15743.1_ NHL repeat-containing protein-like [Oryza sativa (japonica ...	-2.37437222552131	-0.671081035992607	-0.582289258525451	1.12100193100325
35.2	not assigned.unknown	bf_arrayxxx_0092h04.t3m.scf	No Hits Found	-1.98241298477649	-0.877206448982372	0.436423781503652	1.54163031729777
35.2	not assigned.unknown	bf_arrayxxx_0101a02.t7m.scf	No Hits Found	-1.2101887582125	0.563340796212328	-0.373286375472746	1.40024317895208
35.2	not assigned.unknown	bf_cswbxxxx_0012a05.t3m.scf	putative inorganic pyrophosphatase [Arabidopsis thaliana] gb_AAK76619.1_ putative inorganic pyrophosphatase [Arabidopsis thaliana] dbj_BAB09520.1_ inorganic pyrophosphatase-like protein [Arabidopsis thaliana] gb_AAS57950.1_ chloroplast inorganic ...	-1.17896769625702	-0.187216317360006	0.544639278103219	1.53639065700023
35.2	not assigned.unknown	bf_cswbxxxx_0050e10.t3m.scf	No Hits Found	-1.33976964389028	-0.731712225921711	0.474049203131909	1.08210662110048
35.2	not assigned.unknown	BF_LBCHXXXX_0040H05_T3M.SCF	No Hits Found	-2.79754405173674	-0.575389564654758	0.248866354613991	2.47102084169597
35.2	not assigned.unknown	bf_lbchxxxx_0059d02.t3m.scf	No Hits Found	-1.4849000620874	-0.178412015581463	0.548724854237435	1.85521290074337
35.2	not assigned.unknown	bf_mxflxxxx_0012a07.t3m.scf	unnamed protein product [Arabidopsis thaliana]	-2.50385811602557	-0.901637255986593	0.558506303171976	2.16072716321095
35.2	not assigned.unknown	bf_mxflxxxx_0015a08.t3m.scf	unnamed protein product [Arabidopsis thaliana] ref_NP_199683.1_ expressed protein [Arabidopsis thaliana]	-1.08606987359128	-0.296845222161316	0.293049912848121	1.08227456427808
35.2	not assigned.unknown	bf_mxflxxxx_0027e09.t3m.scf	quinone oxidoreductase [Staphylococcus epidermidis ATCC 12228] gb_AAO05419.1_ quinone oxidoreductase [Staphylococcus epidermidis ATCC 12228]	-2.13052520808688	-0.655355734727452	-0.145332167258312	1.32983730610112
35.2	not assigned.unknown	bf_mxflxxxx_0036d04.t3m.scf	Avr9/Cf-9 rapidly elicited protein 180 [Nicotiana tabacum]	-2.32285326557149	-0.689857785661285	-0.458461552970396	1.17453392693981
35.2	not assigned.unknown	bf_mxflxxxx_0049b02.t3m.scf	No Hits Found	-2.6861859553631	-0.597032210530898	-0.930150112786603	1.15900363204559
35.2	not assigned.unknown	bf_mxflxxxx_0065g01.t3m.scf	No Hits Found	-1.91139801897133	-0.248763177093034	-0.17342631213161	1.48920852974668
35.2	not assigned.unknown	bf_mxlfxxxx_0004h02.t3m.scf	No Hits Found	-1.23495055029175	0.597545354378951	0.139291443859467	1.97178734853017
35.2	not assigned.unknown	bf_mxlfxxxx_0007g11.t3m.scf	No Hits Found	-1.25322523940958	-0.454173373062019	0.310297520266468	1.10934938661403
35.2	not assigned.unknown	bf_mxlfxxxx_0011c12.t3m.scf	hypothetical protein [Oryza sativa (japonica cultivar-group)] dbj_BAD17103.1_ hypothetical protein [Oryza sativa (japonica cultivar-group)] dbj_BAD17218.1_ hypothetical protein [Oryza sativa (japonica cultivar-group)]	-2.25287540957662	0.940058365409676	-0.463713616888606	2.72922015809769
35.2	not assigned.unknown	bf_mxlfxxxx_0016f04.t3m.scf	hypothetical protein [Oryza sativa (japonica cultivar-group)] dbj_BAD10656.1_ hypothetical protein [Oryza sativa (japonica cultivar-group)] dbj_BAD10240.1_ hypothetical protein [Oryza sativa (japonica cultivar-group)]	-1.21917522400772	0.702872128689526	-0.376145005284013	1.54590234741323
35.2	not assigned.unknown	bf_mxlfxxxx_0024e07.t3m.scf	unknown protein [Arabidopsis thaliana] gb_AAL85022.1_ unknown protein [Arabidopsis thaliana] emb_CAB75758.1_ putative protein [Arabidopsis thaliana] pir__T47663 hypothetical protein T26I12.120 - Arabidopsis thaliana ref_NP_191084.1_ expressed protei ...	-2.56757229993494	0.041956308265199	0.702517444962275	3.31204605316241
35.2	not assigned.unknown	bf_mxlfxxxx_0028g11.t3m.scf	At5g10310 [Arabidopsis thaliana] emb_CAB96687.1_ putative protein [Arabidopsis thaliana] pir__T50819 hypothetical protein F18D22_80 - Arabidopsis thaliana ref_NP_196593.1_ expressed protein [Arabidopsis thaliana] gb_AAR92318.1_ At5g10310 [Arabidopsi ...	-1.85109272719873	0.92217020437192	-0.166094053962198	2.60716887760845
35.2	not assigned.unknown	bf_mxlfxxxx_0033f03.t3m.scf	At5g35732 [Arabidopsis thaliana] gb_AAT47801.1_ At5g35732 [Arabidopsis thaliana] ref_NP_974854.1_ expressed protein [Arabidopsis thaliana]	-1.85350812165901	0.355038510564215	-0.327283701404523	1.88126293081871
35.2	not assigned.unknown	bf_mxlfxxxx_0044d07.t3m.scf	No Hits Found	-2.35372160251098	-0.256741381756113	-0.921505180326643	1.17547504042822
35.2	not assigned.unknown	bf_mxlfxxxx_0050c04.t3m.scf	EIL3 [Lycopersicon esculentum]	-2.16387288166347	-0.442555900582734	-0.171335555198885	1.54998142588185
35.2	not assigned.unknown	bf_stolxxxx_0070b02.t3ma.scf	No Hits Found	-1.79713376160606	-0.964569059065708	0.969405081189549	1.8019697837299
35.2	not assigned.unknown	bf_suspxxxx_0034d01.t3m.scf	At2g04280 [Arabidopsis thaliana] gb_AAL07056.1_ unknown protein [Arabidopsis thaliana] gb_AAD27910.1_ expressed protein [Arabidopsis thaliana] pir__G84455 hypothetical protein At2g04280 [imported] - Arabidopsis thaliana ref_NP_565310.1_ expressed ...	-1.46536419580422	-0.314490858897988	0.122812733461634	1.27368607036786
35.2	not assigned.unknown	bf_swstxxxx_0064h11.t3m.scf	No Hits Found	-4.01898248833541	-0.236773802563953	0.546821425095695	4.32903011086715
35.2	not assigned.unknown	BF_TUBSXXXX_0015G05_T3M.SCF	No Hits Found	-1.61924589328614	-0.675313066336598	0.668512185241138	1.61244501219068
35.2	not assigned.unknown	BF_TUBSXXXX_0050A11_T3M.SCF	No Hits Found	-1.43202444287297	0.0284986447087654	-0.0372850705831471	1.42323801699859
35.2	not assigned.unknown	BF_TUBSXXXX_0050G12_T3M.SCF	No Hits Found	-1.46449931224089	-0.274970490189514	0.810499618921049	2.00002844097242
35.2	not assigned.unknown	BF_TUBSXXXX_0052D03_T3M.SCF	No Hits Found	-1.83161962859236	-0.245860321157353	-0.365639466881084	1.22011984055393
35.2	not assigned.unknown	BPLI15I14TH	ribulose bisphosphate carboxylase [Solanum tuberosum] sp_P26575_RBSA_SOLTU Ribulose bisphosphate carboxylase small chain 2A, chloroplast precursor (RuBisCO small subunit 2A) pir__RKPOS2 ribulose-bisphosphate carboxylase (EC 4.1.1.39) precursor small ...	-2.12665490213612	-0.885271315617201	0.308928546281079	1.5503121328
35.2	not assigned.unknown	BPLI5O14TH	putative RNA-binding protein [Arabidopsis thaliana] gb_AAK59555.1_ putative RNA-binding protein [Arabidopsis thaliana] gb_AAL16114.1_ At1g09340/T31J12_6 [Arabidopsis thaliana] gb_AAG40395.1_ At1g09340 [Arabidopsis thaliana] gb_AAD18098.1_ Identical ...	-1.13064123484243	0.023284082576879	0.0789946321878929	1.2329199496072
35.2	not assigned.unknown	BPLI6G8TH	putative ankyrin repeat containing protein [Solanum demissum]	-1.8817511443695	0.84940514137041	0.184420846348811	2.91557713208872
35.2	not assigned.unknown	BPLI8M18TH	ribulose bisphosphate carboxylase [Solanum tuberosum] sp_P26575_RBSA_SOLTU Ribulose bisphosphate carboxylase small chain 2A, chloroplast precursor (RuBisCO small subunit 2A) pir__RKPOS2 ribulose-bisphosphate carboxylase (EC 4.1.1.39) precursor small ...	-1.11912607366303	-0.119937479717091	0.281044805805674	1.28023339975162
35.2	not assigned.unknown	cSTB44O23TH	No Hits Found	-1.21328159772385	0.238086810058065	-0.423560710003507	1.02780769777841
35.2	not assigned.unknown	MICRO.10075.C1	No Hits Found	-1.77786794274454	-0.394110387465526	-0.217549485040914	1.1662080702381
35.2	not assigned.unknown	MICRO.10322.C1	At3g19540/T31J18_4 [Arabidopsis thaliana] dbj_BAB01975.1_ unnamed protein product [Arabidopsis thaliana] gb_AAL06920.1_ AT3g19540/T31J18_4 [Arabidopsis thaliana] ref_NP_566642.1_ expressed protein [Arabidopsis thaliana]	-1.78734128891377	-0.934879560699484	0.240111195592599	1.09257292380688
35.2	not assigned.unknown	MICRO.10995.C1	No Hits Found	-1.18535129108068	0.590980694613998	-0.657142679321209	1.11918930637347
35.2	not assigned.unknown	MICRO.11091.C1	No Hits Found	-2.3535554273202	-0.81944924747523	0.4441341626209	1.97824034246587
35.2	not assigned.unknown	MICRO.11093.C1	No Hits Found	-2.430046685789	0.0340980720568016	-0.422754935277826	2.04138982256798
35.2	not assigned.unknown	MICRO.11253.C1	OSJNBa0013K16.10 [Oryza sativa (japonica cultivar-group)] emb_CAE03761.2_ OSJNBa0013K16.10 [Oryza sativa (japonica cultivar-group)]	-4.89153044860911	-0.930052902552536	-0.244026607574613	3.71745093848196
35.2	not assigned.unknown	MICRO.11336.C2	chitinase (EC 3.2.1.14) 2 - cone shell (Conus tulipa) sp_Q7M443_CHI2_TULBA Chitinase 2 (Tulip bulb chitinase-2) (TBC-2)	-1.71335362231801	0.541693201645232	-0.738240112262064	1.51680671170118
35.2	not assigned.unknown	MICRO.11549.C1	unnamed protein product [Arabidopsis thaliana]	-1.60027115786109	0.255581625309105	0.173336115313765	2.02918889848396
35.2	not assigned.unknown	MICRO.11617.C3	rapid alkalinization factor 4 [Solanum chacoense]	-1.90163825912039	-0.769986649740838	0.175505264771958	1.30715687415151
35.2	not assigned.unknown	MICRO.11654.C2	At3g16660 [Arabidopsis thaliana] dbj_BAC41981.1_ unknown protein [Arabidopsis thaliana] ref_NP_188288.2_ expressed protein [Arabidopsis thaliana]	-1.15139368649562	-0.578141917237518	0.679426029463175	1.25267779872128
35.2	not assigned.unknown	MICRO.11744.C1	putative thaumatin-like protein [Arabidopsis thaliana]	-2.9643504332306	-0.98531497214849	0.258974379122801	2.23800984020491
35.2	not assigned.unknown	MICRO.12727.C2	unknown [Arabidopsis thaliana]	-1.27326496763493	-0.416858104535713	0.553347290547261	1.40975415364648
35.2	not assigned.unknown	MICRO.12727.C3	unknown [Arabidopsis thaliana]	-1.55129485575554	-0.262464886327404	0.203909461139876	1.49273943056801
35.2	not assigned.unknown	MICRO.12824.C1	rapid alkalinization factor 5 [Solanum chacoense]	-1.71191246410123	-0.573292515233517	0.062810966700237	1.20143091556795
35.2	not assigned.unknown	MICRO.13124.C1	O-methyltransferase [Prunus dulcis]	-3.07745267195774	-0.910998534493376	-0.259820071798693	1.90663406566568
35.2	not assigned.unknown	MICRO.13157.C1	unknown [Arabidopsis thaliana] pir__C96548 hypothetical protein F23H24.6 [imported] - Arabidopsis thaliana gb_AAG50534.1_ hypothetical protein [Arabidopsis thaliana] ref_NP_564582.1_ expressed protein [Arabidopsis thaliana]	-1.95377196825065	-0.639066987086141	-0.280132698718973	1.03457228244553
35.2	not assigned.unknown	MICRO.13629.C1	At2g36970/T1J8.15 [Arabidopsis thaliana] gb_AAD31582.1_ putative glucosyltransferase [Arabidopsis thaliana] gb_AAL06924.1_ At2g36970/T1J8.15 [Arabidopsis thaliana] ref_NP_181234.1_ UDP-glucoronosyl/UDP-glucosyl transferase family protein [Arabidopsi ...	-3.17494799565539	0.464718177351775	-0.948150146389615	2.69151602661755
35.2	not assigned.unknown	MICRO.1368.C11	No Hits Found	-1.13309686020776	-0.258145079901317	0.14799829880546	1.02295007911191
35.2	not assigned.unknown	MICRO.13761.C1	unnamed protein product [Arabidopsis thaliana] ref_NP_198430.1_ hypothetical protein [Arabidopsis thaliana]	-2.53391916067821	0.958244258941798	0.34045451605949	3.8326179356795
35.2	not assigned.unknown	MICRO.13907.C1	unknown protein [Arabidopsis thaliana] gb_AAO22685.1_ unknown protein [Arabidopsis thaliana]	-2.09414973816049	-0.469398904847127	0.342566166813466	1.96731700012683
35.2	not assigned.unknown	MICRO.13959.C1	OSJNBa0006A01.2 [Oryza sativa (japonica cultivar-group)] emb_CAE04131.2_ OSJNBa0009P12.18 [Oryza sativa (japonica cultivar-group)]	-2.80813788811591	-0.910202365940785	-0.13662320629097	1.76131231588415
35.2	not assigned.unknown	MICRO.13982.C1	AT3g45210/T14D3_150 [Arabidopsis thaliana] emb_CAB72159.1_ putative protein [Arabidopsis thaliana] gb_AAL06540.1_ AT3g45210/T14D3_150 [Arabidopsis thaliana] pir__T47461 hypothetical protein T14D3.150 - Arabidopsis thaliana ref_NP_190107.1_ expressed ...	-2.79774844923406	-0.985539859519497	-0.789754278829584	1.02245431088498
35.2	not assigned.unknown	MICRO.14545.C1	hypothetical protein F28N24.3 - Arabidopsis thaliana ref_NP_174224.2_ expressed protein [Arabidopsis thaliana] gb_AAF88110.1_ Unknown protein [Arabidopsis thaliana]	-2.7037558587126	-0.393754702877649	-0.288571831890987	2.02142932394396
35.2	not assigned.unknown	MICRO.15689.C1	Avr9/Cf-9 rapidly elicited protein 146 [Nicotiana tabacum]	-1.31935947798137	0.470258180743764	0.00543101596880113	1.79504867469394
35.2	not assigned.unknown	MICRO.15841.C1	At4g09890 [Arabidopsis thaliana] emb_CAB39613.1_ putative protein [Arabidopsis thaliana] emb_CAB78112.1_ putative protein [Arabidopsis thaliana] pir__T03993 hypothetical protein T5L19.20 - Arabidopsis thaliana ref_NP_192727.1_ expressed protein ...	-2.28400289426578	-0.400345501146022	-0.082249279361827	1.80140811375793
35.2	not assigned.unknown	MICRO.15852.C1	At5g04080 [Arabidopsis thaliana] ref_NP_196028.2_ expressed protein [Arabidopsis thaliana] gb_AAS00338.1_ At5g04080 [Arabidopsis thaliana]	-1.06634959397065	-0.666221920190894	0.741316657968524	1.14144433174828
35.2	not assigned.unknown	MICRO.15970.C1	No Hits Found	-2.42109725584053	-0.105737420821113	0.3986488361873	2.71400867120671
35.2	not assigned.unknown	MICRO.16125.C1	No Hits Found	-1.1500095006715	-0.0270352456466876	0.330849227045152	1.45382348206996
35.2	not assigned.unknown	MICRO.16357.C1	unknown protein [Arabidopsis thaliana] pir__T02422 hypothetical protein At2g23690 [imported] - Arabidopsis thaliana ref_NP_179949.1_ expressed protein [Arabidopsis thaliana]	-1.51182325477593	-0.429475136265815	0.632607093552789	1.71495521206291
35.2	not assigned.unknown	MICRO.16642.C1	unknown protein [Oryza sativa (japonica cultivar-group)] gb_AAT39184.1_ unknown protein [Oryza sativa (japonica cultivar-group)] gb_AAT39177.1_ unknown protein [Oryza sativa (japonica cultivar-group)]	-3.23176373897664	0.661132692087055	0.0583979673883857	3.95129439845208
35.2	not assigned.unknown	MICRO.16909.C1	unnamed protein product [Arabidopsis thaliana]	-1.06401103735349	0.047763023727537	0.156104452782564	1.26787851386359
35.2	not assigned.unknown	MICRO.17421.C1	No Hits Found	-3.24101448679465	-0.73675764480512	-0.310560298379958	2.19369654360957
35.2	not assigned.unknown	MICRO.17992.C1	No Hits Found	-1.68836805573833	0.5705760259738	-0.00928022460002254	2.2496638571121
35.2	not assigned.unknown	MICRO.18024.C1	Sn-2 [Capsicum annuum] pir__S65082 Sn-2 protein - pepper	-1.62730241139849	0.04944247169239	-0.641744926718355	1.03499995637253
35.2	not assigned.unknown	MICRO.18227.C1	calcium/calmodulin protein kinase [Nicotiana tabacum] gb_AAN71903.1_ calcium/calmodulin protein kinase 1 [Nicotiana tabacum]	-2.40680880895596	-0.642256122103138	-0.456236847820024	1.3083158390328
35.2	not assigned.unknown	MICRO.18268.C1	NHL repeat-containing protein-like [Oryza sativa (japonica cultivar-group)] dbj_BAD16104.1_ NHL repeat-containing protein-like [Oryza sativa (japonica cultivar-group)] dbj_BAD15743.1_ NHL repeat-containing protein-like [Oryza sativa (japonica ...	-2.00818575100358	-0.199122922770705	-0.475879402613	1.33318342561987
35.2	not assigned.unknown	MICRO.18312.C1	expressed protein [Arabidopsis thaliana]	-1.6522699481154	-0.371855957499596	-0.249693412133336	1.03072057848247
35.2	not assigned.unknown	MICRO.213.C9	unnamed protein product [Arabidopsis thaliana] pdb_1RJJ_B Chain B, Solution Structure Of A Homodimeric Hypothetical Protein, At5g22580, A Structural Genomics Target From Arabidopsis Thaliana pdb_1RJJ_A Chain A, Solution Structure Of A Homodimeric ...	-1.89622282954283	-0.43065963993763	0.41486236154025	1.88042555114545
35.2	not assigned.unknown	MICRO.2276.C1	unnamed protein product [Arabidopsis thaliana] ref_NP_201061.1_ expressed protein [Arabidopsis thaliana]	-1.22650547538073	0.124262330268699	0.385302055577101	1.73606986122653
35.2	not assigned.unknown	MICRO.2385.C2	unknown [Lycopersicon esculentum] pir__T07180 hypothetical protein SENU1, senescence up-regulated - tomato (fragment)	-3.26484267745023	-0.0778138941270754	-0.581065528724931	2.60596325459822
35.2	not assigned.unknown	MICRO.249.C18	transcription factor RAU1 [Oryza sativa]	-1.66251067728658	-0.68937890207371	0.296976482777232	1.2701082579901
35.2	not assigned.unknown	MICRO.3290.C1	No Hits Found	-1.70116230785538	-0.0215114838400581	-0.174476078822305	1.50517474519301
35.2	not assigned.unknown	MICRO.3452.C1	At1g72510 [Arabidopsis thaliana] gb_AAT47792.1_ At1g72510 [Arabidopsis thaliana] pir__D96749 unknown protein T10D10.2 [imported] - Arabidopsis thaliana gb_AAG52577.1_ unknown protein	-1.69388383663636	-0.396992289228626	-0.0612470265113423	1.23564452089639
35.2	not assigned.unknown	MICRO.3452.C2	At1g72510 [Arabidopsis thaliana] gb_AAT47792.1_ At1g72510 [Arabidopsis thaliana] pir__D96749 unknown protein T10D10.2 [imported] - Arabidopsis thaliana gb_AAG52577.1_ unknown protein	-1.62469898038356	-0.222552661797087	0.147668587182237	1.54981490576871
35.2	not assigned.unknown	MICRO.3628.C1	unnamed protein product [Arabidopsis thaliana] gb_AAO63275.1_ At5g43180 [Arabidopsis thaliana] ref_NP_199132.1_ expressed protein [Arabidopsis thaliana]	-1.60373207319802	0.464215997041617	-0.34777422430378	1.72017384593585
35.2	not assigned.unknown	MICRO.3628.C3	unnamed protein product [Arabidopsis thaliana] gb_AAO63275.1_ At5g43180 [Arabidopsis thaliana] ref_NP_199132.1_ expressed protein [Arabidopsis thaliana]	-1.05469606251516	-0.222009955465745	0.314989325494825	1.14767543254424
35.2	not assigned.unknown	MICRO.4141.C2	unknown [Arabidopsis thaliana] gb_AAB87122.1_ expressed protein [Arabidopsis thaliana] sp_P10896_RCA_ARATH Ribulose bisphosphate carboxylase/oxygenase activase, chloroplast precursor (RuBisCO activase) (RA) gb_AAL06995.1_ At2g39730/T5I7.3_ ...	-1.22006688852599	0.118340109404159	-0.291713558915237	1.04669343901491
35.2	not assigned.unknown	MICRO.4165.C3	ribulose bisphosphate carboxylase [Solanum tuberosum] sp_P26574_RBS1_SOLTU Ribulose bisphosphate carboxylase small chain 1, chloroplast precursor (RuBisCO small subunit 1) pir__RKPOS1 ribulose-bisphosphate carboxylase (EC 4.1.1.39) precursor small ...	-2.6918125365951	-0.123987003308802	0.582866967751793	3.1506925010381
35.2	not assigned.unknown	MICRO.4165.C6	ribulose bisphosphate carboxylase [Solanum tuberosum] sp_P26575_RBSA_SOLTU Ribulose bisphosphate carboxylase small chain 2A, chloroplast precursor (RuBisCO small subunit 2A) pir__RKPOS2 ribulose-bisphosphate carboxylase (EC 4.1.1.39) precursor small ...	-1.37096160133033	-0.0980722277120947	0.0369925364238632	1.3098819100421
35.2	not assigned.unknown	MICRO.4167.C1	Proteinase inhibitor type II TR8 precursor gb_AAC37397.1_ auxin-induced proteinase inhibitor pir__S43338 proteinase inhibitor - tomato prf__2008321A auxin-inducible protease inhibitor gb_AAA16881.1_ proteinase inhibitor	-2.25697149154026	-0.689390929981332	0.683803834979399	2.25138439653832
35.2	not assigned.unknown	MICRO.4372.C17	No Hits Found	-1.71555724713375	-0.542094120846802	-0.0338319020778659	1.13963122420908
35.2	not assigned.unknown	MICRO.4431.C1	Mg protoporphyrin IX chelatase [Nicotiana tabacum] pir__T01789 protoporphyrin IX magnesium chelatase (EC 4.99.1.-) - common tobacco	-1.11145448760482	0.00960756175263811	0.0287158509118157	1.14977790026927
35.2	not assigned.unknown	MICRO.4444.C1	unnamed protein product [Arabidopsis thaliana] gb_AAO63910.1_ unknown protein [Arabidopsis thaliana] gb_AAO42177.1_ unknown protein [Arabidopsis thaliana] ref_NP_568629.1_ expressed protein [Arabidopsis thaliana]	-1.6701486064923	-0.0699474232487258	-0.0647188478207976	1.53548233542278
35.2	not assigned.unknown	MICRO.4455.C3	putative RNA-binding protein [Arabidopsis thaliana]	-1.0775296066027	0.147127684777699	0.14310605575287	1.36776334713327
35.2	not assigned.unknown	MICRO.4738.C1	F-box protein [Arabidopsis arenosa]	-2.83468327150657	-0.917732021442021	-0.666324814141267	1.25062643592328
35.2	not assigned.unknown	MICRO.513.C1	Bet v I allergen-like [Oryza sativa (japonica cultivar-group)] dbj_BAD29693.1_ Bet v I allergen-like [Oryza sativa (japonica cultivar-group)]	-2.72765840734354	-0.94088515312278	-0.667777314998009	1.11899593922275
35.2	not assigned.unknown	MICRO.5144.C2	cytochrome P450 [Capsicum annuum]	-1.84737908722617	0.453957700996956	-0.864853150454346	1.43648363776877
35.2	not assigned.unknown	MICRO.5281.C1	At3g19540/T31J18_4 [Arabidopsis thaliana] dbj_BAB01975.1_ unnamed protein product [Arabidopsis thaliana] gb_AAL06920.1_ AT3g19540/T31J18_4 [Arabidopsis thaliana] ref_NP_566642.1_ expressed protein [Arabidopsis thaliana]	-1.70398050244777	-0.721264197589129	0.0663322219020674	1.04904852676071
35.2	not assigned.unknown	MICRO.5716.C1	hypersensitive response assisting protein [Capsicum annuum]	-1.72460513888508	-0.837533592848713	0.735956047080453	1.62302759311682
35.2	not assigned.unknown	MICRO.5722.C1	No Hits Found	-1.47359672093847	0.138786388504101	-0.335019533265637	1.27736357617693
35.2	not assigned.unknown	MICRO.5760.C2	unknown [Arabidopsis thaliana] gb_AAO50682.1_ unknown protein [Arabidopsis thaliana] gb_AAO42050.1_ unknown protein [Arabidopsis thaliana] ref_NP_568382.1_ expressed protein [Arabidopsis thaliana]	-1.06462991929513	0.656976948279612	-0.193704868471755	1.52790199910299
35.2	not assigned.unknown	MICRO.6086.C1	unknown protein [Arabidopsis thaliana]	-2.45880314831036	-0.850943562329461	-0.110532914069257	1.49732667191164
35.2	not assigned.unknown	MICRO.6213.C1	unknown protein [Arabidopsis thaliana] gb_AAK93687.1_ unknown protein [Arabidopsis thaliana] ref_NP_567819.1_ expressed protein [Arabidopsis thaliana] ref_NP_974633.1_ expressed protein [Arabidopsis thaliana]	-1.20276268978772	-0.576636784392418	0.859150154268944	1.48527605966425
35.2	not assigned.unknown	MICRO.6435.C1	unknown [Euphorbia esula]	-1.14987005939817	0.0369832902662548	0.291446195557763	1.47829954522219
35.2	not assigned.unknown	MICRO.692.C2	unknown protein [Oryza sativa (japonica cultivar-group)]	-2.09921536969035	-0.576740708602989	0.783981699239625	2.30645636032698
35.2	not assigned.unknown	MICRO.7040.C2	similar to HASPB1 protein [Mus musculus]	-2.89450989026426	-0.689172873644399	-0.966615219037623	1.23872179758224
35.2	not assigned.unknown	MICRO.7192.C1	unknown [Arabidopsis thaliana] gb_AAN15551.1_ expressed protein [Arabidopsis thaliana] gb_AAM97109.1_ expressed protein [Arabidopsis thaliana] ref_NP_563929.1_ expressed protein [Arabidopsis thaliana] gb_AAG09560.1_ Unknown Protein [Arabidopsis thal ...	-1.64137833396315	-0.315040114947276	0.114090470404953	1.44042868942083
35.2	not assigned.unknown	MICRO.7869.C1	unknown [Arabidopsis thaliana] gb_AAN15531.1_ expressed protein [Arabidopsis thaliana] gb_AAM97097.1_ expressed protein [Arabidopsis thaliana] gb_AAL15372.1_ AT4g15540/dl3810w [Arabidopsis thaliana] gb_AAL09754.1_ AT4g15540/dl3810w [Arabidopsis ...	-1.24597578992617	-0.535289270675619	0.591476046851623	1.30216256610217
35.2	not assigned.unknown	MICRO.8006.C1	No Hits Found	-2.34479092132092	-0.937442712305287	-0.277578788742371	1.12976942027326
35.2	not assigned.unknown	MICRO.835.C1	OSJNBa0093F12.14 [Oryza sativa (japonica cultivar-group)] ref_XP_473739.1_ OSJNBa0093F12.14 [Oryza sativa (japonica cultivar-group)] emb_CAE03940.3_ OSJNBa0093F12.14 [Oryza sativa (japonica cultivar-group)]	-2.00660360451513	-0.155124451692419	0.89861637703652	2.75009552985923
35.2	not assigned.unknown	MICRO.8448.C1	No Hits Found	-1.00912616516996	0.211222978601922	0.208218566973843	1.42856771074572
35.2	not assigned.unknown	MICRO.8565.C1	nitrite reductase [Nicotiana tabacum]	-1.83484137327571	-0.61659443010681	0.00171711646095929	1.21996405962986
35.2	not assigned.unknown	MICRO.8617.C1	unknown [Arabidopsis thaliana] gb_AAM70584.1_ At1g15980/T24D18_8 [Arabidopsis thaliana] gb_AAL15333.1_ At1g15980/T24D18_8 [Arabidopsis thaliana] gb_AAF18495.1_ ESTs gb_T43280, gb_AA395195 come from this gene. [Arabidopsis thaliana] pir__D86294 ...	-2.06287791284486	-0.512181828547803	0.194926315490253	1.74562239978731
35.2	not assigned.unknown	MICRO.8775.C1	No Hits Found	-1.16112841064549	-0.124064557356109	0.568099742514402	1.60516359580378
35.2	not assigned.unknown	MICRO.9061.C3	unnamed protein product [Arabidopsis thaliana] gb_AAL06949.1_ AT5g05250/K18I23_5 [Arabidopsis thaliana] ref_NP_568152.1_ expressed protein [Arabidopsis thaliana]	-1.49746667351567	-0.98435564724986	0.59416297197207	1.10727399823788
35.2	not assigned.unknown	MICRO.9090.C2	No Hits Found	-1.5270437458297	0.699741933420977	0.092399585204813	2.31918526445549
35.2	not assigned.unknown	MICRO.9090.C4	No Hits Found	-1.70905041806181	0.267187146204622	-0.0728241492899429	1.90341341497649
35.2	not assigned.unknown	MICRO.9203.C1	No Hits Found	-1.26006692793877	0.0964969977862538	-0.127832746436827	1.2287311792882
35.2	not assigned.unknown	MICRO.922.C2	No Hits Found	-1.02191043718402	0.329232087000079	0.120731846548354	1.47187437073246
35.2	not assigned.unknown	MICRO.9251.C1	cyclin d2 [Glycine max]	-2.5554798271092	-0.239103482344268	0.211343599411357	2.52771994417629
35.2	not assigned.unknown	MICRO.9501.C1	expressed protein [Arabidopsis thaliana]	-2.12200889131052	-0.489366323474906	-0.556799176800117	1.0758433910355
35.2	not assigned.unknown	MICRO.9542.C4	No Hits Found	-1.7012454521551	0.173829121146937	0.588120029466564	2.4631946027686
35.2	not assigned.unknown	MICRO.9567.C1	No Hits Found	-1.19624472849223	-0.292620691436893	0.102026502857653	1.00565053991299
35.2	not assigned.unknown	MICRO.9670.C1	putative acetyltranferase [Solanum demissum]	-1.93878939276309	-0.409997926127343	-0.286977570941806	1.24181389569394
35.2	not assigned.unknown	MICRO.9917.C1	No Hits Found	-2.09423455638169	0.200322283394033	-0.519639772845219	1.7749170669305
35.2	not assigned.unknown	POCAG38TP	ankyrin repeat protein-like [Oryza sativa (japonica cultivar-group)]	-1.37381071994863	0.252249267679552	-0.468167103027449	1.15789288460073
35.2	not assigned.unknown	POCB864TV	unknown protein [Arabidopsis thaliana]	-1.13279558515299	0.00480773995161776	0.470369388183757	1.60797271328836
35.2	not assigned.unknown	POCBO70TP	unknown protein [Arabidopsis thaliana]	-1.13748082338423	-0.132791994599776	0.194717982656956	1.19940681144141
35.2	not assigned.unknown	POCCO17TP	NADH dehydrogenase (ubiquinone) 1 beta subcomplex, 10, 22kDa [Homo sapiens] gb_AAH05829.1_ NADH dehydrogenase (ubiquinone) 1 beta subcomplex, 10, 22kDa [Homo sapiens] gb_AAD32453.1_ NADH-ubiquinone oxidoreductase PDSW subunit homolog [Homo sapiens] ...	-1.01238232607392	-0.470959584600065	0.700551163364608	1.24197390483846
35.2	not assigned.unknown	POCCS16TP	Fe2+ dioxygenase-like [Olimarabidopsis pumila]	-2.14556068791036	-0.767108533926184	-0.135656802406045	1.24279535157813
35.2	not assigned.unknown	PPCCK68TH	ribulose bisphosphate carboxylase [Solanum tuberosum] sp_P26575_RBSA_SOLTU Ribulose bisphosphate carboxylase small chain 2A, chloroplast precursor (RuBisCO small subunit 2A) pir__RKPOS2 ribulose-bisphosphate carboxylase (EC 4.1.1.39) precursor small ...	-1.5376878130841	-0.228839331679096	0.0580203958283558	1.36686887723336
35.2	not assigned.unknown	STMCF71TH	OSJNBb0002J11.11 [Oryza sativa (japonica cultivar-group)] emb_CAE05684.1_ OSJNBb0002J11.11 [Oryza sativa (japonica cultivar-group)] emb_CAE04715.1_ OSJNBa0043L24.3 [Oryza sativa (japonica cultivar-group)]	-1.25447405552094	-0.784746095252872	0.553811366655488	1.02353932692355
35.2	not assigned.unknown	STMEA61TV	No Hits Found	-1.72774361269195	-0.147772077713704	0.789992202085191	2.36996373706344
35.2	not assigned.unknown	STMJF86TV	At2g36970/T1J8.15 [Arabidopsis thaliana] gb_AAD31582.1_ putative glucosyltransferase [Arabidopsis thaliana] gb_AAL06924.1_ At2g36970/T1J8.15 [Arabidopsis thaliana] ref_NP_181234.1_ UDP-glucoronosyl/UDP-glucosyl transferase family protein [Arabidopsi ...	-3.885306005832	0.390688830659643	-0.840980200986511	3.43501463550513
35.2	not assigned.unknown	STMJG96TV	No Hits Found	-1.39357161399531	0.436109893504435	-0.183922301216452	1.6457592062833
35.2	not assigned.unknown	STMJJ71TV	expressed protein [Arabidopsis thaliana]	-2.55003361382786	-0.476953318062902	-0.368978724430598	1.70410157133436

## Sheet: Cluster6
Table S4. List of potato genes belonging to clusters formed by drought responses abolished or ameliorated by chloroplast Fld (Figure 5).
BINCODE	NAME	IDENTIFIER	DESCRIPTION	log2(Drought_vs_Control_inWT)	log2(Drought_vs_Control_in_Stpfld252)	log2(Stpfld252_vs_WT_in_Control)	log2(Stpfld252_vs_WT_inDrought)
1.1.1.1	PS.lightreaction.photosystem II.LHC-II	bf_mxlfxxxx_0014b07.t3m.scf	chlorophyll a/b binding protein (124 AA) [Raphanus sativus] sp_P14584_CB21_RAPSA Chlorophyll a-b binding of LHCII type I protein (CAB) (LHCP)	-5.72897444307727	-1.84422994393484	0.969739259872116	4.85448375901455
1.1.1.1	PS.lightreaction.photosystem II.LHC-II	MICRO.331.C27	Chlorophyll a-b binding protein 3C, chloroplast precursor (LHCII type I CAB-3C) (LHCP) pir__CDTO3C chlorophyll a/b-binding protein 3C precursor - tomato prf__1204205G protein 3C,chlorophyll binding	-4.0315121909108	-2.22754310788381	0.278611858909464	2.08258094193646
1.1.1.1	PS.lightreaction.photosystem II.LHC-II	MICRO.331.C5	chlorophyll a/b-binding protein Cab-3C	-2.95946185310278	-1.21678822582127	0.364281833825565	2.10695546110708
1.1.1.1	PS.lightreaction.photosystem II.LHC-II	MICRO.331.C76	Chlorophyll a-b binding protein 3C, chloroplast precursor (LHCII type I CAB-3C) (LHCP) pir__CDTO3C chlorophyll a/b-binding protein 3C precursor - tomato prf__1204205G protein 3C,chlorophyll binding	-2.42847048475087	-1.94354860391496	0.626494582225771	1.11141646306168
1.1.1.1	PS.lightreaction.photosystem II.LHC-II	MICRO.331.C84	Chlorophyll a-b binding protein 3C, chloroplast precursor (LHCII type I CAB-3C) (LHCP) pir__CDTO3C chlorophyll a/b-binding protein 3C precursor - tomato prf__1204205G protein 3C,chlorophyll binding	-3.13936976248828	-1.78308475482526	0.83871991037174	2.19500491803476
1.1.1.1	PS.lightreaction.photosystem II.LHC-II	MICRO.331.C87	Chlorophyll a-b binding protein 3C, chloroplast precursor (LHCII type I CAB-3C) (LHCP) pir__CDTO3C chlorophyll a/b-binding protein 3C precursor - tomato prf__1204205G protein 3C,chlorophyll binding	-2.83764926328603	-1.29269645783667	-0.0768296049761013	1.46812320047326
1.1.1.1	PS.lightreaction.photosystem II.LHC-II	PPCCP40TH	Chlorophyll a-b binding protein AB80, chloroplast precursor (LHCII type I CAB-AB80) (LHCP) pir__CDPM80 chlorophyll a/b-binding protein AB80 precursor - garden pea gb_AAA63413.1_ cab precursor gb_AAA33651.1_ polypeptide 15 precursor prf__1006296A ...	-4.81539071871715	-2.27484863959283	0.179605778118955	2.72014785724327
1.1.2.1	PS.lightreaction.photosystem I.LHC-I	MICRO.4519.C3	chlorophyll a/b-binding protein type I precursor (cab-6A) - tomato gb_AAA34140.1_ chlorophyll a/b-binding protein prf__1402358A photosystem I protein CAB	-2.02701280486811	-1.13340528525266	0.563789748789212	1.45739726840466
1.1.4	PS.lightreaction.ATP synthase	MICRO.3162.C1	unknown [Arabidopsis thaliana]	-3.36259588924452	-1.21166132310857	-0.211804243311803	1.93913032282415
1.3.2	PS.calvin cycle.rubisco small subunit	cSTB34J1TH	ribulose bisphosphate carboxylase [Solanum tuberosum] sp_P26575_RBSA_SOLTU Ribulose bisphosphate carboxylase small chain 2A, chloroplast precursor (RuBisCO small subunit 2A) pir__RKPOS2 ribulose-bisphosphate carboxylase (EC 4.1.1.39) precursor small ...	-3.38325952879125	-1.82770127655116	0.80006019433393	2.35561844657402
3.6	minor CHO metabolism.callose	MICRO.6617.C1	callose synthase 1 catalytic subunit [Arabidopsis thaliana]	-2.6917317418882	-1.88223809921106	0.369735227443289	1.17922887012042
3.8.2	minor CHO metabolism.galactose.alpha-galactosidases	STMGD95TV	alpha-galactosidase [Lycopersicon esculentum]	-2.6088197588878	-1.38612370912632	0.524701732015407	1.74739778177688
6.2	gluconeogenesis / glyoxylate cycle.malate synthase	MICRO.11599.C1	unnamed protein product [Ricinus communis] pir__SYCSM2 malate synthase (EC 4.1.3.2) (clone MS2) - castor bean sp_P17815_MASY_RICCO Malate synthase, glyoxysomal	-4.64526637127664	-1.60634027642539	-0.661031926664043	2.3778941681872
6.2	gluconeogenesis / glyoxylate cycle.malate synthase	MICRO.6362.C1	malate synthase [Cucumis sativus] pir__SYKVMA malate synthase (EC 4.1.3.2) - cucumber sp_P08216_MASY_CUCSA Malate synthase, glyoxysomal	-2.96122147780645	-1.19772272749305	-0.485909835685888	1.27758891462751
6.9	gluconeogenesis / glyoxylate cycle.isocitrate lyase	MICRO.381.C1	Isocitrate lyase (Isocitrase) (Isocitratase) (ICL) pir__T06353 isocitrate lyase (EC 4.1.3.1) - tomato gb_AAA82738.1_ isocitrate lyase	-5.25997813325895	-2.38029149045081	-0.75411258688143	2.12557405592672
9.1.1	mitochondrial electron transport / ATP synthesis.NADH-DH (type I).complex I	MICRO.8480.C1	NAD(P)H:quinone oxidoreductase [Solanum tuberosum]	-2.56721990819864	-1.17857512959698	0.0261683725234132	1.41481315112507
10.1.12.1	cell wall.precursor synthesis.KDO pathway.arabinose-5-phosphate isomerase	MICRO.1679.C1	sugar-phosphate isomerase-like protein [Arabidopsis thaliana] pir__T47628 sugar-phosphate isomerase-like protein - Arabidopsis thaliana ref_NP_191029.1_ sugar isomerase (SIS) domain-containing protein / CBS domain-containing protein [Arabidopsis tha ...	-2.07480159748066	-1.08795642169483	0.0858535917380312	1.07269876752386
10.1.6	cell wall.precursor synthesis.GAE	MICRO.448.C1	putative nucleotide sugar epimerase [Arabidopsis thaliana] pir__A86152 hypothetical protein F22M8.13 [imported] - Arabidopsis thaliana gb_AAF76478.1_ Contains similarity to CAPI protein from Staphylococcus aureus gi_P39858 and contains a NAD ...	-3.60761571236501	-2.60351915934411	0.0411770200775319	1.04527357309844
10.1.6	cell wall.precursor synthesis.GAE	MICRO.448.C2	unknown [Arabidopsis thaliana]	-4.16228843117498	-2.65791159631397	-0.317080582041445	1.18729625281956
10.2.1	cell wall.cellulose synthesis.cellulose synthase	MICRO.6450.C1	glucosyltransferase-like protein [Arabidopsis thaliana] gb_AAM13292.1_ glucosyltransferase-like protein [Arabidopsis thaliana] gb_AAL24334.1_ glucosyltransferase-like protein [Arabidopsis thaliana] gb_AAL25573.1_ AT5g22740/MDJ22_16 [Arabidopsis ...	-2.29510204190607	-1.41644835302552	0.157138559921354	1.03579224880191
10.5.1.1	cell wall.cell wall proteins.AGPs.AGP	MICRO.9462.C1	unknown [Capsicum annuum]	-3.27174978519587	-2.04261510179292	-0.0567613565076286	1.17237332689532
10.5.3	cell wall.cell wall proteins.LRR	MICRO.1978.C3	unnamed protein product [Arabidopsis thaliana] ref_NP_188563.1_ leucine-rich repeat family protein [Arabidopsis thaliana]	-3.65854938929011	-2.27595352537566	0.0486229171677213	1.43121878108217
10.5.3	cell wall.cell wall proteins.LRR	MICRO.4463.C1	unnamed protein product [Arabidopsis thaliana] ref_NP_188563.1_ leucine-rich repeat family protein [Arabidopsis thaliana]	-3.06988512186015	-1.428581631865	-0.495787545749552	1.1455159442456
10.5.3	cell wall.cell wall proteins.LRR	MICRO.6821.C2	putative extensin [Arabidopsis thaliana] gb_AAC69930.1_ putative extensin [Arabidopsis thaliana] pir__C84905 probable extensin [imported] - Arabidopsis thaliana	-3.34844633759939	-1.59238618807549	0.362123455215674	2.11818360473958
10.5.3	cell wall.cell wall proteins.LRR	MICRO.8711.C1	No Hits Found	-3.16707356525761	-2.40677351637119	0.969602914182511	1.72990296306894
10.6.1	cell wall.degradation.cellulases and beta-1,4-glucanases	bf_mxflxxxx_0054c12.t3m.scf	cellulase (EC 3.2.1.4) Cel1 precursor - tomato gb_AAA69908.1_ endo-1,4-beta-glucanase precursor	-3.71838821259099	-1.57337739328684	0.00503396626643671	2.15004478557058
10.6.2	cell wall.degradation.mannan-xylose-arabinose-fucose	MICRO.2255.C1	LEXYL1 [Lycopersicon esculentum]	-4.11545016384134	-2.61430352950745	-0.482536763360578	1.01860987097331
10.6.3	cell wall.degradation.pectate lyases and polygalacturonases	MICRO.13677.C1	pectate lyase [Salix gilgiana]	-4.73060436843407	-3.59122990813777	0.751471611877076	1.89084607217338
10.6.3	cell wall.degradation.pectate lyases and polygalacturonases	MICRO.2640.C1	polygalacturonase-like protein [Fragaria x ananassa]	-2.66227698224485	-1.27806521568202	0.301787382990886	1.68599914955371
10.6.3	cell wall.degradation.pectate lyases and polygalacturonases	MICRO.9703.C2	unknown protein [Arabidopsis thaliana] emb_CAB79305.1_ putative protein [Arabidopsis thaliana] emb_CAA20471.1_ putative protein [Arabidopsis thaliana] pir__T05388 hypothetical protein F16G20.200 - Arabidopsis thaliana ref_NP_194081.1_ glycoside ...	-2.9548960725975	-1.28135797547826	0.37994420998819	2.05348230710743
10.7	cell wall.modification	MICRO.10990.C1	putative xyloglucan endotransglycosylase-related protein [Solanum bulbocastanum]	-2.03337869145945	-1.30835892448672	0.922413938654284	1.64743370562701
10.8.1	cell wall.pectinesterases.PME	MICRO.11186.C1	pectin methylesterase [Cicer arietinum]	-3.17219414579291	-2.14295213549696	0.259859495714489	1.28910150601044
10.8.1	cell wall.pectinesterases.PME	MICRO.14501.C1	putative pectin methylesterase [Arabidopsis thaliana] gb_AAL49830.1_ putative pectin methylesterase [Arabidopsis thaliana] emb_CAB89354.1_ pectin methylesterase-like protein [Arabidopsis thaliana] pir__T49922 pectin methylesterase-like protein - ...	-2.04272835196257	-1.23896233646503	0.759727141825408	1.56349315732295
10.8.1	cell wall.pectinesterases.PME	MICRO.16583.C1	Similar to Prunus pectinesterase (gb_X95991). [Arabidopsis thaliana] pir__H86187 hypothetical protein [imported] - Arabidopsis thaliana	-3.40430111221528	-1.78609858344936	0.328351489972489	1.94655401873841
10.8.1	cell wall.pectinesterases.PME	MICRO.6574.C1	putative pectinesterase [Oryza sativa (japonica cultivar-group)] dbj_BAD31979.1_ putative pectinesterase [Oryza sativa (japonica cultivar-group)] dbj_BAC83543.1_ putative pectinesterase [Oryza sativa (japonica cultivar-group)]	-3.51230696683578	-1.85138143668033	0.117684256985013	1.77860978714047
11.6	lipid metabolism.lipid transfer proteins etc	SDBN002F18u.scf	No Hits Found	-2.75044582603549	-1.33711544235083	-0.401658953105658	1.01167143057899
11.8.1	lipid metabolism.exotics (steroids, squalene etc).sphingolipids	cSTB44C13TH	delta 6 desaturase [Borago officinalis]	-4.82268198408824	-3.42337473169622	0.0823431136796398	1.48165036607166
11.8.1	lipid metabolism.exotics (steroids, squalene etc).sphingolipids	MICRO.6249.C1	sphingolipid delta-8 desaturase [Primula farinosa]	-5.14972727047609	-3.29479673790194	0.123010038494225	1.97794057106837
11.8.1.1	lipid metabolism.exotics (steroids, squalene etc).sphingolipids.ceramidase	MICRO.17347.C1	hypothetical protein [Arabidopsis thaliana] pir__H84799 hypothetical protein At2g38010 [imported] - Arabidopsis thaliana	-1.51629500184537	-1.17303724074023	0.826626160706331	1.16988392181147
11.9.2.1	lipid metabolism.lipid degradation.lipases.triacylglycerol lipase	STMHV87TV	putative lipase [Oryza sativa (japonica cultivar-group)] dbj_BAB39417.1_ putative lipase [Oryza sativa (japonica cultivar-group)]	-1.97974609455451	-1.58074289127257	0.916865310428193	1.31586851371013
13.1.1.1.1	amino acid metabolism.synthesis.central amino acid metabolism.GABA.glutamate decarboxylase	bf_swstxxxx_0054e12.t3m.scf	putative glutamate decarboxylase [Glycine max]	-2.48258041112579	-1.19352997406788	0.0298325615512454	1.31888299860915
13.1.6.3.1	amino acid metabolism.synthesis.aromatic aa.phenylalanine.arogenate dehydratase / prephenate dehydratase	MICRO.5796.C1	prephenate dehydratase [Ipomoea trifida]	-2.65425781657487	-1.83047593605325	0.687167390102456	1.51094927062408
13.1.6.3.1	amino acid metabolism.synthesis.aromatic aa.phenylalanine.arogenate dehydratase / prephenate dehydratase	POADP95TP	prephenate dehydratase [Ipomoea trifida]	-2.28277153726084	-1.92322292786921	0.992890455564847	1.35243906495648
13.2.2.3	amino acid metabolism.degradation.glutamate family.arginine	bf_mxlfxxxx_0068d04.t3m.scf	arginase 2 [Lycopersicon esculentum]	-4.50471524626612	-3.95484191608149	0.599028759618301	1.14890208980293
15.2	metal handling.binding, chelation and storage	MICRO.8133.C2	No Hits Found	-2.90025442142314	-1.85723140548894	0.568013533003855	1.61103654893805
16.4.1	secondary metabolism.N misc.alkaloid-like	MICRO.5947.C1	putative strictosidine synthase [Lycopersicon esculentum]	-5.67181838532934	-3.98817384008799	0.219787831274479	1.90343237651584
16.5.1.1.1.10	secondary metabolism.sulfur-containing.glucosinolates.synthesis.aliphatic.flavin-containing monooxygenase	bf_mxlfxxxx_0011h05.t3m.scf	No Hits Found	-3.75853496541448	-2.69291438059771	0.050321096440614	1.11594168125738
16.5.1.1.1.10	secondary metabolism.sulfur-containing.glucosinolates.synthesis.aliphatic.flavin-containing monooxygenase	MICRO.318.C4	dimethylaniline monooxygenase-like protein [Arabidopsis thaliana] ref_NP_196397.1_ flavin-containing monooxygenase family protein / FMO family protein [Arabidopsis thaliana]	-4.38347931405317	-2.61733350281656	-0.521489797644072	1.24465601359254
17.1.1.1.12	hormone metabolism.abscisic acid.synthesis-degradation.synthesis.abscisic aldehyde oxidase	MICRO.3746.C1	aldehyde oxidase 1 homolog [Lycopersicon esculentum] pir__T07658 aldehyde oxidase (EC 1.2.3.1) 1 - tomato (fragment)	-1.79478850679068	-1.29389769800787	0.60196104136444	1.10285185014725
17.1.1.1.12	hormone metabolism.abscisic acid.synthesis-degradation.synthesis.abscisic aldehyde oxidase	MICRO.3746.C3	aldehyde oxidase 1 homolog [Lycopersicon esculentum] pir__T07658 aldehyde oxidase (EC 1.2.3.1) 1 - tomato (fragment)	-2.67601561508128	-1.26041940441508	0.565416075393328	1.98101228605952
17.2.3	hormone metabolism.auxin.induced-regulated-responsive-activated	MICRO.4381.C1	unknown protein [Arabidopsis thaliana] sp_Q94BT2_AIRC_ARATH Auxin-induced in root cultures protein 12 precursor	-3.96490476767805	-1.11744051828051	-0.390309902836494	2.45715434656104
17.2.3	hormone metabolism.auxin.induced-regulated-responsive-activated	MICRO.6551.C1	tuberisation-related protein - potato emb_CAA05999.1_ hypothetical protein [Solanum tuberosum]	-1.35847357172598	-1.02083309949375	0.669859589712333	1.00750006194456
17.6.3	hormone metabolism.gibberelin.induced-regulated-responsive-activated	MICRO.63.C4	Gip1-like protein [Petunia x hybrida]	-5.33238014604589	-3.49494678008157	-0.57558318697509	1.26185017898922
17.7.1.2	hormone metabolism.jasmonate.synthesis-degradation.lipoxygenase	MICRO.4514.C1	13-lipoxygenase [Solanum tuberosum] pir__T07062 probable lipoxygenase (EC 1.13.11.12) (clone H1) - potato	-3.52312765548977	-1.76109825379335	-0.473876281641562	1.28815312005485
17.7.1.4	hormone metabolism.jasmonate.synthesis-degradation.allene oxidase cyclase	MICRO.2858.C2	allene oxide cyclase [Solanum tuberosum]	-2.72782812838679	-2.01472301429	0.730373191058197	1.44347830515498
19.14	tetrapyrrole synthesis.protochlorophyllide reductase	MICRO.49.C5	NADPH:protochlorophyllide oxidoreductase [Nicotiana tabacum]	-5.133579219816	-3.15367773157039	-0.376420243710328	1.60348124453528
20.1.2	stress.biotic.receptors	MICRO.10440.C1	Cf-2.2 [Lycopersicon pimpinellifolium]	-1.82356112525115	-1.19142917519592	0.407748427068002	1.03988037712323
20.1.2	stress.biotic.receptors	MICRO.16440.C1	putative receptor protein kinase [Arabidopsis thaliana] emb_CAC01799.1_ receptor protein kinase-like protein [Arabidopsis thaliana] gb_AAN86199.1_ putative receptor protein kinase [Arabidopsis thaliana] pir__T51383 receptor protein kinase-like ...	-3.54548773983562	-2.19478776498135	0.697153517074536	2.0478534919288
20.1.2	stress.biotic.receptors	MICRO.1978.C3	unnamed protein product [Arabidopsis thaliana] ref_NP_188563.1_ leucine-rich repeat family protein [Arabidopsis thaliana]	-3.65854938929011	-2.27595352537566	0.0486229171677213	1.43121878108217
20.1.2	stress.biotic.receptors	MICRO.4463.C1	unnamed protein product [Arabidopsis thaliana] ref_NP_188563.1_ leucine-rich repeat family protein [Arabidopsis thaliana]	-3.06988512186015	-1.428581631865	-0.495787545749552	1.1455159442456
20.1.2	stress.biotic.receptors	STMJC95TV	NL0E [Lycopersicon esculentum] pir__T17462 disease resistance E - tomato	-3.22540591528933	-1.34109922071641	-0.124653513736083	1.75965318083684
20.1.2.2	stress.biotic.receptors.TIR-NBS-LRR	MICRO.2840.C2	N protein [Nicotiana tabacum]	-2.09266273469203	-1.61257401709357	0.567565652844365	1.04765437044283
20.1.7.1	stress.biotic.PR-proteins.PR1 (antifungal)	BPLI14P23TH	unnamed protein product [Nicotiana tabacum] emb_CAA27183.1_ PR-1b precursor	-1.8774008116417	-1.07907779585396	0.397403374730866	1.19572639051861
20.2.1	stress.abiotic.heat	BF_LBCHXXXX_0045F12_T3M.SCF	thioredoxin 3 [Plantago major]	-4.13130002293094	-1.93006380128695	-0.459870382940926	1.74136583870306
20.2.1	stress.abiotic.heat	MICRO.14603.C1	No Hits Found	-4.25871030575747	-1.13211877134734	-0.310855123812805	2.81573641059733
20.2.1	stress.abiotic.heat	MICRO.4633.C1	heat stress transcription factor A3 [Lycopersicon peruvianum]	-2.24669438604056	-1.35791869087147	0.240742779441975	1.12951847461106
20.2.1	stress.abiotic.heat	POCD416TV	No Hits Found	-4.55811141956519	-2.12378775132449	0.201999473469685	2.63632314171039
20.2.1	stress.abiotic.heat	STMCI46TV	heat stress transcription factor A3 [Lycopersicon peruvianum]	-2.51466809271571	-1.58296173526665	0.317757192694398	1.24946355014346
20.2.3	stress.abiotic.drought/salt	MICRO.432.C1	BURP domain-containing protein [Bruguiera gymnorrhiza]	-3.97875088317248	-2.74956440963039	0.391157057871215	1.6203435314133
20.2.3	stress.abiotic.drought/salt	MICRO.432.C14	No Hits Found	-3.15860927918666	-1.51123757565165	0.335082734586816	1.98245443812183
21.1	redox.thioredoxin	BF_LBCHXXXX_0045F12_T3M.SCF	thioredoxin 3 [Plantago major]	-4.13130002293094	-1.93006380128695	-0.459870382940926	1.74136583870306
21.2.1	redox.ascorbate and glutathione.ascorbate	MICRO.2089.C1	dehydroascorbate reductase [Nicotiana tabacum]	-2.655210986432	-1.04594828948788	0.389226271530303	1.99848896847443
21.2.1	redox.ascorbate and glutathione.ascorbate	MICRO.2089.C3	dehydroascorbate reductase [Nicotiana tabacum]	-3.35271408664134	-2.03733338922741	0.955782302322618	2.27116299973655
24.2	biodegradation of xenobiotics.lactoylglutathione lyase	MICRO.13921.C1	unknown protein [Oryza sativa (japonica cultivar-group)]	-3.18163064151291	-1.51643186478283	0.632809845383834	2.29800862211391
26.10	misc.cytochrome P450	bf_ivrootxx_0039f05.t3m.scf	cytochrome P450 [Nicotiana tabacum]	-3.53458176014445	-1.00122379124817	-0.00951312554642492	2.52384484334986
26.10	misc.cytochrome P450	bf_mxflxxxx_0016a07.t3m.scf	putative elicitor-inducible cytochrome P450 [Oryza sativa (japonica cultivar-group)] dbj_BAD10411.1_ putative elicitor-inducible cytochrome P450 [Oryza sativa (japonica cultivar-group)]	-1.95390252661936	-1.03609960418711	0.236182873287138	1.15398579571939
26.10	misc.cytochrome P450	MICRO.14609.C1	cytochrome P450 [Ammi majus]	-5.99769515036607	-3.06019729264205	-0.229188993992413	2.70830886373161
26.2	misc.UDP glucosyl and glucoronyl transferases	bf_arrayxxx_0041d05.t7m.scf	UTP-glucose glucosyltransferase [Manihot esculenta] pir__S41951 UTP-glucose glucosyltransferase - cassava sp_Q40287_UFO5_MANES Flavonol 3-O-glucosyltransferase 5 (UDP-glucose flavonoid 3-O-glucosyltransferase 5)	-2.44281679666579	-1.18586879233751	0.263184947773883	1.52013295210216
26.2	misc.UDP glucosyl and glucoronyl transferases	MICRO.10696.C3	arbutin synthase [Rauvolfia serpentina] sp_Q9AR73_HQGT_RAUSE Hydroquinone glucosyltransferase (Arbutin synthase)	-2.4660378322863	-1.85071442186339	0.444860995318955	1.06018440574186
26.2	misc.UDP glucosyl and glucoronyl transferases	MICRO.11128.C1	No Hits Found	-2.72014735063727	-1.68349441488194	0.160557663314158	1.19721059906949
26.2	misc.UDP glucosyl and glucoronyl transferases	MICRO.12106.C1	At2g36970/T1J8.15 [Arabidopsis thaliana] gb_AAD31582.1_ putative glucosyltransferase [Arabidopsis thaliana] gb_AAL06924.1_ At2g36970/T1J8.15 [Arabidopsis thaliana] ref_NP_181234.1_ UDP-glucoronosyl/UDP-glucosyl transferase family protein [Arabidopsi ...	-2.45077558618055	-1.36590152104036	0.629096989567595	1.71397105470778
26.2	misc.UDP glucosyl and glucoronyl transferases	MICRO.1822.C3	UDP-glucose glucosyltransferase [Arabidopsis thaliana] gb_AAL32657.1_ UDP-glucose glucosyltransferase [Arabidopsis thaliana]	-6.60416241164139	-3.45591628600494	-0.34477151548222	2.80347461015422
26.2	misc.UDP glucosyl and glucoronyl transferases	SDBN006M14u.scf	Limonoid UDP-glucosyltransferase (Limonoid glucosyltransferase) (Limonoid GTase) (LGTase) dbj_BAA93039.1_ limonoid UDP-glucosyltransferase [Citrus unshiu]	-2.43073654382315	-1.59363993842071	0.41237768834625	1.24947429374869
26.2	misc.UDP glucosyl and glucoronyl transferases	SSBN003M17u.scf	No Hits Found	-2.38036361039241	-1.5842395497222	0.352542393435026	1.14866645410524
26.21	misc.protease inhibitor/seed storage/lipid transfer protein (LTP) family protein	bf_stolxxxx_0067h03.t3m.scf	unknown [Arabidopsis thaliana] gb_AAB82643.1_ expressed protein [Arabidopsis thaliana] gb_AAL11562.1_ At2g45180/T14P1.1 [Arabidopsis thaliana] pir__D84887 probable proline-rich protein [imported] - Arabidopsis thaliana ref_NP_566036.1_ protease ...	-5.51550147475235	-4.15017192909166	0.698757040642533	2.06408658630323
26.21	misc.protease inhibitor/seed storage/lipid transfer protein (LTP) family protein	MICRO.3216.C1	unknown [Arabidopsis thaliana] gb_AAB82643.1_ expressed protein [Arabidopsis thaliana] gb_AAL11562.1_ At2g45180/T14P1.1 [Arabidopsis thaliana] pir__D84887 probable proline-rich protein [imported] - Arabidopsis thaliana ref_NP_566036.1_ protease ...	-3.97253260608684	-2.59427571896962	0.179037487818571	1.55729437493579
26.21	misc.protease inhibitor/seed storage/lipid transfer protein (LTP) family protein	MICRO.6116.C1	unknown [Arabidopsis thaliana] gb_AAB82643.1_ expressed protein [Arabidopsis thaliana] gb_AAL11562.1_ At2g45180/T14P1.1 [Arabidopsis thaliana] pir__D84887 probable proline-rich protein [imported] - Arabidopsis thaliana ref_NP_566036.1_ protease ...	-6.70079736654454	-4.03179301051467	0.0627478680039157	2.73175222403379
26.21	misc.protease inhibitor/seed storage/lipid transfer protein (LTP) family protein	MICRO.9768.C1	AT4g00170/F6N15_21 [Arabidopsis thaliana] ref_NP_680546.1_ protease inhibitor/seed storage/lipid transfer protein (LTP) family protein [Arabidopsis thaliana]	-1.95120624096834	-1.18645001828031	0.356360896504186	1.12111711919222
26.28	misc.GDSL-motif lipase	MICRO.11966.C1	F1K23.17 [Arabidopsis thaliana]	-3.29843156555317	-1.11545514479692	-0.388289428334726	1.79468699242152
26.28	misc.GDSL-motif lipase	MICRO.1218.C1	putative proline-rich protein APG isolog [Cicer arietinum]	-4.39321451181063	-3.54013650251809	0.533777120220535	1.38685512951307
26.28	misc.GDSL-motif lipase	MICRO.1218.C2	putative proline-rich protein APG isolog [Cicer arietinum]	-5.40824237555828	-2.86056234490254	-0.285346422302711	2.26233360835302
26.28	misc.GDSL-motif lipase	MICRO.1218.C3	putative proline-rich protein APG isolog [Cicer arietinum]	-3.83233267753505	-3.28937614584845	0.570706932774041	1.11366346446064
26.28	misc.GDSL-motif lipase	MICRO.4133.C1	putative GDSL-motif lipase/hydrolase [Arabidopsis thaliana]	-1.97346070381346	-1.32635342866054	0.974565885851161	1.62167316100408
26.3	misc.gluco-, galacto- and mannosidases	MICRO.2766.C1	beta-mannosidase enzyme [Lycopersicon esculentum] gb_AAL37719.1_ beta-mannosidase [Lycopersicon esculentum]	-4.44002842018148	-3.1031899756072	0.478889652376681	1.81572809695096
26.3	misc.gluco-, galacto- and mannosidases	MICRO.2766.C2	beta-mannosidase enzyme [Lycopersicon esculentum] gb_AAL37719.1_ beta-mannosidase [Lycopersicon esculentum]	-3.76092841694746	-2.92744093522168	0.568963610814601	1.40245109254039
26.3.2	misc.gluco-, galacto- and mannosidases.beta-galactosidase	bf_mxflxxxx_0028h06.t3m.scf	No Hits Found	-3.21685088062538	-1.85881647677561	0.722919821942973	2.08095422579275
26.3.2	misc.gluco-, galacto- and mannosidases.beta-galactosidase	bf_suspxxxx_0025C02.t3m.scf	unknown protein [Arabidopsis thaliana] gb_AAO64909.1_ At1g77410 [Arabidopsis thaliana]	-2.73366935090347	-1.63791482845468	0.0508692595673352	1.14662378201613
26.3.5	misc.gluco-, galacto- and mannosidases.glycosyl hydrolase family 5	cSTA26K5TH	pepper esterase [Capsicum annuum]	-2.65155307491598	-1.01160736983619	-0.306158785781927	1.33378691929786
26.3.5	misc.gluco-, galacto- and mannosidases.glycosyl hydrolase family 5	MICRO.13857.C1	epoxide hydrolase [Cicer arietinum]	-5.24892173411703	-2.84296702898997	0.468819085712774	2.87477379083983
26.3.5	misc.gluco-, galacto- and mannosidases.glycosyl hydrolase family 5	MICRO.2095.C2	pepper esterase [Capsicum annuum]	-2.65097137778184	-1.12227412435403	-0.0953555907642007	1.43334166266361
26.4.1	misc.beta 1,3 glucan hydrolases.glucan endo-1,3-beta-glucosidase	MICRO.5454.C1	No Hits Found	-2.36656458969158	-1.06754131004508	-0.15235107825184	1.14667220139466
26.5	misc.acyl transferases	MICRO.4334.C1	hypothetical protein T8F5.23 - Arabidopsis thaliana gb_AAC27152.1_ Similar to gb_Z84386 anthranilate N-hydroxycinnamoyl/benzoyltransferase from Dianthus caryophyllus. [Arabidopsis thaliana]	-2.34514246711522	-1.76087495209695	0.676838713450403	1.26110622846867
26.5	misc.acyl transferases	MICRO.4334.C2	hypothetical protein T8F5.23 - Arabidopsis thaliana gb_AAC27152.1_ Similar to gb_Z84386 anthranilate N-hydroxycinnamoyl/benzoyltransferase from Dianthus caryophyllus. [Arabidopsis thaliana]	-2.3875856840836	-1.63653978836995	0.72851501710819	1.47956091282184
26.5	misc.acyl transferases	MICRO.5394.C1	hypothetical protein T8F5.23 - Arabidopsis thaliana gb_AAC27152.1_ Similar to gb_Z84386 anthranilate N-hydroxycinnamoyl/benzoyltransferase from Dianthus caryophyllus. [Arabidopsis thaliana]	-2.59209385016726	-1.65773625459263	0.629191659464059	1.56354925503869
26.6	misc.O-methyl transferases	MICRO.14714.C1	orcinol O-methyltransferase [Rosa hybrid cultivar] emb_CAD29458.1_ orcinol O-methyltransferase [Rosa chinensis] emb_CAH05077.1_ orcinol O-methyltransferase 1 [Rosa chinensis]	-3.50675782762263	-1.85935009721497	-0.402463779233333	1.24494395117432
27.1.1	RNA.processing.splicing	MICRO.12376.C1	membrane protein-like [Oryza sativa (japonica cultivar-group)] dbj_BAD05726.1_ membrane protein-like [Oryza sativa (japonica cultivar-group)] dbj_BAD05341.1_ membrane protein-like [Oryza sativa (japonica cultivar-group)]	-2.71794633390956	-1.60478772646254	0.586720886405256	1.69987949385228
27.1.1	RNA.processing.splicing	MICRO.13251.C1	CREG2-protein-like [Oryza sativa (japonica cultivar-group)] dbj_BAD37864.1_ CREG2-protein-like [Oryza sativa (japonica cultivar-group)]	-1.32517099059661	-1.13539701414945	0.912395674686319	1.10216965113347
27.1.1	RNA.processing.splicing	POAC948TV	membrane protein-like [Oryza sativa (japonica cultivar-group)]	-2.74549075142177	-1.55742125589464	0.779333554793366	1.9674030503205
27.1.19	RNA.processing.ribonucleases	MICRO.6147.C1	CAF protein-like [Oryza sativa (japonica cultivar-group)]	-2.72971503219766	-1.25560041847652	-0.422508769345304	1.05160584437584
27.3.21	RNA.regulation of transcription.GRAS transcription factor family	bf_ivrootxx_0022g11.t3m.scf	unnamed protein product [Arabidopsis thaliana] ref_NP_188000.1_ scarecrow transcription factor family protein [Arabidopsis thaliana]	-2.33578846079762	-1.55783979806248	0.60471796014567	1.38266662288081
27.3.22	RNA.regulation of transcription.homeobox transcription factor family (HB)	bf_stolxxxx_0057b09.t3m.scf	Homeobox protein knotted-1 like LET6 gb_AAC49917.1_ class I knotted-like homeodomain protein [Lycopersicon esculentum] pir__T04317 homeobox protein LeT6, class I knotted-like - tomato	-2.36213370116064	-1.32519011094036	0.661963960564288	1.69890755078457
27.3.22	RNA.regulation of transcription.homeobox transcription factor family (HB)	cSTE26F5TH	knotted 2 protein [Lycopersicon esculentum]	-2.1145623767514	-1.54398981747069	0.628633645440768	1.19920620472148
27.3.22	RNA.regulation of transcription.homeobox transcription factor family (HB)	MICRO.11927.C1	Homeobox protein knotted-1 like LET6 gb_AAC49917.1_ class I knotted-like homeodomain protein [Lycopersicon esculentum] pir__T04317 homeobox protein LeT6, class I knotted-like - tomato	-2.4404954630288	-1.0593289055324	0.608512782691964	1.98967934018837
27.3.22	RNA.regulation of transcription.homeobox transcription factor family (HB)	MICRO.8217.C1	Homeobox protein knotted-1 like LET6 gb_AAC49917.1_ class I knotted-like homeodomain protein [Lycopersicon esculentum] pir__T04317 homeobox protein LeT6, class I knotted-like - tomato	-2.17745617455625	-1.75433676626981	0.822357273763577	1.24547668205001
27.3.23	RNA.regulation of transcription.heat-shock transcription factor family (HSF)	MICRO.14603.C1	No Hits Found	-4.25871030575747	-1.13211877134734	-0.310855123812805	2.81573641059733
27.3.23	RNA.regulation of transcription.heat-shock transcription factor family (HSF)	MICRO.4633.C1	heat stress transcription factor A3 [Lycopersicon peruvianum]	-2.24669438604056	-1.35791869087147	0.240742779441975	1.12951847461106
27.3.23	RNA.regulation of transcription.heat-shock transcription factor family (HSF)	POCD416TV	No Hits Found	-4.55811141956519	-2.12378775132449	0.201999473469685	2.63632314171039
27.3.23	RNA.regulation of transcription.heat-shock transcription factor family (HSF)	STMCI46TV	heat stress transcription factor A3 [Lycopersicon peruvianum]	-2.51466809271571	-1.58296173526665	0.317757192694398	1.24946355014346
27.3.25	RNA.regulation of transcription.MYB domain transcription factor family	bf_mxflxxxx_0037f04.t3m.scf	myb-related protein, 20671-21051 [imported] - Arabidopsis thaliana gb_AAG12684.1_ myb-related protein	-4.00856458369573	-2.1873810372478	0.0583584927562324	1.87954203920416
27.3.27	RNA.regulation of transcription.NAC domain transcription factor family	bf_acdaxxxx_0062c01.t3m.scf	OSJNBb0070J16.15 [Oryza sativa (japonica cultivar-group)] emb_CAE02350.1_ OSJNBb0072M01.11 [Oryza sativa (japonica cultivar-group)] emb_CAD41119.2_ OSJNBb0070J16.15 [Oryza sativa (japonica cultivar-group)]	-2.29688781069916	-1.03036931749694	0.273082885076073	1.53960137827829
27.3.3	RNA.regulation of transcription.AP2/EREBP, APETALA2/ethylene-responsive element binding protein family	121E07AF.esd	No Hits Found	-2.78643812650138	-1.35088877993386	0.338957170187921	1.77450651675544
27.3.3	RNA.regulation of transcription.AP2/EREBP, APETALA2/ethylene-responsive element binding protein family	MICRO.8757.C1	DREB-like protein [Cucumis melo]	-3.8515003364162	-1.80361432388366	-0.403131832122149	1.64475418041039
27.3.3	RNA.regulation of transcription.AP2/EREBP, APETALA2/ethylene-responsive element binding protein family	STMII72TV	No Hits Found	-4.19472762331062	-1.76003042989173	-0.451435005621043	1.98326218779785
27.3.35	RNA.regulation of transcription.bZIP transcription factor family	MICRO.11291.C1	At5g53980 [Arabidopsis thaliana] dbj_BAB10728.1_ unnamed protein product [Arabidopsis thaliana] ref_NP_200209.1_ homeobox-leucine zipper family protein [Arabidopsis thaliana]	-3.64520724211619	-1.94653580509832	-0.0587605548901564	1.63991088212772
27.3.35	RNA.regulation of transcription.bZIP transcription factor family	MICRO.2904.C3	putative HD-zip protein [Solanum demissum]	-2.07105135773777	-1.37343355040263	0.393833105749822	1.09145091308496
[truncated: 166 more rows]
