# Supplementary material for: Transcriptional and Metabolic Profiling of Potato Plants Expressing a Plastid-Targeted Electron Shuttle Reveal Modulation of Genes Associated to Drought Tolerance by Chloroplast Redox Poise
Source: Int J Mol Sci. 2020 Sep 29;21(19):7199. doi: 10.3390/ijms21197199 (PMC7582712; doi:10.3390/ijms21197199)
Supplement: Supplementary file 1 [file ijms-21-07199-s001.zip › Supplementary Table S5.xlsx]

## Sheet: Cluster7
Table S5. List of potato genes regulated by drought and Fld in opposite directions (Figure 6).
BINCODE	NAME	IDENTIFIER	DESCRIPTION	log2(Drought_vs_Control_inWT)	log2(Drought_vs_Control_in_Stpfld252)	log2(Stpfld252_vs_WT_in_Control)	log2(Stpfld252_vs_WT_inDrought)
1.1.5.2	PS.lightreaction.other electron carrier (ox/red).ferredoxin	MICRO.9842.C1	non-photosynthetic ferredoxin [Citrus sinensis] pir__S62722 ferredoxin [2Fe-2S] fd1 precursor, non-photosynthetic - sweet orange	0.241512853106162	-1.16953178903687	2.08430840493089	0.673263762787856
3.2.2	minor CHO metabolism.trehalose.TPP	cSTB21N22TH	putative trehalose-6-phosphate phosphatase (AtTPPA) [Arabidopsis thaliana] emb_CAB78286.1_ putative trehalose-6-phosphate phosphatase (AtTPPA) [Arabidopsis thaliana] gb_AAO00926.1_ putative trehalose-6-phosphate phosphatase (AtTPPA) [Arabidopsis ...	0.566342482459306	-1.21427572119245	1.20962408206028	-0.57099412159147
3.2.2	minor CHO metabolism.trehalose.TPP	STMCN50TV	putative trehalose-6-phosphate phosphatase (AtTPPA) [Arabidopsis thaliana] emb_CAB78286.1_ putative trehalose-6-phosphate phosphatase (AtTPPA) [Arabidopsis thaliana] gb_AAO00926.1_ putative trehalose-6-phosphate phosphatase (AtTPPA) [Arabidopsis ...	0.947849446245949	-1.41048625753141	1.84213771528381	-0.516197988493551
8.1.5	TCA / organic transformation.TCA.2-oxoglutarate dehydrogenase	MICRO.6482.C1	Similar to ethylene-forming-enzyme-like dioxygenase [Arabidopsis thaliana] ref_NP_175364.1_ oxidoreductase, 2OG-Fe(II) oxygenase family protein [Arabidopsis thaliana] pir__C96530 hypothetical protein F13F21.18 [imported] - Arabidopsis thaliana	-0.843528081040345	-3.51128517399211	2.06119953383401	-0.606557559117755
8.1.7	TCA / organic transformation.TCA.succinate dehydrogenase	bf_mxlfxxxx_0018h08.t3m.scf	pol polyprotein-like [Solanum tuberosum]	-0.325345111696288	-1.1083405567851	1.07038169270246	0.287386247613648
9.6	mitochondrial electron transport / ATP synthesis.cytochrome c	MICRO.8183.C1	Similar to CCS1 [Arabidopsis thaliana] dbj_BAC41965.1_ unknown protein [Arabidopsis thaliana] pir__B96530 Similar to CCS1 [imported] - Arabidopsis thaliana ref_NP_564544.1_ cytochrome c biogenesis protein family [Arabidopsis thaliana]	-0.986737896627476	-2.12089324021525	1.61669023863046	0.482534895042686
9.9	mitochondrial electron transport / ATP synthesis.F1-ATPase	STMDG27TV	unknown protein [Arabidopsis thaliana] gb_AAO63856.1_ unknown protein [Arabidopsis thaliana] emb_CAB66398.1_ putative protein [Arabidopsis thaliana] pir__T45824 hypothetical protein F2K15.50 - Arabidopsis thaliana ref_NP_190488.1_ condensation ...	-0.851724773832244	-2.28595564997872	1.01383546452821	-0.420395411618268
10.2.1	cell wall.cellulose synthesis.cellulose synthase	MICRO.13430.C1	putative protein kinase [Oryza sativa (japonica cultivar-group)] gb_AAP54208.1_ putative protein kinase [Oryza sativa (japonica cultivar-group)] gb_AAK27806.1_ putative protein kinase [Oryza sativa (japonica cultivar-group)]	-0.573175430342268	-2.68595159434659	1.76093490261818	-0.35184126138614
10.2.1	cell wall.cellulose synthesis.cellulose synthase	MICRO.2667.C1	cellulose synthase-like protein D4 [Populus tremuloides]	-0.381017694025426	-2.38027813421999	1.64527457058517	-0.353985869609394
10.5.1.1	cell wall.cell wall proteins.AGPs.AGP	MICRO.5030.C1	At2g35860 [Arabidopsis thaliana] gb_AAM13188.1_ unknown protein [Arabidopsis thaliana] ref_NP_850253.1_ beta-Ig-H3 domain-containing protein / fasciclin domain-containing protein [Arabidopsis thaliana]	-0.304302767445851	-1.5368434284341	1.58176569518371	0.349225034195456
10.5.1.1	cell wall.cell wall proteins.AGPs.AGP	MICRO.5528.C3	At2g35860 [Arabidopsis thaliana] gb_AAM13188.1_ unknown protein [Arabidopsis thaliana] ref_NP_850253.1_ beta-Ig-H3 domain-containing protein / fasciclin domain-containing protein [Arabidopsis thaliana]	-0.557128992193896	-1.18365173561115	1.27367569758605	0.647152954168792
10.5.3	cell wall.cell wall proteins.LRR	MICRO.1106.C1	putative disease resistance protein [Arabidopsis thaliana] gb_AAO42156.1_ putative disease resistance protein [Arabidopsis thaliana] gb_AAC62138.1_ putative disease resistance protein [Arabidopsis thaliana] pir__A84581 probable disease resistance ...	-0.63246302819775	-1.39027100088945	1.17642384915249	0.418615876460787
10.6.1	cell wall.degradation.cellulases and beta-1,4-glucanases	MICRO.14186.C1	At2g32990 [Arabidopsis thaliana] gb_AAB91971.1_ putative glucanse [Arabidopsis thaliana] gb_AAL32517.1_ putative glucanse [Arabidopsis thaliana] pir__T01108 cellulase (EC 3.2.1.4) T21L14.7 - Arabidopsis thaliana ref_NP_180858.1_ glycosyl hydrolase ...	-0.0334532817879758	-1.34752987403589	1.30322507775482	-0.0108515144930923
10.6.2	cell wall.degradation.mannan-xylose-arabinose-fucose	MICRO.8548.C2	xyloglucan endotransglycosylase XET2 [Asparagus officinalis]	-0.782052078587311	-2.88266083374938	2.25107009371191	0.150461338549834
10.6.3	cell wall.degradation.pectate lyases and polygalacturonases	bf_arrayxxx_0067g07.t7m.scf	polygalacturonase inhibitor protein precursor [Solanum tuberosum]	-0.460557565004661	-2.80256133079742	1.98192719846705	-0.360076567325708
10.6.3	cell wall.degradation.pectate lyases and polygalacturonases	MICRO.4.C2	polygalacturonase inhibitor protein - tomato gb_AAA53547.1_ polygalacturonase inhibitor protein	-0.590701174405977	-2.92278231313154	2.31939601064319	-0.0126851280823734
10.6.3	cell wall.degradation.pectate lyases and polygalacturonases	MICRO.4.C3	polygalacturonase inhibitor protein - tomato gb_AAA53547.1_ polygalacturonase inhibitor protein	-0.409163999225554	-1.74138680697259	1.39351694977377	0.0612941420267381
10.6.3	cell wall.degradation.pectate lyases and polygalacturonases	MICRO.8715.C3	polygalacturonase (EC 3.2.1.15) 1 beta chain precursor - tomato gb_AAB39547.1_ polygalacturonase isoenzyme 1 beta subunit gb_AAA34181.1_ polygalacturonase isoenzyme 1 beta subunit	-0.249697480621201	-2.15822987248087	1.48995143121356	-0.418580960646111
10.6.3	cell wall.degradation.pectate lyases and polygalacturonases	MICRO.967.C2	polygalacturonase (EC 3.2.1.15) 1 beta chain precursor - tomato gb_AAB39547.1_ polygalacturonase isoenzyme 1 beta subunit gb_AAA34181.1_ polygalacturonase isoenzyme 1 beta subunit	-0.83446666540952	-2.04604837987138	1.18365535825071	-0.0279263562111449
10.8.1	cell wall.pectinesterases.PME	MICRO.12959.C1	pectinesterase [Prunus persica] sp_Q43062_PME_PRUPE Pectinesterase PPE8B precursor (Pectin methylesterase) (PE)	-0.157155880605583	-2.386899006704	1.43518757552186	-0.794555550576556
11.1	lipid metabolism.FA synthesis and FA elongation	bf_mxflxxxx_0039g06.t3m.scf	putative beta-ketoacyl-CoA synthase [Arabidopsis thaliana] gb_AAO41904.1_ putative beta-ketoacyl-CoA synthase [Arabidopsis thaliana] gb_AAB95298.1_ putative beta-ketoacyl-CoA synthase [Arabidopsis thaliana] pir__A84663 probable beta-ketoacyl-CoA ...	-0.986011209084567	-2.69527742122393	1.59549666055958	-0.11376955157978
11.1	lipid metabolism.FA synthesis and FA elongation	MICRO.670.C1	fatty acid elongase 3-ketoacyl-CoA synthase 1 [Arabidopsis thaliana]	0.0834208840837345	-1.32887061567112	1.10956652017666	-0.302724979578194
11.1	lipid metabolism.FA synthesis and FA elongation	SDBN004K12u.scf	putative fatty acid elongase [Zea mays]	-0.00493917877196637	-1.79307874473025	1.14818227840379	-0.639957287554495
11.1.8	lipid metabolism.FA synthesis and FA elongation.acyl CoA ligase	MICRO.10546.C1	putative acyl-CoA synthetase [Capsicum annuum]	0.781835841153985	-1.38770378704551	1.79184064789824	-0.377698980301249
13.1.3.4.11	amino acid metabolism.synthesis.aspartate family.methionine.S-adenosylmethionine synthetase	MICRO.43.C2	S-adenosyl-L-methionine synthetase [Nicotiana tabacum]	-0.468235251600545	-1.69250731490328	1.13494511291976	-0.0893269503829668
13.1.3.4.11	amino acid metabolism.synthesis.aspartate family.methionine.S-adenosylmethionine synthetase	MICRO.43.C3	S-adenosyl-L-methionine synthetase [Lycopersicon esculentum] pir__S46540 methionine adenosyltransferase (EC 2.5.1.6) - tomato sp_P43282_METM_LYCES S-adenosylmethionine synthetase 3 (Methionine adenosyltransferase 3) (AdoMet synthetase 3)	-0.149036756446497	-1.39706982557832	1.1458762749594	-0.102156794172428
13.1.4.5.1	amino acid metabolism.synthesis.branched chain group.isoleucine specific.threonine ammonia-lyase	bf_mxflxxxx_0050d05.t3m.scf	No Hits Found	0.608971516910858	-1.26511498573282	2.37074459135694	0.496658088713265
13.1.4.5.1	amino acid metabolism.synthesis.branched chain group.isoleucine specific.threonine ammonia-lyase	MICRO.4585.C1	threonine dehydratase [Solanum tuberosum] sp_P31212_THD1_SOLTU Threonine dehydratase biosynthetic (Threonine deaminase) (TD) pir__PQ0468 threonine ammonia-lyase (EC 4.3.1.19) - potato (fragment)	0.749621343726623	-1.98524499434177	3.34346782384829	0.608601485779902
13.1.4.5.1	amino acid metabolism.synthesis.branched chain group.isoleucine specific.threonine ammonia-lyase	MICRO.5878.C1	threonine dehydratase [Solanum tuberosum] sp_P31212_THD1_SOLTU Threonine dehydratase biosynthetic (Threonine deaminase) (TD) pir__PQ0468 threonine ammonia-lyase (EC 4.3.1.19) - potato (fragment)	0.793036396941535	-1.92414474021417	3.35113161726548	0.633950480109771
13.1.6.1.1	amino acid metabolism.synthesis.aromatic aa.chorismate.3-deoxy-D-arabino-heptulosonate 7-phosphate synthase	PPCAW32THB	phospho-2-dehydro-3-deoxyheptonate aldolase [Lycopersicon esculentum] sp_P37216_AROG_LYCES Phospho-2-dehydro-3-deoxyheptonate aldolase 2, chloroplast precursor (Phospho-2-keto-3-deoxyheptonate aldolase 2) (DAHP synthetase 2) ...	-0.00379547605082031	-1.2909994958214	1.39548169037279	0.108277670602211
13.1.6.1.1	amino acid metabolism.synthesis.aromatic aa.chorismate.3-deoxy-D-arabino-heptulosonate 7-phosphate synthase	STDB005I12u.scf	No Hits Found	-0.328714313866874	-1.54988614430978	1.3556426130719	0.134470782628997
13.1.6.1.6	amino acid metabolism.synthesis.aromatic aa.chorismate.5-enolpyruvylshikimate-3-phosphate synthase	SSBN001F06u.scf	3-phosphoshikimate 1-carboxyvinyltransferase, chloroplast precursor (5-enolpyruvylshikimate-3-phosphate synthase) (EPSP synthase) pir__XUPJVS 3-phosphoshikimate 1-carboxyvinyltransferase (EC 2.5.1.19) precursor - garden petunia gb_AAA33699.1_ ...	-0.315678520504242	-1.22332231719043	1.43960488637589	0.531961089689698
13.2.6.3	amino acid metabolism.degradation.aromatic aa.tryptophan	BF_TUBSXXXX_0003E03_T3M.SCF	No Hits Found	-0.379368865196229	-1.91776354914988	1.75688624882722	0.218491564873567
16.2	secondary metabolism.phenylpropanoids	MICRO.11836.C1	GTP cyclohydrolase II / 3,4-dihydroxy-2-butanone-4-phosphate synthase [Lycopersicon esculentum] pir__T06410 GTP cyclohydrolase II (EC 3.5.4.25) / 3, 4-dihydroxy-2-butanone 4-phosphate synthase (EC 5.4.99.-) ribA - tomato	-0.848445874584987	-2.17429144666068	1.11729079040005	-0.208554781675645
17.2.3	hormone metabolism.auxin.induced-regulated-responsive-activated	MICRO.14512.C2	auxin and ethylene responsive GH3-like protein [Capsicum chinense]	0.0646872789882789	-1.4829275841652	1.39460564798051	-0.153009215172974
17.5.1	hormone metabolism.ethylene.synthesis-degradation	MICRO.3404.C4	unknown [Prunus armeniaca]	0.517242978024403	-1.29525704857502	1.27765077345742	-0.534849253141997
17.5.1.1	hormone metabolism.ethylene.synthesis-degradation.1-aminocyclopropane-1-carboxylate synthase	STMJH65TV	1-amino-cyclopropane-1-carboxylate synthase [Lycopersicon esculentum]	0.4840322919735	-1.2522975259178	1.04276000665928	-0.693569811232021
17.6.1.13	hormone metabolism.gibberelin.synthesis-degradation.GA2 oxidase	MICRO.13776.C2	Gibberellin 2-beta-dioxygenase 2 (Gibberellin 2-beta-hydroxylase 2) (Gibberellin 2-oxidase 2) (GA 2-oxidase 2) gb_AAD45424.1_ gibberellin 2-oxidase-like protein [Pisum sativum]	0.178620823897645	-1.14470156612104	1.16122951542688	-0.162092874591806
17.6.3	hormone metabolism.gibberelin.induced-regulated-responsive-activated	MICRO.7594.C1	snakin2 [Solanum tuberosum]	-0.33610138702209	-2.30985996955389	1.65055727566892	-0.323201306862877
17.7.2	hormone metabolism.jasmonate.signal transduction	MICRO.10988.C3	unknown protein [Arabidopsis thaliana] gb_AAM10195.1_ unknown protein [Arabidopsis thaliana] gb_AAL87391.1_ At1g19180/T29M8_5 [Arabidopsis thaliana] gb_AAL38322.1_ unknown protein [Arabidopsis thaliana] gb_AAK63998.1_ At1g19180/T29M8_5 [Arabidopsis ...	-0.592542443758926	-1.67993017562336	1.45694845891535	0.369560727050915
17.7.2	hormone metabolism.jasmonate.signal transduction	MICRO.27.C1	PnFL-2 [Ipomoea nil]	-0.284698895331266	-2.57305009880804	1.93259009434055	-0.355761109136221
17.8.3	hormone metabolism.salicylic acid.induced-regulated-responsive-activated	MICRO.15108.C1	expressed protein [Arabidopsis thaliana] gb_AAL31248.1_ At2g27080/T20P8.13 [Arabidopsis thaliana] gb_AAK96484.1_ At2g27080/T20P8.13 [Arabidopsis thaliana] gb_AAK43910.1_ Unknown protein [Arabidopsis thaliana] pir__E84668 hypothetical protein ...	0.329269262870062	-1.10317935795829	1.18991175780007	-0.242536863028282
18.3.1	Co-factor and vitamine metabolism.riboflavin.GTP cyclohydrolase II	MICRO.11836.C1	GTP cyclohydrolase II / 3,4-dihydroxy-2-butanone-4-phosphate synthase [Lycopersicon esculentum] pir__T06410 GTP cyclohydrolase II (EC 3.5.4.25) / 3, 4-dihydroxy-2-butanone 4-phosphate synthase (EC 5.4.99.-) ribA - tomato	-0.848445874584987	-2.17429144666068	1.11729079040005	-0.208554781675645
20.1.2.2	stress.biotic.receptors.TIR-NBS-LRR	bf_mxlfxxxx_0071g12.t3m.scf	No Hits Found	-0.635460288925724	-1.73054532498205	1.15585377273315	0.0607687366768221
20.1.2.2	stress.biotic.receptors.TIR-NBS-LRR	MICRO.4082.C9	No Hits Found	0.0754604012555573	-1.05039534968625	1.31749450956899	0.191638758627181
20.1.7.2	stress.biotic.PR-proteins.PR2 (endo-beta-1,3-glucanases)	MICRO.16823.C1	putative beta-glucan binding protein [Oryza sativa (japonica cultivar-group)] ref_XP_506660.1_ PREDICTED P0027G10.24 gene product [Oryza sativa (japonica cultivar-group)] dbj_BAD26084.1_ putative beta-glucan binding protein [Oryza sativa (japonica ...	0.613715057765335	-2.09765013642953	1.95666258297888	-0.754702611215976
20.1.7.5	stress.biotic.PR-proteins.PR5 (thaumatin-like proteins)	MICRO.1588.C8	osmotin-like protein [Solanum phureja]	-0.0227618430607173	-1.52958541981899	1.63128304738031	0.124459470622031
20.1.7.6	stress.biotic.PR-proteins.PR6 (proteinase inhibitors)	bf_arrayxxx_0058a11.t7m.scf	No Hits Found	-0.730498568548164	-1.9727548193481	1.58891738302683	0.346661132226895
20.1.7.6	stress.biotic.PR-proteins.PR6 (proteinase inhibitors)	bf_cswcxxxx_0007b05.t3m.scf	Wound-induced proteinase inhibitor I precursor (Chymotrypsin inhibitor I, D subunit) gb_AAA69781.1_ proteinase inhibitor I	-0.410278234626889	-1.78273788954587	1.52051797015872	0.148058315239741
20.1.7.6	stress.biotic.PR-proteins.PR6 (proteinase inhibitors)	MICRO.3368.C16	protease inhibitor I [Solanum tuberosum] emb_CAA47907.1_ proteinase inhibitor I [Solanum tuberosum] pir__S25159 proteinase inhibitor I - potato (cultivar Ilam Hardy)	-0.282932863131576	-1.44145696378154	1.52755083396981	0.369026733319851
20.1.7.6	stress.biotic.PR-proteins.PR6 (proteinase inhibitors)	SSBT005M24x.scf	No Hits Found	-0.28018059222768	-1.24699766448413	1.79165378627101	0.824836714014559
20.1.7.6	stress.biotic.PR-proteins.PR6 (proteinase inhibitors)	TBSK02083FF07.t3m.scf	proteinase inhibitor I	-0.698808494371648	-1.63341076361422	1.37008771513672	0.435485445894151
20.1.7.6	stress.biotic.PR-proteins.PR6 (proteinase inhibitors)	TBSK02677FH01.t3m.scf	proteinase inhibitor I	-0.216336154777336	-1.47453918547959	1.71080081454199	0.452597783839733
20.1.7.6.1	stress.biotic.PR-proteins.PR6 (proteinase inhibitors).trypsin inhibitor	MICRO.839.C13	putative proteinase inhibitor [Nicotiana glutinosa]	0.234985743781511	-1.11263523467975	1.33331167672549	-0.0143093017357749
20.1.7.6.1	stress.biotic.PR-proteins.PR6 (proteinase inhibitors).trypsin inhibitor	MICRO.839.C6	putative proteinase inhibitor [Nicotiana glutinosa]	-0.382319602524628	-2.17208331410559	1.72753456419796	-0.0622291473830039
20.2.1	stress.abiotic.heat	MICRO.7140.C3	putative heat shock protein [Arabidopsis thaliana] gb_AAK76648.1_ putative heat shock protein [Arabidopsis thaliana] dbj_BAB01258.1_ heat shock transcription factor-like protein [Arabidopsis thaliana] ref_NP_188922.1_ heat shock transcription factor ...	-0.191722900078325	-1.84479190300897	1.37307520568025	-0.279993797250391
23.1.2.20	nucleotide metabolism.synthesis.purine.adenylosuccinate synthase	MICRO.2636.C1	putative beta-galactosidase [Lycopersicon esculentum]	-0.388662858162213	-1.12056281485326	1.11286913868913	0.380969181998077
23.4.2	nucleotide metabolism.phosphotransfer and pyrophosphatases.guanylate kinase	bf_arrayxxx_0036d05.t7m.scf	guanylate kinase [Nicotiana tabacum]	-0.44638641697793	-1.98467080942445	1.19723668271551	-0.34104770973101
23.4.2	nucleotide metabolism.phosphotransfer and pyrophosphatases.guanylate kinase	MICRO.1637.C2	guanylate kinase-like protein [Arabidopsis thaliana] pir__T46191 guanylate kinase-like protein - Arabidopsis thaliana	-0.145378819178427	-1.21793507762502	1.00162865527075	-0.0709276031758437
23.5.4	nucleotide metabolism.deoxynucleotide metabolism.ribonucleoside-diphosphate reductase	ACDA03407D11.T3m.scf	No Hits Found	-0.652108189661671	-1.05228716156314	1.04689630204724	0.646717330145771
23.5.4	nucleotide metabolism.deoxynucleotide metabolism.ribonucleoside-diphosphate reductase	MICRO.2303.C1	ribonucleotide reductase R2 [Nicotiana tabacum] pir__T03688 ribonucleoside-diphosphate reductase (EC 1.17.4.1) chain R2 - common tobacco sp_P49730_RIR2_TOBAC Ribonucleoside-diphosphate reductase small chain (Ribonucleotide reductase) (R2 subunit)	-0.784430929647884	-1.20483753961887	1.30652263351601	0.886116023545023
26.12	misc.peroxidases	MICRO.2883.C1	peroxidase [Coffea arabica]	-0.451501424465459	-3.0102925342717	1.97143568133457	-0.587355428471668
26.12	misc.peroxidases	MICRO.2883.C2	peroxidase [Nicotiana tabacum]	-0.34299840106044	-2.8756109541612	1.99962571448949	-0.532986838611272
26.12	misc.peroxidases	MICRO.8335.C3	cationic peroxidase sp_P22195_PER1_ARAHY Cationic peroxidase 1 precursor (PNPC1)	-0.100392467973109	-1.67966562018398	2.11808219900247	0.538809046791595
26.13	misc.acid and other phosphatases	MICRO.9519.C1	At1g04040/F21M11_2 [Arabidopsis thaliana] gb_AAK49578.1_ Similar to acid phosphatase [Arabidopsis thaliana] pir__F86171 hypothetical protein [imported] - Arabidopsis thaliana ref_NP_563698.1_ acid phosphatase class B family protein [Arabidopsis ...	-0.771145418112251	-2.06093649824475	2.14087449481174	0.851083414679247
26.2	misc.UDP glucosyl and glucoronyl transferases	BF_LBCHXXXX_0024H06_T3M.SCF	No Hits Found	-0.788942867983009	-1.38397584655364	1.11777324943445	0.522740270863822
26.2	misc.UDP glucosyl and glucoronyl transferases	bf_mxflxxxx_0034e01.t3m.scf	No Hits Found	-0.969525223283424	-1.93515306111902	1.15098968046265	0.185361842627056
26.21	misc.protease inhibitor/seed storage/lipid transfer protein (LTP) family protein	bf_mxflxxxx_0070b05.t3m.scf	No Hits Found	0.101872371861783	-1.78533208220887	1.66187945403688	-0.225325000033774
26.21	misc.protease inhibitor/seed storage/lipid transfer protein (LTP) family protein	POAD037TV	arachidonic acid-induced DEA1 [Lycopersicon esculentum]	-0.419817876902705	-2.09421633086139	1.9341365115733	0.259738057614614
26.28	misc.GDSL-motif lipase	MICRO.4423.C1	unknown protein, contains GDSL-like lipase/acylhydrolase domain* [Oryza sativa (japonica cultivar-group)] gb_AAT44169.1_ *unknown protein, contains GDSL-like lipase/acylhydrolase domain* [Oryza sativa (japonica cultivar-group)] gb_AAT01386.1_ ...	0.422441597496177	-2.34370387448716	2.31091219445997	-0.455233277523369
26.28	misc.GDSL-motif lipase	STMCA10TV	unnamed protein product [Oryza sativa (japonica cultivar-group)] dbj_BAA94228.1_ unnamed protein product [Oryza sativa (japonica cultivar-group)]	-0.73337225258385	-1.43830695851429	1.14912614049517	0.44419143456473
26.3.2	misc.gluco-, galacto- and mannosidases.beta-galactosidase	MICRO.14884.C1	ss-galactosidase [Lycopersicon esculentum] gb_AAF70822.1_ beta-galactosidase [Lycopersicon esculentum]	-0.911201241778721	-1.79228910063027	1.09038983594937	0.209301977097825
26.3.2	misc.gluco-, galacto- and mannosidases.beta-galactosidase	MICRO.2636.C1	putative beta-galactosidase [Lycopersicon esculentum]	-0.388662858162213	-1.12056281485326	1.11286913868913	0.380969181998077
26.4.1	misc.beta 1,3 glucan hydrolases.glucan endo-1,3-beta-glucosidase	MICRO.15036.C1	putative beta-1,3-glucanase [Arabidopsis thaliana] gb_AAL38749.1_ putative beta-1,3-glucanase [Arabidopsis thaliana] gb_AAM61152.1_ putative beta-1,3-glucanase [Arabidopsis thaliana] gb_AAD15611.2_ putative beta-1,3-glucanase [Arabidopsis thaliana] ...	0.329757476010512	-2.16648666589573	1.93251638327657	-0.563727758629669
26.4.1	misc.beta 1,3 glucan hydrolases.glucan endo-1,3-beta-glucosidase	POAD094TV	OSJNBa0073L04.8 [Oryza sativa (japonica cultivar-group)] emb_CAD40655.2_ OSJNBa0073L04.8 [Oryza sativa (japonica cultivar-group)]	0.0707041107458082	-2.50903195763031	1.87182720847231	-0.707908859903802
26.7	misc.oxidases - copper, flavone etc	MICRO.1088.C1	At5g66920/MUD21_18 [Arabidopsis thaliana] gb_AAM19780.1_ AT5g66920/MUD21_18 [Arabidopsis thaliana] ref_NP_569041.1_ multi-copper oxidase type I family protein [Arabidopsis thaliana]	-0.901076826746254	-2.02297346084417	1.20260195924339	0.0807053251454732
26.7	misc.oxidases - copper, flavone etc	MICRO.13703.C1	At5g66920/MUD21_18 [Arabidopsis thaliana] gb_AAM19780.1_ AT5g66920/MUD21_18 [Arabidopsis thaliana] ref_NP_569041.1_ multi-copper oxidase type I family protein [Arabidopsis thaliana]	0.089117124786477	-1.63770574684198	2.00447831489223	0.277655443263782
26.7	misc.oxidases - copper, flavone etc	MICRO.15676.C1	At4g22010 [Arabidopsis thaliana] emb_CAB79156.1_ pectinesterase like protein [Arabidopsis thaliana] emb_CAA18104.1_ pectinesterase like protein [Arabidopsis thaliana] gb_AAL91224.1_ pectinesterase-like protein [Arabidopsis thaliana] ref_NP_193932.1_ ...	0.734721081242796	-1.73552395698422	1.87638695774966	-0.593858080477362
26.7	misc.oxidases - copper, flavone etc	MICRO.2597.C1	unknown protein [Arabidopsis thaliana] gb_AAK76531.1_ unknown protein [Arabidopsis thaliana] emb_CAB78343.1_ putative protein [Arabidopsis thaliana] emb_CAB45500.1_ putative protein [Arabidopsis thaliana] gb_AAL08252.1_ AT4g13010/F25G13_100 ...	-0.15407881809748	-1.01321287085257	1.03517046505407	0.176036412298986
26.7	misc.oxidases - copper, flavone etc	MICRO.3125.C1	multi-copper oxidase-related protein [Arabidopsis thaliana] emb_CAB41712.1_ putative pollen-specific protein [Arabidopsis thaliana] emb_CAB78285.1_ putative pollen-specific protein [Arabidopsis thaliana] sp_Q9SU40_SKU5_ARATH Putative monocopper ...	-0.853554083690882	-2.99572361192447	2.08427714427739	-0.0578923839561982
26.7	misc.oxidases - copper, flavone etc	MICRO.59.C1	putative PS60 [Oryza sativa (japonica cultivar-group)] dbj_BAD45475.1_ putative PS60 [Oryza sativa (japonica cultivar-group)]	0.591075522655137	-1.04758334320861	1.02048699698854	-0.61817186887521
26.7	misc.oxidases - copper, flavone etc	MICRO.9601.C1	PS60 [Nicotiana tabacum]	0.462664080890037	-1.06913666325043	1.82488437294894	0.293083628808474
26.8	misc.nitrilases, nitrile lyases, berberine bridge enzymes, reticuline oxidases, troponine reductases	MICRO.2435.C1	short chain alcohol dehydrogenase-like [Arabidopsis thaliana] gb_AAO42448.1_ putative short chain alcohol dehydrogenase [Arabidopsis thaliana] gb_AAO22710.1_ putative short chain alcohol dehydrogenase [Arabidopsis thaliana] ref_NP_196225.1_ tropinon ...	-0.671833924296851	-1.88471600331665	1.08551728792039	-0.127364791099404
27.3.22	RNA.regulation of transcription.homeobox transcription factor family (HB)	MICRO.5596.C1	HD-ZIP protein [Lycopersicon esculentum] pir__T52373 homeobox protein THOM1 [imported] - tomato	-0.639641966668729	-2.30960123853701	1.65618788429859	-0.0137713875696894
27.3.23	RNA.regulation of transcription.heat-shock transcription factor family (HSF)	MICRO.7140.C3	putative heat shock protein [Arabidopsis thaliana] gb_AAK76648.1_ putative heat shock protein [Arabidopsis thaliana] dbj_BAB01258.1_ heat shock transcription factor-like protein [Arabidopsis thaliana] ref_NP_188922.1_ heat shock transcription factor ...	-0.191722900078325	-1.84479190300897	1.37307520568025	-0.279993797250391
27.3.25	RNA.regulation of transcription.MYB domain transcription factor family	bf_ivrootxx_0013e02.t3m.scf	tuber-specific and sucrose-responsive element binding factor [Solanum tuberosum]	-0.86431832976197	-2.08348615320717	1.034215316588	-0.184952506857202
27.3.3	RNA.regulation of transcription.AP2/EREBP, APETALA2/ethylene-responsive element binding protein family	bf_suspxxxx_0013d07.t3m.scf	No Hits Found	-0.342666609689397	-1.33536024519559	1.7578083432309	0.76511470772471
27.3.3	RNA.regulation of transcription.AP2/EREBP, APETALA2/ethylene-responsive element binding protein family	MICRO.15208.C1	AT4g34410/F10M10_180 [Arabidopsis thaliana] emb_CAB80158.1_ putative protein [Arabidopsis thaliana] emb_CAB36718.1_ putative protein [Arabidopsis thaliana] gb_AAL36057.1_ AT4g34410/F10M10_180 [Arabidopsis thaliana] pir__T04787 hypothetical protein ...	0.221201498662825	-1.04075707124046	1.12531081955089	-0.136647750352393
27.3.3	RNA.regulation of transcription.AP2/EREBP, APETALA2/ethylene-responsive element binding protein family	MICRO.2636.C1	putative beta-galactosidase [Lycopersicon esculentum]	-0.388662858162213	-1.12056281485326	1.11286913868913	0.380969181998077
27.3.32	RNA.regulation of transcription.WRKY domain transcription factor family	bf_ivrootxx_0031e05.t3m.scf	WIZZ [Nicotiana tabacum]	-0.141785971813674	-1.93220265630618	1.46695284498841	-0.323463839504094
27.3.32	RNA.regulation of transcription.WRKY domain transcription factor family	MICRO.11665.C1	WIZZ [Nicotiana tabacum]	-0.47726230493577	-3.76711699956401	2.95318697152932	-0.336667723098924
27.3.35	RNA.regulation of transcription.bZIP transcription factor family	MICRO.7240.C1	DNA-binding protein [Daucus carota]	0.0397924255013891	-1.13802812062659	1.22112061403478	0.0433000679068023
27.3.47	RNA.regulation of transcription.ELF3	bf_arrayxxx_0033a06.t7m.scf	early flowering 3 [Mesembryanthemum crystallinum]	-0.226373004767578	-1.63640382021124	1.42006888016434	0.0100380647206837
27.3.6	RNA.regulation of transcription.basic helix-loop-helix family (bHLH)	MICRO.9943.C1	ER33 protein [Lycopersicon esculentum]	-0.853727276968421	-2.08611122304792	1.6736055268202	0.441221580740701
27.3.67	RNA.regulation of transcription.putative transcription regulator	MICRO.914.C2	nucleoid DNA-binding-like protein [Arabidopsis thaliana] gb_AAN86165.1_ unknown protein [Arabidopsis thaliana] pir__D86231 hypothetical protein [imported] - Arabidopsis thaliana gb_AAB60729.1_ F21M12.13 gene product [Arabidopsis thaliana] ...	-0.71891798067107	-3.36498032114912	2.98515408018239	0.33909173970434
29.2.1.2.1.13	protein.synthesis.ribosomal protein.eukaryotic.40S subunit.S13	030F06AF.esd	No Hits Found	0.131316350077009	-1.55581912730993	1.50867823174894	-0.178457245637997
29.2.1.2.1.13	protein.synthesis.ribosomal protein.eukaryotic.40S subunit.S13	153A03AF.esd	No Hits Found	-0.449488674641454	-1.95483431496053	1.402210532335	-0.103135107984075
29.2.1.2.1.13	protein.synthesis.ribosomal protein.eukaryotic.40S subunit.S13	MICRO.1751.C25	cathepsin D inhibitor [Solanum tuberosum] sp_Q03197_APIA_SOLTU Aspartic protease inhibitor 10 precursor (Wound-induced aspartate proteinase CDI inhibitor) pir__JQ1692 aspartic proteinase inhibitor precursor (clone 4) - potato	-0.353478528701082	-2.19117338147088	1.76610306261086	-0.0715917901589425
29.2.1.2.1.13	protein.synthesis.ribosomal protein.eukaryotic.40S subunit.S13	TBSK00131FC11.t3m.scf	unnamed protein product [Solanum tuberosum] sp_P17979_API8_SOLTU Aspartic protease inhibitor 8 precursor (pi8) (PI-8) (API) (API-8) (Cathepsin D inhibitor) pir__XKPOD aspartic proteinase inhibitor precursor (clone PI8) - potato	-0.755979044831356	-2.18743936285479	1.46846366779085	0.0370033497674136
29.2.1.2.1.20	protein.synthesis.ribosomal protein.eukaryotic.40S subunit.S20	TBSK00661FH01.t3m.scf	Aspartic protease inhibitor 7 precursor (Cathepsin D inhibitor p749) pir__JQ2246 22.5K cathepsin D inhibitor protein precursor - potato gb_AAA18564.1_ cathepsin D inhibitor protein	-0.3438340438382	-2.00409960504919	1.32587949462128	-0.33438606658971
29.2.1.2.1.20	protein.synthesis.ribosomal protein.eukaryotic.40S subunit.S20	TBSK01332FG12.t3m.scf	No Hits Found	-0.0229447805636092	-1.99456478196242	1.50300370492218	-0.468616296476625
29.2.2.3.3	protein.synthesis.ribosome biogenesis.pre-rRNA processing and modifications.methylotransferases	MICRO.8143.C1	At2g41380 [Arabidopsis thaliana] gb_AAC78535.1_ putative embryo-abundant protein [Arabidopsis thaliana] gb_AAL62359.1_ putative embryo-abundant protein [Arabidopsis thaliana] pir__A84841 probable embryo-abundant protein [imported] - Arabidopsis ...	0.33433789133549	-1.53359816477065	1.07416948503925	-0.793766571066891
29.4	protein.postranslational modification	MICRO.12808.C1	SGT1 [Nicotiana benthamiana]	-0.955598294279518	-1.91975039176425	1.46571973149897	0.501567634014236
29.4	protein.postranslational modification	MICRO.17670.C1	protein kinase-like protein [Arabidopsis thaliana] ref_NP_201509.1_ protein kinase family protein [Arabidopsis thaliana]	-0.568257670973551	-1.64982176045469	1.30184682761374	0.220282738132605
29.4	protein.postranslational modification	MICRO.2518.C1	protein kinase [Arabidopsis thaliana]	-0.69045161305684	-1.55966264430946	1.13832270975751	0.26911167850489
29.4	protein.postranslational modification	MICRO.7274.C1	putative protein phosphatase 2C (PP2C) [Arabidopsis thaliana] dbj_BAB02155.1_ protein phosphatase type 2C [Arabidopsis thaliana] dbj_BAC42144.1_ putative protein phosphatase type 2C [Arabidopsis thaliana] ref_NP_188144.1_ protein phosphatase 2C, ...	-0.845042350568731	-2.55624637701844	1.08674459285742	-0.624459433592286
29.4	protein.postranslational modification	MICRO.7274.C2	protein phosphatase 2C [Lycopersicon esculentum]	-0.459877389059049	-2.27275749407846	1.14667881650712	-0.666201288512291
29.4	protein.postranslational modification	SSBN001C20u.scf	putative protein kinase [Oryza sativa (japonica cultivar-group)] gb_AAK63934.1_ putative protein kinase [Oryza sativa (japonica cultivar-group)]	-0.892710475060129	-2.86416323038157	1.15463060313855	-0.816822152182899
29.4.1	protein.postranslational modification.kinase	POAB092TV	No Hits Found	-0.504191160334031	-1.19432706805943	1.00647661871675	0.316340710991353
29.4.1.57	protein.postranslational modification.kinase.receptor like cytoplasmatic kinase VII	MICRO.3636.C1	putative protein kinase [Arabidopsis thaliana] ref_NP_178731.2_ protein kinase, putative [Arabidopsis thaliana]	-0.54253728285661	-1.32169778212498	1.12087917366216	0.341718674393788
29.5	protein.degradation	MICRO.5574.C1	putative prolylcarboxypeptidase isoform 1 [Oryza sativa (japonica cultivar-group)]	-0.995077440773537	-2.56654687195557	1.2574986211199	-0.313970810062126
29.5.11.4.2	protein.degradation.ubiquitin.E3.RING	bf_suspxxxx_0009g01.t3m.scf	No Hits Found	-0.897720378765148	-1.93629783554322	1.90873228058554	0.870154823807464
29.5.11.4.2	protein.degradation.ubiquitin.E3.RING	MICRO.15502.C1	At5g43420 [Arabidopsis thaliana] dbj_BAA97421.1_ unnamed protein product [Arabidopsis thaliana] ref_NP_199155.1_ zinc finger (C3HC4-type RING finger) family protein [Arabidopsis thaliana]	-0.558716485563643	-1.54597973187095	1.28147249289995	0.294209246592637
29.5.11.4.2	protein.degradation.ubiquitin.E3.RING	MICRO.7541.C3	putative RING zinc finger protein [Arabidopsis thaliana] ref_NP_566274.1_ zinc finger (C3HC4-type RING finger) family protein [Arabidopsis thaliana]	-0.342612201655178	-1.50542091141139	1.73228676246616	0.569478052709942
29.5.11.4.2	protein.degradation.ubiquitin.E3.RING	SSBN003C01u.scf	putative gag-pol polyprotein [Solanum demissum]	0.0409215374683098	-1.4091548111473	1.48115544130483	0.031079092689219
29.5.11.4.3.2	protein.degradation.ubiquitin.E3.SCF.FBOX	bf_arrayxxx_0017e07.t7m.scf	At1g70590/F5A18_23 [Arabidopsis thaliana] gb_AAK59789.1_ At1g70590/F5A18_23 [Arabidopsis thaliana] ref_NP_564992.1_ F-box family protein [Arabidopsis thaliana]	0.815173447954622	-1.0819481615365	1.37409540255106	-0.523026206940056
29.5.4	protein.degradation.aspartate protease	BF_TUBSXXXX_0021F12_T3M.SCF	hypothetical protein PGEC093P17.31 [Solanum demissum]	-0.0761308033587031	-1.32592945760873	1.4055856559157	0.155787001665666
29.5.4	protein.degradation.aspartate protease	STMEH61TV	extracellular dermal glycoprotein-related / EDGP-related [Arabidopsis thaliana]	0.139046410194687	-1.5987062974638	1.46379267814509	-0.273960029513402
29.5.5	protein.degradation.serine protease	bf_arrayxxx_0058a11.t7m.scf	No Hits Found	-0.730498568548164	-1.9727548193481	1.58891738302683	0.346661132226895
29.5.5	protein.degradation.serine protease	bf_cswcxxxx_0007b05.t3m.scf	Wound-induced proteinase inhibitor I precursor (Chymotrypsin inhibitor I, D subunit) gb_AAA69781.1_ proteinase inhibitor I	-0.410278234626889	-1.78273788954587	1.52051797015872	0.148058315239741
29.5.5	protein.degradation.serine protease	MICRO.3368.C16	protease inhibitor I [Solanum tuberosum] emb_CAA47907.1_ proteinase inhibitor I [Solanum tuberosum] pir__S25159 proteinase inhibitor I - potato (cultivar Ilam Hardy)	-0.282932863131576	-1.44145696378154	1.52755083396981	0.369026733319851
29.5.5	protein.degradation.serine protease	MICRO.6951.C1	putative membrane protein [Arabidopsis thaliana] gb_AAO42103.1_ putative membrane protein [Arabidopsis thaliana] pir__F96656 probable membrane protein F16M19.4 [imported] - Arabidopsis thaliana gb_AAG51610.1_ membrane protein, putative	0.746501753650806	-1.23604725690513	1.04892500504301	-0.933624005512927
29.5.5	protein.degradation.serine protease	SSBT005M24x.scf	No Hits Found	-0.28018059222768	-1.24699766448413	1.79165378627101	0.824836714014559
29.5.5	protein.degradation.serine protease	TBSK02083FF07.t3m.scf	proteinase inhibitor I	-0.698808494371648	-1.63341076361422	1.37008771513672	0.435485445894151
29.5.5	protein.degradation.serine protease	TBSK02677FH01.t3m.scf	proteinase inhibitor I	-0.216336154777336	-1.47453918547959	1.71080081454199	0.452597783839733
29.5.9	protein.degradation.AAA type	MICRO.5078.C3	At3g50930/F18B3_210 [Arabidopsis thaliana] gb_AAL57634.1_ AT3g50930/F18B3_210 [Arabidopsis thaliana] ref_NP_190662.2_ AAA-type ATPase family protein [Arabidopsis thaliana]	-0.15347968553627	-1.26040824411443	1.29817451943609	0.191245960857929
30.2.1	signalling.receptor kinases.leucine rich repeat I	SSBN001C20u.scf	putative protein kinase [Oryza sativa (japonica cultivar-group)] gb_AAK63934.1_ putative protein kinase [Oryza sativa (japonica cultivar-group)]	-0.892710475060129	-2.86416323038157	1.15463060313855	-0.816822152182899
30.2.10	signalling.receptor kinases.leucine rich repeat X	bf_mxlfxxxx_0002c08.t3m.scf	No Hits Found	0.295342967776026	-1.00646016790009	1.05336451503802	-0.248438620638092
30.2.12	signalling.receptor kinases.leucine rich repeat XII	MICRO.13430.C1	putative protein kinase [Oryza sativa (japonica cultivar-group)] gb_AAP54208.1_ putative protein kinase [Oryza sativa (japonica cultivar-group)] gb_AAK27806.1_ putative protein kinase [Oryza sativa (japonica cultivar-group)]	-0.573175430342268	-2.68595159434659	1.76093490261818	-0.35184126138614
30.2.13	signalling.receptor kinases.leucine rich repeat XIII	MICRO.11117.C1	leucine-rich repeat transmembrane protein kinase, putative [Arabidopsis thaliana]	-0.45817198831803	-1.15002325465989	1.03180455190267	0.339953285560804
30.2.16	signalling.receptor kinases.Catharanthus roseus-like RLK1	MICRO.17514.C1	receptor-protein kinase-like protein [Arabidopsis thaliana] ref_NP_200249.1_ protein kinase family protein [Arabidopsis thaliana]	-0.113284215405892	-1.88903762851062	1.66195374316151	-0.113799669943223
30.2.16	signalling.receptor kinases.Catharanthus roseus-like RLK1	SSBN001C20u.scf	putative protein kinase [Oryza sativa (japonica cultivar-group)] gb_AAK63934.1_ putative protein kinase [Oryza sativa (japonica cultivar-group)]	-0.892710475060129	-2.86416323038157	1.15463060313855	-0.816822152182899
30.2.17	signalling.receptor kinases.DUF 26	MICRO.12709.C1	putative receptor-like serine-threonine protein kinase [Solanum tuberosum]	0.193418583923563	-1.35294750128553	1.51852939934358	-0.0278366858655099
30.2.21	signalling.receptor kinases.lysine motif	MICRO.13856.C1	putative protein kinase [Arabidopsis thaliana] gb_AAK43919.1_ putative protein kinase [Arabidopsis thaliana] pir__C84747 probable protein kinase [imported] - Arabidopsis thaliana ref_NP_180916.1_ protein kinase family protein / peptidoglycan-binding ...	0.0312937400787359	-2.3480497543608	1.44967477714798	-0.929668717291555
30.3	signalling.calcium	bf_cswbxxxx_0065a12.t3m.scf	unknown protein [Arabidopsis thaliana] gb_AAT41866.1_ At4g34150 [Arabidopsis thaliana] gb_AAL06551.1_ AT4g34150/F28A23_90 [Arabidopsis thaliana] ref_NP_567956.1_ C2 domain-containing protein [Arabidopsis thaliana]	-0.554474701919156	-1.9669809503211	1.07266896415941	-0.339837284242538
30.3	signalling.calcium	bf_mxlfxxxx_0048b08.t3m.scf	No Hits Found	-0.00414460154659935	-1.19411345556532	1.4593221883117	0.269353334292989
30.3	signalling.calcium	cSTA18A20TH	unknown protein [Oryza sativa (japonica cultivar-group)]	0.562372628072016	-1.68946425972688	1.58191725387945	-0.669919633919444
30.3	signalling.calcium	MICRO.15210.C1	type IIB calcium ATPase MCA5 [Medicago truncatula]	0.0242741008917839	-2.56698362268606	1.6148706139648	-0.976387109613038
30.3	signalling.calcium	MICRO.17576.C1	putative protein [Arabidopsis thaliana] gb_AAM13096.1_ putative protein [Arabidopsis thaliana]	-0.0179067186253512	-1.12262671903408	1.40336604123392	0.298646040825188
30.3	signalling.calcium	MICRO.6027.C2	No Hits Found	-0.472148022528437	-1.97214698834781	1.15597448244831	-0.344024483371067
30.3	signalling.calcium	MICRO.7170.C3	No Hits Found	0.308910986284832	-1.14249196569066	1.11063458465353	-0.340768367321969
30.3	signalling.calcium	MICRO.8867.C1	calcium-binding EF hand family protein [Arabidopsis thaliana]	-0.721155657418873	-1.04311621198274	1.14009455147368	0.818133996909815
30.3	signalling.calcium	POAB092TV	No Hits Found	-0.504191160334031	-1.19432706805943	1.00647661871675	0.316340710991353
30.3	signalling.calcium	PPCCR01TH	calmodulin-binding family protein [Arabidopsis thaliana]	0.701651702669269	-1.52496990822151	1.32168928737669	-0.904932323514088
30.3	signalling.calcium	SSBN002P05u.scf	plasma membrane Ca2+-ATPase [Glycine max]	0.0625458123222069	-1.91314518931631	1.03846888199261	-0.937222119645905
30.6	signalling.MAP kinases	MICRO.17670.C1	protein kinase-like protein [Arabidopsis thaliana] ref_NP_201509.1_ protein kinase family protein [Arabidopsis thaliana]	-0.568257670973551	-1.64982176045469	1.30184682761374	0.220282738132605
30.8	signalling.misc	MICRO.18206.C1	rapid alkalinization factor 3 [Solanum chacoense]	-0.415139910853654	-1.44145366720936	1.16035799172149	0.134044235365784
31.1	cell.organisation	BPLI4D8TH	OSJNBa0070M12.19 [Oryza sativa (japonica cultivar-group)] emb_CAD41942.2_ OSJNBa0070M12.19 [Oryza sativa (japonica cultivar-group)]	-0.564396837032811	-1.33816850569111	1.07730914974442	0.303537481086125
31.1	cell.organisation	MICRO.10471.C1	kinesin-related protein-like [Arabidopsis thaliana] ref_NP_190171.1_ kinesin motor protein-related [Arabidopsis thaliana] pir__T47525 kinesin-related protein-like - Arabidopsis thaliana	-0.334562479116721	-1.73824112736673	1.67773611100259	0.274057462752579
31.1	cell.organisation	MICRO.1835.C1	putative rubisco expression protein [Arabidopsis thaliana] gb_AAK28639.1_ putative rubisco expression protein [Arabidopsis thaliana] ref_NP_566752.1_ AAA-type ATPase family protein / ankyrin repeat family protein [Arabidopsis thaliana]	-0.262317708510852	-1.43726067020231	1.04117502680276	-0.1337679348887
31.1	cell.organisation	MICRO.8521.C1	unnamed protein product [Arabidopsis thaliana]	-0.122899817518247	-1.59120760458883	1.30476339446164	-0.163544392608943
31.5	cell.cell death	MICRO.14006.C3	B2 protein [Daucus carota] pir__S32124 B2 protein - carrot sp_P37707_B2_DAUCA B2 PROTEIN	0.759829744885042	-1.19731396281727	1.04422001292591	-0.912923694776401
33.1	development.storage proteins	bf_arrayxxx_0052c01.t3m.scf	patatin	-0.0973868776677733	-1.25848160736621	1.42833324791473	0.26723851821629
33.1	development.storage proteins	MICRO.5962.C1	putative lipid acyl hydrolase [Oryza sativa] gb_AAK72885.1_ putative lipid acyl hydrolase [Oryza sativa]	0.141855268570076	-1.0797441079739	1.16696389277189	-0.0546354837720866
33.2	development.late embryogenesis abundant	MICRO.1825.C4	late embryogenis abundant protein 5 [Nicotiana tabacum] pir__T01984 late-embryogenesis protein lea5 - common tobacco	-0.492652786707927	-2.12337677206816	1.27947793142488	-0.351246053935357
33.2	development.late embryogenesis abundant	MICRO.9334.C1	unknown [Arabidopsis thaliana] gb_AAN15642.1_ unknown protein [Arabidopsis thaliana] gb_AAM20677.1_ unknown protein [Arabidopsis thaliana] pir__A96511 unknown protein [imported] - Arabidopsis thaliana gb_AAG50630.1_ unknown protein [Arabidopsis ...	-0.94583169505032	-2.34119316739974	1.7885359153846	0.393174443035185
33.99	development.unspecified	BPLI4D8TH	OSJNBa0070M12.19 [Oryza sativa (japonica cultivar-group)] emb_CAD41942.2_ OSJNBa0070M12.19 [Oryza sativa (japonica cultivar-group)]	-0.564396837032811	-1.33816850569111	1.07730914974442	0.303537481086125
34.13	transport.peptides and oligopeptides	MICRO.8555.C1	probable peptide transporter [imported] - Arabidopsis thaliana gb_AAF29404.1_ peptide transporter, putative [Arabidopsis thaliana] ref_NP_175630.1_ proton-dependent oligopeptide transport (POT) family protein [Arabidopsis thaliana]	0.264373248071644	-1.75393739444739	1.26159299889349	-0.756717643625537
34.21	transport.calcium	MICRO.15210.C1	type IIB calcium ATPase MCA5 [Medicago truncatula]	0.0242741008917839	-2.56698362268606	1.6148706139648	-0.976387109613038
34.21	transport.calcium	SSBN002P05u.scf	plasma membrane Ca2+-ATPase [Glycine max]	0.0625458123222069	-1.91314518931631	1.03846888199261	-0.937222119645905
34.3	transport.amino acids	MICRO.14646.C1	lysine and histidine specific transporter, putative [Arabidopsis thaliana] ref_NP_173924.1_ lysine and histidine specific transporter, putative [Arabidopsis thaliana] pir__F86385 probable lysine and histidine specific transporter F2J7.5 - Arabidopsi ...	0.356256514363718	-1.10516823591292	1.01160094297958	-0.449823807297054
35.1	not assigned.no ontology	bf_acdcxxxx_0038a11.t3m.scf	unnamed protein product [Arabidopsis thaliana] emb_CAB89368.1_ putative protein [Arabidopsis thaliana] pir__T49936 hypothetical protein F17I14.190 - Arabidopsis thaliana ref_NP_196524.1_ octicosapeptide/Phox/Bem1p (PB1) domain-containing protein ...	0.517507947101496	-1.71986536949809	1.44482129104273	-0.792552025556859
35.1	not assigned.no ontology	bf_arrayxxx_0078d11.t7m.scf	No Hits Found	0.983350230556189	-1.98217518190358	2.05776076886224	-0.90776464359753
35.1	not assigned.no ontology	cSTA36D3TH	unknown protein [Arabidopsis thaliana]	-0.39568856728909	-2.45233308233288	1.86832208959881	-0.18832242544498
35.1	not assigned.no ontology	MICRO.12826.C1	No Hits Found	0.256480172199322	-1.76632093123112	1.19861174798913	-0.824189355441315
35.1	not assigned.no ontology	MICRO.14651.C2	No Hits Found	0.416605447022215	-1.45393940450634	1.3142714213042	-0.556273430224356
35.1	not assigned.no ontology	MICRO.14989.C1	expressed protein [Arabidopsis thaliana]	-0.415040986328084	-2.34041376213821	2.18059847667281	0.255225700862677
35.1	not assigned.no ontology	MICRO.1952.C1	stress related protein [Vitis riparia] sp_Q9SW70_SRP_VITRI Stress-related protein	-0.253309531613262	-1.04412540888422	1.1036438339868	0.312827956715837
35.1.21	not assigned.no ontology.epsin N-terminal homology (ENTH) domain-containing protein	MICRO.5301.C1	clathrin assembly protein AP180 short form-like [Oryza sativa (japonica cultivar-group)]	-0.28295639661527	-1.39458236088026	1.14076114355095	0.0291351792859613
35.1.3	not assigned.no ontology.armadillo/beta-catenin repeat family protein	STMHH87TV	unknown protein [Arabidopsis thaliana]	-0.766452592529859	-1.17089403871443	1.17826422450621	0.773822778321634
35.2	not assigned.unknown	030C05AF.esd	aspartic proteinase inhibitor precursor P1E9 [Solanum tuberosum]	-0.506171486593162	-1.79158331302726	1.32219052244571	0.0367786960116199
35.2	not assigned.unknown	156B12AF.esd	Aspartic protease inhibitor 1 precursor (pA1) (gCDI-A1) (STPIA) (STPID) dbj_BAA04151.1_ proteinase inhibitor [Solanum tuberosum] pir__T07413 proteinase inhibitor PID - potato	-0.864885618160006	-1.85622511425512	1.1932939806081	0.201954484512985
35.2	not assigned.unknown	174A09AF.esd	Aspartic protease inhibitor 5 precursor (pi13) (PI-13) pir__S24186 aspartic proteinase inhibitor precursor (clone PI13) - potato	0.243316887812982	-1.63605023907392	2.02228675203404	0.142919625147131
35.2	not assigned.unknown	ACDA00421D01.T3m.scf	No Hits Found	-0.457276611016874	-1.30773078436361	1.29597144770622	0.445517274359485
35.2	not assigned.unknown	ACDA03942A06.T3m.scf	Aspartic protease inhibitor 7 precursor (Cathepsin D inhibitor p749) pir__JQ2246 22.5K cathepsin D inhibitor protein precursor - potato gb_AAA18564.1_ cathepsin D inhibitor protein	-0.46932462615217	-2.03270210207776	1.23057885333153	-0.332798622594064
35.2	not assigned.unknown	ACDA03973D01.T3m.scf	No Hits Found	-0.192641300615615	-1.35349187167637	1.52464622258545	0.363795651524696
35.2	not assigned.unknown	bf_acdaxxxx_0055b10.t3m.scf	No Hits Found	-0.698063509205278	-2.02656111980206	1.88056326395237	0.552065653355596
35.2	not assigned.unknown	bf_acdcxxxx_0018h01.t3m.scf	unknown [Arabidopsis thaliana] ref_NP_564349.1_ expressed protein [Arabidopsis thaliana]	-0.129948950605742	-2.81828558914993	2.65666525948781	-0.0316713790563776
35.2	not assigned.unknown	bf_acdcxxxx_0038a11.t3m.scf	unnamed protein product [Arabidopsis thaliana] emb_CAB89368.1_ putative protein [Arabidopsis thaliana] pir__T49936 hypothetical protein F17I14.190 - Arabidopsis thaliana ref_NP_196524.1_ octicosapeptide/Phox/Bem1p (PB1) domain-containing protein ...	0.517507947101496	-1.71986536949809	1.44482129104273	-0.792552025556859
35.2	not assigned.unknown	bf_arrayxxx_0016b01.t3m.scf	putative Kunitz-type tuber invertase inhibitor [Solanum tuberosum]	0.511384234691901	-1.65062345951868	1.64757624709042	-0.514431447120156
35.2	not assigned.unknown	bf_arrayxxx_0049b11.t7m.scf	aspartic proteinase inhibitor P2B4 [Solanum tuberosum]	-0.0944173080909465	-1.5509213712104	1.17570644067631	-0.280797622443142
35.2	not assigned.unknown	bf_arrayxxx_0049f12.t3m.scf	aspartic proteinase inhibitor precursor P8G5 [Solanum tuberosum]	-0.736460176350274	-2.09514230812504	1.67951796722328	0.320835835448509
35.2	not assigned.unknown	bf_arrayxxx_0051c02.t3m.scf	proteinase inhibitor [Solanum tuberosum] pir__T07411 proteinase inhibitor PIA - potato	0.126512609778603	-1.74632752229299	1.34598740247881	-0.526852729592786
35.2	not assigned.unknown	bf_arrayxxx_0052e08.t3m.scf	Cysteine protease inhibitor 10 precursor (PCPI-10) (Pcpi10) gb_AAB63099.1_ cysteine proteinase inhibitor 10 precursor pir__T07746 probable cysteine proteinase inhibitor 10 - potato (fragment)	-0.245536637437068	-2.03324808800843	2.17778850782498	0.390077057253618
35.2	not assigned.unknown	bf_arrayxxx_0063a11.t3m.scf	proteinase inhibitor II [Solanum tuberosum] emb_CAA27408.1_ unnamed protein product [Solanum tuberosum] prf__1301308A proteinase inhibitor II	-0.839118418379718	-2.19876674746464	1.03119201120757	-0.328456317877356
35.2	not assigned.unknown	bf_arrayxxx_0078d11.t7m.scf	No Hits Found	0.983350230556189	-1.98217518190358	2.05776076886224	-0.90776464359753
35.2	not assigned.unknown	BF_CSCHXXXX_0008G01.T3M.SCF	No Hits Found	-0.140983764520369	-1.85238899471855	1.44094947426534	-0.270455755932838
35.2	not assigned.unknown	BF_CSCHXXXX_0010G09.T3M.SCF	No Hits Found	-0.353970776890955	-1.50320656043139	1.10525343651487	-0.0439823470255707
35.2	not assigned.unknown	BF_CSCHXXXX_0012D03.T3M.SCF	No Hits Found	-0.0510466595603649	-1.39344641750018	1.53934098075441	0.196941222814599
35.2	not assigned.unknown	BF_CSCHXXXX_0037F03.T3M.SCF	No Hits Found	-0.190160942695732	-1.82140699890867	1.79131003330579	0.160063977092857
35.2	not assigned.unknown	BF_CSCHXXXX_0042C07.T3M.SCF	Cysteine protease inhibitor 10 precursor (PCPI-10) (Pcpi10) gb_AAB63099.1_ cysteine proteinase inhibitor 10 precursor pir__T07746 probable cysteine proteinase inhibitor 10 - potato (fragment)	-0.714901132366033	-1.69685161096357	1.33241575078796	0.350465272190421
35.2	not assigned.unknown	bf_cswbxxxx_0033f03.t3m.scf	No Hits Found	-0.0972743240125782	-1.37456412417573	1.26951768542008	-0.00777211474307293
35.2	not assigned.unknown	bf_cswbxxxx_0038h04.t3m.scf	No Hits Found	0.221783903590116	-1.13921516575688	1.55394621769058	0.192947148343583
35.2	not assigned.unknown	bf_cswcxxxx_0005c09.t3m.scf	No Hits Found	-0.715812165824623	-1.87529237470372	1.9986048483813	0.839124639502201
35.2	not assigned.unknown	bf_ivrootxx_0028e03.t3m.scf	No Hits Found	-0.109036876212531	-1.10564956341738	1.10373276141433	0.107120074209481
35.2	not assigned.unknown	BF_LBCHXXXX_0043B12_T3M.SCF	No Hits Found	0.122383861911603	-1.71620090530571	1.83244287055191	-0.00614189666540987
35.2	not assigned.unknown	BF_LBCHXXXX_0052C05_T3M.SCF	No Hits Found	0.284417780925184	-1.21575978496243	1.16978281398788	-0.330394751899737
35.2	not assigned.unknown	bf_mxflxxxx_0007g09.t3m.scf	No Hits Found	-0.13054788715634	-1.51187951574589	1.67737367799796	0.296042049408416
35.2	not assigned.unknown	bf_mxflxxxx_0028h05.t3m.scf	No Hits Found	0.296061392543441	-1.09812652284441	1.2001781688926	-0.194009746495253
35.2	not assigned.unknown	bf_mxflxxxx_0060e05.t3m.scf	unknown [Arabidopsis thaliana] ref_NP_564349.1_ expressed protein [Arabidopsis thaliana]	-0.367416498882233	-2.95221605369948	2.38133655749719	-0.203462997320059
35.2	not assigned.unknown	bf_mxflxxxx_0064c08.t3m.scf	No Hits Found	0.502477698967319	-1.42653946045359	1.4811248734829	-0.447892285938009
35.2	not assigned.unknown	bf_mxlfxxxx_0031b10.t3m.scf	No Hits Found	0.0771172467004746	-1.36415589954185	1.64198145013428	0.200708303891955
35.2	not assigned.unknown	bf_mxlfxxxx_0064c05.t3m.scf	No Hits Found	-0.393090614391864	-1.17349741222335	1.21213383108657	0.431727033255085
35.2	not assigned.unknown	bf_mxlfxxxx_0064e10.t3m.scf	No Hits Found	-0.281190471077455	-1.65187242046714	1.69489051095445	0.324208561564767
35.2	not assigned.unknown	bf_slmwxxxx_0007h02.t3m.scf	No Hits Found	-0.763913036284019	-1.46073044758205	1.16878622871861	0.471968817420584
35.2	not assigned.unknown	bf_stolxxxx_0035f09.t3m.scf	No Hits Found	-0.193862894461839	-1.68764148504669	1.42025946196893	-0.0735191286159154
35.2	not assigned.unknown	BF_TUBSXXXX_0017B01_T3M.SCF	No Hits Found	0.382904838085899	-1.74817520724537	1.72615509910469	-0.404924946226583
35.2	not assigned.unknown	cSTD1O5THB	putative Kunitz-type tuber invertase inhibitor precursor [Solanum tuberosum]	0.0228108854567441	-2.33910866660516	2.13509644504937	-0.226823107012532
35.2	not assigned.unknown	MICRO.1046.C6	putative isoleucyl-tRNA synthetase [Arabidopsis thaliana] gb_AAL87306.1_ putative isoleucyl-tRNA synthetase [Arabidopsis thaliana] ref_NP_199714.2_ tRNA synthetase class I (I, L, M and V) family protein [Arabidopsis thaliana]	-0.206091944187161	-1.29457493630851	1.00078951783454	-0.0876934742867999
35.2	not assigned.unknown	MICRO.14252.C1	gag-pol polyprotein [Phaseolus vulgaris]	-0.323618427417907	-1.47317124791398	1.32928737831196	0.179734557815883
35.2	not assigned.unknown	MICRO.14579.C1	No Hits Found	-0.230181436267501	-1.35366190092666	1.44188140478908	0.318400940129923
35.2	not assigned.unknown	MICRO.14651.C2	No Hits Found	0.416605447022215	-1.45393940450634	1.3142714213042	-0.556273430224356
35.2	not assigned.unknown	MICRO.15268.C2	Kunitz-type enzyme inhibitor S9C11 [Solanum tuberosum]	-0.477330106305317	-1.28345534418686	1.19370377950217	0.387578541620629
35.2	not assigned.unknown	MICRO.1591.C1	early tobacco anther 1 [Nicotiana tabacum]	0.770633112294284	-1.32868782443407	1.26269169519462	-0.836629241533732
35.2	not assigned.unknown	MICRO.15952.C1	No Hits Found	-0.198093804437583	-2.70729743197858	2.54085490390207	0.0316512763610763
35.2	not assigned.unknown	MICRO.17429.C1	No Hits Found	-0.859210149656155	-1.30265487247399	1.07019428250366	0.626749559685829
35.2	not assigned.unknown	MICRO.1751.C12	Aspartic protease inhibitor 7 precursor (Cathepsin D inhibitor p749) pir__JQ2246 22.5K cathepsin D inhibitor protein precursor - potato gb_AAA18564.1_ cathepsin D inhibitor protein	-0.141138211711011	-1.78732308098607	1.28096009509768	-0.365224774177372
35.2	not assigned.unknown	MICRO.1751.C37	Aspartic protease inhibitor 7 precursor (Cathepsin D inhibitor p749) pir__JQ2246 22.5K cathepsin D inhibitor protein precursor - potato gb_AAA18564.1_ cathepsin D inhibitor protein	-0.50089804484635	-2.03401625886512	1.30648047855018	-0.226637735468591
35.2	not assigned.unknown	MICRO.1751.C42	serine protease inhibitor [Solanum tuberosum]	0.24545309888701	-1.79898631405695	2.20557714838687	0.16113773544291
35.2	not assigned.unknown	MICRO.18139.C1	No Hits Found	-0.887923971791762	-1.42728894441038	1.50595514683169	0.966590174213077
35.2	not assigned.unknown	MICRO.2009.C1	putative polyprotein [Nicotiana tabacum]	0.455897119267577	-1.15114276545467	1.33063452469651	-0.276405360025736
35.2	not assigned.unknown	MICRO.2319.C4	No Hits Found	0.0194908439604227	-1.22413878974722	1.16103680097117	-0.0825928327364727
35.2	not assigned.unknown	MICRO.2319.C8	No Hits Found	-0.018556323137112	-1.82694631171415	1.61268340267593	-0.195706585901108
35.2	not assigned.unknown	MICRO.2435.C1	short chain alcohol dehydrogenase-like [Arabidopsis thaliana] gb_AAO42448.1_ putative short chain alcohol dehydrogenase [Arabidopsis thaliana] gb_AAO22710.1_ putative short chain alcohol dehydrogenase [Arabidopsis thaliana] ref_NP_196225.1_ tropinon ...	-0.671833924296851	-1.88471600331665	1.08551728792039	-0.127364791099404
35.2	not assigned.unknown	MICRO.2685.C2	No Hits Found	-0.266724677243114	-1.37801048103225	1.18921779657671	0.0779319927875735
35.2	not assigned.unknown	MICRO.34.C2	unnamed protein product [Nicotiana plumbaginifolia] sp_P11796_SODM_NICPL Superoxide dismutase [Mn], mitochondrial precursor pir__S03639 superoxide dismutase (EC 1.15.1.1) (Mn) precursor - curled-leaved tobacco	0.0847084391261994	-2.19467976809243	1.61182809459136	-0.667560112627267
35.2	not assigned.unknown	MICRO.3404.C4	unknown [Prunus armeniaca]	0.517242978024403	-1.29525704857502	1.27765077345742	-0.534849253141997
35.2	not assigned.unknown	MICRO.351.C2	unknown [Arabidopsis thaliana] emb_CAB66910.1_ hypothetical protein [Arabidopsis thaliana] pir__T46038 hypothetical protein T16K5.70 - Arabidopsis thaliana ref_NP_566924.1_ expressed protein [Arabidopsis thaliana]	0.131965914976371	-1.40265413749101	1.54566769129106	0.0110476388236727
35.2	not assigned.unknown	MICRO.4288.C13	Cysteine protease inhibitor 1 precursor (PCPI 8.3) (P340) (P34021)	-0.88200826893412	-2.2489947876514	1.81208568137812	0.445099162660846
35.2	not assigned.unknown	MICRO.4288.C16	putative Kunitz-type tuber invertase inhibitor precursor [Solanum tuberosum]	-0.303178001074946	-1.30180242936203	1.27852777710587	0.27990334881879
35.2	not assigned.unknown	MICRO.4288.C3	putative Kunitz-type tuber invertase inhibitor precursor [Solanum tuberosum]	-0.425255360913315	-1.93713053205646	1.75158047218597	0.239705301042822
35.2	not assigned.unknown	MICRO.4288.C9	put. trypsin inhibitor [Solanum tuberosum] sp_Q00652_CPI9_SOLTU Cysteine protease inhibitor 9 precursor (PKIX) (pT1) pir__S16575 probable trypsin inhibitor precursor, 24K - potato	-0.854680024982661	-2.12043386302245	1.8836086868915	0.61785484885171
35.2	not assigned.unknown	MICRO.4359.C1	putative miraculin [Atropa belladonna]	0.425897648991226	-1.45096041766653	2.33249419049109	0.455636123833335
35.2	not assigned.unknown	MICRO.5030.C1	At2g35860 [Arabidopsis thaliana] gb_AAM13188.1_ unknown protein [Arabidopsis thaliana] ref_NP_850253.1_ beta-Ig-H3 domain-containing protein / fasciclin domain-containing protein [Arabidopsis thaliana]	-0.304302767445851	-1.5368434284341	1.58176569518371	0.349225034195456
35.2	not assigned.unknown	MICRO.5528.C3	At2g35860 [Arabidopsis thaliana] gb_AAM13188.1_ unknown protein [Arabidopsis thaliana] ref_NP_850253.1_ beta-Ig-H3 domain-containing protein / fasciclin domain-containing protein [Arabidopsis thaliana]	-0.557128992193896	-1.18365173561115	1.27367569758605	0.647152954168792
35.2	not assigned.unknown	MICRO.7140.C3	putative heat shock protein [Arabidopsis thaliana] gb_AAK76648.1_ putative heat shock protein [Arabidopsis thaliana] dbj_BAB01258.1_ heat shock transcription factor-like protein [Arabidopsis thaliana] ref_NP_188922.1_ heat shock transcription factor ...	-0.191722900078325	-1.84479190300897	1.37307520568025	-0.279993797250391
35.2	not assigned.unknown	MICRO.8183.C1	Similar to CCS1 [Arabidopsis thaliana] dbj_BAC41965.1_ unknown protein [Arabidopsis thaliana] pir__B96530 Similar to CCS1 [imported] - Arabidopsis thaliana ref_NP_564544.1_ cytochrome c biogenesis protein family [Arabidopsis thaliana]	-0.986737896627476	-2.12089324021525	1.61669023863046	0.482534895042686
35.2	not assigned.unknown	MICRO.8234.C1	unknown protein [Arabidopsis thaliana] emb_CAB79689.1_ putative protein [Arabidopsis thaliana] gb_AAO30065.1_ unknown protein [Arabidopsis thaliana] pir__T13451 hypothetical protein T17A13.130 - Arabidopsis thaliana ref_NP_194660.1_ expressed protei ...	-0.618693345872834	-2.71105220405942	1.98595962507757	-0.10639923310901
35.2	not assigned.unknown	MICRO.8343.C1	putative coat protein [Nicotiana tabacum]	-0.0015800676621982	-1.24758310973322	1.48872014545277	0.242717103381747
35.2	not assigned.unknown	MICRO.8427.C4	No Hits Found	-0.400006263968086	-1.36698309517943	1.1721303389385	0.205153507727153
35.2	not assigned.unknown	MICRO.8562.C1	unnamed protein product [Arabidopsis thaliana] ref_NP_198885.1_ expressed protein [Arabidopsis thaliana]	-0.515589058209595	-1.70507152955179	1.76947934188983	0.579996870547639
35.2	not assigned.unknown	MICRO.9943.C1	ER33 protein [Lycopersicon esculentum]	-0.853727276968421	-2.08611122304792	1.6736055268202	0.441221580740701
35.2	not assigned.unknown	MICRO.9951.C2	No Hits Found	-0.733474776797929	-1.4247823577649	1.34047842177294	0.649170840805966
35.2	not assigned.unknown	POACV40TV	polyphenol oxidase pir__T07096 catechol oxidase (EC 1.10.3.1) (allele POT32) - potato	-0.176140220301008	-1.14496006475336	1.03744823463164	0.0686283901792919
35.2	not assigned.unknown	POAE826TP	No Hits Found	-0.865159427069647	-2.64009982546091	2.62392493933282	0.848984540941562
35.2	not assigned.unknown	POCCQ23TP	No Hits Found	-0.0676549732418898	-1.30519771269077	1.25013060273711	0.0125878632882328
35.2	not assigned.unknown	SDBN001I09u.scf	No Hits Found	-0.0437453775654237	-1.62381415250778	1.38622277222361	-0.193846002718749
35.2	not assigned.unknown	SDBN003P13u.scf	CTV.20 [Poncirus trifoliata]	0.290675015199167	-1.27283894294797	2.19037991686549	0.626865958718351
35.2	not assigned.unknown	SDBN004O19u.scf	No Hits Found	-0.379672219275045	-1.53948415548157	1.34129740218184	0.181485465975318
35.2	not assigned.unknown	SSBN002A20u.scf	No Hits Found	0.113040332050797	-1.17597640758973	1.44302319485795	0.154006455217431
35.2	not assigned.unknown	STDB001K05u.scf	No Hits Found	-0.285752769830516	-1.03902743020696	1.17017437393993	0.416899713563486
35.2	not assigned.unknown	TBSK00392FA08.t3m.scf	No Hits Found	0.284868909172847	-1.57151692058412	1.3813774870946	-0.475008342662374
35.2	not assigned.unknown	TBSK00537FE09.t3m.scf	No Hits Found	-0.057261824214577	-1.18890883488069	1.44505871764744	0.313411706981324
35.2	not assigned.unknown	TBSK00785FB05.t3m.scf	No Hits Found	-0.190286090398319	-1.41124830590463	1.51980483651313	0.298842621006819
35.2	not assigned.unknown	TBSK00801FC09.t3m.scf	No Hits Found	-0.333681131297574	-1.67908392003279	1.29311033922765	-0.052292449507565
35.2	not assigned.unknown	TBSK00869FA05t3m.scf	No Hits Found	-0.163884431266492	-1.79618234179665	1.48550045855035	-0.146797451979806
35.2	not assigned.unknown	TBSK01706Fg02.t3m.scf	No Hits Found	-0.274816270809008	-1.62976774807996	2.10869561035858	0.753744133087624
35.2	not assigned.unknown	TBSK01763Fc11.t3m.scf	p340/p34021 [Solanum tuberosum] pir__S05595 trypsin inhibitor (Kunitz) homolog (clone p340/p34021) precursor - potato (fragment)	0.762061727230455	-1.53729271898183	1.68024090114389	-0.619113545068393
35.2	not assigned.unknown	TBSK02099FG11.t3m.scf	No Hits Found	-0.661056227281718	-2.20840269280156	1.60467820213258	0.0573317366127366
35.2	not assigned.unknown	TBSK02966FH02.t3m.scf	No Hits Found	0.148196275602308	-1.31495060960712	1.42802751595489	-0.035119369254538
35.2	not assigned.unknown	TBSK03194FC02.t3m.scf	No Hits Found	-0.016226728389853	-1.25052093277421	1.15179047803988	-0.0825037263444743
35.2	not assigned.unknown	TBSK03545FH05.t3m.scf	No Hits Found	-0.0655833502045482	-1.845806152168	1.6407586175297	-0.139464184433757
35.2	not assigned.unknown	TBSK03583FC07.t3m.scf	aspartic proteinase inhibitor precursor P8G5 [Solanum tuberosum]	-0.212408161627973	-1.9039756700329	1.06483028510176	-0.626737223303167
35.2	not assigned.unknown	TBSK03621FF09.t3m.scf	No Hits Found	-0.116013606430487	-1.45460701432386	1.77008399813755	0.431490590244178
35.2	not assigned.unknown	TBSK03635FG11.t3m.scf	No Hits Found	-0.256056127423106	-1.25009323592664	1.62522907768586	0.63119196918233
35.2	not assigned.unknown	TBSK03731FG11.t3m.scf	No Hits Found	-0.655087274826911	-1.80520871491261	1.52106185368636	0.370940413600664
35.2	not assigned.unknown	TBSK04012FG04.t3m.scf	pseudothionin St1 precursor - potato (strain cv. Bintje) sp_P20346_P322_SOLTU Probable protease inhibitor P322 precursor emb_CAA31577.1_ put. preprotein (AA -27 to 47) [Solanum tuberosum]	-0.0110093517666918	-1.26606465490175	1.18965378010837	-0.0654015230266927
35.2	not assigned.unknown	TBSK04345Fc01.t3m.scf	Aspartic protease inhibitor 9 (Novel inhibitor of cathepsin D) (NID)	-0.163371716919392	-1.5706418521933	1.25044294310503	-0.156827192168874

## Sheet: Cluster8
Table S5. List of potato genes regulated by drought and Fld in opposite directions (Figure 6).
BINCODE	NAME	IDENTIFIER	DESCRIPTION	log2(Drought_vs_Control_inWT)	log2(Drought_vs_Control_in_Stpfld252)	log2(Stpfld252_vs_WT_in_Control)	log2(Stpfld252_vs_WT_inDrought)
1.1.1.1	PS.lightreaction.photosystem II.LHC-II	MICRO.16601.C1	putative alanine acetyl transferase [Arabidopsis thaliana] gb_AAK17146.1_ putative alanine acetyl transferase [Arabidopsis thaliana] pir__B84728 probable alanine acetyl transferase [imported] - Arabidopsis thaliana ref_NP_180763.1_ GCN5-related ...	-3.40539835329788	-1.6739065093896	1.40057337186183	3.13206521577011
1.1.1.1	PS.lightreaction.photosystem II.LHC-II	MICRO.331.C60	chlorophyll a/b binding protein	-1.5026086768812	-1.34237960354569	1.34223143868368	1.50246051201919
1.1.1.1	PS.lightreaction.photosystem II.LHC-II	MICRO.331.C79	chlorophyll a/b binding protein	-1.8432394772984	-1.11670557801705	1.06319406369152	1.78972796297286
1.1.1.1	PS.lightreaction.photosystem II.LHC-II	MICRO.331.C85	chlorophyll a/b binding protein	-2.39737898039406	-1.23393684896208	1.12364721107391	2.2870893425059
1.1.1.1	PS.lightreaction.photosystem II.LHC-II	MICRO.331.C89	Chlorophyll a-b binding protein 3C, chloroplast precursor (LHCII type I CAB-3C) (LHCP) pir__CDTO3C chlorophyll a/b-binding protein 3C precursor - tomato prf__1204205G protein 3C,chlorophyll binding	-4.88254052557303	-4.12843622431192	1.93941841808238	2.69352271934349
1.1.1.1	PS.lightreaction.photosystem II.LHC-II	MICRO.331.C91	chlorophyll a/b binding protein	-3.62336219400331	-2.06738825179523	2.00593404228203	3.5619079844901
3.4.5	minor CHO metabolism.myo-inositol.inositol phosphatase	bf_mxflxxxx_0008b10.t3m.scf	calmodulin-like protein [Arabidopsis thaliana] pir__T08398 calmodulin homolog F18B3.50 - Arabidopsis thaliana ref_NP_190646.1_ calmodulin-related protein, putative [Arabidopsis thaliana]	-2.20629418974857	-1.82793508826686	1.33256379251397	1.71092289399567
3.4.5	minor CHO metabolism.myo-inositol.inositol phosphatase	MICRO.12161.C1	calmodulin-like protein [Arabidopsis thaliana] pir__T08398 calmodulin homolog F18B3.50 - Arabidopsis thaliana ref_NP_190646.1_ calmodulin-related protein, putative [Arabidopsis thaliana]	-2.37365784236619	-1.78834036680747	1.19047991510736	1.77579739066608
8.3	TCA / organic transformation.carbonic anhydrases	STMCO35TH	carbonic anhydrase [Vigna radiata]	-2.36763355199526	-2.57912844085603	1.45072045170684	1.23922556284607
10.5.1.1	cell wall.cell wall proteins.AGPs.AGP	167C11AF.esd	At5g55730 [Arabidopsis thaliana] dbj_BAB09240.1_ unnamed protein product [Arabidopsis thaliana] gb_AAO00897.1_ putative protein [Arabidopsis thaliana] sp_Q9FM65_FLA1_ARATH Fasciclin-like arabinogalactan protein 1 precursor gb_AAK20857.1_ ...	-1.29454540566915	-1.25519087523099	1.02632631417824	1.0656808446164
10.5.1.1	cell wall.cell wall proteins.AGPs.AGP	bf_arrayxxx_0065d12.t3m.scf	No Hits Found	-3.11159592103913	-2.97235078603056	1.88300115433621	2.02224628934477
10.5.1.1	cell wall.cell wall proteins.AGPs.AGP	BF_LBCHXXXX_0005H10_T3M.SCF	No Hits Found	-1.95532199137095	-1.91277723489266	1.59764530592432	1.64019006240262
10.5.1.1	cell wall.cell wall proteins.AGPs.AGP	MICRO.814.C1	putative pollen surface protein [Arabidopsis thaliana]	-4.36750756435206	-2.97131932204603	1.53785060286905	2.93403884517508
10.5.1.1	cell wall.cell wall proteins.AGPs.AGP	MICRO.951.C1	At5g55730 [Arabidopsis thaliana] dbj_BAB09240.1_ unnamed protein product [Arabidopsis thaliana] gb_AAO00897.1_ putative protein [Arabidopsis thaliana] sp_Q9FM65_FLA1_ARATH Fasciclin-like arabinogalactan protein 1 precursor gb_AAK20857.1_ ...	-1.86258201650405	-1.5313627885261	1.4382717878539	1.76949101583186
10.6.2	cell wall.degradation.mannan-xylose-arabinose-fucose	MICRO.13148.C1	xyloglucan endotransglucosylase-hydrolase XTH9 [Lycopersicon esculentum]	-2.76667820524888	-3.07226658185175	2.22015960279616	1.9145712261933
10.6.2	cell wall.degradation.mannan-xylose-arabinose-fucose	MICRO.3035.C2	xyloglucan endo-1,4-beta-D-glucanase (EC 3.2.1.-) - tomato sp_Q40144_XTH1_LYCES Probable xyloglucan endotransglucosylase/hydrolase 1 precursor (LeXTH1) dbj_BAA03923.1_ endo-xyloglucan transferase [Lycopersicon esculentum]	-4.04731293436538	-5.07533258471604	2.42854270768858	1.40052305733792
10.6.3	cell wall.degradation.pectate lyases and polygalacturonases	bf_arrayxxx_0063a05.t7m.scf	No Hits Found	-3.90932982907416	-3.04533989602705	1.04685479821935	1.91084473126645
12.2.2	N-metabolism.ammonia metabolism.glutamine synthetase	MICRO.8061.C1	glutamine synthetase [Nicotiana tabacum] pir__T03255 glutamate-ammonia ligase (EC 6.3.1.2) 1-5, cytosolic - common tobacco	-1.24385595847423	-2.30423837068927	3.11997225211432	2.05958983989927
17.2.3	hormone metabolism.auxin.induced-regulated-responsive-activated	MICRO.16648.C1	auxin-responsive protein, putative [Arabidopsis thaliana] pir__A96786 protein F10A5.21 [imported] - Arabidopsis thaliana gb_AAF87127.1_ F10A5.21 [Arabidopsis thaliana]	-2.21935099857066	-1.2085479572112	1.15314228043854	2.163945321798
17.5.1	hormone metabolism.ethylene.synthesis-degradation	bf_mxlfxxxx_0021c10.t3m.scf	unknown [Prunus armeniaca]	-4.36186363528518	-2.36598340131194	1.79958769945444	3.79546793342768
17.5.1	hormone metabolism.ethylene.synthesis-degradation	MICRO.11660.C1	No Hits Found	-4.36565856183439	-2.25831247987147	1.83009531447081	3.93744139643373
17.5.1	hormone metabolism.ethylene.synthesis-degradation	MICRO.16666.C1	unknown [Prunus armeniaca]	-3.75506678419739	-2.02880109330047	1.49191183070328	3.2181775216002
19.99	tetrapyrrole synthesis.unspecified	MICRO.14695.C1	AtCLH2 [Arabidopsis thaliana] gb_AAF27046.1_ AtCLH2 [Arabidopsis thaliana] sp_Q9M7I7_CLH2_ARATH Chlorophyllase 2, chloroplast precursor (AtCLH2) (Chlorophyll-chlorophyllido hydrolase 2) (Chlase 2) ref_NP_199199.1_ chlorophyllase (CLH2) [Arabidopsis ...	-3.17744278967966	-1.90312209587085	1.32311949413564	2.59744018794445
20	stress	MICRO.14695.C1	AtCLH2 [Arabidopsis thaliana] gb_AAF27046.1_ AtCLH2 [Arabidopsis thaliana] sp_Q9M7I7_CLH2_ARATH Chlorophyllase 2, chloroplast precursor (AtCLH2) (Chlorophyll-chlorophyllido hydrolase 2) (Chlase 2) ref_NP_199199.1_ chlorophyllase (CLH2) [Arabidopsis ...	-3.17744278967966	-1.90312209587085	1.32311949413564	2.59744018794445
21.4	redox.glutaredoxins	BF_TUBSXXXX_0003A03_T3M.SCF	At4g15700 [Arabidopsis thaliana] emb_CAB78612.1_ glutaredoxin homolog [Arabidopsis thaliana] emb_CAB10348.1_ glutaredoxin homolog [Arabidopsis thaliana] ref_NP_193305.1_ glutaredoxin family protein [Arabidopsis thaliana] gb_AAR92328.1_ At4g15700 ...	-3.92547845256593	-1.52483576050912	1.91215164334005	4.31279433539686
22.1.2	polyamine metabolism.synthesis.SAM decarboxylase	MICRO.11272.C1	No Hits Found	-1.1539073272138	-1.13682627247186	1.12394183898998	1.14102289373193
22.1.6	polyamine metabolism.synthesis.spermidine synthase	MICRO.1048.C1	spermidine synthase 2 [Datura stramonium] sp_Q96557_SPD2_DATST Spermidine synthase 2 (Putrescine aminopropyltransferase 2) (SPDSY 2)	-1.30917936787825	-1.13988381774146	1.281338116682	1.45063366681879
23.4.3	nucleotide metabolism.phosphotransfer and pyrophosphatases.uridylate kinase	MICRO.2999.C2	Uridylate kinase (UK) (Uridine monophosphate kinase) (UMP kinase) (UMP/CMP kinase) gb_AAB71135.1_ UMP/CMP kinase [Arabidopsis thaliana] ref_NP_850868.1_ uridylate kinase / uridine monophosphate kinase / UMP kinase (PYR6) [Arabidopsis thaliana]	-1.12056423794619	-1.14077960017042	1.08898895297571	1.06877359075148
26.10	misc.cytochrome P450	MICRO.14886.C1	Cytochrome P450 78A3 gb_AAB94592.1_ CYP78A3p [Glycine max] pir__T05946 cytochrome P450 78A3p - soybean	-1.20310356858059	-1.60283511300836	1.82446554060357	1.42473399617579
26.10	misc.cytochrome P450	MICRO.8903.C1	probable cytochrome P450 [Arabidopsis thaliana] sp_O23066_C862_ARATH Cytochrome P450 86A2 gb_AAF02801.1_ belongs to the cytochrome p450 family [Arabidopsis thaliana] gb_AAB62843.1_ belongs to the cytochrome p450 family [Arabidopsis thaliana] ...	-2.73233502918609	-2.89650168986976	1.26284380522673	1.09867714454306
26.10	misc.cytochrome P450	POAC664TV	At3g61880 [Arabidopsis thaliana] dbj_BAA88569.1_ cytochrome P450 [Arabidopsis thaliana] emb_CAB71895.1_ cytochrome p450 (CYP78A9) [Arabidopsis thaliana] gb_AAL32826.1_ cytochrome p450 (CYP78A9) [Arabidopsis thaliana] ref_NP_191747.1_ cytochrome P450 ...	-1.09840891997974	-1.69238597677387	1.85430470783249	1.26032765103836
26.12	misc.peroxidases	MICRO.14090.C2	bacterial-induced peroxidase precursor [Gossypium hirsutum]	-1.10600777177602	-1.11114537408175	1.34023234050612	1.33509473820039
26.13	misc.acid and other phosphatases	MICRO.16942.C1	purple acid phosphatase 1 [Solanum tuberosum]	-2.24846544100671	-1.51380775694916	1.04331691555847	1.77797459961602
26.13	misc.acid and other phosphatases	MICRO.9519.C2	putative vegetative storage protein [Arabidopsis thaliana] gb_AAK76460.1_ putative vegetative storage protein [Arabidopsis thaliana] dbj_BAB09062.1_ vegetative storage protein-like [Arabidopsis thaliana] gb_AAM10257.1_ vegetative storage protein-lik ...	-1.27534503158684	-2.36433568193318	2.50554177002294	1.41655111967661
26.2	misc.UDP glucosyl and glucoronyl transferases	bf_mxflxxxx_0008b10.t3m.scf	calmodulin-like protein [Arabidopsis thaliana] pir__T08398 calmodulin homolog F18B3.50 - Arabidopsis thaliana ref_NP_190646.1_ calmodulin-related protein, putative [Arabidopsis thaliana]	-2.20629418974857	-1.82793508826686	1.33256379251397	1.71092289399567
26.2	misc.UDP glucosyl and glucoronyl transferases	MICRO.12161.C1	calmodulin-like protein [Arabidopsis thaliana] pir__T08398 calmodulin homolog F18B3.50 - Arabidopsis thaliana ref_NP_190646.1_ calmodulin-related protein, putative [Arabidopsis thaliana]	-2.37365784236619	-1.78834036680747	1.19047991510736	1.77579739066608
26.2	misc.UDP glucosyl and glucoronyl transferases	MICRO.16594.C1	glucosyltransferase NTGT3 [Nicotiana tabacum]	-1.50557337268746	-1.44568456739824	1.46504969611966	1.52493850140888
26.21	misc.protease inhibitor/seed storage/lipid transfer protein (LTP) family protein	MICRO.10537.C1	arachidonic acid-induced DEA1 [Lycopersicon esculentum]	-4.84138083413559	-4.56184562942135	2.81861763220791	3.09815283692214
26.22	misc.short chain dehydrogenase/reductase (SDR)	SDBN003C07u.scf	beta-ketoacyl-ACP reductase - like protein [Arabidopsis thaliana]	-1.46698193896238	-1.28688906395502	3.34134506377894	3.5214379387863
26.24	misc.GCN5-related N-acetyltransferase	BF_TUBSXXXX_0051C08_T3M.SCF	putative alanine acetyl transferase [Arabidopsis thaliana] gb_AAK17146.1_ putative alanine acetyl transferase [Arabidopsis thaliana] pir__B84728 probable alanine acetyl transferase [imported] - Arabidopsis thaliana ref_NP_180763.1_ GCN5-related ...	-2.08740095650724	-1.28720938407445	1.47517232197757	2.27536389441036
26.24	misc.GCN5-related N-acetyltransferase	MICRO.12246.C1	putative alanine acetyl transferase [Arabidopsis thaliana] gb_AAK17146.1_ putative alanine acetyl transferase [Arabidopsis thaliana] pir__B84728 probable alanine acetyl transferase [imported] - Arabidopsis thaliana ref_NP_180763.1_ GCN5-related ...	-1.52671710033364	-1.89777270547385	2.05083776540973	1.67978216026952
26.28	misc.GDSL-motif lipase	MICRO.3850.C1	lanatoside 15*-O-acetylesterase [Digitalis lanata]	-1.88642351700898	-2.00591127626548	1.85088110323721	1.73139334398071
26.3.1	misc.gluco-, galacto- and mannosidases.alpha-galactosidase	SSBT006B09x.scf	alpha-glucosidase [Solanum tuberosum subsp. tuberosum]	-2.29871061134129	-2.3141740274981	1.08969226907465	1.07422885291784
26.7	misc.oxidases - copper, flavone etc	bf_mxflxxxx_0029c01.t3m.scf	No Hits Found	-2.3112916570148	-1.81313355486396	1.05251977281279	1.55067787496363
26.7	misc.oxidases - copper, flavone etc	MICRO.153.C1	pectinesterase [Lycopersicon esculentum] pir__T07129 pollen-specific protein homolog - tomato (fragment)	-3.68376557443068	-4.21630855003064	1.76194672377195	1.22940374817198
26.9	misc.glutathione S transferases	MICRO.10246.C1	glutathione S-transferase GST 12 [Glycine max]	-1.36293948512226	-1.56080484964343	3.57515789424	3.37729252971883
27.1.20	RNA.processing.degradation dicer	MICRO.15150.C1	unknown protein [Arabidopsis thaliana]	-2.34649765576753	-2.21615528921996	1.05044123729206	1.18078360383964
27.1.20	RNA.processing.degradation dicer	MICRO.15150.C2	unknown protein [Arabidopsis thaliana]	-2.96115323650677	-2.2671890293655	1.25010142854038	1.94406563568165
27.3.11	RNA.regulation of transcription.C2H2 zinc finger family	MICRO.17852.C1	zinc finger protein-like [Oryza sativa (japonica cultivar-group)]	-2.6305687462243	-2.39710562644744	1.18544836946318	1.41891148924004
27.3.27	RNA.regulation of transcription.NAC domain transcription factor family	bf_arrayxxx_0039d03.t7m.scf	No Hits Found	-3.52667209361969	-1.9595958089638	1.9936737573201	3.560750041976
27.3.27	RNA.regulation of transcription.NAC domain transcription factor family	MICRO.1484.C1	putative NAC domain protein [Solanum tuberosum]	-2.2648862851787	-2.30616833697436	1.15330800815646	1.1120259563608
27.3.27	RNA.regulation of transcription.NAC domain transcription factor family	MICRO.15517.C1	no apical meristem (NAM)-like protein [Oryza sativa (japonica cultivar-group)] dbj_BAD16820.1_ no apical meristem (NAM)-like protein [Oryza sativa (japonica cultivar-group)]	-1.77829394040764	-1.88637431566283	1.68583725747488	1.57775688221969
27.3.99	RNA.regulation of transcription.unclassified	MICRO.11808.C1	unknown protein [Oryza sativa (japonica cultivar-group)] dbj_BAD09867.1_ unknown protein [Oryza sativa (japonica cultivar-group)] dbj_BAD09354.1_ unknown protein [Oryza sativa (japonica cultivar-group)]	-1.69243800365255	-1.39824672169382	1.02265249491844	1.31684377687717
28.1	DNA.synthesis/chromatin structure	cSTB29A8TH	mini-chromosome maintenance protein MCM3 [Pisum sativum]	-1.25340234385566	-1.29135113861198	1.10854021266334	1.07059141790702
28.1	DNA.synthesis/chromatin structure	MICRO.18159.C1	No Hits Found	-2.06888810656391	-1.37518861712623	1.16276056175018	1.85646005118787
28.1.3.2.3	DNA.synthesis/chromatin structure.histone.core.H3	BF_TUBSXXXX_0056B12_T3M.SCF	histone H3 [Oryza sativa (japonica cultivar-group)] ref_NP_910502.1_ histone H3 [Oryza sativa (japonica cultivar-group)] ref_NP_910501.1_ histone H3 [Oryza sativa (japonica cultivar-group)] ref_XP_475315.1_ putative histone H3 [Oryza sativa (japonic ...	-2.71101639546709	-1.96472709061069	1.37553605726477	2.12182536212117
28.1.3.2.3	DNA.synthesis/chromatin structure.histone.core.H3	MICRO.1026.C2	histone H3 [Oryza sativa (japonica cultivar-group)] ref_NP_910502.1_ histone H3 [Oryza sativa (japonica cultivar-group)] ref_NP_910501.1_ histone H3 [Oryza sativa (japonica cultivar-group)] ref_XP_475315.1_ putative histone H3 [Oryza sativa (japonic ...	-2.96125544901691	-1.98525377332748	1.28055763428744	2.25655930997687
28.1.3.2.3	DNA.synthesis/chromatin structure.histone.core.H3	MICRO.1026.C4	histone H3 (H3-1.1)	-1.90388744419367	-1.7491085271112	1.02442583186076	1.17920474894323
28.1.3.2.3	DNA.synthesis/chromatin structure.histone.core.H3	MICRO.1026.C5	histone H3 [Oryza sativa (japonica cultivar-group)] ref_NP_910502.1_ histone H3 [Oryza sativa (japonica cultivar-group)] ref_NP_910501.1_ histone H3 [Oryza sativa (japonica cultivar-group)] ref_XP_475315.1_ putative histone H3 [Oryza sativa (japonic ...	-2.01037769397151	-1.8880786823024	1.32690182555578	1.44920083722489
28.1.3.2.3	DNA.synthesis/chromatin structure.histone.core.H3	MICRO.1026.C7	histone H3 [Oryza sativa (japonica cultivar-group)] ref_NP_910502.1_ histone H3 [Oryza sativa (japonica cultivar-group)] ref_NP_910501.1_ histone H3 [Oryza sativa (japonica cultivar-group)] ref_XP_475315.1_ putative histone H3 [Oryza sativa (japonic ...	-3.00488011733441	-2.10005136910443	1.04469927523973	1.94952802346972
28.1.3.2.3	DNA.synthesis/chromatin structure.histone.core.H3	MICRO.2825.C1	histone H3 [Oryza sativa (japonica cultivar-group)] ref_NP_910502.1_ histone H3 [Oryza sativa (japonica cultivar-group)] ref_NP_910501.1_ histone H3 [Oryza sativa (japonica cultivar-group)] ref_XP_475315.1_ putative histone H3 [Oryza sativa (japonic ...	-2.96162375150491	-2.12774375276371	1.42568763284922	2.25956763159043
28.1.3.2.3	DNA.synthesis/chromatin structure.histone.core.H3	STMCG29TH	histone H3 [Oryza sativa (japonica cultivar-group)] ref_NP_910502.1_ histone H3 [Oryza sativa (japonica cultivar-group)] ref_NP_910501.1_ histone H3 [Oryza sativa (japonica cultivar-group)] ref_XP_475315.1_ putative histone H3 [Oryza sativa (japonic ...	-2.88889020571816	-2.13575878285545	1.26857756510918	2.02170898797189
28.1.3.2.4	DNA.synthesis/chromatin structure.histone.core.H4	MICRO.5000.C3	histone H4 [Solanum chacoense] emb_CAA48924.1_ histone H4 [Lycopersicon esculentum] emb_CAA48923.1_ histone H4 [Lycopersicon esculentum] gb_AAB94924.1_ histone H4 [Capsicum annuum] pir__S32769 histone H4 - tomato sp_P35057_H4_LYCES Histone H4 ...	-3.96412757139472	-2.57712918666117	1.41673017999705	2.80372856473061
29.2.1.1.3.2.18	protein.synthesis.ribosomal protein.prokaryotic.unknown organellar.50S subunit.L18	MICRO.2999.C2	Uridylate kinase (UK) (Uridine monophosphate kinase) (UMP kinase) (UMP/CMP kinase) gb_AAB71135.1_ UMP/CMP kinase [Arabidopsis thaliana] ref_NP_850868.1_ uridylate kinase / uridine monophosphate kinase / UMP kinase (PYR6) [Arabidopsis thaliana]	-1.12056423794619	-1.14077960017042	1.08898895297571	1.06877359075148
29.2.3	protein.synthesis.initiation	MICRO.1443.C1	putative translation initiation factor eIF-2, gamma subunit [Arabidopsis thaliana]	-1.32979507592548	-1.07702801676134	1.54933427441916	1.8021013335833
29.2.3	protein.synthesis.initiation	MICRO.1443.C2	strong similarity to initiation factor eIF-2, gb_U37354 from S [Arabidopsis thaliana] pir__T00956 translation initiation factor eIF-2 gamma chain F20D22.6 - Arabidopsis thaliana gb_AAN72106.1_ strong similarity to initiation factor eIF-2, gb_U37354 ...	-5.11370279691335	-2.02467326646954	2.15675721552264	5.24578674596644
29.2.4	protein.synthesis.elongation	MICRO.37.C15	T6D22.2 [Arabidopsis thaliana] pir__F86214 protein T6D22.2 [imported] - Arabidopsis thaliana	-1.49352984146681	-1.62761306309214	1.93645028627621	1.80236706465088
29.2.4	protein.synthesis.elongation	MICRO.37.C8	T6D22.2 [Arabidopsis thaliana] pir__F86214 protein T6D22.2 [imported] - Arabidopsis thaliana	-1.13506481609559	-1.54215147166149	2.29296776838239	1.8858811128165
29.5	protein.degradation	MICRO.9483.C1	metacaspase 1 [Arabidopsis thaliana] gb_AAP84706.1_ metacaspase 1 [Arabidopsis thaliana] ref_NP_171719.2_ latex-abundant family protein (AMC1) / caspase family protein [Arabidopsis thaliana]	-1.40488507187582	-1.08277017402738	1.36996470340397	1.69207960125241
29.5	protein.degradation	STMGX17TV	AT5g50150/MPF21_17 [Arabidopsis thaliana] gb_AAK97667.1_ AT5g50150/MPF21_17 [Arabidopsis thaliana] ref_NP_199826.1_ expressed protein [Arabidopsis thaliana]	-1.60720035798137	-1.37282132725252	1.18971934483294	1.42409837556178
29.5.1	protein.degradation.subtilases	BF_LBCHXXXX_0016G03_T3M.SCF	subtilisin-like protease [Lycopersicon esculentum] pir__T07170 subtilisin-like proteinase (EC 3.4.21.-) 4 - tomato	-4.96135393055027	-4.94567032994186	1.9981341798074	2.0138177804158
29.5.1	protein.degradation.subtilases	MICRO.9459.C1	subtilisin-like protease [Lycopersicon esculentum] emb_CAA06997.1_ subtilisin-like protease [Lycopersicon esculentum] pir__T07169 subtilisin-like proteinase (EC 3.4.21.-) 3 - tomato	-4.63272199541428	-4.88618343850566	2.00831064794759	1.75484920485621
29.5.3	protein.degradation.cysteine protease	cSTB23K11TH	Multicystatin (MC) pir__S40305 multicystatin - potato gb_AAA16120.1_ multicystatin	-1.49115958675954	-1.3006038917117	2.11976662958764	2.31032232463548
29.5.3	protein.degradation.cysteine protease	cSTS30B11TH	Multicystatin (MC) pir__S40305 multicystatin - potato gb_AAA16120.1_ multicystatin	-1.80107429718179	-1.65825906645634	1.83676442694466	1.9795796576701
29.5.3	protein.degradation.cysteine protease	PPCBE53TH	Multicystatin (MC) pir__S40305 multicystatin - potato gb_AAA16120.1_ multicystatin	-1.36898464481297	-1.3486712382307	2.26374755768782	2.28406096427009
29.5.4	protein.degradation.aspartate protease	bf_mxflxxxx_0075c01.t3m.scf	aspartic proteinase 2 [Glycine max]	-3.67456924273234	-2.04673504371569	1.11004770954021	2.73788190855686
29.5.4	protein.degradation.aspartate protease	MICRO.12692.C1	aspartic proteinase 2 [Glycine max]	-3.54992966929991	-2.29349804968003	1.24892543894327	2.50535705856315
29.5.4	protein.degradation.aspartate protease	STMIW53TV	aspartic proteinase 2 [Glycine max]	-3.19285996475864	-2.01568934910849	1.24869079367301	2.42586140932316
29.5.5	protein.degradation.serine protease	MICRO.3510.C1	wound-inducible carboxypeptidase [Lycopersicon esculentum]	-1.48156070890865	-1.81582339318471	1.5926080883189	1.25834540404284
29.5.5	protein.degradation.serine protease	MICRO.3510.C2	wound-inducible carboxypeptidase [Lycopersicon esculentum]	-2.71721217358811	-2.22438044290324	1.44204989370784	1.9348816243927
29.5.5	protein.degradation.serine protease	POAB684TV	wound-inducible carboxypeptidase [Lycopersicon esculentum]	-2.19054115310055	-1.78495909329275	1.11572673083186	1.52130879063966
29.5.9	protein.degradation.AAA type	MICRO.8044.C1	putative ATPase [Nicotiana tabacum]	-1.28097258538041	-1.46036898396003	1.44305723590121	1.2636608373216
30.2.3	signalling.receptor kinases.leucine rich repeat III	MICRO.11878.C1	receptor-like protein kinase [Arabidopsis thaliana] gb_AAL57654.1_ unknown protein [Arabidopsis thaliana] ref_NP_200638.1_ leucine-rich repeat transmembrane protein kinase, putative [Arabidopsis thaliana] gb_AAN64529.1_ At5g58299/At5g58299 ...	-2.39779804100916	-1.85431157860259	1.04308275483986	1.58656921724643
30.2.8.2	signalling.receptor kinases.leucine rich repeat VIII.type 2	MICRO.11622.C1	leucine-rich repeat transmembrane protein kinase, putative [Arabidopsis thaliana]	-3.00091916969777	-2.31007454632449	1.11128987214954	1.80213449552282
30.3	signalling.calcium	bf_mxflxxxx_0008b10.t3m.scf	calmodulin-like protein [Arabidopsis thaliana] pir__T08398 calmodulin homolog F18B3.50 - Arabidopsis thaliana ref_NP_190646.1_ calmodulin-related protein, putative [Arabidopsis thaliana]	-2.20629418974857	-1.82793508826686	1.33256379251397	1.71092289399567
30.3	signalling.calcium	MICRO.12161.C1	calmodulin-like protein [Arabidopsis thaliana] pir__T08398 calmodulin homolog F18B3.50 - Arabidopsis thaliana ref_NP_190646.1_ calmodulin-related protein, putative [Arabidopsis thaliana]	-2.37365784236619	-1.78834036680747	1.19047991510736	1.77579739066608
30.99	signalling.unspecified	MICRO.13819.C1	putative leucine-rich repeat family protein [Gossypium hirsutum]	-1.13782491458154	-1.397360674673	1.26718462680569	1.00764886671422
31.1	cell.organisation	MICRO.4912.C1	kinesin motor family protein [Arabidopsis thaliana]	-3.05340045972438	-2.36853854851711	1.25667690868533	1.94153881989261
31.1	cell.organisation	SDBN004G16u.scf	No Hits Found	-2.62124839835647	-2.1923579163467	1.59178778027688	2.02067826228664
33.99	development.unspecified	MICRO.2391.C3	putative protein (fragment) [Arabidopsis thaliana] pir__T51438 hypothetical protein F2G14_50 - Arabidopsis thaliana (fragment)	-2.47088547148968	-1.89825877410221	2.21331085433263	2.7859375517201
34.16	transport.ABC transporters and multidrug resistance systems	MICRO.2942.C1	MRP-like ABC transporter [Arabidopsis thaliana] pir__T52081 MRP-like ABC transporter [imported] - Arabidopsis thaliana	-1.68012144316874	-1.863440792763	1.58855595559141	1.40523660599715
34.19.1	transport.major intrinsic proteins.PIP	bf_arrayxxx_0027a07.t7m.scf	aquaporin-like protein [Petunia x hybrida]	-1.5750247720401	-1.36186132885356	1.00217819004996	1.21534163323649
34.19.2	transport.major intrinsic proteins.TIP	MICRO.1329.C3	putative gamma TIP [Nicotiana glauca]	-1.49422224827676	-1.70280585472329	1.96589844617393	1.7573148397274
34.20	transport.porins	bf_mxflxxxx_0038d01.t3m.scf	No Hits Found	-2.86814982385938	-1.64299991698408	1.07475168702307	2.29990159389837
35.1.27	not assigned.no ontology.tetratricopeptide repeat (TPR)	bf_mxlfxxxx_0021c10.t3m.scf	unknown [Prunus armeniaca]	-4.36186363528518	-2.36598340131194	1.79958769945444	3.79546793342768
35.2	not assigned.unknown	ACDA01685E05.T3m.scf	No Hits Found	-1.76395145191057	-1.15113554548972	2.52289246352833	3.13570836994917
35.2	not assigned.unknown	bf_arrayxxx_0065d12.t3m.scf	No Hits Found	-3.11159592103913	-2.97235078603056	1.88300115433621	2.02224628934477
35.2	not assigned.unknown	bf_mxlfxxxx_0012c07.t3m.scf	No Hits Found	-2.46918555809631	-1.22831424892813	2.45324055267663	3.69411186184481
35.2	not assigned.unknown	bf_mxlfxxxx_0012e02.t3m.scf	No Hits Found	-1.44850393702921	-2.36922732151022	2.05896324029796	1.13823985581695
35.2	not assigned.unknown	bf_suspxxxx_0022E02.t3m.scf	unknown [Arabidopsis thaliana] gb_AAM14281.1_ unknown protein [Arabidopsis thaliana] gb_AAL38766.1_ unknown protein [Arabidopsis thaliana] dbj_BAB08562.1_ unnamed protein product [Arabidopsis thaliana] ref_NP_568824.1_ protease inhibitor/seed ...	-1.28952470729659	-1.47270891593176	1.95957207787233	1.77638786923716
35.2	not assigned.unknown	bf_swstxxxx_0055e12.t3m.scf	hypothetical protein [Arabidopsis thaliana] emb_CAB38903.1_ hypothetical protein [Arabidopsis thaliana] pir__T06096 hypothetical protein T5J17.70 - Arabidopsis thaliana	-2.31028979791867	-2.33163356600517	1.89498351972538	1.87363975163888
35.2	not assigned.unknown	BF_TUBSXXXX_0040H01_T3M.SCF	Proteinase inhibitor type II TR8 precursor gb_AAC37397.1_ auxin-induced proteinase inhibitor pir__S43338 proteinase inhibitor - tomato prf__2008321A auxin-inducible protease inhibitor gb_AAA16881.1_ proteinase inhibitor	-1.70385488493355	-1.27320730027876	1.16963960592538	1.60028719058018
35.2	not assigned.unknown	cSTB23K11TH	Multicystatin (MC) pir__S40305 multicystatin - potato gb_AAA16120.1_ multicystatin	-1.49115958675954	-1.3006038917117	2.11976662958764	2.31032232463548
35.2	not assigned.unknown	cSTB47D16TH	Chitin-binding lectin 1 precursor (PL-I)	-2.1852170300547	-2.50682665342634	2.06193167477973	1.74032205140808
35.2	not assigned.unknown	cSTS30B11TH	Multicystatin (MC) pir__S40305 multicystatin - potato gb_AAA16120.1_ multicystatin	-1.80107429718179	-1.65825906645634	1.83676442694466	1.9795796576701
35.2	not assigned.unknown	MICRO.10271.C2	No Hits Found	-1.95759377633645	-1.61642663135424	1.17966270643125	1.52082985141347
35.2	not assigned.unknown	MICRO.11637.C1	putative protein [Arabidopsis thaliana] gb_AAL57656.1_ AT5g13210/T31B5_30 [Arabidopsis thaliana] pir__T48568 hypothetical protein T31B5.30 - Arabidopsis thaliana ref_NP_196825.1_ expressed protein [Arabidopsis thaliana]	-1.875355544072	-2.33789229720154	2.40481825477675	1.94228150164721
35.2	not assigned.unknown	MICRO.11832.C1	No Hits Found	-4.35685346126257	-2.29353085910388	1.08676257094296	3.15008517310164
35.2	not assigned.unknown	MICRO.12217.C2	No Hits Found	-3.02494496679921	-2.27971328100968	1.48735647711328	2.23258816290281
35.2	not assigned.unknown	MICRO.13819.C1	putative leucine-rich repeat family protein [Gossypium hirsutum]	-1.13782491458154	-1.397360674673	1.26718462680569	1.00764886671422
35.2	not assigned.unknown	MICRO.18079.C2	No Hits Found	-3.64791528520823	-3.25188661968392	2.06433979792967	2.46036846345399
35.2	not assigned.unknown	MICRO.2194.C1	putative protein [Arabidopsis thaliana] pir__T47856 hypothetical protein T8B10.110 - Arabidopsis thaliana ref_NP_191604.1_ expressed protein [Arabidopsis thaliana]	-1.36014835988378	-2.31518378089622	2.28589718170154	1.3308617606891
35.2	not assigned.unknown	MICRO.4815.C1	No Hits Found	-4.85317657729302	-3.94034548144661	1.44592577617035	2.35875687201676
35.2	not assigned.unknown	MICRO.5000.C3	histone H4 [Solanum chacoense] emb_CAA48924.1_ histone H4 [Lycopersicon esculentum] emb_CAA48923.1_ histone H4 [Lycopersicon esculentum] gb_AAB94924.1_ histone H4 [Capsicum annuum] pir__S32769 histone H4 - tomato sp_P35057_H4_LYCES Histone H4 ...	-3.96412757139472	-2.57712918666117	1.41673017999705	2.80372856473061
35.2	not assigned.unknown	MICRO.5302.C1	wound-inducible proteinase inhibitor I pir__S66278 serine proteinase inhibitor - potato (fragment)	-2.04242186282357	-1.82571519440568	1.58079145824999	1.79749812666788
35.2	not assigned.unknown	MICRO.6809.C3	Proteinase inhibitor II [Solanum tuberosum] sp_Q41489_IP2Y_SOLTU Proteinase inhibitor type II precursor pir__S24973 proteinase inhibitor II - potato	-3.56150851240287	-3.49465727522287	1.50291969441759	1.56977093159759
35.2	not assigned.unknown	MICRO.7835.C1	No Hits Found	-1.09391285349309	-1.08058780427323	1.08384052954467	1.09716557876453
35.2	not assigned.unknown	PPCBE53TH	Multicystatin (MC) pir__S40305 multicystatin - potato gb_AAA16120.1_ multicystatin	-1.36898464481297	-1.3486712382307	2.26374755768782	2.28406096427009
35.2	not assigned.unknown	SDBN003G05u.scf	unnamed protein product [Arabidopsis thaliana] gb_AAK82505.2_ AT5g43400/MWF20_9 [Arabidopsis thaliana] gb_AAN72286.1_ At5g43400/MWF20_9 [Arabidopsis thaliana] ref_NP_199153.1_ expressed protein [Arabidopsis thaliana]	-2.61755069494053	-2.65756832851701	2.32778125215624	2.28776361857976
35.2	not assigned.unknown	SDBN003I11u.scf	putative retroelement pol polyprotein-like [Solanum tuberosum]	-2.14395556408666	-2.00685548266699	1.02799492055353	1.16509500197319

## Sheet: Cluster9
Table S5. List of potato genes regulated by drought and Fld in opposite directions (Figure 6).
BINCODE	NAME	IDENTIFIER	DESCRIPTION	log2(Drought_vs_Control_inWT)	log2(Drought_vs_Control_in_Stpfld252)	log2(Stpfld252_vs_WT_in_Control)	log2(Stpfld252_vs_WT_inDrought)
1.1.1.1	PS.lightreaction.photosystem II.LHC-II	MICRO.4180.C3	chlorophyll a,b binding protein type I [Solanum tuberosum]	-1.48033321650083	-1.5014598998904	1.00788640350174	0.986759720112163
1.3.2	PS.calvin cycle.rubisco small subunit	PPCBJ92TH	ribulose bisphosphate carboxylase [Solanum tuberosum] sp_P32764_RBS3_SOLTU Ribulose bisphosphate carboxylase small chain 3, chloroplast precursor (RuBisCO small subunit 3) pir__S31498 ribulose-bisphosphate carboxylase (EC 4.1.1.39) small chain - potato	-1.14564277033009	-1.42493439957475	1.02938778796457	0.750096158719908
8.3	TCA / organic transformation.carbonic anhydrases	MICRO.13929.C1	beta-carbonic anhydrase [Nicotiana tabacum]	-1.67545906098195	-1.98684873955947	1.01277801958561	0.701388341008088
10.1.4	cell wall.precursor synthesis.UGD	MICRO.1009.C1	putative UDP-glucose dehydrogenase 1 [Nicotiana tabacum]	-1.07577919060871	-1.83403113797463	1.34862220949007	0.590370262124146
10.1.4	cell wall.precursor synthesis.UGD	POADC32TV	putative UDP-glucose dehydrogenase 1 [Nicotiana tabacum]	-1.14668517441685	-1.87165604346911	1.35132271460704	0.626351845554781
10.2.1	cell wall.cellulose synthesis.cellulose synthase	bf_mxflxxxx_0069c03.t3m.scf	No Hits Found	-1.10292937171868	-2.49746367941309	1.3723379403205	-0.0221963673739154
10.5.1.1	cell wall.cell wall proteins.AGPs.AGP	MICRO.290.C1	endosperm specific protein-like [Arabidopsis thaliana] emb_CAB82694.1_ endosperm specific protein-like [Arabidopsis thaliana] sp_Q9LZX4_FA10_ARATH Fasciclin-like arabinogalactan protein 10 precursor pir__T47901 endosperm specific protein-like - ...	-1.00272320062285	-2.04797444682576	1.0356633060742	-0.00958794012871067
10.5.1.1	cell wall.cell wall proteins.AGPs.AGP	MICRO.8908.C1	unknown [Arabidopsis thaliana]	-2.56708259673343	-3.8587667724375	1.60629296532807	0.314608789623992
10.5.1.1	cell wall.cell wall proteins.AGPs.AGP	MICRO.973.C3	No Hits Found	-2.64471668517338	-4.3896821205349	1.97339732393154	0.22843188857003
10.5.1.1	cell wall.cell wall proteins.AGPs.AGP	MICRO.973.C6	No Hits Found	-2.38998404887994	-4.60899704027296	2.55555382695511	0.336540835562093
10.5.3	cell wall.cell wall proteins.LRR	MICRO.8711.C2	No Hits Found	-2.38425752548013	-2.87579928081385	1.37940867098963	0.887866915655905
10.5.4	cell wall.cell wall proteins.HRGP	bf_mxflxxxx_0005b04.t3m.scf	Gty37 protein [Gerbera hybrid cultivar]	-1.51680861357787	-3.29049407698187	1.91259795821634	0.138912494812327
10.6.1	cell wall.degradation.cellulases and beta-1,4-glucanases	MICRO.484.C3	endo-1,4-beta-glucanase [Lycopersicon esculentum] pir__T07612 cellulase (EC 3.2.1.4) Cel3, membrane-anchored - tomato	-1.66985871036747	-2.61904623763589	1.09443496947733	0.145247442208916
10.6.2	cell wall.degradation.mannan-xylose-arabinose-fucose	bf_suspxxxx_0023H07.t3m.scf	xyloglucan endotransglucosylase-hydrolase XTH3 [Lycopersicon esculentum]	-2.21264378411535	-4.66359101551986	2.80076071943913	0.349813488034616
10.6.2	cell wall.degradation.mannan-xylose-arabinose-fucose	BPLI17D11TH	xyloglucan endotransglucosylase-hydrolase XTH3 [Lycopersicon esculentum]	-1.82403219524576	-4.15533159561569	2.63169719287125	0.300397792501323
10.6.2	cell wall.degradation.mannan-xylose-arabinose-fucose	cSTB47C24TH	xyloglucan endotransglycosylase [Lycopersicon esculentum]	-3.12979601240287	-5.01011971040987	1.53728436202162	-0.343039335985378
10.6.2	cell wall.degradation.mannan-xylose-arabinose-fucose	MICRO.14995.C1	putative xyloglucan endotransglycosylase [Arabidopsis thaliana] gb_AAL62345.1_ putative xyloglucan endotransglycosylase [Arabidopsis thaliana] gb_AAK73274.1_ putative xyloglucan endotransglycosylase [Arabidopsis thaliana] gb_AAN72210.1_ putative ...	-5.43803703579278	-5.75334555902456	1.23440367234933	0.919095149117537
10.6.2	cell wall.degradation.mannan-xylose-arabinose-fucose	MICRO.6399.C1	xyloglucan endo-1,4-beta-D-glucanase (EC 3.2.1.-) BRU1 - soybean gb_AAA81350.1_ brassinosteroid-regulated protein sp_P35694_BRU1_SOYBN Brassinosteroid-regulated protein BRU1 precursor	-4.12646779078675	-6.21421777998527	1.67572563670857	-0.412024352489951
10.6.2	cell wall.degradation.mannan-xylose-arabinose-fucose	MICRO.8548.C1	xyloglucan endotransglucosylase-hydrolase XTH3 [Lycopersicon esculentum]	-2.17706727743093	-4.53350575944776	2.79917638772842	0.442737905711584
10.6.3	cell wall.degradation.pectate lyases and polygalacturonases	BF_LBCHXXXX_0022D09_T3M.SCF	No Hits Found	-2.82108198828735	-3.9720440391466	1.06684008516878	-0.0841219656904677
10.6.3	cell wall.degradation.pectate lyases and polygalacturonases	MICRO.694.C1	pectate lyase family protein [Arabidopsis thaliana]	-1.66055503652819	-2.70195541941559	1.26100957672971	0.219609193842309
10.6.3	cell wall.degradation.pectate lyases and polygalacturonases	MICRO.8715.C1	probable polygalacturonase (EC 3.2.1.15) 1 - tomato gb_AAB39556.1_ AROGP2	-3.07001252685774	-3.49813498618124	1.40099923403079	0.972876774707286
10.6.3	cell wall.degradation.pectate lyases and polygalacturonases	MICRO.967.C1	probable polygalacturonase (EC 3.2.1.15) 1 - tomato gb_AAB39557.1_ AROGP3	-1.19510265088213	-2.62116969874884	1.34871381949411	-0.077353228372596
10.7	cell wall.modification	MICRO.15441.C1	T10O24.17 [Arabidopsis thaliana] pir__A86239 protein T10O24.17 [imported] - Arabidopsis thaliana ref_NP_172525.1_ xyloglucan:xyloglucosyl transferase, putative / xyloglucan endotransglycosylase, putative / endo-xyloglucan transferase, putative ...	-1.78652833606914	-3.52680666133574	1.86805140394154	0.127773078674945
10.7	cell wall.modification	MICRO.908.C1	putative xyloglucan endo-transglycosylase [Arabidopsis thaliana] gb_AAM91780.1_ putative xyloglucan endo-transglycosylase [Arabidopsis thaliana] gb_AAK76514.1_ putative xyloglucan endo-transglycosylase [Arabidopsis thaliana] gb_AAD31572.1_ xylogluca ...	-1.46606252261645	-1.85674390712368	1.11485471232313	0.724173327815897
10.8.2	cell wall.pectinesterases.acetyl esterase	MICRO.4427.C2	pectinacetylesterase precursor [Vigna radiata var. radiata] pir__S68805 pectin acetylesterase (EC 3.1.1.-) precursor - mung bean	-1.18341664394812	-2.53591798676299	1.03316335653561	-0.319337986279258
10.8.2	cell wall.pectinesterases.acetyl esterase	MICRO.4427.C3	pectinacetylesterase precursor [Vigna radiata var. radiata] pir__S68805 pectin acetylesterase (EC 3.1.1.-) precursor - mung bean	-1.11502086861065	-1.9974218574172	1.08273566074284	0.200334671936286
11.3	lipid metabolism.phospholipid synthesis	MICRO.4395.C2	hypothetical protein F22L4.15 - Arabidopsis thaliana ref_NP_171667.1_ phospholipid/glycerol acyltransferase family protein [Arabidopsis thaliana] gb_AAF81319.1_ Contains similarity to a hypothetical protein F16M14.4 gi_7485589 from Arabidopsis ...	-1.02388217023888	-1.93684915269998	1.42226602731575	0.509299044854648
17.2.3	hormone metabolism.auxin.induced-regulated-responsive-activated	bf_arrayxxx_0030g12.t7m.scf	auxin and ethylene responsive GH3-like protein [Capsicum chinense]	-1.41330821010002	-2.77296154210414	1.71573782141989	0.356084489415769
17.7.2	hormone metabolism.jasmonate.signal transduction	MICRO.12081.C1	PnFL-2 [Ipomoea nil]	-1.53868529460973	-3.18357775459829	1.03109501013839	-0.613797449850164
20.1.2	stress.biotic.receptors	MICRO.2519.C1	disease resistance protein-like [Arabidopsis thaliana] gb_AAM13082.1_ unknown protein [Arabidopsis thaliana] gb_AAO29978.1_ unknown protein [Arabidopsis thaliana] ref_NP_197731.1_ disease resistance family protein / LRR family protein [Arabidopsis ...	-1.07130902789309	-1.49070380216259	1.23017918754116	0.810784413271658
20.1.2	stress.biotic.receptors	MICRO.4697.C1	leucine rich repeat protein [Cicer arietinum]	-2.86653172688612	-4.37423786288622	1.89653460035117	0.388828464351068
20.1.2.1	stress.biotic.receptors.CC-NBS-LRR	STMEY39TV	CC-NB-LRR protein [Solanum tuberosum]	-1.28545309163069	-2.00299082465703	1.09247709874369	0.374939365717352
20.1.7.1	stress.biotic.PR-proteins.PR1 (antifungal)	MICRO.5318.C1	sts14 [Solanum tuberosum] sp_Q41495_ST14_SOLTU STS14 protein precursor gb_AAG32153.1_ pistil-specific	-1.3106134951634	-2.25253440585334	1.16107214654737	0.219151235857433
20.2.1	stress.abiotic.heat	MICRO.10892.C3	No Hits Found	-1.34151851510155	-2.18675502859725	1.2154105076625	0.370173994166802
26.12	misc.peroxidases	MICRO.10661.C1	putative peroxidase [Solanum tuberosum]	-3.36349220928727	-4.43559193569177	1.06808013999722	-0.00401958640727962
26.12	misc.peroxidases	MICRO.14166.C1	peroxidase ATP26a homolog [Arabidopsis thaliana] dbj_BAC43229.1_ putative peroxidase ATP26a [Arabidopsis thaliana] sp_Q9FL16_PE63_ARATH Peroxidase 63 precursor (Atperox P63) (ATP26a) ref_NP_198831.1_ peroxidase, putative [Arabidopsis thaliana]	-1.79357104732971	-2.17682456744762	1.35223132943777	0.968977809319865
26.12	misc.peroxidases	MICRO.14166.C2	peroxidase ATP26a homolog [Arabidopsis thaliana] dbj_BAC43229.1_ putative peroxidase ATP26a [Arabidopsis thaliana] sp_Q9FL16_PE63_ARATH Peroxidase 63 precursor (Atperox P63) (ATP26a) ref_NP_198831.1_ peroxidase, putative [Arabidopsis thaliana]	-1.79628701252337	-2.26906468330183	1.43483355821945	0.962055887440991
26.19	misc.plastocyanin-like	bf_mxflxxxx_0056b08.t3m.scf	No Hits Found	-2.24249126776896	-2.59279162120495	1.14597374650795	0.795673393071971
26.19	misc.plastocyanin-like	MICRO.7969.C1	lamin [Arabidopsis thaliana] emb_CAB89345.1_ putative protein [Arabidopsis thaliana] gb_AAN73305.1_ At5g15350/F8M21_240 [Arabidopsis thaliana] gb_AAL11620.1_ AT5g15350/F8M21_240 [Arabidopsis thaliana] gb_AAC32930.1_ unknown [Arabidopsis thaliana] ...	-2.40048184910692	-2.75280599181647	1.18144631415286	0.829122171443311
26.2	misc.UDP glucosyl and glucoronyl transferases	SDBN005J12u.scf	putative glucosyltransferase [Lycopersicon esculentum]	-2.76011730308243	-3.45793182197529	1.58181934570851	0.884004826815653
26.2	misc.UDP glucosyl and glucoronyl transferases	STMIA73TH	putative glucosyltransferase [Phaseolus lunatus]	-4.31522534079153	-5.1821610194718	1.02601553157936	0.159079852899102
26.21	misc.protease inhibitor/seed storage/lipid transfer protein (LTP) family protein	bf_stolxxxx_0012d10.t3m.scf	ADR11 [Glycine max] pir__S33621 ADR11-2 protein - soybean (fragment)	-4.11734829362557	-5.18354814387248	1.02175097292957	-0.0444488773173513
26.21	misc.protease inhibitor/seed storage/lipid transfer protein (LTP) family protein	MICRO.660.C1	ADR11 [Glycine max] pir__S33621 ADR11-2 protein - soybean (fragment)	-2.74816914618348	-3.28699118447213	1.03173694599046	0.492914907701806
26.21	misc.protease inhibitor/seed storage/lipid transfer protein (LTP) family protein	SSBT003L08x.scf	At5g48485 [Arabidopsis thaliana] gb_AAL76110.1_ DIR1 protein [Arabidopsis thaliana] gb_AAL32935.1_ Unknown protein [Arabidopsis thaliana] ref_NP_568699.1_ protease inhibitor/seed storage/lipid transfer protein (LTP) family protein [Arabidopsis thaliana]	-1.16568581999336	-2.00732005602156	1.16399525295313	0.322361016924934
26.22	misc.short chain dehydrogenase/reductase (SDR)	bf_suspxxxx_0031c01.t3m.scf	ribitol dehydrogenase-like [Arabidopsis thaliana] ref_NP_568721.1_ short-chain dehydrogenase/reductase (SDR) family protein [Arabidopsis thaliana]	-1.79910988080287	-2.67639214146498	1.61128411542073	0.734001854758622
26.22	misc.short chain dehydrogenase/reductase (SDR)	cSTB15H13TH	rhizome secoisolariciresinol dehydrogenase [Podophyllum peltatum]	-2.26099586369338	-3.81401611895279	1.40350242021186	-0.149517835047543
26.28	misc.GDSL-motif lipase	MICRO.4293.C1	putative GDSL-motif lipase [Vitis vinifera]	-3.48365935310062	-4.30132694514328	1.20383612189224	0.386168529849589
26.28	misc.GDSL-motif lipase	MICRO.6475.C1	lipase/hydrolase, putative [Arabidopsis thaliana]	-1.19320639142989	-3.85570550850568	2.08272187569018	-0.579777241385601
26.7	misc.oxidases - copper, flavone etc	cSTB23O19TH	putative receptor-like protein kinase 1 [Musa acuminata]	-1.58913591978771	-2.68603050319883	1.06911929198617	-0.0277752914249536
26.7	misc.oxidases - copper, flavone etc	cSTB2A24TV	putative PS60 [Oryza sativa (japonica cultivar-group)] dbj_BAD45475.1_ putative PS60 [Oryza sativa (japonica cultivar-group)]	-1.76179681531059	-2.69337265615019	1.13471128922756	0.203135448387952
26.7	misc.oxidases - copper, flavone etc	MICRO.12623.C1	multi-copper oxidase-related protein [Arabidopsis thaliana] emb_CAB41712.1_ putative pollen-specific protein [Arabidopsis thaliana] emb_CAB78285.1_ putative pollen-specific protein [Arabidopsis thaliana] sp_Q9SU40_SKU5_ARATH Putative monocopper ...	-2.22859650633931	-4.14911521438844	2.4009932879046	0.480474579855465
26.7	misc.oxidases - copper, flavone etc	MICRO.7319.C1	monooxygenase [Arabidopsis thaliana] dbj_BAD44509.1_ unnamed protein product [Arabidopsis thaliana] dbj_BAD44505.1_ unnamed protein product [Arabidopsis thaliana] dbj_BAD44478.1_ unnamed protein product [Arabidopsis thaliana] dbj_BAD44464.1_ unnamed ...	-1.43449363629617	-2.03753855250492	1.19675805701882	0.593713140810072
27.1.19	RNA.processing.ribonucleases	bf_mxlfxxxx_0044h03.t3m.scf	No Hits Found	-4.34602064975822	-5.57548937040836	1.78087740386053	0.551408683210386
27.1.19	RNA.processing.ribonucleases	MICRO.1412.C1	No Hits Found	-4.07377944495442	-5.64854446017808	1.72552853895556	0.150763523731896
27.1.19	RNA.processing.ribonucleases	MICRO.14800.C1	perchloric acid soluble translation inhibitor protein homolog [Gentiana triflora] dbj_BAC66487.1_ translation-inhibitor protein [Gentiana triflora]	-1.07672921650514	-2.73212093611488	1.92287357962131	0.267481860011564
27.3.11	RNA.regulation of transcription.C2H2 zinc finger family	MICRO.17978.C1	ZPT2-12 [Petunia x hybrida]	-1.08882742106764	-1.55118459091795	1.0056766054243	0.543319435574
27.3.21	RNA.regulation of transcription.GRAS transcription factor family	MICRO.11873.C1	GAI-like protein [Lycopersicon esculentum]	-1.96291342103484	-3.68998088377909	1.62985734011069	-0.0972101226335651
27.3.22	RNA.regulation of transcription.homeobox transcription factor family (HB)	MICRO.5596.C2	HD-ZIP protein [Lycopersicon esculentum] pir__T52373 homeobox protein THOM1 [imported] - tomato	-1.57859318477273	-3.02717985750915	1.37865126229067	-0.0699354104457495
27.3.29	RNA.regulation of transcription.TCP transcription factor family	MICRO.11827.C1	No Hits Found	-1.78974835824291	-3.25659495972929	1.397527341049	-0.0693192604373731
27.3.3	RNA.regulation of transcription.AP2/EREBP, APETALA2/ethylene-responsive element binding protein family	bf_mxlfxxxx_0056d04.t3m.scf	CBF3 [Lycopersicon esculentum]	-1.31014075162157	-3.44895628863919	1.52959007430298	-0.609225462714642
27.3.6	RNA.regulation of transcription.basic helix-loop-helix family (bHLH)	MICRO.4647.C1	unnamed protein product [Arabidopsis thaliana] ref_NP_569014.1_ basic helix-loop-helix (bHLH) family protein [Arabidopsis thaliana]	-1.23124818238072	-1.7709042244684	1.14379827557112	0.604142233483441
27.3.67	RNA.regulation of transcription.putative transcription regulator	MICRO.1363.C1	nucleoid DNA-binding-like protein [Arabidopsis thaliana] gb_AAN86165.1_ unknown protein [Arabidopsis thaliana] pir__D86231 hypothetical protein [imported] - Arabidopsis thaliana gb_AAB60729.1_ F21M12.13 gene product [Arabidopsis thaliana] ...	-3.22654789783092	-3.90101071775405	1.29320942830718	0.618746608384057
27.3.9	RNA.regulation of transcription.C2C2(Zn) GATA transcription factor family	MICRO.9612.C1	AG-motif binding protein-1 [Nicotiana tabacum]	-1.45707888431197	-3.15429457819651	1.74073517368359	0.0435194797990501
27.3.99	RNA.regulation of transcription.unclassified	MICRO.11392.C1	hypothetical protein [Arabidopsis thaliana] pir__D84675 hypothetical protein At2g27660 [imported] - Arabidopsis thaliana ref_NP_180334.1_ DC1 domain-containing protein [Arabidopsis thaliana]	-1.75686120374115	-2.70354855903477	1.32786338876023	0.381176033466611
28.1.3.2.3	DNA.synthesis/chromatin structure.histone.core.H3	BF_TUBSXXXX_0062D04_T3M.SCF	No Hits Found	-1.11664836921593	-1.56844148672924	1.10353479541158	0.65174167789827
28.1.3.2.4	DNA.synthesis/chromatin structure.histone.core.H4	MICRO.5000.C1	histone H4 [Solanum chacoense] emb_CAA48924.1_ histone H4 [Lycopersicon esculentum] emb_CAA48923.1_ histone H4 [Lycopersicon esculentum] gb_AAB94924.1_ histone H4 [Capsicum annuum] pir__S32769 histone H4 - tomato sp_P35057_H4_LYCES Histone H4 ...	-1.08506412637885	-1.87423837740446	1.28105423296054	0.491879981934928
28.2	DNA.repair	bf_mxlfxxxx_0033c04.t3m.scf	No Hits Found	-2.48039918494006	-3.754141417903	1.42782593750296	0.154083704540018
29.2.2.3.3	protein.synthesis.ribosome biogenesis.pre-rRNA processing and modifications.methylotransferases	MICRO.3906.C6	caffeoyl-CoA O-methyltransferase [Solanum tuberosum] sp_Q8H9B6_CAMT_SOLTU Caffeoyl-CoA O-methyltransferase (Trans-caffeoyl-CoA 3-O-methyltransferase) (CCoAMT) (CCoAOMT)	-2.40703332024912	-3.89927061700455	1.08516896455936	-0.407068332196065
29.4	protein.postranslational modification	BPLI5I11TH	SGT1 [Nicotiana benthamiana]	-1.24475888396724	-1.87294233719916	1.13335707369157	0.505173620459647
29.4	protein.postranslational modification	MICRO.8949.C1	unknown protein [Arabidopsis thaliana] pir__E96514 hypothetical protein T3F24.2 [imported] - Arabidopsis thaliana ref_NP_564504.1_ protein phosphatase 2C-related / PP2C-related [Arabidopsis thaliana] gb_AAG11427.1_ Unknown protein [Arabidopsis thaliana]	-2.46690785729513	-2.71512277470367	1.03086350782843	0.782648590419891
29.5.1	protein.degradation.subtilases	cSTB33F2TH	SBT4C protein [Lycopersicon esculentum]	-1.80107187657283	-3.51892734865507	1.75986328482281	0.042007812740569
29.5.1	protein.degradation.subtilases	MICRO.6325.C1	subtilisin-like protease [Lycopersicon esculentum] emb_CAA06997.1_ subtilisin-like protease [Lycopersicon esculentum] pir__T07169 subtilisin-like proteinase (EC 3.4.21.-) 3 - tomato	-2.98785651519607	-4.30450192089503	1.77935680001567	0.46271139431671
29.5.11.4.2	protein.degradation.ubiquitin.E3.RING	MICRO.11618.C3	putative ubiquitin conjugating enzyme 7 interacting protein 4 [Oryza sativa (japonica cultivar-group)] dbj_BAD28662.1_ putative ubiquitin conjugating enzyme 7 interacting protein 4 [Oryza sativa (japonica cultivar-group)]	-2.52819456620108	-3.26905157606278	1.58743060108278	0.846573591221083
29.5.3	protein.degradation.cysteine protease	MICRO.16578.C1	No Hits Found	-1.89407434069665	-3.02857039290146	1.67005032665542	0.535554274450611
29.5.9	protein.degradation.AAA type	BF_TUBSXXXX_0022H06_T3M.SCF	No Hits Found	-1.60690951497171	-2.28976881573348	1.36203570606726	0.679176405305494
29.6	protein.folding	MICRO.5212.C1	unknown protein [Arabidopsis thaliana] gb_AAL87350.1_ unknown protein [Arabidopsis thaliana] gb_AAD32771.1_ unknown protein [Arabidopsis thaliana] pir__G84799 hypothetical protein At2g38000 [imported] - Arabidopsis thaliana ref_NP_181336.1_ chaperon ...	-1.24007934067092	-1.84137071552895	1.0185120706616	0.417220695803572
30.1.1	signalling.in sugar and nutrient physiology.misc	MICRO.1075.C1	phi-1 [Nicotiana tabacum]	-1.44229708937886	-2.58903524808558	1.56327171263292	0.416533553926201
30.1.1	signalling.in sugar and nutrient physiology.misc	MICRO.2688.C4	erg-1 [Solanum tuberosum]	-1.57671927465149	-2.70152850054001	1.08549984750607	-0.0393093783824536
30.2.11	signalling.receptor kinases.leucine rich repeat XI	MICRO.2519.C1	disease resistance protein-like [Arabidopsis thaliana] gb_AAM13082.1_ unknown protein [Arabidopsis thaliana] gb_AAO29978.1_ unknown protein [Arabidopsis thaliana] ref_NP_197731.1_ disease resistance family protein / LRR family protein [Arabidopsis ...	-1.07130902789309	-1.49070380216259	1.23017918754116	0.810784413271658
30.2.11	signalling.receptor kinases.leucine rich repeat XI	MICRO.4697.C1	leucine rich repeat protein [Cicer arietinum]	-2.86653172688612	-4.37423786288622	1.89653460035117	0.388828464351068
30.2.20	signalling.receptor kinases.wheat LRK10 like	MICRO.9949.C1	probable wall-associated kinase [imported] - Arabidopsis thaliana gb_AAG50813.1_ wall-associated kinase, putative [Arabidopsis thaliana] ref_NP_173910.1_ protein kinase family protein [Arabidopsis thaliana]	-1.30629391503351	-1.83605498405759	1.0791585098329	0.549397440808827
30.3	signalling.calcium	MICRO.15372.C1	type IIB calcium ATPase [Medicago truncatula]	-1.42689056328269	-2.48336389138532	1.14922546360714	0.0927521355045107
30.99	signalling.unspecified	STMDP89TH	putative leucine-rich repeat family protein [Gossypium hirsutum]	-1.0461809684836	-1.50439547476984	1.12867761699885	0.670463110712613
33.99	development.unspecified	MICRO.14387.C2	AT5g51550/K17N15_10 [Arabidopsis thaliana] gb_AAL24269.1_ AT5g51550/K17N15_10 [Arabidopsis thaliana]	-3.11925779647309	-3.15088922773453	1.02635475801186	0.994723326750422
33.99	development.unspecified	MICRO.5578.C1	putative nodulin-like protein [Oryza sativa (japonica cultivar-group)] dbj_BAD34227.1_ putative nodulin-like protein [Oryza sativa (japonica cultivar-group)]	-3.71461901612924	-4.56199507016968	1.54604052829749	0.698664474257052
33.99	development.unspecified	POCAY38TP	putative protein [Arabidopsis thaliana] emb_CAB45456.1_ putative protein [Arabidopsis thaliana] pir__T10241 hypothetical protein T11I11.190 - Arabidopsis thaliana ref_NP_195221.1_ nodulin family protein [Arabidopsis thaliana]	-2.57573617633062	-4.10915603925591	1.69283964354942	0.15941978062413
34.13	transport.peptides and oligopeptides	MICRO.14715.C1	peptide transporter-like protein [Arabidopsis thaliana] emb_CAB87147.1_ peptide transporter-like protein [Arabidopsis thaliana] gb_AAL61945.1_ peptide transporter-like protein [Arabidopsis thaliana] pir__T48587 peptide transporter-like protein - ...	-1.9299661258124	-3.16195414451897	1.40917218075841	0.177184162051846
34.2	transport.sugars	MICRO.11607.C1	hexose transporter [Lycopersicon esculentum]	-2.01221236560824	-2.12991819592918	1.01508622922167	0.897380398900722
34.21	transport.calcium	MICRO.15372.C1	type IIB calcium ATPase [Medicago truncatula]	-1.42689056328269	-2.48336389138532	1.14922546360714	0.0927521355045107
35.1	not assigned.no ontology	MICRO.978.C2	unknown [Arabidopsis thaliana]	-2.55749365321925	-2.90628808703194	1.1943880017345	0.84559356792182
35.2	not assigned.unknown	bf_ivrootxx_0037d01.t3m.scf	No Hits Found	-1.2034200842566	-3.62511207776498	2.69255287863358	0.270860885125199
35.2	not assigned.unknown	bf_mxlfxxxx_0033c04.t3m.scf	No Hits Found	-2.48039918494006	-3.754141417903	1.42782593750296	0.154083704540018
35.2	not assigned.unknown	bf_mxlfxxxx_0044h03.t3m.scf	No Hits Found	-4.34602064975822	-5.57548937040836	1.78087740386053	0.551408683210386
35.2	not assigned.unknown	bf_stolxxxx_0012d10.t3m.scf	ADR11 [Glycine max] pir__S33621 ADR11-2 protein - soybean (fragment)	-4.11734829362557	-5.18354814387248	1.02175097292957	-0.0444488773173513
35.2	not assigned.unknown	MICRO.1009.C1	putative UDP-glucose dehydrogenase 1 [Nicotiana tabacum]	-1.07577919060871	-1.83403113797463	1.34862220949007	0.590370262124146
35.2	not assigned.unknown	MICRO.11873.C1	GAI-like protein [Lycopersicon esculentum]	-1.96291342103484	-3.68998088377909	1.62985734011069	-0.0972101226335651
35.2	not assigned.unknown	MICRO.1412.C1	No Hits Found	-4.07377944495442	-5.64854446017808	1.72552853895556	0.150763523731896
35.2	not assigned.unknown	MICRO.16578.C1	No Hits Found	-1.89407434069665	-3.02857039290146	1.67005032665542	0.535554274450611
35.2	not assigned.unknown	MICRO.17616.C1	unknown [Arabidopsis thaliana] emb_CAB66102.1_ putative protein [Arabidopsis thaliana] pir__T46181 hypothetical protein T8H10.50 - Arabidopsis thaliana ref_NP_191304.1_ expressed protein [Arabidopsis thaliana]	-1.10964822520751	-1.97379449506071	1.18717233637436	0.323026066521164
35.2	not assigned.unknown	MICRO.17978.C1	ZPT2-12 [Petunia x hybrida]	-1.08882742106764	-1.55118459091795	1.0056766054243	0.543319435574
35.2	not assigned.unknown	MICRO.18129.C1	No Hits Found	-2.08768035201652	-2.53353868849878	1.05241702039604	0.606558683913781
35.2	not assigned.unknown	MICRO.3864.C2	Chitin-binding lectin 1 precursor (PL-I)	-2.04219021522171	-3.24946199758011	2.08485528860302	0.877583506244615
35.2	not assigned.unknown	MICRO.4427.C2	pectinacetylesterase precursor [Vigna radiata var. radiata] pir__S68805 pectin acetylesterase (EC 3.1.1.-) precursor - mung bean	-1.18341664394812	-2.53591798676299	1.03316335653561	-0.319337986279258
35.2	not assigned.unknown	MICRO.4427.C3	pectinacetylesterase precursor [Vigna radiata var. radiata] pir__S68805 pectin acetylesterase (EC 3.1.1.-) precursor - mung bean	-1.11502086861065	-1.9974218574172	1.08273566074284	0.200334671936286
35.2	not assigned.unknown	MICRO.484.C3	endo-1,4-beta-glucanase [Lycopersicon esculentum] pir__T07612 cellulase (EC 3.2.1.4) Cel3, membrane-anchored - tomato	-1.66985871036747	-2.61904623763589	1.09443496947733	0.145247442208916
35.2	not assigned.unknown	MICRO.5000.C1	histone H4 [Solanum chacoense] emb_CAA48924.1_ histone H4 [Lycopersicon esculentum] emb_CAA48923.1_ histone H4 [Lycopersicon esculentum] gb_AAB94924.1_ histone H4 [Capsicum annuum] pir__S32769 histone H4 - tomato sp_P35057_H4_LYCES Histone H4 ...	-1.08506412637885	-1.87423837740446	1.28105423296054	0.491879981934928
35.2	not assigned.unknown	MICRO.660.C1	ADR11 [Glycine max] pir__S33621 ADR11-2 protein - soybean (fragment)	-2.74816914618348	-3.28699118447213	1.03173694599046	0.492914907701806
35.2	not assigned.unknown	MICRO.8427.C2	No Hits Found	-1.33443550765599	-3.08102676853058	2.6576177116851	0.9110264508105
35.2	not assigned.unknown	MICRO.8711.C2	No Hits Found	-2.38425752548013	-2.87579928081385	1.37940867098963	0.887866915655905
35.2	not assigned.unknown	MICRO.9285.C1	At5g08050/F13G24_250 [Arabidopsis thaliana] gb_AAL47451.1_ AT5g08050/F13G24_250 [Arabidopsis thaliana]	-1.08184470020895	-1.17402406760914	1.06762212956254	0.97544276216235
35.2	not assigned.unknown	MICRO.9798.C1	No Hits Found	-2.11434455089801	-4.01489327775358	1.01475252344025	-0.885796203415324
35.2	not assigned.unknown	POADC32TV	putative UDP-glucose dehydrogenase 1 [Nicotiana tabacum]	-1.14668517441685	-1.87165604346911	1.35132271460704	0.626351845554781
35.2	not assigned.unknown	PPCBJ92TH	ribulose bisphosphate carboxylase [Solanum tuberosum] sp_P32764_RBS3_SOLTU Ribulose bisphosphate carboxylase small chain 3, chloroplast precursor (RuBisCO small subunit 3) pir__S31498 ribulose-bisphosphate carboxylase (EC 4.1.1.39) small chain - potato	-1.14564277033009	-1.42493439957475	1.02938778796457	0.750096158719908
35.2	not assigned.unknown	PPCCM31TH	No Hits Found	-2.10151446222457	-2.9189116600822	1.52245534760045	0.705058149742821
35.2	not assigned.unknown	SSBN003O24u.scf	putative protein [Arabidopsis thaliana] pir__T51373 hypothetical protein F1N13_40 - Arabidopsis thaliana ref_NP_197094.1_ expressed protein [Arabidopsis thaliana]	-1.4717184226285	-2.21174648148737	1.07949336904395	0.339465310185078
35.2	not assigned.unknown	STMDP89TH	putative leucine-rich repeat family protein [Gossypium hirsutum]	-1.0461809684836	-1.50439547476984	1.12867761699885	0.670463110712613
