# Supplementary material for: Transcriptional and Metabolic Profiling of Potato Plants Expressing a Plastid-Targeted Electron Shuttle Reveal Modulation of Genes Associated to Drought Tolerance by Chloroplast Redox Poise
Source: Int J Mol Sci. 2020 Sep 29;21(19):7199. doi: 10.3390/ijms21197199 (PMC7582712; doi:10.3390/ijms21197199)
Supplement: Supplementary file 1 [file ijms-21-07199-s001.zip › Supplementary Table S6.xlsx]

## Sheet: Cluster10
Table S6. List of potato genes belonging to clusters formed by drought-responsive genes which were already primed by Fld in the absence of stress (Figure 7).
BINCODE	NAME	IDENTIFIER	DESCRIPTION	log2(Drought_vs_Control_inWT)	log2(Drought_vs_Control_in_Stpfld252)	log2(Stpfld252_vs_WT_in_Control)	log2(Stpfld252_vs_WT_inDrought)
10.6.3	cell wall.degradation.pectate lyases and polygalacturonases	MICRO.10767.C1	9612 [Lycopersicon esculentum] sp_P24396_PE18_LYCES Probable pectate lyase P18 precursor (Style development-specific protein 9612) pir__S12209 pectate lyase (EC 4.2.2.2) - tomato	2.13403097420045	0.955727168649693	1.54358075089938	0.36527694534862
16.10	secondary metabolism.simple phenols	MICRO.15169.C1	laccase [Populus balsamifera subsp. trichocarpa] emb_CAC14720.1_ laccase [Populus balsamifera subsp. trichocarpa]	2.34174219450326	0.781380311107238	1.05498872970906	-0.505373153686953
16.2.1.10	secondary metabolism.phenylpropanoids.lignin biosynthesis.CAD	bf_arrayxxx_0100e10.t7m.scf	No Hits Found	1.71234870816121	0.243261123648352	1.04214946199664	-0.426938122516221
16.8.1.12	secondary metabolism.flavonoids.anthocyanins.anthocyanidin 3-O-glucosyltransferase	bf_acdaxxxx_0060e06.t3m.scf	putative UDP rhamnose--anthocyanidin-3-glucoside rhamnosyltransferase [Arabidopsis thaliana] gb_AAO63434.1_ At4g27570 [Arabidopsis thaliana] emb_CAB81407.1_ UDP rhamnose--anthocyanidin-3-glucoside rhamnosyltransferase-like protein [Arabidopsis ...	1.50304744674093	-0.148513231905817	1.04103764827856	-0.610523030368189
17.2.1	hormone metabolism.auxin.synthesis-degradation	MICRO.6455.C1	putative auxin-amidohydrolase precursor [Populus alba x Populus tremula]	1.06971243383716	-0.149194127224876	1.36389472972391	0.14498816866187
17.3.1.2.2	hormone metabolism.brassinosteroid.synthesis-degradation.sterols.SMT2	MICRO.10155.C3	S-adenosyl-methionine-sterol-C-methyltransferase homolog [Nicotiana tabacum] pir__T03845 probable sterol 24-C-methyltransferase (EC 2.1.1.41) - common tobacco (fragment)	2.13524818863117	0.241033032294634	1.14335692912035	-0.750858227216192
17.5.1	hormone metabolism.ethylene.synthesis-degradation	bf_acdcxxxx_0005e04.t3m.scf	E8 protein [Lycopersicon esculentum] sp_P10967_ACC3_LYCES 1-aminocyclopropane-1-carboxylate oxidase homolog (Protein E8) pir__S01642 ripening protein E8 - tomato	1.95047096370056	0.854459923449079	1.55068586908381	0.454674828832328
17.5.1	hormone metabolism.ethylene.synthesis-degradation	MICRO.8954.C1	E8 protein [Lycopersicon esculentum] sp_P10967_ACC3_LYCES 1-aminocyclopropane-1-carboxylate oxidase homolog (Protein E8) pir__S01642 ripening protein E8 - tomato	1.60854821499034	0.61496683248272	1.51415869402665	0.52057731151903
17.5.1.2	hormone metabolism.ethylene.synthesis-degradation.1-aminocyclopropane-1-carboxylate oxidase	bf_cswbxxxx_0027a10.t3m.scf	No Hits Found	1.78708652902102	-0.0218271969963837	1.67379379871433	-0.135119927303071
17.5.1.2	hormone metabolism.ethylene.synthesis-degradation.1-aminocyclopropane-1-carboxylate oxidase	MICRO.2957.C2	OSJNBa0063C18.20 [Oryza sativa (japonica cultivar-group)] emb_CAE05979.2_ OSJNBa0063C18.20 [Oryza sativa (japonica cultivar-group)] emb_CAD41905.2_ OSJNBa0033G05.6 [Oryza sativa (japonica cultivar-group)]	1.31796442897339	0.134108905523526	1.03171751195497	-0.152138011494896
17.6.3	hormone metabolism.gibberelin.induced-regulated-responsive-activated	MICRO.13238.C1	RSI-1 protein precursor (TR132) pir__S43910 gibberellin-regulated protein RSI-1 precursor - tomato gb_AAA20130.1_ RSI-1 protein gb_AAA20129.1_ RSI-1 protein	1.70184061807624	0.662703411173382	1.61847187867798	0.579334671775118
19.99	tetrapyrrole synthesis.unspecified	MICRO.5345.C1	unnamed protein product [Oryza sativa (japonica cultivar-group)] dbj_BAA96188.1_ unnamed protein product [Oryza sativa (japonica cultivar-group)] dbj_BAA96146.1_ unnamed protein product [Oryza sativa (japonica cultivar-group)]	1.87602091400667	0.975561868198778	1.64962236266079	0.749163316852892
20	stress	MICRO.3023.C2	unknown protein [Arabidopsis thaliana] gb_AAG41484.1_ unknown protein [Arabidopsis thaliana] emb_CAB88361.1_ hypothetical protein [Arabidopsis thaliana] gb_AAK32867.1_ AT3g53990/F5K20_290 [Arabidopsis thaliana] gb_AAL49942.1_ AT3g53990/F5K20_290 ...	1.14513246275619	-0.758775052757882	1.14323655343592	-0.760670962078159
20.1.7.1	stress.biotic.PR-proteins.PR1 (antifungal)	MICRO.16957.C1	tumor-related protein [Nicotiana glauca x Nicotiana langsdorffii]	2.05728673608806	-0.682536870703995	1.94291392869691	-0.796909678095139
21.2	redox.ascorbate and glutathione	bf_cswbxxxx_0027a10.t3m.scf	No Hits Found	1.78708652902102	-0.0218271969963837	1.67379379871433	-0.135119927303071
21.2	redox.ascorbate and glutathione	MICRO.2856.C1	gibberellin 7-oxidase [Cucurbita maxima] pir__T09683 gibberellin 7-oxidase (EC 1.14.11.-) - winter squash	2.53737600751304	0.348198285967085	1.24391044206808	-0.945267279477871
21.2	redox.ascorbate and glutathione	MICRO.2957.C2	OSJNBa0063C18.20 [Oryza sativa (japonica cultivar-group)] emb_CAE05979.2_ OSJNBa0063C18.20 [Oryza sativa (japonica cultivar-group)] emb_CAD41905.2_ OSJNBa0033G05.6 [Oryza sativa (japonica cultivar-group)]	1.31796442897339	0.134108905523526	1.03171751195497	-0.152138011494896
21.2	redox.ascorbate and glutathione	MICRO.4279.C1	cytochrome b5 [Nicotiana tabacum] pir__S46306 cytochrome b5 - common tobacco	1.56473120124126	0.4783966394539	1.03087630130799	-0.0554582604793747
21.4	redox.glutaredoxins	MICRO.15169.C1	laccase [Populus balsamifera subsp. trichocarpa] emb_CAC14720.1_ laccase [Populus balsamifera subsp. trichocarpa]	2.34174219450326	0.781380311107238	1.05498872970906	-0.505373153686953
26.12	misc.peroxidases	MICRO.9113.C1	TAP2 [Lycopersicon esculentum] sp_P15004_PER2_LYCES Suberization-associated anionic peroxidase 2 precursor (TMP2) pir__S04764 peroxidase (EC 1.11.1.7) 2 precursor - tomato	2.30978440665548	0.941307306216931	1.59096411398939	0.222487013550841
26.2	misc.UDP glucosyl and glucoronyl transferases	bf_acdaxxxx_0060e06.t3m.scf	putative UDP rhamnose--anthocyanidin-3-glucoside rhamnosyltransferase [Arabidopsis thaliana] gb_AAO63434.1_ At4g27570 [Arabidopsis thaliana] emb_CAB81407.1_ UDP rhamnose--anthocyanidin-3-glucoside rhamnosyltransferase-like protein [Arabidopsis ...	1.50304744674093	-0.148513231905817	1.04103764827856	-0.610523030368189
26.2	misc.UDP glucosyl and glucoronyl transferases	MICRO.13916.C1	UDP-glucose glucosyltransferase [Catharanthus roseus]	1.52433868892574	0.48003928442076	1.0167291818817	-0.0275702226232815
26.2	misc.UDP glucosyl and glucoronyl transferases	MICRO.3831.C2	glucosyltransferase-2 [Vigna angularis]	1.94212913572284	0.0696515227808394	1.01704146723152	-0.855436145710474
26.21	misc.protease inhibitor/seed storage/lipid transfer protein (LTP) family protein	MICRO.9204.C1	unknown [Arabidopsis thaliana]	1.88274679866309	0.904227625604667	1.24214875210199	0.263629579043576
26.22	misc.short chain dehydrogenase/reductase (SDR)	MICRO.10558.C3	(-)-isopiperitenone reductase [Mentha x piperita]	1.11025814137628	0.30221811121266	1.49981187415169	0.691771843988079
26.24	misc.GCN5-related N-acetyltransferase	MICRO.9105.C1	tyramine hydroxycinnamoyl transferase [Solanum tuberosum]	2.61220586412113	0.0924430965928575	2.2499772300258	-0.269785537502473
26.6	misc.O-methyl transferases	bf_mxlfxxxx_0054a02.t3m.scf	AT3g53140/T4D2_70 [Arabidopsis thaliana] emb_CAB64217.1_ caffeic acid O-methyltransferase-like protein [Arabidopsis thaliana] gb_AAK56277.1_ AT3g53140/T4D2_70 [Arabidopsis thaliana] pir__T46160 caffeic acid O-methyltransferase-like protein - ...	1.78192319504265	0.303154154081236	1.35997635372538	-0.118792687236033
26.6	misc.O-methyl transferases	MICRO.1706.C2	AT3g53140/T4D2_70 [Arabidopsis thaliana] emb_CAB64217.1_ caffeic acid O-methyltransferase-like protein [Arabidopsis thaliana] gb_AAK56277.1_ AT3g53140/T4D2_70 [Arabidopsis thaliana] pir__T46160 caffeic acid O-methyltransferase-like protein - ...	1.97991853705228	0.684522075608269	1.39224560899447	0.0968491475504631
26.7	misc.oxidases - copper, flavone etc	STMGV48TV	putative PS60 [Oryza sativa (japonica cultivar-group)] dbj_BAD45475.1_ putative PS60 [Oryza sativa (japonica cultivar-group)]	1.01363364877156	-0.929317644745636	1.37673303281684	-0.56621826070036
27.3.21	RNA.regulation of transcription.GRAS transcription factor family	MICRO.9346.C1	putative chitin-inducible gibberellin-responsive protein [Oryza sativa (japonica cultivar-group)]	1.05393897287911	-0.989155661071006	1.39930246682121	-0.6437921671289
27.3.25	RNA.regulation of transcription.MYB domain transcription factor family	MICRO.3096.C2	tuber-specific and sucrose-responsive element binding factor [Solanum tuberosum]	1.69500067610018	0.237231641721529	1.05987816961332	-0.397890864765325
27.3.32	RNA.regulation of transcription.WRKY domain transcription factor family	bf_suspxxxx_0035b03.t3m.scf	At2g47260 [Arabidopsis thaliana] dbj_BAC42556.1_ putative WRKY-type DNA binding protein [Arabidopsis thaliana] gb_AAB63826.1_ putative WRKY-type DNA binding protein [Arabidopsis thaliana] gb_AAL11008.1_ WRKY transcription factor 23 [Arabidopsis ...	1.60971033241251	-0.426535856951737	1.84759859273198	-0.188647596632273
27.3.32	RNA.regulation of transcription.WRKY domain transcription factor family	MICRO.4091.C1	DNA-binding protein 3 [Nicotiana tabacum]	1.24411696744041	-0.134254904144024	1.08789705250082	-0.29047481908361
27.3.32	RNA.regulation of transcription.WRKY domain transcription factor family	MICRO.5039.C1	WRKY transcription factor NtEIG-D48 [Nicotiana tabacum]	1.05792031826127	-0.957866550771249	1.39388075080505	-0.621906118227467
27.3.32	RNA.regulation of transcription.WRKY domain transcription factor family	MICRO.7018.C1	At2g47260 [Arabidopsis thaliana] dbj_BAC42556.1_ putative WRKY-type DNA binding protein [Arabidopsis thaliana] gb_AAB63826.1_ putative WRKY-type DNA binding protein [Arabidopsis thaliana] gb_AAL11008.1_ WRKY transcription factor 23 [Arabidopsis ...	1.60217983960972	-0.485094424734934	2.28182773582276	0.194553471478098
27.3.32	RNA.regulation of transcription.WRKY domain transcription factor family	PPCBI52TH	DNA-binding protein 3 [Nicotiana tabacum]	1.39717819818403	0.0158553078195123	1.10636692168836	-0.274955968676162
27.3.99	RNA.regulation of transcription.unclassified	BPLI4F15TH	No Hits Found	1.03831998184454	-0.207902897882352	1.09895542325661	-0.14726745647028
28.99	DNA.unspecified	MICRO.6583.C1	replication factor A-like protein [Arabidopsis thaliana] ref_NP_196419.1_ replication protein, putative [Arabidopsis thaliana] pir__T45627 replication factor A-like protein - Arabidopsis thaliana	1.41912290592146	-0.557993642612913	1.89821105371168	-0.0789054948226928
28.99	DNA.unspecified	STMGT54TV	No Hits Found	1.77478832224806	-0.0624071064158915	2.08618973323573	0.248994304571783
29.2.1.2.2.9	protein.synthesis.ribosomal protein.eukaryotic.60S subunit.L9	TBSK03849FA09.t3m.scf	No Hits Found	1.17574964448871	-0.0272345572341433	1.3372986983588	0.134314496635941
29.2.2.3.4	protein.synthesis.ribosome biogenesis.pre-rRNA processing and modifications.WD-repeat proteins	ACDA02241C09.T3m.scf	No Hits Found	1.331934484045	-0.179714953418851	1.01505659756899	-0.496592839894862
29.2.3	protein.synthesis.initiation	bf_arrayxxx_0073b10.t3m.scf	No Hits Found	1.81511618436968	0.119488681004198	1.3942929745075	-0.301334528857977
29.4	protein.postranslational modification	bf_cswcxxxx_0005g09.t3m.scf	ADP-ribosylation factor 1 gb_AAB62249.1_ ADP-ribosylation factor 1 [Catharanthus roseus]	1.96988151774385	0.582593437907645	1.32096324846216	-0.0663248313740414
29.4.1	protein.postranslational modification.kinase	bf_arrayxxx_0058c05.t7m.scf	putative protein kinase [Arabidopsis thaliana] gb_AAL36279.1_ putative protein kinase [Arabidopsis thaliana] emb_CAB79516.1_ putative protein kinase [Arabidopsis thaliana] emb_CAB43857.1_ putative protein kinase [Arabidopsis thaliana] ...	1.18006120159136	-0.503722861691747	1.10042677527842	-0.583357288004689
29.4.1.57	protein.postranslational modification.kinase.receptor like cytoplasmatic kinase VII	MICRO.18223.C1	protein kinase 1 [Populus nigra]	2.97477405749752	0.822417451586494	1.47017659864047	-0.682180007270556
29.5	protein.degradation	MICRO.17840.C1	putative aminopeptidase [Arabidopsis thaliana] ref_NP_187186.1_ aminopeptidase P, cytosolic, putative [Arabidopsis thaliana]	2.05808230263232	0.0475008824295653	1.28486706005904	-0.725714360143714
29.5.11.20	protein.degradation.ubiquitin.proteasom	MICRO.13293.C2	At3g15180 [Arabidopsis thaliana] ref_NP_566503.1_ proteasome-related [Arabidopsis thaliana]	1.6209394902798	0.688559514033559	1.53641143331512	0.604031457068874
29.5.11.20	protein.degradation.ubiquitin.proteasom	MICRO.7259.C1	At3g15180 [Arabidopsis thaliana] ref_NP_566503.1_ proteasome-related [Arabidopsis thaliana]	1.93336740740783	0.536003036388934	1.63922758398055	0.241863212961645
29.5.11.20	protein.degradation.ubiquitin.proteasom	POAC220TV	No Hits Found	1.97091193842805	0.475740891993247	1.73817283197131	0.24300178553651
29.5.11.5	protein.degradation.ubiquitin.ubiquitin protease	MICRO.5345.C1	unnamed protein product [Oryza sativa (japonica cultivar-group)] dbj_BAA96188.1_ unnamed protein product [Oryza sativa (japonica cultivar-group)] dbj_BAA96146.1_ unnamed protein product [Oryza sativa (japonica cultivar-group)]	1.87602091400667	0.975561868198778	1.64962236266079	0.749163316852892
30.11	signalling.light	bf_suspxxxx_0063c09.t3m.scf	No Hits Found	1.40054205374093	-0.294861726559969	1.08797100250754	-0.607432777793358
30.3	signalling.calcium	MICRO.7443.C1	calcium-dependent protein kinase [Lycopersicon esculentum]	1.2244797324926	-0.194386562179393	1.66832459030857	0.249458295636578
31.1	cell.organisation	MICRO.37.C3	annexin p34 [Solanum tuberosum]	2.14385650072502	0.382472080938694	1.30042527233061	-0.460959147455718
31.1	cell.organisation	MICRO.9037.C1	nictaba [Nicotiana tabacum]	1.23514160149699	0.640062517531045	1.57774887486359	0.982669790897638
31.5	cell.cell death	bf_ivrootxx_0038g07.t3m.scf	No Hits Found	1.52581668790942	-0.905663753548197	1.56546465091749	-0.866015790540128
33.99	development.unspecified	MICRO.16483.C2	42K protein [Potato virus S]	1.98594541790163	0.786143924067989	1.39618747351705	0.196385979683411
34.12	transport.metal	MICRO.14198.C1	cadmium induced protein CdI19 [Arabidopsis thaliana] gb_AAM65357.1_ At5g03380/C160EPL23M [Arabidopsis thaliana] emb_CAB83295.1_ farnesylated protein-like [Arabidopsis thaliana] gb_AAL24262.1_ At5g03380/C160EPL23M [Arabidopsis thaliana] pir__T48360 ...	1.06744262769871	-0.754750935189922	1.01819434716386	-0.803999215724769
34.3	transport.amino acids	bf_mxlfxxxx_0040f08.t3m.scf	unnamed protein product [Arabidopsis thaliana]	2.06900184156599	-0.312315006242462	1.7732563173807	-0.60806053042775
34.9	transport.metabolite transporters at the mitochondrial membrane	MICRO.8703.C2	PREDICTED P0434E03.16-1 gene product [Oryza sativa (japonica cultivar-group)] ref_XP_482157.1_ putative mitochondrial carrier protein [Oryza sativa (japonica cultivar-group)] dbj_BAD05428.1_ putative mitochondrial carrier protein [Oryza sativa ...	1.00884502813019	0.648198738777793	1.31688929102499	0.956243001672597
35.1	not assigned.no ontology	bf_suspxxxx_0063c09.t3m.scf	No Hits Found	1.40054205374093	-0.294861726559969	1.08797100250754	-0.607432777793358
35.1	not assigned.no ontology	MICRO.870.C1	putative ML domain protein [Nicotiana glauca]	1.06223579337751	0.743763099714497	1.03754636351335	0.719073669850335
35.1.19	not assigned.no ontology.C2 domain-containing protein	STMHA26TV	No Hits Found	1.23194884920134	0.469277504437542	1.05384996220793	0.291178617444133
35.1.26	not assigned.no ontology.DC1 domain containing protein	MICRO.1805.C1	protein disulfide isomerase [Quercus suber]	1.63850391330165	0.866155827849273	1.53349675283553	0.761148667383155
35.1.26	not assigned.no ontology.DC1 domain containing protein	MICRO.1805.C2	putative trypanothione-dependent peroxidase [Oryza sativa (japonica cultivar-group)] gb_AAP50932.1_ putative trypanothione-dependent peroxidase [Oryza sativa (japonica cultivar-group)]	1.23177055817572	0.893315017962202	1.15890268815488	0.820447147941358
35.2	not assigned.unknown	ACDA00960H12.T3m.scf	No Hits Found	1.38458095928389	-0.854495278869613	1.36576041385942	-0.873315824294085
35.2	not assigned.unknown	bf_arrayxxx_0093c01.t3m.scf	No Hits Found	1.29280976870628	-0.894081390489003	1.73139163499213	-0.455499524203145
35.2	not assigned.unknown	bf_cswcxxxx_0005g09.t3m.scf	ADP-ribosylation factor 1 gb_AAB62249.1_ ADP-ribosylation factor 1 [Catharanthus roseus]	1.96988151774385	0.582593437907645	1.32096324846216	-0.0663248313740414
35.2	not assigned.unknown	BF_LBCHXXXX_0018H10_T3M.SCF	No Hits Found	1.48990967467559	0.22450329161169	1.91598573338119	0.65057935031729
35.2	not assigned.unknown	bf_mxflxxxx_0002a04.t3m.scf	unknown protein [Oryza sativa (japonica cultivar-group)]	1.82361043471318	-0.0668825325066322	2.00761737871888	0.117124411499068
35.2	not assigned.unknown	bf_stolxxxx_0057d02.t3m.scf	No Hits Found	4.41819718731785	0.784398615383843	2.73364618827878	-0.900152383655234
35.2	not assigned.unknown	cSTD17P3TH	At4g20170/F1C12_90 [Arabidopsis thaliana] gb_AAL24253.1_ AT4g20170/F1C12_90 [Arabidopsis thaliana]	1.48718973279904	0.279315393495359	1.0329068994616	-0.174967439842089
35.2	not assigned.unknown	MICRO.10480.C1	unknown [Arabidopsis thaliana] gb_AAM70535.1_ At1g68440/T2E12_1 [Arabidopsis thaliana] gb_AAL25577.1_ At1g68440/T2E12_1 [Arabidopsis thaliana] pir__D96708 unknown protein, 9003-8083 [imported] - Arabidopsis thaliana gb_AAF26038.1_ unknown protein	2.03434417116823	-0.115716524167256	1.93187716564757	-0.218183529687918
35.2	not assigned.unknown	MICRO.1262.C13	extensin-like protein - cowpea (fragment)	3.8201827138518	0.853202165881193	3.467659228255	0.500678680284393
35.2	not assigned.unknown	MICRO.13447.C1	unknown protein [Arabidopsis thaliana] gb_AAK59486.1_ unknown protein [Arabidopsis thaliana] ref_NP_850064.1_ expressed protein [Arabidopsis thaliana]	1.53130150038663	0.0536275128991477	1.47121664055537	-0.00645734693211608
35.2	not assigned.unknown	MICRO.13967.C1	unknown protein [Oryza sativa (japonica cultivar-group)]	1.79097781018025	0.0555621082503137	2.08300337930649	0.347587677376552
35.2	not assigned.unknown	MICRO.1751.C46	putative Kunitz-type proteinase inhibitor [Solanum tuberosum]	1.39897300370997	-0.591636317211155	1.19110983036828	-0.799499490552837
35.2	not assigned.unknown	MICRO.249.C10	No Hits Found	3.84104702904053	0.492890183202904	2.96502960411811	-0.383127241719521
35.2	not assigned.unknown	MICRO.249.C9	No Hits Found	3.62054310829523	0.186061473204273	3.16661658922284	-0.267865045868115
35.2	not assigned.unknown	MICRO.2856.C1	gibberellin 7-oxidase [Cucurbita maxima] pir__T09683 gibberellin 7-oxidase (EC 1.14.11.-) - winter squash	2.53737600751304	0.348198285967085	1.24391044206808	-0.945267279477871
35.2	not assigned.unknown	MICRO.7113.C3	No Hits Found	1.01176709127144	0.286047547865742	1.24562018508651	0.519900641680815
35.2	not assigned.unknown	MICRO.7133.C1	putative protein [Arabidopsis thaliana] emb_CAA18242.1_ putative protein [Arabidopsis thaliana] pir__T05325 hypothetical protein F1C12.90 - Arabidopsis thaliana ref_NP_193750.1_ expressed protein [Arabidopsis thaliana]	1.90046753825905	0.217355988346801	1.3446095763023	-0.338501973609944
35.2	not assigned.unknown	MICRO.9105.C1	tyramine hydroxycinnamoyl transferase [Solanum tuberosum]	2.61220586412113	0.0924430965928575	2.2499772300258	-0.269785537502473
35.2	not assigned.unknown	MICRO.9934.C1	hypothetical protein [Prunus persica]	1.65432745823583	-0.064757527517715	1.16829618878304	-0.55078879697051
35.2	not assigned.unknown	POAEC29TV	No Hits Found	1.69048541999741	-0.243071612166677	1.74820054275663	-0.185356489407452
35.2	not assigned.unknown	TBSK01624Fh04.t3m.scf	Probable serine protease inhibitor 6 precursor (AM66) gb_AAC49602.1_ Kunitz-type proteinase inhibitor pir__S66277 Kunitz-type proteinase inhibitor - potato	1.61156333427236	-0.485793791104432	1.32428796785717	-0.773069157519623

## Sheet: Cluster11
Table S6. List of potato genes belonging to clusters formed by drought-responsive genes which were already primed by Fld in the absence of stress (Figure 7).
BINCODE	NAME	IDENTIFIER	DESCRIPTION	log2(Drought_vs_Control_inWT)	log2(Drought_vs_Control_in_Stpfld252)	log2(Stpfld252_vs_WT_in_Control)	log2(Stpfld252_vs_WT_inDrought)
1.1.1.2	PS.lightreaction.photosystem II.PSII polypeptide subunits	bf_stolxxxx_0018c02.t7m.scf	No Hits Found	4.54001256992857	1.23282358417526	2.78580321715578	-0.52138576859752
3.4.3	minor CHO metabolism.myo-inositol.InsP synthases	bf_arrayxxx_0082g09.t3m.scf	Inositol-3-phosphate synthase (Myo-inositol-1-phosphate synthase) (MI-1-P synthase) (IPS) dbj_BAA84084.1_ myo-inositol-1-phosphate synthase [Nicotiana paniculata]	5.06476543560724	3.43099985682432	1.09849678304021	-0.535268795742709
3.4.3	minor CHO metabolism.myo-inositol.InsP synthases	MICRO.2503.C3	Inositol-3-phosphate synthase (Myo-inositol-1-phosphate synthase) (MI-1-P synthase) (IPS) dbj_BAA95788.1_ myo-inositol 1-phosphate synthase [Nicotiana tabacum]	4.71443286875696	2.96090703475419	1.28598755721777	-0.467538276784992
15.2	metal handling.binding, chelation and storage	MICRO.16759.C1	putative isoprenylated protein [Arabidopsis thaliana] dbj_BAC42520.1_ putative isoprenylated protein [Arabidopsis thaliana] gb_AAO39894.1_ At1g71050 [Arabidopsis thaliana] pir__H96734 probable isoprenylated protein F23N20.4 [imported] - Arabidopsis ...	6.1876582099931	4.15257848858948	1.08864087227333	-0.946438849130281
15.2	metal handling.binding, chelation and storage	MICRO.8793.C1	nicotianamine synthase [Lycopersicon esculentum] sp_Q9XGI7_NAS_LYCES Nicotianamine synthase (S-adenosyl-L-methionine:S-adenosyl-L-methionine:S- adenosyl-methionine 3-amino-3-carboxypropyltransferase) (Chloronerva)	2.29449654031966	1.02798634672023	1.5248050610065	0.25829486740707
17.6.1.13	hormone metabolism.gibberelin.synthesis-degradation.GA2 oxidase	MICRO.7232.C1	gibberellin 2-oxidase 1 [Nicotiana tabacum]	4.16681382270124	2.54481268541625	1.04805182018061	-0.573949317104383
20.1.7.1	stress.biotic.PR-proteins.PR1 (antifungal)	MICRO.15316.C1	putative pathogenesis-related protein [Arabidopsis thaliana] emb_CAB39599.1_ putative pathogenesis-related protein [Arabidopsis thaliana] emb_CAB79433.1_ putative pathogenesis-related protein [Arabidopsis thaliana] ref_NP_194308.1_ ...	4.82236683939306	2.60608919544445	1.40631568506241	-0.809961958886205
22.1.3	polyamine metabolism.synthesis.arginine decarboxylase	bf_mxlfxxxx_0043d09.t3m.scf	arginine decarboxylase [Nicotiana tabacum]	3.21405294038871	1.03849948060731	1.19282250486568	-0.982730954915715
26.10	misc.cytochrome P450	MICRO.7271.C1	cytochrome P450-like [Arabidopsis thaliana] ref_NP_198460.1_ cytochrome P450 family protein [Arabidopsis thaliana]	3.32520500559672	2.16365767728972	1.23735135449821	0.0758040261912072
26.10	misc.cytochrome P450	MICRO.9795.C1	cytochrome P450 [Arabidopsis thaliana] gb_AAL91155.1_ cytochrome P450 [Arabidopsis thaliana]	2.94255275346711	1.9888478567349	1.75248868222095	0.79878378548873
26.21	misc.protease inhibitor/seed storage/lipid transfer protein (LTP) family protein	MICRO.8419.C1	unknown [Arabidopsis thaliana]	2.1781059561774	1.2118582379961	1.50628098971483	0.540033271533529
26.28	misc.GDSL-motif lipase	MICRO.16506.C1	putative GDSL-motif lipase/hydrolase [Arabidopsis thaliana] gb_AAM20465.1_ putative GDSL-motif lipase/hydrolase [Arabidopsis thaliana] gb_AAC23769.1_ putative GDSL-motif lipase/hydrolase [Arabidopsis thaliana] pir__T01143 probable GDSL-motif ...	2.32883870372906	1.53642823445278	1.51670663921996	0.724296169943685
26.28	misc.GDSL-motif lipase	SSBT003O24x.scf	No Hits Found	2.43451707240105	1.52557456826289	1.2193221669587	0.310379662820534
27.3.35	RNA.regulation of transcription.bZIP transcription factor family	cSTD20J19TH	THY5 protein [Lycopersicon esculentum]	3.68589042683315	1.68654803111595	1.02139518088026	-0.97794721483694
29.2.1.99.99	protein.synthesis.ribosomal protein.unknown.unknown	bf_cswbxxxx_0053d02.t3m.scf	No Hits Found	3.62341992202235	2.14786658604461	1.37678301587087	-0.098770320106869
30.1.1	signalling.in sugar and nutrient physiology.misc	MICRO.1833.C1	PAR-1c [Nicotiana tabacum] pir__S62700 photoassimilate-responsive protein PAR-1c precursor - common tobacco	3.84941908141496	2.68340318555504	1.58333864579754	0.417322749937611
30.1.1	signalling.in sugar and nutrient physiology.misc	POAD763TP	PAR-1c [Nicotiana tabacum] pir__S62700 photoassimilate-responsive protein PAR-1c precursor - common tobacco	3.67313145390763	2.76330709935056	1.40595894191607	0.496134587359009
31.3	cell.cycle	STMDB52TV	CycD3	1.49379137983579	1.09952531855143	1.23955636428242	0.845290302998063
33.99	development.unspecified	bf_mxlfxxxx_0032b02.t3m.scf	No Hits Found	3.2206986915844	1.56218312384269	1.11942992374374	-0.539085643997966
33.99	development.unspecified	MICRO.10977.C2	unknown protein [Arabidopsis thaliana] dbj_BAD43528.1_ unknown protein [Arabidopsis thaliana] dbj_BAD42927.1_ unknown protein [Arabidopsis thaliana]	3.50139042119232	1.52390485095634	1.15957088980935	-0.817914680426627
35.1	not assigned.no ontology	cSTB2M4TV	putative protein [Arabidopsis thaliana] emb_CAB51657.1_ putative protein [Arabidopsis thaliana] gb_AAL91257.1_ AT4g24140/T19F6_130 [Arabidopsis thaliana] gb_AAN72274.1_ At4g24140/T19F6_130 [Arabidopsis thaliana] pir__T13462 hypothetical protein ...	2.74556991218904	1.50898529119748	1.30356701966066	0.0669823986690972
35.1	not assigned.no ontology	MICRO.13718.C1	unknown protein [Arabidopsis thaliana]	3.78850819735766	1.28026028744828	2.42214574487245	-0.0861021650369285
35.1	not assigned.no ontology	MICRO.8800.C1	putative N-hydroxycinnamoyl/benzoyltransferase [Arabidopsis thaliana] gb_AAK59460.1_ putative N-hydroxycinnamoyl/benzoyltransferase [Arabidopsis thaliana] ref_NP_851111.1_ transferase family protein [Arabidopsis thaliana]	2.96682722206454	1.64806277864463	2.10190795507498	0.783143511655068
35.1.41	not assigned.no ontology.hydroxyproline rich proteins	MICRO.9243.C1	periaxin-like protein [Arabidopsis thaliana] pir__T49945 periaxin-like protein - Arabidopsis thaliana ref_NP_196515.1_ hydroxyproline-rich glycoprotein family protein [Arabidopsis thaliana]	1.83106579141073	1.11897529079234	1.47473419063854	0.76264369002015
35.1.41	not assigned.no ontology.hydroxyproline rich proteins	MICRO.9243.C2	No Hits Found	3.30463132902244	1.10606503497655	2.25196011949511	0.0533938254492163
35.2	not assigned.unknown	bf_mxlfxxxx_0032b02.t3m.scf	No Hits Found	3.2206986915844	1.56218312384269	1.11942992374374	-0.539085643997966
35.2	not assigned.unknown	MICRO.14630.C1	hypothetical protein [Plasmodium falciparum 3D7] pir__T18440 hypothetical protein C0425w - malaria parasite (Plasmodium falciparum) emb_CAB11121.1_ hypothetical protein [Plasmodium falciparum 3D7]	5.30357594761718	2.93837620292828	2.00807262974449	-0.357127114944404
35.2	not assigned.unknown	MICRO.14630.C2	hypothetical protein [Plasmodium falciparum 3D7] pir__T18440 hypothetical protein C0425w - malaria parasite (Plasmodium falciparum) emb_CAB11121.1_ hypothetical protein [Plasmodium falciparum 3D7]	5.01253963527164	2.77310700650561	2.00754867388444	-0.231883954881587
35.2	not assigned.unknown	MICRO.16947.C1	unknown protein [Oryza sativa (japonica cultivar-group)]	3.17815693828066	1.23147726550778	1.61334308010388	-0.333336592669005
35.2	not assigned.unknown	MICRO.5306.C1	No Hits Found	3.43329675100729	1.36099387490548	1.39653696269277	-0.675765913409039
35.2	not assigned.unknown	MICRO.5482.C2	lipid transfer protein 2 [Lycopersicon pennellii]	4.43501165125384	1.78354674044434	1.90172375515276	-0.749741155656732
35.2	not assigned.unknown	MICRO.9243.C1	periaxin-like protein [Arabidopsis thaliana] pir__T49945 periaxin-like protein - Arabidopsis thaliana ref_NP_196515.1_ hydroxyproline-rich glycoprotein family protein [Arabidopsis thaliana]	1.83106579141073	1.11897529079234	1.47473419063854	0.76264369002015
35.2	not assigned.unknown	MICRO.9651.C1	No Hits Found	3.27071997866828	1.61613207183327	2.10753507233151	0.4529471654965
35.2	not assigned.unknown	MICRO.9696.C1	putative protein [Arabidopsis thaliana] emb_CAB36549.1_ putative protein [Arabidopsis thaliana] pir__T04826 hypothetical protein F10M23.370 - Arabidopsis thaliana ref_NP_194433.1_ expressed protein [Arabidopsis thaliana]	1.99477038782715	1.09632413081206	1.09965238733234	0.201206130317253
35.2	not assigned.unknown	POAD763TV	PAR-1c [Nicotiana tabacum] pir__S62700 photoassimilate-responsive protein PAR-1c precursor - common tobacco	3.32106454596682	2.24210375872497	1.27804709051935	0.199086303277504
35.2	not assigned.unknown	SSBT005A18x.scf	lipid transfer protein 2 [Lycopersicon pennellii]	4.45477473778598	2.27175502245802	1.63825736004113	-0.54476235528684
35.2	not assigned.unknown	STMCR34TV	cotton fiber expressed protein 1 [Gossypium hirsutum] pir__T09820 fiber protein 1 [imported] - upland cotton	3.31449783578403	1.27694745277195	1.29369142677328	-0.7438589562388

## Sheet: Cluster12
Table S6. List of potato genes belonging to clusters formed by drought-responsive genes which were already primed by Fld in the absence of stress (Figure 7).
BINCODE	NAME	IDENTIFIER	DESCRIPTION	log2(Drought_vs_Control_inWT)	log2(Drought_vs_Control_in_Stpfld252)	log2(Stpfld252_vs_WT_in_Control)	log2(Stpfld252_vs_WT_inDrought)
1.3.4	PS.calvin cycle.GAP	MICRO.9192.C1	Glyceraldehyde-3-phosphate dehydrogenase A, chloroplast precursor (NADP-dependent glyceraldehydephosphate dehydrogenase subunit A) gb_AAA34075.1_ glyceraldehyde-3-phosphate dehydrogenase A-subunit precursor	-1.54496523363971	0.246019801066945	-1.06776767209027	0.72321736261638
2.1.2.2	major CHO metabolism.synthesis.starch.starch synthase	MICRO.13669.C1	putative soluble starch synthase IV-1 [Oryza sativa (indica cultivar-group)]	-1.23515224606291	0.968164537904744	-2.47828107928083	-0.274964295313169
3.1.1.1	minor CHO metabolism.raffinose family.galactinol synthases.known	MICRO.7446.C1	galactinol synthase [Brassica napus]	-1.22976584320567	0.661091540828201	-1.09050660058629	0.800350783447579
10.6.3	cell wall.degradation.pectate lyases and polygalacturonases	bf_arrayxxx_0067b03.t3m.scf	No Hits Found	-2.26957528771799	-0.587760000501344	-1.47324831330384	0.208566973912807
10.6.3	cell wall.degradation.pectate lyases and polygalacturonases	MICRO.11395.C1	pectate lyase [Malus x domestica]	-3.39565033409163	-0.73304124628997	-1.82013677737104	0.842472310430612
10.7	cell wall.modification	MICRO.16079.C1	expansin9 [Lycopersicon esculentum] pir__T50658 expansin 9 [imported] - tomato	-1.87147585233743	-0.428180132514955	-1.04273090570732	0.400564814115155
11.9.2.1	lipid metabolism.lipid degradation.lipases.triacylglycerol lipase	MICRO.4160.C6	lipase-like protein [Arabidopsis thaliana] emb_CAA16735.1_ lipase-like protein [Arabidopsis thaliana] pir__T04551 hypothetical protein F28J12.210 - Arabidopsis thaliana ref_NP_193590.1_ lipase class 3 family protein [Arabidopsis thaliana]	-1.21381270038703	0.812876110220726	-1.06059539215744	0.966093418450316
13	amino acid metabolism	MICRO.12125.C1	ACT domain containing protein (ACR4) [Arabidopsis thaliana]	-1.54351198066038	-0.501786138897346	-1.51832966644082	-0.476603824677778
15.2	metal handling.binding, chelation and storage	MICRO.10499.C2	No Hits Found	-1.92269000998485	-0.226186324692114	-1.57823763116109	0.118266054131642
15.2	metal handling.binding, chelation and storage	MICRO.6444.C1	ATFP3 [Arabidopsis thaliana]	-1.72883264467563	-0.399558075512015	-1.25215704995823	0.077117519205391
16.5.1.1.1.11	secondary metabolism.sulfur-containing.glucosinolates.synthesis.aliphatic.glucosinolate 2-oxoglutarate-dependent dioxygenase (AOP)	MICRO.10941.C1	putative oxidoreductase	-1.75914892118199	-0.746460989844273	-1.16348979758099	-0.150801866243276
16.5.1.1.1.11	secondary metabolism.sulfur-containing.glucosinolates.synthesis.aliphatic.glucosinolate 2-oxoglutarate-dependent dioxygenase (AOP)	MICRO.13065.C1	putative oxidoreductase	-1.69260901642898	-0.540666539814714	-1.07311225267779	0.0788302239364764
16.5.1.1.1.11	secondary metabolism.sulfur-containing.glucosinolates.synthesis.aliphatic.glucosinolate 2-oxoglutarate-dependent dioxygenase (AOP)	MICRO.6496.C2	putative oxidoreductase	-1.36981907333164	-0.258545404764457	-1.14648012673811	-0.0352064581709328
16.8.2	secondary metabolism.flavonoids.chalcones	MICRO.11136.C1	chalcone reductase [Sesbania rostrata]	-1.04863571992759	-0.453366654859058	-1.01259647911868	-0.417327414050146
17.2.3	hormone metabolism.auxin.induced-regulated-responsive-activated	MICRO.10523.C1	putative auxin-responsive protein [Arabidopsis thaliana] gb_AAD23040.2_ putative auxin-responsive protein [Arabidopsis thaliana] ref_NP_850453.1_ auxin-responsive GH3 family protein [Arabidopsis thaliana] ref_NP_566071.1_ auxin-responsive GH3 family ...	-1.08375191322421	-0.0155592306647421	-1.25049824525317	-0.182305562693703
17.2.3	hormone metabolism.auxin.induced-regulated-responsive-activated	MICRO.12843.C1	putative auxin-regulated protein [Oryza sativa (japonica cultivar-group)] gb_AAT47070.1_ putative auxin-regulated protein [Oryza sativa (japonica cultivar-group)]	-1.25763474107395	-0.13457919056802	-1.49060043216627	-0.367544881660347
17.5.1.1	hormone metabolism.ethylene.synthesis-degradation.1-aminocyclopropane-1-carboxylate synthase	cPRO6I20TH	ACC synthase [Solanum tuberosum]	-2.01143693695689	-0.277950997875786	-1.37998730875554	0.353498630325563
17.5.2	hormone metabolism.ethylene.signal transduction	bf_arrayxxx_0067e02.t3m.scf	ethylene response factor 1 [Lycopersicon esculentum]	-2.35266395636158	-0.0212633552179069	-1.46808840607431	0.863312195069367
17.5.2	hormone metabolism.ethylene.signal transduction	bf_ivrootxx_0006e10.t3m.scf	ethylene response factor 5 [Lycopersicon esculentum]	-1.48697232087472	-0.0575008660499448	-1.21834857245315	0.21112288237162
17.5.2	hormone metabolism.ethylene.signal transduction	bf_mxlfxxxx_0044h01.t3m.scf	ethylene response factor 1 [Lycopersicon esculentum]	-2.30179119423461	-0.0470244855940543	-2.49635411503319	-0.241587406392631
17.5.2	hormone metabolism.ethylene.signal transduction	MICRO.11438.C1	Avr9/Cf-9 rapidly elicited protein 1 [Nicotiana tabacum]	-2.06239882516669	0.49428951483473	-2.36260406685975	0.194084273141671
17.5.2	hormone metabolism.ethylene.signal transduction	MICRO.17971.C1	unknown protein [Arabidopsis thaliana] gb_AAL07048.1_ unknown protein [Arabidopsis thaliana] gb_AAC31831.2_ expressed protein [Arabidopsis thaliana] ref_NP_566032.1_ expressed protein [Arabidopsis thaliana]	-1.19293229716046	0.602610581810136	-1.58421366484578	0.21132921412481
17.5.2	hormone metabolism.ethylene.signal transduction	MICRO.773.C2	ethylene response factor 5 [Lycopersicon esculentum]	-2.59339244972565	0.446440466518555	-3.17594927775063	-0.136116361506429
17.5.2	hormone metabolism.ethylene.signal transduction	MICRO.773.C3	ethylene response factor 5 [Lycopersicon esculentum]	-2.18491817623974	-0.368547669164833	-1.15355992644295	0.66281058063195
17.5.2	hormone metabolism.ethylene.signal transduction	MICRO.773.C4	ethylene response factor 5 [Lycopersicon esculentum]	-1.05702197896781	-0.329906090141183	-1.54264605175627	-0.815530162929647
17.5.2	hormone metabolism.ethylene.signal transduction	MICRO.773.C9	ethylene response factor 5 [Lycopersicon esculentum]	-2.0066447205053	0.0019526648580257	-1.72348154942021	0.285115835943117
17.6.1.11	hormone metabolism.gibberelin.synthesis-degradation.GA20 oxidase	MICRO.10941.C1	putative oxidoreductase	-1.75914892118199	-0.746460989844273	-1.16348979758099	-0.150801866243276
17.6.1.11	hormone metabolism.gibberelin.synthesis-degradation.GA20 oxidase	MICRO.6496.C2	putative oxidoreductase	-1.36981907333164	-0.258545404764457	-1.14648012673811	-0.0352064581709328
20	stress	MICRO.3050.C2	unknown protein [Arabidopsis thaliana] gb_AAL36218.1_ unknown protein [Arabidopsis thaliana] gb_AAF78259.1_ Contains similarity to hypothetical protein F19B11.17 gi_4406763 from Arabidopsis thaliana BAC F19B11 gb_AC006836 pir__E96506 hypothetical ...	-1.14541731760712	0.0988793722276178	-1.11162127393766	0.13267541589707
20.1	stress.biotic	MICRO.6573.C1	major latex-like protein [Prunus persica]	-1.01086929485218	-0.530990601310283	-1.25165114081095	-0.771772447269059
20.1.3	stress.biotic.signalling	MICRO.12245.C1	hypothetical protein [Oryza sativa (japonica cultivar-group)] dbj_BAD33166.1_ hypothetical protein [Oryza sativa (japonica cultivar-group)]	-1.83702010911118	-0.757971971543102	-1.23163119225725	-0.152583054689178
20.2.1	stress.abiotic.heat	cSTB30E7TH	putative DNA J domain protein [Oryza sativa (japonica cultivar-group)] dbj_BAD33317.1_ putative DNA J domain protein [Oryza sativa (japonica cultivar-group)] dbj_BAD15456.1_ putative DNA J domain protein [Oryza sativa (japonica cultivar-group)]	-1.40809963578228	-0.458883570002491	-1.0555233691112	-0.106307303331413
20.2.1	stress.abiotic.heat	MICRO.2600.C3	No Hits Found	-1.79764540886122	-0.50557275378533	-1.32057786315407	-0.0285052080781751
26.10	misc.cytochrome P450	bf_cswbxxxx_0019h01.t3m.scf	ferulate-5-hydroxylase [Lycopersicon esculentum x Lycopersicon peruvianum]	-1.92637612632395	-0.168494206699801	-1.16782184614021	0.590060073483938
26.10	misc.cytochrome P450	MICRO.331.C39	cytochrome P450 [Petunia x hybrida]	-1.65844406915942	-0.855273204873449	-1.11915058322441	-0.315979718938436
26.10	misc.cytochrome P450	MICRO.5539.C1	geraniol 10-hydroxylase [Catharanthus roseus]	-2.0739510249621	-0.894489212066561	-1.2770122555403	-0.0975504426447653
26.10	misc.cytochrome P450	MICRO.5548.C1	steroid 22-alpha-hydroxylase (DWF4) [Arabidopsis thaliana] gb_AAL90927.1_ AT3g50660/T3A5_40 [Arabidopsis thaliana] gb_AAL06567.1_ AT3g50660/T3A5_40 [Arabidopsis thaliana] ref_NP_190635.1_ steroid 22-alpha-hydroxylase (CYP90B1) (DWF4) [Arabidopsis ...	-1.56193458073513	-0.124904879640956	-1.66266523483816	-0.225635533743993
26.10	misc.cytochrome P450	STMCT46TV	steroid 22-alpha-hydroxylase	-1.08393860351205	0.0351402177675944	-1.31212519603827	-0.193046374758621
26.13	misc.acid and other phosphatases	MICRO.12249.C1	putative acid phosphatase [Arabidopsis thaliana] ref_NP_181394.1_ acid phosphatase class B family protein [Arabidopsis thaliana] pir__A84807 probable acid phosphatase [imported] - Arabidopsis thaliana	-2.52001195589241	-0.738162070161807	-1.40090462021373	0.380945265516868
26.2	misc.UDP glucosyl and glucoronyl transferases	bf_mxlfxxxx_0052a03.t3m.scf	At5g01250 [Arabidopsis thaliana] emb_CAB69853.1_ putative protein [Arabidopsis thaliana] pir__T45965 hypothetical protein F7J8.230 - Arabidopsis thaliana ref_NP_195745.1_ alpha 1,4-glycosyltransferase family protein / glycosyltransferase ...	-1.81512548286472	-0.200370723693059	-1.05952682616039	0.555227933011265
26.2	misc.UDP glucosyl and glucoronyl transferases	MICRO.10432.C1	UDP-glucosyl transferase [Fragaria x ananassa]	-2.27702184675845	-0.724871955403671	-1.37345720479218	0.178692686562595
26.2	misc.UDP glucosyl and glucoronyl transferases	MICRO.16777.C1	Avr9/Cf-9 rapidly elicited protein 231 [Nicotiana tabacum]	-1.59102243265631	-0.663486159226342	-1.13851463045604	-0.210978357026072
26.2	misc.UDP glucosyl and glucoronyl transferases	MICRO.3536.C1	Limonoid UDP-glucosyltransferase (Limonoid glucosyltransferase) (Limonoid GTase) (LGTase) dbj_BAA93039.1_ limonoid UDP-glucosyltransferase [Citrus unshiu]	-1.77933810347973	-0.577228716611542	-1.0709517979842	0.131157588883989
26.2	misc.UDP glucosyl and glucoronyl transferases	MICRO.6010.C2	glucosyltransferase-12 [Vigna angularis]	-1.32613008240842	-0.0201148334188961	-1.65861235791553	-0.352597108926005
26.2	misc.UDP glucosyl and glucoronyl transferases	STMET67TV	UDP-glucosyl transferase [Fragaria x ananassa]	-2.28098863059944	-0.778106345333491	-1.32977618766575	0.173106097600201
26.22	misc.short chain dehydrogenase/reductase (SDR)	bf_arrayxxx_0040f03.t7m.scf	short-chain dehydrogenase/reductase (SDR) family protein [Arabidopsis thaliana]	-1.3385202005593	0.363380926388077	-1.03870914333129	0.663191983616089
26.22	misc.short chain dehydrogenase/reductase (SDR)	bf_arrayxxx_0086c12.t7m.scf	No Hits Found	-1.59538393410579	-0.380154791007197	-1.01238239906586	0.202846744032735
26.3.5	misc.gluco-, galacto- and mannosidases.glycosyl hydrolase family 5	MICRO.5550.C1	unknown protein [Arabidopsis thaliana] gb_AAO22717.1_ unknown protein [Arabidopsis thaliana] gb_AAF79462.1_ F1L3.12 [Arabidopsis thaliana] pir__H86310 protein F1L3.12 [imported] - Arabidopsis thaliana ref_NP_564022.1_ hydrolase, alpha/beta fold ...	-1.27136750082011	0.383639212941731	-1.09288251297029	0.562124200791557
26.4	misc.beta 1,3 glucan hydrolases	MICRO.15113.C1	unknown protein [Oryza sativa (japonica cultivar-group)] gb_AAT44199.1_ unknown protein [Oryza sativa (japonica cultivar-group)]	-1.73883463328304	0.0817684117387678	-1.94776094767152	-0.127157902649717
27.3.11	RNA.regulation of transcription.C2H2 zinc finger family	cSTA17I14TH	zinc finger protein PIF1 [Nicotiana benthamiana]	-3.23939132039203	-0.798592316947936	-2.11971216890967	0.321086834534425
27.3.11	RNA.regulation of transcription.C2H2 zinc finger family	cSTB46K11TH	No Hits Found	-1.44905243250315	-0.256832469959271	-1.8377443298782	-0.645524367334325
27.3.11	RNA.regulation of transcription.C2H2 zinc finger family	MICRO.12203.C1	putative zinc finger protein [Arabidopsis thaliana] pir__T52079 probable zinc finger protein [imported] - Arabidopsis thaliana	-1.53023565310077	-0.790197459719625	-1.36644395980532	-0.626405766424179
27.3.11	RNA.regulation of transcription.C2H2 zinc finger family	MICRO.12410.C2	ZPT2-13 [Petunia x hybrida]	-1.75896002504581	-0.0533517007882569	-1.62984544109657	0.075762883160988
27.3.12	RNA.regulation of transcription.C3H zinc finger family	MICRO.400.C1	putative CCCH-type zinc finger protein [Arabidopsis thaliana] gb_AAM13015.1_ putative CCCH-type zinc finger protein [Arabidopsis thaliana] gb_AAF18728.1_ putative CCCH-type zinc finger protein [Arabidopsis thaliana] gb_AAD25930.1_ hypothetical ...	-1.19933042646036	-0.695500061608342	-1.14270581306212	-0.638875448210106
27.3.14	RNA.regulation of transcription.CCAAT box binding factor family, HAP2	MICRO.10695.C1	putative transcription factor [Oryza sativa (japonica cultivar-group)] dbj_BAC84851.1_ putative transcription factor [Oryza sativa (japonica cultivar-group)]	-1.36981346659249	0.392217047157619	-1.22685248905823	0.535178024691881
27.3.25	RNA.regulation of transcription.MYB domain transcription factor family	MICRO.11047.C1	myb-related transcription factor LBM1 [Nicotiana tabacum]	-2.22865872849651	-0.486148252860597	-2.01900978045207	-0.276499304816153
27.3.25	RNA.regulation of transcription.MYB domain transcription factor family	MICRO.13834.C1	transcription factor [Lycopersicon esculentum] pir__S69189 myb-related protein TMH27 - tomato	-1.96059273655588	-0.876378487525752	-1.39016049977155	-0.305946250741425
27.3.25	RNA.regulation of transcription.MYB domain transcription factor family	MICRO.13834.C2	transcription factor [Lycopersicon esculentum] pir__S69189 myb-related protein TMH27 - tomato	-2.03060465860352	-0.779469376685149	-1.28607652710436	-0.0349412451859887
27.3.26	RNA.regulation of transcription.MYB-related transcription factor family	bf_mxflxxxx_0018e09.t3m.scf	MYB transcription factor [Hevea brasiliensis]	-1.98290355814034	0.100234662756867	-1.32810596885164	0.755032252045565
27.3.26	RNA.regulation of transcription.MYB-related transcription factor family	BF_TUBSXXXX_0058C10_T3M.SCF	No Hits Found	-1.21739555538169	0.350990954628507	-1.11319072544208	0.455195784568108
27.3.27	RNA.regulation of transcription.NAC domain transcription factor family	bf_cswbxxxx_0056e12.t3m.scf	No Hits Found	-1.05015438980608	0.483764851246923	-1.42485748988098	0.109061751172019
27.3.3	RNA.regulation of transcription.AP2/EREBP, APETALA2/ethylene-responsive element binding protein family	cSTE6B22TH	No Hits Found	-1.3900914186144	-0.411840342408236	-1.32519524330291	-0.346944167096747
27.3.3	RNA.regulation of transcription.AP2/EREBP, APETALA2/ethylene-responsive element binding protein family	MICRO.1158.C1	putative AP2 domain transcription factor [Arabidopsis thaliana] pir__F86325 hypothetical protein T7I23.7 - Arabidopsis thaliana gb_AAF82238.1_ Contains similarity to an AP2 domain containing protein RAP2.10 mRNA from Arabidopsis thaliana gb_AF003103 ...	-2.20951457418107	-0.509661808088355	-2.25142328364355	-0.55157051755083
27.3.3	RNA.regulation of transcription.AP2/EREBP, APETALA2/ethylene-responsive element binding protein family	MICRO.327.C1	dehydration-responsive element binding protein 3 [Lycopersicon esculentum]	-1.41801894423705	-0.725397514428128	-1.25246603102795	-0.559844601219028
27.3.36	RNA.regulation of transcription.argonaute transcription factor family	MICRO.4751.C1	PINHEAD [Arabidopsis thaliana] gb_AAD40098.1_ PINHEAD [Arabidopsis thaliana] ref_NP_199194.1_ pinhead protein (PINHEAD) / zwille protein (ZWILLE) [Arabidopsis thaliana] sp_Q9XGW1_PINH_ARATH PINHEAD protein (ZWILLE protein)	-1.33761999275681	-0.24049991988861	-1.41882244264604	-0.321702369777833
27.3.36	RNA.regulation of transcription.argonaute transcription factor family	MICRO.5353.C1	PINHEAD [Arabidopsis thaliana] gb_AAD40098.1_ PINHEAD [Arabidopsis thaliana] ref_NP_199194.1_ pinhead protein (PINHEAD) / zwille protein (ZWILLE) [Arabidopsis thaliana] sp_Q9XGW1_PINH_ARATH PINHEAD protein (ZWILLE protein)	-1.6189949397821	-0.144275788247793	-1.71020449734617	-0.235485345811862
27.3.6	RNA.regulation of transcription.basic helix-loop-helix family (bHLH)	MICRO.3414.C1	expressed protein [Arabidopsis thaliana] emb_CAE09170.1_ bHLH transcription factor [Arabidopsis thaliana] pir__D84670 hypothetical protein At2g27230 [imported] - Arabidopsis thaliana ref_NP_565640.1_ transcription factor-related [Arabidopsis thaliana]	-1.37303652400238	-0.0898414298571293	-1.15483298304671	0.128362111098536
27.3.6	RNA.regulation of transcription.basic helix-loop-helix family (bHLH)	MICRO.5830.C1	MYC transcription factor [Solanum tuberosum]	-2.41244287383798	-0.442880378778227	-1.11464579102258	0.85491670403718
27.3.66	RNA.regulation of transcription.pseudo ARR transcription factor family	MICRO.3112.C2	At4g18020/T6K21_200 [Arabidopsis thaliana] gb_AAK60316.1_ AT4g18020/T6K21_200 [Arabidopsis thaliana] ref_NP_567548.1_ pseudo-response regulator 2 (APRR2) (TOC2) [Arabidopsis thaliana] ref_NP_849403.1_ pseudo-response regulator 2 (APRR2) (TOC2) ...	-1.32930022300722	-0.509435191609823	-1.11343550881187	-0.293570477414468
27.3.7	RNA.regulation of transcription.C2C2(Zn) Constans-like zinc finger family (CO-like)	MICRO.5319.C3	putative protein [Arabidopsis thaliana] emb_CAB79586.1_ putative protein [Arabidopsis thaliana] pir__T05755 hypothetical protein M4I22.120 - Arabidopsis thaliana ref_NP_194461.1_ zinc finger (B-box type) family protein [Arabidopsis thaliana]	-1.256151136577	0.190941456393812	-1.55293953676347	-0.105846943792654
27.3.8	RNA.regulation of transcription.C2C2(Zn) DOF zinc finger family	MICRO.16757.C1	Dof zinc finger protein [Arabidopsis thaliana] dbj_BAB01720.1_ Dof zinc finger protein-like [Arabidopsis thaliana] pir__T52045 Dof zinc finger protein [imported] - Arabidopsis thaliana ref_NP_188764.1_ Dof-type zinc finger domain-containing protein ...	-1.07919349374417	-0.650069549199594	-1.06989554003716	-0.640771595492586
27.3.80	RNA.regulation of transcription.zf-HD	POADP45TV	ZF-HD homeobox protein [Flaveria bidentis]	-1.26003647119754	0.361692076004405	-1.03000173186021	0.591726815341731
27.3.85	RNA.regulation of transcription.sigma like plant	bf_mxlfxxxx_0024g01.t3m.scf	No Hits Found	-1.41157775013687	0.644037722523756	-1.36496631272869	0.690649159931943
29.4	protein.postranslational modification	cSTB46K11TH	No Hits Found	-1.44905243250315	-0.256832469959271	-1.8377443298782	-0.645524367334325
29.4	protein.postranslational modification	MICRO.3372.C1	protein kinase family protein [Arabidopsis thaliana]	-1.18590301476481	0.747022239619007	-1.26321647483299	0.669708779550825
29.4	protein.postranslational modification	POAE894TP	calcium/calmodulin-dependent protein kinase CaMK3 [Nicotiana tabacum]	-1.42661366540757	-0.864747532032021	-1.25581909840566	-0.693952965030112
29.4	protein.postranslational modification	POAE894TV	calcium/calmodulin-dependent protein kinase CaMK3 [Nicotiana tabacum]	-1.47695867404419	-0.565461270110518	-1.34050746075763	-0.429010056823952
29.4.1.56	protein.postranslational modification.kinase.receptor like cytoplasmatic kinase VI	MICRO.10311.C1	protein kinase, putative [Arabidopsis thaliana]	-1.0232430457568	-0.593831257322818	-1.17270468540892	-0.743292896974936
29.5.11.4.2	protein.degradation.ubiquitin.E3.RING	BF_CSCHXXXX_0015C06.T3M.SCF	No Hits Found	-1.94553539865682	0.715614976528073	-2.77664499793631	-0.11549462275141
29.5.11.4.2	protein.degradation.ubiquitin.E3.RING	MICRO.12203.C1	putative zinc finger protein [Arabidopsis thaliana] pir__T52079 probable zinc finger protein [imported] - Arabidopsis thaliana	-1.53023565310077	-0.790197459719625	-1.36644395980532	-0.626405766424179
29.5.11.4.2	protein.degradation.ubiquitin.E3.RING	MICRO.14106.C1	unknown protein [Arabidopsis thaliana] pir__F86340 protein F2D10.34 [imported] - Arabidopsis thaliana ref_NP_173506.1_ zinc finger (C3HC4-type RING finger) family protein [Arabidopsis thaliana] gb_AAF80624.1_ F2D10.34 [Arabidopsis thaliana]	-1.64070422414247	-0.214621500660705	-1.21909432372134	0.20698839976043
29.5.11.4.3.2	protein.degradation.ubiquitin.E3.SCF.FBOX	SSBN001B12u.scf	ZEITLUPE [Mesembryanthemum crystallinum]	-1.56127452284491	-0.134583447237613	-1.76325043650478	-0.33655936089748
30.1.1	signalling.in sugar and nutrient physiology.misc	BF_LBCHXXXX_0005E11_T3M.SCF	putative Avr9/Cf-9 rapidly elicited protein [Oryza sativa (japonica cultivar-group)]	-1.14817896819251	0.275722536786486	-1.147232775928	0.276668729050991
30.10	signalling.phosphorelay	MICRO.12517.C1	histidine-containing phosphotransfer protein [Catharanthus roseus]	-2.38138442183304	-0.279821873395123	-2.99033841195656	-0.888775863518649
30.11	signalling.light	bf_mxlfxxxx_0014b08.t3m.scf	unknown protein [Arabidopsis thaliana]	-1.09448675914351	-0.371590744012936	-1.28992645655564	-0.567030441425066
30.11	signalling.light	MICRO.10530.C1	twin LOV protein 1 [Arabidopsis thaliana] ref_NP_849928.1_ PAC motif-containing protein [Arabidopsis thaliana]	-1.19040198627231	-0.341360894105472	-1.33000809800869	-0.480967005841851
30.11	signalling.light	MICRO.2409.C1	At5g67385 [Arabidopsis thaliana] gb_AAU05485.1_ At5g67385 [Arabidopsis thaliana]	-1.0911608454867	-0.550834219735341	-1.04706290915741	-0.506736283406051
30.11.1	signalling.light.COP9 signalosome	MICRO.15763.C1	hypothetical protein [Oryza sativa (japonica cultivar-group)] gb_AAP44760.1_ hypothetical protein [Oryza sativa (japonica cultivar-group)]	-1.58042524707678	-0.339225568254367	-1.03092939830686	0.210270280515557
30.2.11	signalling.receptor kinases.leucine rich repeat XI	MICRO.4138.C2	putative receptor protein kinase [Arabidopsis thaliana]	-1.38302117050998	-0.466757226159887	-1.25659654463209	-0.340332600281995
30.3	signalling.calcium	POAE894TP	calcium/calmodulin-dependent protein kinase CaMK3 [Nicotiana tabacum]	-1.42661366540757	-0.864747532032021	-1.25581909840566	-0.693952965030112
30.3	signalling.calcium	POAE894TV	calcium/calmodulin-dependent protein kinase CaMK3 [Nicotiana tabacum]	-1.47695867404419	-0.565461270110518	-1.34050746075763	-0.429010056823952
30.3	signalling.calcium	SSBT006L04x.scf	No Hits Found	-1.44372784677745	0.376212348235494	-1.48181164082511	0.338128554187835
33.2	development.late embryogenesis abundant	MICRO.12700.C1	hypothetical protein At1g64065 [Arabidopsis thaliana] gb_AAT68728.1_ hypothetical protein At1g64065 [Arabidopsis thaliana] ref_NP_974086.1_ expressed protein [Arabidopsis thaliana]	-1.24952710460848	-0.250946857314124	-1.19811417887764	-0.199533931583282
33.3	development.squamosa promoter binding like (SPL)	STMDL39TV	No Hits Found	-1.14536258572122	-0.224477770036536	-1.05663433832162	-0.135749522636936
34.10	transport.nucleotides	MICRO.11601.C1	Similar to purine permease [Arabidopsis thaliana] pir__C86408 F3H9.12 protein - Arabidopsis thaliana ref_NP_174143.1_ purine permease, putative [Arabidopsis thaliana]	-1.93060584617812	-0.691577116218482	-1.4020858914699	-0.163057161510261
34.12	transport.metal	bf_cswbxxxx_0020d04.t3m.scf	metal transport protein [Medicago truncatula]	-1.47932193422495	0.600380926807158	-1.28205509553654	0.79764776549557
34.12	transport.metal	bf_mxflxxxx_0004d11.t3m.scf	zinc transporter protein ZIP1 [Glycine max]	-1.33480548067882	0.888085708757504	-1.8264740660866	0.396417123349723
34.12	transport.metal	MICRO.14706.C1	putative copper-transporting P-type ATPase [Oryza sativa (japonica cultivar-group)] dbj_BAD25276.1_ putative copper-transporting P-type ATPase [Oryza sativa (japonica cultivar-group)] dbj_BAD25263.1_ putative copper-transporting P-type ATPase [Oryza ...	-1.02640273020628	0.173570812462158	-1.05898445210212	0.140989090566316
34.12	transport.metal	MICRO.6444.C1	ATFP3 [Arabidopsis thaliana]	-1.72883264467563	-0.399558075512015	-1.25215704995823	0.077117519205391
34.13	transport.peptides and oligopeptides	MICRO.11233.C1	At4g10770/T12H20_7 [Arabidopsis thaliana] emb_CAB81178.1_ putative oligopeptide transporter [Arabidopsis thaliana] gb_AAK74026.1_ AT4g10770/T12H20_7 [Arabidopsis thaliana] gb_AAC35527.1_ similar to Schizosaccharomyces pombe isp4 protein (GB:D14061) ...	-1.65653723734424	0.137736804108592	-1.55878365333098	0.235490388121848
34.13	transport.peptides and oligopeptides	MICRO.6261.C1	putative sexual differentiation process protein isp4 [Oryza sativa (japonica cultivar-group)] dbj_BAD67732.1_ putative sexual differentiation process protein isp4 [Oryza sativa (japonica cultivar-group)]	-1.64735568529987	0.270381022460699	-1.59861019291371	0.319126514846856
34.15	transport.potassium	bf_ivrootxx_0027g12.t3m.scf	At5g41330 [Arabidopsis thaliana] dbj_BAB08505.1_ unnamed protein product [Arabidopsis thaliana] ref_NP_198949.1_ potassium channel tetramerisation domain-containing protein [Arabidopsis thaliana]	-2.29551389992023	-0.558469072774347	-1.02136028813415	0.715684539011734
34.16	transport.ABC transporters and multidrug resistance systems	MICRO.5935.C1	putative ABC transporter [Oryza sativa (japonica cultivar-group)] dbj_BAD22237.1_ putative ABC transporter [Oryza sativa (japonica cultivar-group)]	-1.99197402512137	-0.702608160040262	-1.0101529935652	0.279212871515917
34.3	transport.amino acids	MICRO.13007.C1	amino acid transporter family protein [Arabidopsis thaliana]	-1.31514624735294	0.42156406346942	-1.00676749498263	0.729942815839726
34.3	transport.amino acids	MICRO.7112.C1	hypothetical protein At2g39130 [imported] - Arabidopsis thaliana	-1.03805239654317	0.411025666897925	-1.0838639960122	0.36521406742889
34.6	transport.sulphate	bf_arrayxxx_0045g04.t7m.scf	sulfate transporter [Arabidopsis thaliana]	-1.27692442820329	-0.229527859415978	-1.09481622126319	-0.0474196524758721
35.1	not assigned.no ontology	bf_ivrootxx_0008c04.t3m.scf	No Hits Found	-2.5081172935768	-0.987693434071107	-1.61729953208771	-0.0968756725820148
35.1	not assigned.no ontology	MICRO.13843.C1	unnamed protein product [Arabidopsis thaliana] ref_NP_200186.1_ expressed protein [Arabidopsis thaliana]	-1.68467077913595	0.933312775156423	-2.38332924492924	0.234654309363133
35.1	not assigned.no ontology	MICRO.8764.C2	AT5g25280/F18G18_20 [Arabidopsis thaliana] gb_AAK97665.1_ AT5g25280/F18G18_20 [Arabidopsis thaliana] gb_AAK83595.1_ AT5g25280/F18G18_20 [Arabidopsis thaliana] ref_NP_197910.1_ serine-rich protein-related [Arabidopsis thaliana] ref_NP_851072.1_ ...	-2.9364876985592	-0.875888752442858	-1.50259413307947	0.558004813036872
35.1	not assigned.no ontology	SDBN004F24u.scf	unknown protein [Arabidopsis thaliana] gb_AAL85022.1_ unknown protein [Arabidopsis thaliana] emb_CAB75758.1_ putative protein [Arabidopsis thaliana] pir__T47663 hypothetical protein T26I12.120 - Arabidopsis thaliana ref_NP_191084.1_ expressed protei ...	-2.704183294643	-0.952566208712484	-1.42870952409694	0.322907561833578
35.2	not assigned.unknown	bf_ivrootxx_0020h02.t3m.scf	unknown [Arabidopsis thaliana] emb_CAC01730.1_ putative protein [Arabidopsis thaliana] pir__T51572 hypothetical protein T10B6_10 - Arabidopsis thaliana ref_NP_197237.1_ expressed protein [Arabidopsis thaliana]	-1.51056013817821	-0.280950098011207	-1.14965305392405	0.0799569862429532
35.2	not assigned.unknown	bf_ivrootxx_0047d11.t3m.scf	At2g36970/T1J8.15 [Arabidopsis thaliana] gb_AAD31582.1_ putative glucosyltransferase [Arabidopsis thaliana] gb_AAL06924.1_ At2g36970/T1J8.15 [Arabidopsis thaliana] ref_NP_181234.1_ UDP-glucoronosyl/UDP-glucosyl transferase family protein [Arabidopsi ...	-1.08791960228134	0.216430665786916	-1.01676357674788	0.287586691320381
35.2	not assigned.unknown	BF_LBCHXXXX_0005E11_T3M.SCF	putative Avr9/Cf-9 rapidly elicited protein [Oryza sativa (japonica cultivar-group)]	-1.14817896819251	0.275722536786486	-1.147232775928	0.276668729050991
35.2	not assigned.unknown	BF_LBCHXXXX_0017A02_T3M.SCF	No Hits Found	-1.16269604031253	0.283937793546333	-1.24408118459464	0.202552649264224
35.2	not assigned.unknown	BF_LBCHXXXX_0024G02_T3M.SCF	No Hits Found	-1.67268618730431	-0.636892110344162	-1.08037099782613	-0.0445769208659819
35.2	not assigned.unknown	bf_mxflxxxx_0051a07.t3m.scf	No Hits Found	-1.6600982769903	0.446110954288648	-1.30078251346651	0.805426717812442
35.2	not assigned.unknown	bf_mxlfxxxx_0044a09.t3m.scf	unknown protein [Arabidopsis thaliana]	-1.00113735671463	-0.230909717384641	-1.00037923039432	-0.230151591064329
35.2	not assigned.unknown	bf_mxlfxxxx_0065f11.t3m.scf	No Hits Found	-1.53928811186838	0.274265728974999	-1.19528755417737	0.618266286666008
35.2	not assigned.unknown	BF_TUBSXXXX_0014A05_T3M.SCF	No Hits Found	-1.37798744847098	-0.954459437657015	-1.21927123451398	-0.795743223700011
35.2	not assigned.unknown	BF_TUBSXXXX_0032F12_T3M.SCF	No Hits Found	-2.0070831726953	-0.554140537630076	-1.56915590252675	-0.116213267461525
35.2	not assigned.unknown	BF_TUBSXXXX_0058C10_T3M.SCF	No Hits Found	-1.21739555538169	0.350990954628507	-1.11319072544208	0.455195784568108
35.2	not assigned.unknown	cSTA5H22TH	T7N9.27 [Arabidopsis thaliana]	-1.28583604390351	-0.384608698647263	-1.03861855115152	-0.137391205895271
35.2	not assigned.unknown	MICRO.10629.C1	No Hits Found	-1.32976348579848	-0.0601670938338472	-1.0626012438547	0.206995148109939
35.2	not assigned.unknown	MICRO.11165.C1	hypothetical protein [Arabidopsis thaliana] pir__D84658 hypothetical protein At2g26270 [imported] - Arabidopsis thaliana ref_NP_180195.1_ expressed protein [Arabidopsis thaliana]	-1.66771090598327	-0.131905214532525	-1.18424179849055	0.351563892960192
35.2	not assigned.unknown	MICRO.11724.C2	No Hits Found	-1.21400770428889	0.347457566434693	-1.28395371927419	0.277511551449386
35.2	not assigned.unknown	MICRO.12257.C1	No Hits Found	-1.1527000187584	-0.283338395434545	-1.20403941630637	-0.334677792982519
35.2	not assigned.unknown	MICRO.12410.C2	ZPT2-13 [Petunia x hybrida]	-1.75896002504581	-0.0533517007882569	-1.62984544109657	0.075762883160988
35.2	not assigned.unknown	MICRO.12700.C1	hypothetical protein At1g64065 [Arabidopsis thaliana] gb_AAT68728.1_ hypothetical protein At1g64065 [Arabidopsis thaliana] ref_NP_974086.1_ expressed protein [Arabidopsis thaliana]	-1.24952710460848	-0.250946857314124	-1.19811417887764	-0.199533931583282
35.2	not assigned.unknown	MICRO.13580.C1	No Hits Found	-2.23294465254695	-0.219868099101612	-1.47328237932057	0.53979417412477
35.2	not assigned.unknown	MICRO.14222.C1	hypothetical protein At5g42610 [Arabidopsis thaliana] gb_AAU44564.1_ hypothetical protein AT5G42610 [Arabidopsis thaliana] dbj_BAB10499.1_ unnamed protein product [Arabidopsis thaliana] ref_NP_199075.1_ hypothetical protein [Arabidopsis thaliana]	-1.40748553583921	0.541098277633939	-1.53901633641334	0.409567477059812
35.2	not assigned.unknown	MICRO.14484.C1	putative sulfate transporter protein [Arabidopsis thaliana] gb_AAL36412.1_ putative sulfate transporter protein [Arabidopsis thaliana] gb_AAM61441.1_ putative sulfate transporter [Arabidopsis thaliana] pir__F96834 probable sulfate transporter, ...	-1.11160311369535	0.447784151619828	-1.01802100137493	0.541366263940251
35.2	not assigned.unknown	MICRO.513.C3	Bet v I allergen-like [Oryza sativa (japonica cultivar-group)] dbj_BAD29693.1_ Bet v I allergen-like [Oryza sativa (japonica cultivar-group)]	-1.75466978773171	-0.107075106287462	-1.08695888621891	0.560635795225345
35.2	not assigned.unknown	MICRO.5935.C1	putative ABC transporter [Oryza sativa (japonica cultivar-group)] dbj_BAD22237.1_ putative ABC transporter [Oryza sativa (japonica cultivar-group)]	-1.99197402512137	-0.702608160040262	-1.0101529935652	0.279212871515917
35.2	not assigned.unknown	MICRO.6010.C2	glucosyltransferase-12 [Vigna angularis]	-1.32613008240842	-0.0201148334188961	-1.65861235791553	-0.352597108926005
35.2	not assigned.unknown	MICRO.6444.C1	ATFP3 [Arabidopsis thaliana]	-1.72883264467563	-0.399558075512015	-1.25215704995823	0.077117519205391
35.2	not assigned.unknown	MICRO.6656.C1	putative protein [Arabidopsis thaliana] gb_AAN72160.1_ putative protein [Arabidopsis thaliana] ref_NP_195182.2_ expressed protein [Arabidopsis thaliana]	-1.40869203919431	-0.213030869962482	-1.51412177494435	-0.318460605712522
35.2	not assigned.unknown	MICRO.8194.C1	unknown protein [Oryza sativa (japonica cultivar-group)]	-1.73957524156806	-0.200666515973216	-1.46013473918716	0.0787739864076826
35.2	not assigned.unknown	POABS53TP	No Hits Found	-1.4653316970996	-0.594401805479751	-1.09146276056044	-0.220532868940594
35.2	not assigned.unknown	POACH73TP	putative transposon MuDR mudrA-like protein [Solanum demissum]	-1.04863825824946	-0.224526462475191	-1.19262325520386	-0.368511459429584
35.2	not assigned.unknown	PotatoF0996.scf	No Hits Found	-1.71940610807622	0.117488464906197	-1.30223810310801	0.534656469874406
35.2	not assigned.unknown	SSBN001B12u.scf	ZEITLUPE [Mesembryanthemum crystallinum]	-1.56127452284491	-0.134583447237613	-1.76325043650478	-0.33655936089748
35.2	not assigned.unknown	STDB002D01u.scf	No Hits Found	-2.04975596473158	-0.681758958619697	-1.51328556538432	-0.145288559272434

## Sheet: Cluster13
Table S6. List of potato genes belonging to clusters formed by drought-responsive genes which were already primed by Fld in the absence of stress (Figure 7).
BINCODE	NAME	IDENTIFIER	DESCRIPTION	log2(Drought_vs_Control_inWT)	log2(Drought_vs_Control_in_Stpfld252)	log2(Stpfld252_vs_WT_in_Control)	log2(Stpfld252_vs_WT_inDrought)
1.1.40	PS.lightreaction.cyclic electron flow-chlororespiration	MICRO.16156.C1	expansin2 [Lycopersicon esculentum] gb_AAC64201.1_ expansin [Lycopersicon esculentum]	-5.10562500053596	-2.79159592766203	-1.73028410534425	0.583744967529672
8.2.10	TCA / organic transformation.other organic acid transformations.malic	MICRO.1687.C3	cytosolic NADP-malic enzyme [Lycopersicon esculentum] pir__T06402 malate dehydrogenase (oxaloacetate-decarboxylating) (NADP) (EC 1.1.1.40) 2, cytosolic - tomato	-1.80184780538145	-1.23994364854185	-1.02306249484651	-0.461158338006911
10.1.6	cell wall.precursor synthesis.GAE	MICRO.2069.C2	putative NAD dependent epimerase [Arabidopsis thaliana] gb_AAK44025.1_ putative NAD dependent epimerase [Arabidopsis thaliana] dbj_BAB03000.1_ nucleotide sugar epimerase-like protein [Arabidopsis thaliana] gb_AAL32703.1_ nucleotide sugar ...	-3.77690996868761	-3.10743509279511	-1.07049322689071	-0.401018350998218
10.6.2	cell wall.degradation.mannan-xylose-arabinose-fucose	bf_mxflxxxx_0064a01.t3m.scf	No Hits Found	-2.88576040779755	-1.77738342245454	-1.31714899233311	-0.208772006990101
10.6.3	cell wall.degradation.pectate lyases and polygalacturonases	bf_suspxxxx_0030a05.t3m.scf	pectate lyase [Malus x domestica]	-3.29445442741881	-1.00315429539934	-1.72421180967591	0.567088322343559
10.6.3	cell wall.degradation.pectate lyases and polygalacturonases	bf_suspxxxx_0061a09.t3m.scf	putative pectate-lyase [Capsicum annuum]	-3.21788408352096	-1.19083579797266	-1.63605514469451	0.390993140853782
10.7	cell wall.modification	MICRO.16156.C1	expansin2 [Lycopersicon esculentum] gb_AAC64201.1_ expansin [Lycopersicon esculentum]	-5.10562500053596	-2.79159592766203	-1.73028410534425	0.583744967529672
10.8.2	cell wall.pectinesterases.acetyl esterase	MICRO.14680.C1	pectinacetylesterase family protein [Arabidopsis thaliana]	-3.0139859429768	-1.30353315144247	-1.8565929773208	-0.146140185786472
13.2.3.1.1	amino acid metabolism.degradation.aspartate family.asparagine.L-asparaginase	MICRO.5707.C1	L-asparaginase [Glycine max]	-3.29825120807723	-1.67866771975873	-1.69573761065593	-0.076154122337428
16.1.5	secondary metabolism.isoprenoids.terpenoids	MICRO.4171.C1	terpenoid synthase [Vitis vinifera]	-2.88781595205531	-1.38936642094234	-1.38688718057494	0.111562350538023
16.2.1.3	secondary metabolism.phenylpropanoids.lignin biosynthesis.4CL	cSTA20H24TH	hypothetical protein [Cicer arietinum]	-1.41463331737798	-1.08559119086221	-1.21015509781408	-0.881112971298304
16.4.1	secondary metabolism.N misc.alkaloid-like	MICRO.13601.C1	tryptophan decarboxylase [Ophiorrhiza pumila]	-3.8532477202638	-2.47383696981032	-1.3283049442735	0.0511058061799794
16.4.1	secondary metabolism.N misc.alkaloid-like	STMIY86TV	tryptophan decarboxylase [Camptotheca acuminata]	-6.10818994567006	-4.38319313558795	-1.25412453364559	0.470872276436522
17.1.1.1.10	hormone metabolism.abscisic acid.synthesis-degradation.synthesis.9-cis-epoxycarotenoid dioxygenase	MICRO.10505.C1	putative Lignostilbene-alpha,beta-dioxygenase and related enzymes [Oryza sativa (japonica cultivar-group)] dbj_BAD03543.1_ putative Lignostilbene-alpha,beta-dioxygenase and related enzymes [Oryza sativa (japonica cultivar-group)] dbj_BAD03492.1_ ...	-2.99021883074867	-1.21829256798018	-1.29114645300396	0.480779809764529
20.1	stress.biotic	MICRO.13047.C1	hypothetical 16.5K protein - common tobacco gb_AAB23378.1_ orf [Nicotiana tabacum]	-1.95017024620487	-1.13505558584909	-1.19967500242965	-0.384560342073872
20.1	stress.biotic	MICRO.13203.C1	unknown [Arabidopsis thaliana] gb_AAC28773.1_ expressed protein [Arabidopsis thaliana] gb_AAL06802.1_ At2g38310/T19C21.20 [Arabidopsis thaliana] gb_AAK62641.1_ At2g38310/T19C21.20 [Arabidopsis thaliana] pir__T02514 hypothetical protein At2g38310 ...	-3.78613857195011	-2.88429324538397	-1.06194134112712	-0.16009601456098
20.2.1	stress.abiotic.heat	MICRO.4263.C4	putative heat shock transcription factor [Arabidopsis thaliana] ref_NP_190759.1_ heat shock transcription factor family protein [Arabidopsis thaliana] pir__T49070 probable heat shock transcription factor - Arabidopsis thaliana	-4.14011098572522	-2.80179667988221	-1.25312272768701	0.0851915781560031
26.10	misc.cytochrome P450	STMIQ33TV	cytochrome P450 [Panax ginseng]	-3.09720138014398	-2.046986563081	-1.061982693717	-0.0117678766540106
26.12	misc.peroxidases	MICRO.1405.C1	peroxidase ATP2a [Arabidopsis thaliana] gb_AAD18146.1_ putative peroxidase ATP2a [Arabidopsis thaliana] ref_NP_181250.1_ peroxidase 21 (PER21) (P21) (PRXR5) [Arabidopsis thaliana] pir__H84788 probable peroxidase ATP2a [imported] - Arabidopsis ...	-2.52368826428073	-1.71309014830306	-1.02536755432048	-0.214769438342822
26.14	misc.oxygenases	MICRO.11841.C1	alpha-DOX1 [Lycopersicon esculentum]	-2.51996920941344	-1.22668523005266	-1.1925073333967	0.100776645964078
26.14	misc.oxygenases	MICRO.12852.C1	alpha-DOX2 [Lycopersicon esculentum]	-2.8951812165571	-1.69380871106158	-1.12045993994083	0.0809125655546987
26.2	misc.UDP glucosyl and glucoronyl transferases	MICRO.12178.C1	No Hits Found	-2.53347768695931	-1.19644688027651	-1.43317544265353	-0.0961446359707256
26.28	misc.GDSL-motif lipase	bf_suspxxxx_0038e04.t3m.scf	nodulin-like protein protein [Arabidopsis thaliana] gb_AAM13314.1_ unknown protein [Arabidopsis thaliana] gb_AAL32613.1_ Unknown protein [Arabidopsis thaliana] ref_NP_189274.1_ GDSL-motif lipase/hydrolase family protein [Arabidopsis thaliana]	-3.08415015623828	-1.68146459331729	-1.39048810160645	0.0121974613145435
27.3.11	RNA.regulation of transcription.C2H2 zinc finger family	MICRO.1112.C1	zinc finger protein [Capsicum annuum] gb_AAP41717.1_ cys2/his2-type zinc finger transcription factor [Capsicum annuum] gb_AAQ54302.1_ zinc finger protein PIF1 [Capsicum annuum]	-4.43216433201911	-1.41835507190911	-2.39089801015261	0.622911249957388
27.3.23	RNA.regulation of transcription.heat-shock transcription factor family (HSF)	MICRO.4263.C4	putative heat shock transcription factor [Arabidopsis thaliana] ref_NP_190759.1_ heat shock transcription factor family protein [Arabidopsis thaliana] pir__T49070 probable heat shock transcription factor - Arabidopsis thaliana	-4.14011098572522	-2.80179667988221	-1.25312272768701	0.0851915781560031
27.3.25	RNA.regulation of transcription.MYB domain transcription factor family	MICRO.12164.C1	putative myb family transcription factor [Arabidopsis thaliana] gb_AAP40381.1_ putative myb family transcription factor [Arabidopsis thaliana] gb_AAD23640.1_ unknown protein [Arabidopsis thaliana] pir__G84603 hypothetical protein At2g21650 [imported ...	-4.17816721763795	-1.83511179144395	-1.4561852198125	0.886870206381497
27.3.3	RNA.regulation of transcription.AP2/EREBP, APETALA2/ethylene-responsive element binding protein family	bf_mxlfxxxx_0052c06.t3m.scf	putative AP2/EREBP transcription factor [Arabidopsis thaliana] pir__H96667 AP2-containing DNA-binding protein, 51686-52693 [imported] - Arabidopsis thaliana gb_AAG51704.1_ AP2-containing DNA-binding protein	-4.14416184323665	-3.17119894755829	-1.062216959294	-0.0892540636156385
27.3.3	RNA.regulation of transcription.AP2/EREBP, APETALA2/ethylene-responsive element binding protein family	MICRO.8504.C1	putative DNA-binding protein RAV1 [Arabidopsis thaliana] gb_AAL36211.1_ putative DNA-binding protein RAV1 [Arabidopsis thaliana] sp_Q9ZWM9_RAV1_ARATH DNA-binding protein RAV1 pir__T51329 DNA binding protein RAV1 [validated] - Arabidopsis thaliana ...	-2.45804578263331	-2.24655703569486	-1.00771566794456	-0.796226921006117
27.3.7	RNA.regulation of transcription.C2C2(Zn) Constans-like zinc finger family (CO-like)	MICRO.17979.C1	Zinc finger protein CONSTANS-LIKE 16 gb_AAU90068.1_ At1g25440 [Arabidopsis thaliana] ref_NP_173915.2_ zinc finger (B-box type) family protein [Arabidopsis thaliana]	-4.45561218475339	-3.84819228417436	-1.41241056081099	-0.804990660231958
27.3.9	RNA.regulation of transcription.C2C2(Zn) GATA transcription factor family	MICRO.45.C1	AG-motif binding protein-3 [Nicotiana tabacum]	-2.51313858920747	-1.13979463281265	-1.32065354453635	0.0526904118584746
28.2	DNA.repair	MICRO.3469.C1	No Hits Found	-2.33740553262732	-1.57088586735211	-1.38891304098799	-0.622393375712771
28.2	DNA.repair	MICRO.3469.C2	unnamed protein product [Arabidopsis thaliana] gb_AAO50465.1_ unknown protein [Arabidopsis thaliana] gb_AAO41948.1_ unknown protein [Arabidopsis thaliana] ref_NP_199281.1_ methyladenine glycosylase family protein [Arabidopsis thaliana]	-2.5752459353846	-1.53852443376534	-1.26201255674771	-0.22529105512845
29.4	protein.postranslational modification	STMCS57TV	putative receptor protein kinase [Arabidopsis thaliana] emb_CAB79585.1_ putative receptor protein kinase [Arabidopsis thaliana] pir__T05754 S-receptor kinase (EC 2.7.1.-) M4I22.110 precursor - Arabidopsis thaliana ref_NP_194460.1_ S-locus protein ...	-4.43235419831868	-3.41721829878825	-1.13625464438763	-0.121118744857198
29.4.1	protein.postranslational modification.kinase	STMCS57TV	putative receptor protein kinase [Arabidopsis thaliana] emb_CAB79585.1_ putative receptor protein kinase [Arabidopsis thaliana] pir__T05754 S-receptor kinase (EC 2.7.1.-) M4I22.110 precursor - Arabidopsis thaliana ref_NP_194460.1_ S-locus protein ...	-4.43235419831868	-3.41721829878825	-1.13625464438763	-0.121118744857198
29.5.11.4.2	protein.degradation.ubiquitin.E3.RING	bf_suspxxxx_0051h08.t3m.scf	RING zinc finger protein-like [Oryza sativa (japonica cultivar-group)] dbj_BAD53905.1_ RING zinc finger protein-like [Oryza sativa (japonica cultivar-group)]	-2.68872728088744	-1.16471579875527	-1.30535798358439	0.218653498547783
30.2.17	signalling.receptor kinases.DUF 26	STMCS57TV	putative receptor protein kinase [Arabidopsis thaliana] emb_CAB79585.1_ putative receptor protein kinase [Arabidopsis thaliana] pir__T05754 S-receptor kinase (EC 2.7.1.-) M4I22.110 precursor - Arabidopsis thaliana ref_NP_194460.1_ S-locus protein ...	-4.43235419831868	-3.41721829878825	-1.13625464438763	-0.121118744857198
30.2.24	signalling.receptor kinases.S-locus glycoprotein like	STMCS57TV	putative receptor protein kinase [Arabidopsis thaliana] emb_CAB79585.1_ putative receptor protein kinase [Arabidopsis thaliana] pir__T05754 S-receptor kinase (EC 2.7.1.-) M4I22.110 precursor - Arabidopsis thaliana ref_NP_194460.1_ S-locus protein ...	-4.43235419831868	-3.41721829878825	-1.13625464438763	-0.121118744857198
30.3	signalling.calcium	MICRO.9977.C1	expressed protein [Arabidopsis thaliana]	-3.18010835921501	-1.52217853624508	-1.18720550887165	0.470724314098275
30.5	signalling.G-proteins	MICRO.11642.C1	unknown protein [Arabidopsis thaliana] gb_AAK76647.1_ unknown protein [Arabidopsis thaliana] ref_NP_564219.1_ transducin family protein / WD-40 repeat family protein [Arabidopsis thaliana] gb_AAF97963.1_ F21J9.19 [Arabidopsis thaliana]	-3.41394039642217	-1.64070259707249	-1.6495149834246	0.123722815925083
30.5	signalling.G-proteins	MICRO.11642.C2	unknown protein [Arabidopsis thaliana] gb_AAK76647.1_ unknown protein [Arabidopsis thaliana] ref_NP_564219.1_ transducin family protein / WD-40 repeat family protein [Arabidopsis thaliana] gb_AAF97963.1_ F21J9.19 [Arabidopsis thaliana]	-3.25414466560879	-1.27752018213786	-1.8847926701485	0.0918318133224245
30.5	signalling.G-proteins	POCD076TV	unknown protein [Arabidopsis thaliana] gb_AAK76647.1_ unknown protein [Arabidopsis thaliana] ref_NP_564219.1_ transducin family protein / WD-40 repeat family protein [Arabidopsis thaliana] gb_AAF97963.1_ F21J9.19 [Arabidopsis thaliana]	-2.57473945551777	-1.00802992471732	-1.33865935090477	0.228050179895683
30.6	signalling.MAP kinases	MICRO.12818.C1	MAPKK [Lycopersicon esculentum]	-2.68059800032013	-1.09736857990702	-1.14433390249972	0.438895517913382
31.1	cell.organisation	cSTA20H24TH	hypothetical protein [Cicer arietinum]	-1.41463331737798	-1.08559119086221	-1.21015509781408	-0.881112971298304
34.12	transport.metal	MICRO.8139.C5	No Hits Found	-3.06894244711581	-1.39508837556941	-1.42809812228024	0.245755949266158
34.16	transport.ABC transporters and multidrug resistance systems	MICRO.15756.C2	ZF14 [Arabidopsis thaliana] pir__T52442 hypothetical protein ZF14 [imported] - Arabidopsis thaliana ref_NP_564731.1_ MATE efflux protein-related [Arabidopsis thaliana] gb_AAF82254.1_ Identical to gene ZF14 from Arabidopsis thaliana gb_AB028198 and i ...	-2.27924964924118	-1.02020722639307	-1.24913695723117	0.00990546561694039
34.99	transport.misc	MICRO.9668.C1	putative ripening regulated protein [Oryza sativa (japonica cultivar-group)]	-4.50521086712961	-3.46854422812928	-1.05476379834457	-0.0180971593442383
34.99	transport.misc	STMJM05TV	No Hits Found	-4.65809262978751	-3.37335261509444	-1.08187980879412	0.202860205898947
35.1	not assigned.no ontology	MICRO.10899.C1	No Hits Found	-3.67023147109665	-1.41231563626789	-1.97756320073892	0.280352634089849
35.2	not assigned.unknown	bf_arrayxxx_0105d04.t7m.scf	unknown [Arabidopsis thaliana]	-3.28715023972466	-1.8100361666075	-1.24263120700883	0.234482866108337
35.2	not assigned.unknown	BF_LBCHXXXX_0006E11_T3M.SCF	No Hits Found	-3.14036638864999	-2.05843013161505	-1.43412162210606	-0.35218536507112
35.2	not assigned.unknown	bf_mxlfxxxx_0074e12.t3m.scf	No Hits Found	-3.85387732294044	-2.13120578715417	-1.01152689746384	0.71114463832243
35.2	not assigned.unknown	MICRO.10505.C1	putative Lignostilbene-alpha,beta-dioxygenase and related enzymes [Oryza sativa (japonica cultivar-group)] dbj_BAD03543.1_ putative Lignostilbene-alpha,beta-dioxygenase and related enzymes [Oryza sativa (japonica cultivar-group)] dbj_BAD03492.1_ ...	-2.99021883074867	-1.21829256798018	-1.29114645300396	0.480779809764529
35.2	not assigned.unknown	MICRO.11768.C1	No Hits Found	-2.25247511067551	-1.23782315919623	-1.09409096351618	-0.0794390120369002
35.2	not assigned.unknown	MICRO.12229.C1	unknown protein [Oryza sativa (japonica cultivar-group)]	-2.91461514391033	-1.07216226930835	-2.14917282216802	-0.306719947566038
35.2	not assigned.unknown	MICRO.16101.C1	At1g27210 [Arabidopsis thaliana] gb_AAM98228.1_ expressed protein [Arabidopsis thaliana] gb_AAL09780.1_ At1g27210/T7N9_27 [Arabidopsis thaliana] ref_NP_564273.1_ expressed protein [Arabidopsis thaliana]	-2.83285284755098	-1.55253396315686	-1.38710900170769	-0.106790117313575
35.2	not assigned.unknown	MICRO.17898.C1	At2g27385 [Arabidopsis thaliana] gb_AAS65937.1_ At2g27385 [Arabidopsis thaliana] ref_NP_850100.1_ expressed protein [Arabidopsis thaliana]	-4.27298181183198	-2.7401041349569	-1.00095158985104	0.531926087024036
35.2	not assigned.unknown	MICRO.5079.C1	No Hits Found	-4.5698915968328	-2.39836503151585	-1.56956936121522	0.601957204101743
35.2	not assigned.unknown	PPCCM21TH	No Hits Found	-4.72557687018697	-2.30129347172715	-1.88066592251685	0.543617475942966
35.2	not assigned.unknown	STMGZ70TV	No Hits Found	-2.75256015098822	-1.34388185145608	-1.39050680967256	0.0181714898595873
