# Supplementary material for: Transcriptional and Metabolic Profiling of Potato Plants Expressing a Plastid-Targeted Electron Shuttle Reveal Modulation of Genes Associated to Drought Tolerance by Chloroplast Redox Poise
Source: Int J Mol Sci. 2020 Sep 29;21(19):7199. doi: 10.3390/ijms21197199 (PMC7582712; doi:10.3390/ijms21197199)
Supplement: Supplementary file 1 [file ijms-21-07199-s001.zip › Supplementary Table S7.xlsx]

## Sheet: Redox
Table S7. List of potato redox-associated genes differentially expressed in response to drought and/or Fld expression.
IDENTIFIER	BINCODE	NAME	DESCRIPTION	log2(Drought_vs_Control_inWT)	log2(Drought_vs_Control_inpfld252)	log2(pfld252_vs_WT_inControl)	log2(pfld252_vs_WT_inDrought)
MICRO.10030.C1	21.2.2	redox.ascorbate and glutathione.glutathione	putative gamma-glutamyltransferase [Arabidopsis thaliana] emb_CAB79679.1_ gamma-glutamyltransferase-like protein [Arabidopsis thaliana] ref_NP_194650.1_ gamma-glutamyltranspeptidase family protein [Arabidopsis thaliana] pir__T13432 ...	-1.91131	-1.15865	-0.389872	0.362789
MICRO.14611.C1	21.1	redox.thioredoxin	At1g53300 [Arabidopsis thaliana] gb_AAF69536.1_ F12M16.20 [Arabidopsis thaliana] ref_NP_175737.1_ thioredoxin family protein [Arabidopsis thaliana]	-1.56948	-1.55392	0.402556	0.418119
MICRO.17746.C1	21.2.2	redox.ascorbate and glutathione.glutathione	putative Gamma-glutamyl transferase OSJNBa0036B21.10 [Oryza sativa (japonica cultivar-group)] emb_CAD40892.2_ OSJNBa0036B21.10 [Oryza sativa (japonica cultivar-group)]	-2.27781	-1.71512	0.134806	0.697492
MICRO.4021.C2	21.1	redox.thioredoxin	thioredoxin family protein [Arabidopsis thaliana]	-2.93239	-2.23163	-0.437547	0.26321
MICRO.6719.C1	21.1	redox.thioredoxin	At1g53300 [Arabidopsis thaliana] gb_AAF69536.1_ F12M16.20 [Arabidopsis thaliana] ref_NP_175737.1_ thioredoxin family protein [Arabidopsis thaliana]	-1.01326	-1.19818	0.180085	-0.00482935
POABU93TP	21.2.2	redox.ascorbate and glutathione.glutathione	gamma-glutamyl transferase [Raphanus sativus]	-1.64308	-1.07607	-0.683795	-0.116788
bf_arrayxxx_0050d08.t3m.scf	21.6	redox.dismutases and catalases	Catalase isozyme 2	-1.95897	-0.387051	-0.546163	1.02575
bf_mxflxxxx_0041b06.t3m.scf	21.2.1	redox.ascorbate and glutathione.ascorbate	dehydroascorbate reductase [Nicotiana tabacum]	-1.78198	-0.919916	0.739428	1.60149
cSTA37H24TH	21.6	redox.dismutases and catalases	catalase [Solanum tuberosum]	-2.03252	-0.460677	-0.445113	1.12673
cSTE25C10TH	21.6	redox.dismutases and catalases	superoxide dismutase [Fe] [Lycopersicon esculentum]	-1.09282	0.600487	-0.24691	1.4464
MICRO.2089.C2	21.2.1	redox.ascorbate and glutathione.ascorbate	dehydroascorbate reductase [Nicotiana tabacum]	-1.644	-0.811519	0.605856	1.43834
MICRO.491.C6	21.6	redox.dismutases and catalases	Catalase isozyme 2	-1.42823	-0.0443449	-0.379439	1.00445
MICRO.5388.C1	21.1	redox.thioredoxin	Similar to thioredoxin [Arabidopsis thaliana] gb_AAN15674.1_ Similar to thioredoxin [Arabidopsis thaliana] gb_AAK00365.1_ putative thioredoxin [Arabidopsis thaliana] gb_AAG41442.1_ putative thioredoxin [Arabidopsis thaliana] gb_AAK62369.1_ Similar t ...	-1.07816	0.260402	0.0596607	1.39822
MICRO.5986.C1	21.5	redox.peroxiredoxin	peroxiredoxin Q [Populus balsamifera subsp. trichocarpa x Populus deltoides]	-1.43207	-0.288524	0.316531	1.46008
MICRO.9523.C2	21.1	redox.thioredoxin	thioredoxin [Glycine max]	-2.58254	-0.153597	0.541432	2.97037
MICRO.16302.C1	21.4	redox.glutaredoxins	At4g15700 [Arabidopsis thaliana] emb_CAB78612.1_ glutaredoxin homolog [Arabidopsis thaliana] emb_CAB10348.1_ glutaredoxin homolog [Arabidopsis thaliana] ref_NP_193305.1_ glutaredoxin family protein [Arabidopsis thaliana] gb_AAR92328.1_ At4g15700 ...	0.299235	-1.13929	0.0132828	-1.42525
cSTB39A8TH	21.6	redox.dismutases and catalases	copper-zinc superoxide dismutase [Citrullus lanatus]	-0.515022	-0.611974	-1.19318	-1.29013
SDBN003L19u.scf	21.6	redox.dismutases and catalases	superoxidase dismutase [Lycopersicon esculentum]	-0.208159	-0.401668	-1.06171	-1.25522
bf_swstxxxx_0017c05.t3m.scf	21.1	redox.thioredoxin	THIOREDOXIN [Nicotiana tabacum] sp_Q07090_THH2_TOBAC Thioredoxin H-type 2 (TRX-H2) pir__S34812 thioredoxin h2 - common tobacco prf__1913431A thioredoxin	-0.96903	-0.994455	1.09991	1.07449
MICRO.10315.C1	21.1	redox.thioredoxin	THIOREDOXIN [Nicotiana tabacum] sp_Q07090_THH2_TOBAC Thioredoxin H-type 2 (TRX-H2) pir__S34812 thioredoxin h2 - common tobacco prf__1913431A thioredoxin	-0.737935	-0.52599	1.1449	1.35684
MICRO.1129.C2	21.2.1.1	redox.ascorbate and glutathione.ascorbate.GME	NAD-dependent epimerase/dehydratase family protein-like protein	0.0949255	0.792297	1.01159	1.70896
STMDI02TV	21.1	redox.thioredoxin	NAD-dependent epimerase/dehydratase family protein-like protein	-0.109636	1.18826	-0.267307	1.03059
bf_cswbxxxx_0027a10.t3m.scf	21.2	redox.ascorbate and glutathione	Flavonol synthase/flavanone 3-hydroxylase	1.78709	-0.0218272	1.67379	-0.13512
MICRO.15169.C1	21.4	redox.glutaredoxins	laccase [Populus balsamifera subsp. trichocarpa] emb_CAC14720.1_ laccase [Populus balsamifera subsp. trichocarpa]	2.34174	0.78138	1.05499	-0.505373
MICRO.2856.C1	21.2	redox.ascorbate and glutathione	gibberellin 7-oxidase [Cucurbita maxima] pir__T09683 gibberellin 7-oxidase (EC 1.14.11.-) - winter squash	2.53738	0.348198	1.24391	-0.945267
MICRO.2957.C2	21.2	redox.ascorbate and glutathione	OSJNBa0063C18.20 [Oryza sativa (japonica cultivar-group)] emb_CAE05979.2_ OSJNBa0063C18.20 [Oryza sativa (japonica cultivar-group)] emb_CAD41905.2_ OSJNBa0033G05.6 [Oryza sativa (japonica cultivar-group)]	1.31796	0.134109	1.03172	-0.152138
MICRO.4279.C1	21.2	redox.ascorbate and glutathione	cytochrome b5 [Nicotiana tabacum] pir__S46306 cytochrome b5 - common tobacco	1.56473	0.478397	1.03088	-0.0554583
bf_suspxxxx_0048a03.t7m.scf	21.1	redox.thioredoxin	putative thioredoxin	2.5755	2.19797	-0.132259	-0.509796
MICRO.11194.C1	21.2	redox.ascorbate and glutathione	putative amino acid transporter [Oryza sativa (japonica cultivar-group)] dbj_BAD07889.1_ putative amino acid transporter [Oryza sativa (japonica cultivar-group)] dbj_BAD07518.1_ putative amino acid transporter [Oryza sativa (japonica cultivar-group)]	1.54889	2.14875	0.137494	0.737356
MICRO.16177.C1	21.5	redox.peroxiredoxin	putative thioredoxin peroxidase 1 [Oryza sativa (japonica cultivar-group)] dbj_BAD35693.1_ putative thioredoxin peroxidase 1 [Oryza sativa (japonica cultivar-group)]	2.07839	1.81071	0.641348	0.373667
MICRO.1970.C1	21.2	redox.ascorbate and glutathione	putative amino acid permease [Oryza sativa (japonica cultivar-group)] ref_XP_463023.1_ putative amino acid permease [Oryza sativa (japonica cultivar-group)]	1.37105	2.13235	-0.0335438	0.727759
MICRO.2240.C1	21.6	redox.dismutases and catalases	superoxide dismutase [Arabidopsis thaliana]	1.16664	1.22116	-0.100704	-0.0461934
MICRO.2240.C2	21.6	redox.dismutases and catalases	superoxide dismutase [Fe] [Lycopersicon esculentum]	1.02662	1.27922	0.0774505	0.330052
MICRO.2719.C1	21.1	redox.thioredoxin	putative thioredoxin [Arabidopsis thaliana] gb_AAK59444.1_ putative thioredoxin [Arabidopsis thaliana] gb_AAD35005.1_ thioredoxin-like 1 [Arabidopsis thaliana] pir__T00710 thioredoxin homolog F22O13.5 - Arabidopsis thaliana gb_AAF99754.1_ F22O13.5 ...	1.35918	1.47659	-0.697233	-0.579821
MICRO.6009.C2	21.4	redox.glutaredoxins	putative peptide transporter protein [Arabidopsis thaliana]	2.42059	1.94297	0.375081	-0.102532
BF_LBCHXXXX_0045F12_T3M.SCF	21.1	redox.thioredoxin	thioredoxin 3 [Plantago major]	-4.1313	-1.93006	-0.45987	1.74137
MICRO.2089.C1	21.2.1	redox.ascorbate and glutathione.ascorbate	dehydroascorbate reductase [Nicotiana tabacum]	-2.65521	-1.04595	0.389226	1.99849
MICRO.2089.C3	21.2.1	redox.ascorbate and glutathione.ascorbate	dehydroascorbate reductase [Nicotiana tabacum]	-3.35271	-2.03733	0.955782	2.27116
MICRO.16722.C1	21.4	redox.glutaredoxins	unknown protein [Arabidopsis thaliana] gb_AAL66987.1_ unknown protein [Arabidopsis thaliana] emb_CAB80021.1_ putative protein [Arabidopsis thaliana] emb_CAA21213.1_ putative protein [Arabidopsis thaliana] pir__T05312 hypothetical protein F26P21.160 ...	-2.21102	0.796171	-1.18971	1.81748
MICRO.7551.C1	21.4	redox.glutaredoxins	putative glutaredoxin [Arabidopsis thaliana] gb_AAM15127.1_ putative glutaredoxin [Arabidopsis thaliana] gb_AAC63642.1_ putative glutaredoxin [Arabidopsis thaliana] ref_NP_182309.1_ glutaredoxin family protein [Arabidopsis thaliana] pir__F84920 ...	-2.22108	1.59771	-3.00103	0.817759
MICRO.10399.C1	21.2	redox.ascorbate and glutathione	putative oxidoreductase [Oryza sativa (japonica cultivar-group)]	-0.301637	1.07177	1.70675	3.08016
MICRO.1259.C1	21.2	redox.ascorbate and glutathione	unknown protein [Arabidopsis thaliana] dbj_BAB01696.1_ oxylase-like protein [Arabidopsis thaliana] gb_AAM20659.1_ unknown protein [Arabidopsis thaliana] ref_NP_566623.1_ oxidoreductase, 2OG-Fe(II) oxygenase family protein [Arabidopsis thaliana]	-0.222735	1.22022	1.43891	2.88187
MICRO.8643.C1	21.1	redox.thioredoxin	thioredoxin 2 [Plantago major]	1.39128	-1.0463	-0.252706	-2.69028
bf_mxflxxxx_0032e01.t3m.scf	21.4	redox.glutaredoxins	Strong similarity to gb_Z49699 glutaredoxin from Ricinus communis. [Arabidopsis thaliana] ref_NP_171801.1_ glutaredoxin family protein [Arabidopsis thaliana] pir__H86160 hypothetical protein F10O3.16 - Arabidopsis thaliana	1.1053	-1.12619	2.2493	0.017802
BF_CSCHXXXX_0022A08.T3M.SCF	21.2	redox.ascorbate and glutathione	Flavonol synthase/flavanone 3-hydroxylase	2.89689	1.02747	0.232368	-1.63706
MICRO.7174.C1	21.2	redox.ascorbate and glutathione	putative cytochrome b-561 [Oryza sativa (japonica cultivar-group)] gb_AAP54504.1_ putative cytochrome b-561 [Oryza sativa (japonica cultivar-group)] gb_AAN05553.1_ putative cytochrome [Oryza sativa (japonica cultivar-group)] gb_AAG13625.1_ putative ...	3.54662	1.67071	0.073574	-1.80233
MICRO.7305.C1	21.2.1	redox.ascorbate and glutathione.ascorbate	cytosolic ascorbate peroxidase [Fragaria x ananassa] gb_AAD41405.1_ cytosolic ascorbate peroxidase [Fragaria x ananassa]	4.56418	3.22491	-0.817772	-2.15705
MICRO.13440.C1	21.4	redox.glutaredoxins	glutaredoxin 1 [Plantago major]	-5.39181	-1.21748	-1.15265	3.02168
BF_TUBSXXXX_0003A03_T3M.SCF	21.4	redox.glutaredoxins	At4g15700 [Arabidopsis thaliana] emb_CAB78612.1_ glutaredoxin homolog [Arabidopsis thaliana] emb_CAB10348.1_ glutaredoxin homolog [Arabidopsis thaliana] ref_NP_193305.1_ glutaredoxin family protein [Arabidopsis thaliana] gb_AAR92328.1_ At4g15700 ...	-3.92548	-1.52484	1.91215	4.31279
bf_mxlfxxxx_0015a10.t3m.scf	21.4	redox.glutaredoxins	glutaredoxin-like protein [Arabidopsis thaliana]	-2.10538	1.91256	-2.30008	1.71786
MICRO.15924.C1	21.4	redox.glutaredoxins	glutaredoxin-like protein [Arabidopsis thaliana]	-1.99315	1.8501	-2.12595	1.71729
MICRO.16819.C1	21.4	redox.glutaredoxins	glutaredoxin-like protein [Arabidopsis thaliana]	-1.57007	1.51739	-1.93463	1.15283
