# Supplementary material for: Transcriptional and Metabolic Profiling of Potato Plants Expressing a Plastid-Targeted Electron Shuttle Reveal Modulation of Genes Associated to Drought Tolerance by Chloroplast Redox Poise
Source: Int J Mol Sci. 2020 Sep 29;21(19):7199. doi: 10.3390/ijms21197199 (PMC7582712; doi:10.3390/ijms21197199)
Supplement: Supplementary file 1 [file ijms-21-07199-s001.zip › Supplementary Table S8.xlsx]

## Sheet: Primers
Table S8. Primer sets used for qRT-PCR determinations.
Name	Abbreviation	Identifier	Primer Forward	Primer Reverse
Photosystem I reaction center subunit	psaK	MICRO.1823.C4	AACAAGATGACGAATGGTGG	CGCTTACCTACTTCCCCTAA
Ferredoxin isoform 1	Fd1	micro.11295.c1	AGGGCTGGTTCTTGCTCATCTT	TCCTGCAGCTTCTTGGTCATCA
Photosystem II core complex protein	psbY	MICRO.5278.C1	GCTAGCGATATTGCGATGAT	TGTTGTAAGCTACCCAAAGC
Granule-bound starch synthase	GBSSI	MICRO.920.C2	TGGCAAGTGGAGCGATTTCTTC	ACCTGCCAAGAAATGGGAGACA
Nitrate reductase 3	NR3	MICRO.8565.C1	ACTTGCTAACGCTGAAGCATGG	TCAACGTGTAAGGTCGCTGAGT
Arabidopsis homeobox-leucine zipper protein HB7	ATHB7	bf_ivrootxx_0045h05.t3m.scf	AGCATGAATCCCTCCTCATCCA	CTGCTGTCTTCACACAAAGCCA
Aminocyclopropane-1-carboxylate oxidase 1	ACO1	MICRO.2939.C2	TCGTTCTATAATCCGGGGAG	CTTGGAATTTGAGACCTGCA
gibberellin-regulated protein GAST1	GAST1	micro.11045.c2	GCTGTGCAAAGTGTCTGTGTGT	AGATGATCATGGGCACTTTGGG
Proteasome subunit PSα2β	PSA2B	MICRO.1887.C4	ACAGCTGGTGAGAGAAACTGCT	CGCAACCAAGAGTGAAACACCA
26S proteasome subunit RPN9b	RPN9b	MICRO.767.C1	CTATCCCCCTGAGTGTGATT	GACACATGAACTGTCCCTTC
